# Supplementary material for: The Transcriptome of Compatible and Incompatible Interactions of Potato (Solanum tuberosum) with Phytophthora infestans Revealed by DeepSAGE Analysis
Source: PLoS One. 2012 Feb 6;7(2):e31526. doi: 10.1371/journal.pone.0031526 (PMC3273468; doi:10.1371/journal.pone.0031526)
Supplement: Table S1 — Tag identification, sequence, annotation and normalized tag counts (Columns X to BO) of 30.859 unitags; log-fold change values (logFC) and false discovery rates (FDR) of the nine pair wise comparisons (columns E to V) between sample groups ( Fig. 4 ). FDR values<0.05 are highlighted white. (XLSX) [file pone.0031526.s001.xlsx]

## Sheet: All tags
Tag-ID	Tag sequence (5'-CATG-17n-3')	Primary Annotation ID	All annotations	logFC R1_1dpi versus R1_0dpi	FDR R1_1dpi versus R1_0dpi	logFC R1_3dpi versus R1_0dpi	FDR R1_3dpi versus R1_0dpi	logFC r1_1dpi versus r1_0dpi	FDR r1_1dpi versus r1_0dpi	logFC r1_3dpi versus r1_0dpi	FDR r1_3dpi versus r1_0dpi	logFC ORF45_1dpi versus ORF45_0dpi	FDR ORF45_1dpi versus ORF45_0dpi	logFC ORF45_3dpi versus ORF45_0dpi	FDR ORF45_3dpi versus ORF45_0dpi	logFC R1_0dpi versus r1_0dpi	FDR R1_0dpi versus r1_0dpi	logFC r1_0dpi versus ORF45_0dpi	FDR r1_0dpi versus ORF45_0dpi	logFC R1_0dpi versus ORF45_0dpi	FDR R1_0dpi versus ORF45_0dpi	Mean_All [counts/million]	R1(10-2/4) 0dpi_Rep1 [counts/million]	R1(10-2/4) 0dpi_Rep2 [counts/million]	R1(10-2/4) 0dpi_Rep3 [counts/million]	R1(10-23/2) 0dpi_Rep1 [counts/million]	R1(10-23/2) 0dpi_Rep2 [counts/million]	R1(10-23/2) 0dpi_Rep3 [counts/million]	R1(10-2/4) 1dpi_Rep1 [counts/million]	R1(10-2/4) 1dpi_Rep2 [counts/million]	R1(10-2/4) 1dpi_Rep3 [counts/million]	R1(10-23/2) 1dpi_Rep1 [counts/million]	R1(10-23/2) 1dpi_Rep2 [counts/million]	R1(10-23/2) 1dpi_Rep3 [counts/million]	R1(10-2/4) 3dpi_Rep1 [counts/million]	R1(10-2/4) 3dpi_Rep2 [counts/million]	R1(10-2/4) 3dpi_Rep3 [counts/million]	R1(10-23/2) 3dpi_Rep1 [counts/million]	R1(10-23/2) 3dpi_Rep2 [counts/million]	R1(10-23/2) 3dpi_Rep3 [counts/million]	r1(wt) 0dpi_Rep1 [counts/million]	r1(wt) 0dpi_Rep2 [counts/million]	r1(wt) 0dpi_Rep3 [counts/million]	r1(LV41) 0dpi_Rep1 [counts/million]	r1(LV41) 0dpi_Rep2 [counts/million]	r1(LV41) 0dpi_Rep3 [counts/million]	r1(wt) 1dpi_Rep1 [counts/million]	r1(wt) 1dpi_Rep2 [counts/million]	r1(wt) 1dpi_Rep3 [counts/million]
StET030075	TTTGGACAGAATCAAGA	AJ235759	AJ235759|-|NA|-|181-198|#|	1.14734	0.815722	1.51644	0.603283	-0.433867	0.915887	-0.425703	0.894391	1.38766	0.873518	0.508317	0.855434	-2.51543	0.381948	1.91452	1	-0.599253	0.848428	25.46	22.02	0	0	0	0	21.24	18.54	0	66.48	21.64	0	1.33	0	69.56	0	42.42	15.25	14.57	180.92	0	0	48.28	15.09	44.47	41.88	11.78	18.96
StET015938	GCAACGTTCATTTTGTC	AJ302123	AJ302123|-|UniRef100_Q43191 Cluster: Lipoxygenase; n=1; Solanum tuberosum|Rep: Lipoxygenase - Solanum tuberosum (Potato), partial (14%)|-|251-267|#|	-0.552466	0.814457	0.0341756	1	4.2999	0.0441583	4.0699	0.00444413	-0.154597	1	4.13327	0.0583474	-0.158269	1	0.205468	1	0.0471989	1	6.28	0	0	0	0	0	0	0	0	0	0	0	0	0	0	0	0	0	0	0	0	0	0	0	0	0	37.01	86.37
StET008142	ATGTGGACCCAATAGAG	AJ489132	AJ489132|-|UniRef100_Q2VCI3 Cluster: 60S ribosomal protein L7A-like; n=1; Solanum tuberosum|Rep: 60S ribosomal protein L7A-like - Solanum tuberosum (Potato), partial (65%)|-|462-479|#|	-1.95922	0.314668	2.28165	0.153821	1.6528	0.426904	0.300424	1	1.94922	0.651849	-1.29813	0.943417	1.71741	0.327425	-1.88248	0.235392	-0.106002	1	4.3	0	9.59	0	0	0	6.46	0	0	0	0	0	1.33	26.06	0	27.53	40.58	2.18	11.83	0	0	0	0	0	0	0	0	0
StET014617	GAGACATTATAATGAAA	AJ878166	AJ878166|-|similar to UniRef100_Q07459 Cluster: Protease inhibitor I; n=1; Solanum tuberosum|Rep: Protease inhibitor I - Solanum tuberosum (Potato), partial (50%)|-|217-234|#|	-3.2908	0.164608	-1.04	0.730262	-2.60982	0.294575	-4.13799	0.0573224	-0.518962	1	-3.43542	1	-1.27494	0.787836	-0.287949	0.924013	-1.55094	0.654803	5.5	0	28.77	0	0	0	6.46	0	0	0	0	0	0	0	0	0	0	11.62	0	105.15	0	0	0	0	0	0	6.73	0
StET016459	GCGGAAAGTTTACTTGG	AJ878171	AJ878171|-|similar to UniRef100_Q0DK70 Cluster: Os05g0188100 protein; n=2; Oryza sativa|Rep: Os05g0188100 protein - Oryza sativa subsp. japonica (Rice), partial (33%)|-|152-169|#|	0.621133	0.708508	0.322019	0.848259	0.393255	0.803302	-0.55262	0.713138	0.437913	0.990783	-0.216182	1	-0.473857	0.83313	-0.444883	0.939659	-0.92499	0.472496	11.99	6.78	5.59	12.82	5.8	7.51	12.93	6.45	35.19	7.19	5.83	11.58	15.29	5.92	4.22	11.93	10.15	8.72	20.03	9.28	12.75	39.53	7.76	4.19	0	16.52	24.39	6.32
StET006813	ATATTATTGATTATATA	AM906283	AM906283|-|similar to UniRef100_Q9FQZ0 Cluster: Avr9/Cf-9 rapidly elicited protein 65; n=1; Nicotiana tabacum|Rep: Avr9/Cf-9 rapidly elicited protein 65 - Nicotiana tabacum (Common tobacco), partial (94%)|-|589-606|#|	-5.1551	0.0220731	-4.55068	0.0281143	-2.18207	0.298325	-3.49648	0.0492318	-0.154597	1	2.7904	0.0910869	0.875338	0.855274	3.70705	0.828946	4.58361	0.524754	5.78	91.47	8.79	0	34.79	22.53	0	0	0	0	0	0	0	0	0	0	0	0	0	0	0	34.88	0	41.08	0	11.21	0	0
StET012050	CTATGTAACTTGTTTGT	AM906318	AM906318|-|similar to UniRef100_A7USQ7 Cluster: AGAP003479-PA; n=1; Anopheles gambiae str. PEST|Rep: AGAP003479-PA - Anopheles gambiae str. PEST, partial (6%)|-|498-515|#|	1.08082	0.581089	0.32434	0.933704	1.51288	0.412501	1.23442	0.444491	0.271809	1	1.33676	0.45088	0.576356	0.87182	-1.65278	0.404804	-1.07274	0.704881	26.93	0	27.97	38.45	19.33	0	11.08	5.64	67.87	43.12	44.95	21.34	30.59	29.62	0	39.46	19.37	15.25	18.21	0	22.02	25.58	0	11.74	6.84	40.7	58.04	63.2
StET019298	GTTAGCAAGTTCTAAAG	AM906349	AM906349|-|weakly similar to UniRef100_A7PAR1 Cluster: Chromosome chr14 scaffold_9, whole genome shotgun sequence; n=1; Vitis vinifera|Rep: Chromosome chr14 scaffold_9, whole genome shotgun sequence - Vitis vinifera (Grape), partial (51%)|-|265-282|#|AM906516|-|similar to UniRef100_A7PAR1 Cluster: Chromosome chr14 scaffold_9, whole genome shotgun sequence; n=1; Vitis vinifera|Rep: Chromosome chr1…	-0.289441	1	2.69358	0.268392	1.99097	0.294189	2.80668	0.134896	-0.154597	1	2.68453	0.0910869	-0.158269	1	0.205468	1	0.0471989	1	2.73	0	0	0	0	0	0	1.61	0	0	0	0	0	13.03	31.62	0	0	0	0	0	0	0	0	0	0	0	0	0
StET030035	TTTGCATTTGTTTGCTT	AM906408	AM906408|-|similar to UniRef100_A7QVK0 Cluster: Chromosome chr16 scaffold_189, whole genome shotgun sequence; n=1; Vitis vinifera|Rep: Chromosome chr16 scaffold_189, whole genome shotgun sequence - Vitis vinifera (Grape), partial (8%)|-|69-86|#|	-1.2559	0.764195	-1.07139	0.76624	-0.197162	1	-0.284468	1	-0.154597	1	0.70225	0.988583	3.22448	0.195498	0.205468	1	3.38851	0.71601	2.57	0	5.59	0	18.36	39.43	0	15.32	0	0	0	0	7.98	0	0	26.61	0	0	0	0	0	0	0	0	0	0	0	0
StET030256	TTTGTTAGTTGTAAATT	AM906413	AM906413|-|homologue to UniRef100_A7QP18 Cluster: Chromosome chr1 scaffold_135, whole genome shotgun sequence; n=1; Vitis vinifera|Rep: Chromosome chr1 scaffold_135, whole genome shotgun sequence - Vitis vinifera (Grape), partial (3%)|-|697-714|#|	0.0716628	1	-1.77065	0.46271	-1.76755	0.417386	-1.1179	0.597316	0.852423	0.99787	-1.0476	1	-1.28658	0.724425	1.59609	1	0.305332	1	12.58	0	0	12.82	0	24.41	30.48	8.87	38.96	14.37	0	12.8	4.65	13.03	0	0	0	4.36	0	0	0	81.39	78.46	18.44	0	12.98	12.62	25.28
StET030326	TTTTACCTCTTGCATTG	AM906417	AM906417|-|homologue to UniRef100_Q00LS7 Cluster: Eukaryotic translation initiation factor 4E; n=1; Nicotiana benthamiana|Rep: Eukaryotic translation initiation factor 4E - Nicotiana benthamiana, partial (87%)|-|840-857|#|	-0.497478	0.652857	-0.808258	0.170157	0.312143	0.978561	-0.42655	0.919719	0.708753	0.818138	0.70613	0.805684	0.851566	0.786196	0.810301	1	1.5492	0.0145442	17.58	38.96	34.36	38.45	27.06	22.53	19.39	17.74	8.8	47.61	24.14	11.58	15.29	23.69	0	20.19	17.52	14.53	18.21	0	84.62	0	0	14.25	0	14.75	42.06	14.75
StET023477	TATTGCATATATGTAAT	AM906447	AM906447|-|weakly similar to UniRef100_A7Q9A1 Cluster: Chromosome chr19 scaffold_66, whole genome shotgun sequence; n=1; Vitis vinifera|Rep: Chromosome chr19 scaffold_66, whole genome shotgun sequence - Vitis vinifera (Grape), partial (16%)|-|579-596|#|	0.0511603	1	0.654522	0.811588	1.66431	0.441687	0.635976	0.870127	3.84501	0.364402	3.50636	0.114289	1.04449	0.751708	2.4218	0.976675	3.43352	0.150427	25.9	47.43	16.78	24.92	38.65	37.55	0	72.55	11.31	23.36	44.12	10.97	5.98	30.8	0	131.24	7.38	19.61	55.53	0	0	0	60.35	0	8.55	34.21	38.69	48.45
StET028395	TTGAATAATTAATTTAC	AM906447	AM906447|-|weakly similar to UniRef100_A7Q9A1 Cluster: Chromosome chr19 scaffold_66, whole genome shotgun sequence; n=1; Vitis vinifera|Rep: Chromosome chr19 scaffold_66, whole genome shotgun sequence - Vitis vinifera (Grape), partial (16%)|-|678-695|#|	3.36357	0.0558695	1.24977	0.481443	0.329933	0.976521	1.01894	0.65136	-0.30568	1	1.25269	0.715004	-2.4213	0.330116	-0.0676641	0.96563	-2.42419	0.418617	5.52	0	0	0	0	0	0	12.09	0	0	22.48	10.37	15.29	8.29	0	0	0	2.18	0	0	0	0	0	25.99	0	7.67	0	0
StET030043	TTTGCCTTTCTTGATAC	AM906447	AM906447|-|weakly similar to UniRef100_A7Q9A1 Cluster: Chromosome chr19 scaffold_66, whole genome shotgun sequence; n=1; Vitis vinifera|Rep: Chromosome chr19 scaffold_66, whole genome shotgun sequence - Vitis vinifera (Grape), partial (16%)|-|187-204|#|	2.64271	0.0612717	1.09475	0.671819	-1.38769	0.397294	-1.72575	0.328985	-0.282908	1	-0.223056	1	-1.44184	0.506116	0.1069	1	-1.33582	0.705386	9.19	0	9.59	0	11.6	0	0	32.25	43.99	17.07	59.1	7.32	9.31	22.51	0	0	0	6.54	19.12	0	24.34	29.07	0	11.74	5.13	15.93	0	0
StET023479	TATTGCATTTATGTAAT	AM906447	AM906447|-|weakly similar to UniRef100_A7Q9A1 Cluster: Chromosome chr19 scaffold_66, whole genome shotgun sequence; n=1; Vitis vinifera|Rep: Chromosome chr19 scaffold_66, whole genome shotgun sequence - Vitis vinifera (Grape), partial (16%)|-|579-596|#|	-1.08396	0.828837	-2.52357	0.359453	-0.197162	1	0.130523	1	1.46946	0.651849	2.50871	0.124692	3.65141	0.204573	0.205468	1	3.80526	0.852722	3.24	0	0	19.23	0	63.84	0	0	0	0	21.64	10.97	4.65	10.66	0	0	0	0	0	0	0	0	0	0	0	0	0	0
StET028396	TTGAATAATTAATTTAT	AM906447	AM906447|-|weakly similar to UniRef100_A7Q9A1 Cluster: Chromosome chr19 scaffold_66, whole genome shotgun sequence; n=1; Vitis vinifera|Rep: Chromosome chr19 scaffold_66, whole genome shotgun sequence - Vitis vinifera (Grape), partial (16%)|-|678-695|#|	0.468238	0.950857	0.307901	1	-0.731633	0.834212	-1.51228	0.420276	2.09806	0.509653	1.06912	0.744209	-0.753441	0.846482	1.05271	1	0.295716	1	8.29	0	17.58	0	20.29	0	1.85	22.57	21.37	0	0	9.15	5.32	18.96	0	0	21.21	9.44	0	0	37.09	0	0	13.41	18.81	0	0	0
StET011992	CTATAATTGTAATGCAT	AM906515	AM906515|-|homologue to UniRef100_A7R8K9 Cluster: Chromosome undetermined scaffold_2685, whole genome shotgun sequence; n=2; Vitis vinifera|Rep: Chromosome undetermined scaffold_2685, whole genome shotgun sequence - Vitis vinifera (Grape), partial (39%)|-|663-680|#|	-0.69793	0.918182	1.07752	0.751423	-0.719056	0.797471	-1.68274	0.39535	-1.32277	0.767732	-0.0149033	1	-0.371778	1	0.123031	1	-0.244805	0.932899	5.23	0	1.6	29.91	0	0	0	0	0	0	0	6.1	10.64	49.76	0	0	16.6	10.17	0	0	0	0	0	31.86	8.55	5.31	15.14	0
StET000506	AAACAACTCATCAATCT	AM906520	AM906520|-|similar to UniRef100_Q7RWZ1 Cluster: Predicted protein; n=1; Neurospora crassa|Rep: Predicted protein - Neurospora crassa, partial (3%)|-|604-621|#|	-1.62842	0.54809	-1.29948	0.586731	1.6781	0.428308	1.15066	0.610853	0.617081	1	0.15786	1	1.94949	0.458983	-0.83296	0.905962	1.11259	0.952753	12.31	0	23.17	59.81	32.85	28.16	0	0	3.77	0	13.32	13.41	11.3	23.69	0	20.19	0	10.9	0	0	0	0	0	28.5	0	0	19.35	0
StET002351	AATAACAACAAACTATA	AM906520	AM906520|-|similar to UniRef100_Q7RWZ1 Cluster: Predicted protein; n=1; Neurospora crassa|Rep: Predicted protein - Neurospora crassa, partial (3%)|-|583-599|#|	-3.36627	0.158912	-1.60835	0.504375	-3.17035	0.150832	-3.38515	0.0799396	0.0630872	1	-2.08821	0.617896	-0.435936	1	0.478725	1	0.0415902	1	3.08	0	7.99	0	31.89	0	0	0	0	0	0	0	0	9.48	0	0	0	0	0	0	0	54.65	0	0	0	0	0	0
StET018294	GTAGAAGTAGTTTGTGC	AM906526	AM906526|-|homologue to UniRef100_Q0KIK3 Cluster: Leucine Rich Repeat family protein; n=1; Solanum demissum|Rep: Leucine Rich Repeat family protein - Solanum demissum (Wild potato), partial (28%)|-|578-595|#|	1.96772	0.198196	1.00933	0.665043	0.358253	0.861825	-0.306346	0.920328	0.834023	0.918205	-0.501769	1	-2.09542	0.284245	0.492205	1	-1.60518	0.541678	23.44	0	11.99	4.98	0	0	19.39	43.53	27.65	7.19	39.12	37.19	14.63	10.66	0	0	27.67	16.71	23.67	74.22	42.89	0	34.49	5.87	34.2	34.21	38.69	18.96
StET029263	TTTAAACTAGGGACAAA	AM906570	AM906570|-|similar to UniRef100_Q6UK17 Cluster: HD-ZIP; n=1; Capsicum annuum|Rep: HD-ZIP - Capsicum annuum (Bell pepper), partial (93%)|-|194-211|#|	2.32324	0.429442	2.66664	0.212673	2.96445	0.0148781	3.87365	0.000216392	0.693964	1	0.287297	1	-0.158269	1	-0.794269	0.909566	-0.952537	0.851801	4.92	0	0	0	0	0	0	0	0	16.17	0	0	11.3	0	0	23.86	0	1.45	10.01	0	0	0	0	0	0	2.95	6.73	0
StET025811	TGGACTCTGAAAGGAAG	AM906576	AM906576|-|similar to UniRef100_A7PG90 Cluster: Chromosome chr6 scaffold_15, whole genome shotgun sequence; n=1; Vitis vinifera|Rep: Chromosome chr6 scaffold_15, whole genome shotgun sequence - Vitis vinifera (Grape), partial (30%)|-|603-620|#|	2.67571	0.158912	3.47997	0.00215672	1.63937	0.396765	2.94025	0.0167517	1.97956	0.607993	2.68677	0.106745	-0.789062	0.817204	1.24655	0.967315	0.505907	1	9.48	0	4.79	0	0	0	0	20.96	11.31	0	17.48	0	17.95	28.43	0	45.89	14.76	13.8	15.48	0	0	0	11.21	0	0	0	9.25	12.64
StET006541	ATAGATTAGCTGCTCAA	AM906591	AM906591|-|similar to UniRef100_A7Q3R1 Cluster: Chromosome chr13 scaffold_48, whole genome shotgun sequence; n=1; Vitis vinifera|Rep: Chromosome chr13 scaffold_48, whole genome shotgun sequence - Vitis vinifera (Grape), partial (92%)|-|640-657|#|	-2.53958	0.113631	0.291895	1	-0.997875	0.787653	-2.80908	0.193247	-1.15433	0.897248	-0.297487	1	-2.27833	0.393262	3.28581	0.942067	1.0617	0.823316	5.1	0	4	9.97	0	0	3.69	0	0	0	0	0	0	0	0	22.94	0	0	0	102.06	0	0	14.66	0	0	10.03	0	0
StET004813	AGAATTCAATCATCTTT	AM906597	AM906597|-|similar to UniRef100_A7R005 Cluster: Chromosome chr7 scaffold_294, whole genome shotgun sequence; n=2; Vitis vinifera|Rep: Chromosome chr7 scaffold_294, whole genome shotgun sequence - Vitis vinifera (Grape), partial (11%)|-|772-789|#|	2.15664	0.512093	1.04016	0.597896	-1.76146	0.390625	-0.552673	0.879636	-0.505785	1	-0.85546	1	-2.11268	0.355104	1.28847	1	-0.894774	0.823411	3.09	0	4	0	0	0	0	0	0	19.76	23.31	0	0	5.92	0	0	0	0	9.1	0	0	0	0	22.64	13.68	0	6.73	0
StET011120	CCATTTCTGTAAATCAG	AM906619	AM906619|-|similar to UniRef100_Q5BMC5 Cluster: Phosphomannose isomerase; n=1; Cyamopsis tetragonoloba|Rep: Phosphomannose isomerase - Cyamopsis tetragonoloba (Guar) (Cluster bean), partial (16%)|-|396-413|#|	0.459934	0.949259	0.10581	1	-0.452369	0.918766	-1.06267	0.625429	0.58044	1	2.29873	0.306964	-0.457282	0.964309	0.731426	1	0.287685	1	8.12	0	4	0	24.16	9.39	5.54	10.48	0	29.65	0	3.66	13.96	14.22	0	0	17.52	11.62	0	0	34.78	0	17.24	5.87	0	4.72	0	18.96
StET023750	TCAAAAATTGTTGCGGA	AM906637	AM906637|-|similar to UniRef100_A7P907 Cluster: Chromosome chr3 scaffold_8, whole genome shotgun sequence; n=1; Vitis vinifera|Rep: Chromosome chr3 scaffold_8, whole genome shotgun sequence - Vitis vinifera (Grape), partial (76%)|-|400-417|#|	-2.4917	0.238922	0.194736	1	-3.00796	0.0843516	-2.49527	0.0925934	-0.830372	0.789757	-1.58537	0.976558	-0.66773	0.89608	0.671015	1	0.0219975	1	2.92	0	21.58	2.85	0	0	2.77	0	0	0	0	0	1.33	5.92	0	12.85	0	0	12.75	0	0	25.58	18.11	0	3.42	0	0	0
StET014718	GAGCATTAATGTAAATT	AM906671	AM906671|-|weakly similar to UniRef100_A2E1I6 Cluster: NLI interacting factor-like phosphatase family protein; n=1; Trichomonas vaginalis G3|Rep: NLI interacting factor-like phosphatase family protein - Trichomonas vaginalis G3, partial (4%)|-|630-647|#|	-0.748478	0.810938	-0.840061	0.712659	-2.34477	0.346462	-0.299905	1	-0.154597	1	0.70225	0.988583	-2.99246	0.271535	3.77615	0.900064	0.917351	0.932899	3.74	0	4.79	0	0	0	0	0	0	0	0	0	1.99	0	0	0	0	0	0	0	0	0	0	19.28	56.44	0	0	12.64
StET029334	TTTAATCCTCAACGATG	AM906711	AM906711|-|similar to UniRef100_Q307Z7 Cluster: Acidic ribosomal protein P1a-like; n=1; Solanum tuberosum|Rep: Acidic ribosomal protein P1a-like - Solanum tuberosum (Potato), partial (88%)|-|137-154|#|	0.0890256	1	1.07742	0.781768	-1.83555	0.250715	-2.3894	0.146898	-2.71467	0.469738	-1.75008	0.757311	-1.35543	0.637849	-0.021318	1	-1.37827	0.704971	16.29	0	14.38	0	63.77	0	0	31.44	13.83	0	0	23.78	10.64	7.11	0	0	72.86	12.35	61	71.13	41.73	0	38.8	45.27	10.26	12.98	0	0
StET023966	TCACGTGCTCTGCATAC	AM906726	AM906726|-|weakly similar to UniRef100_Q2QXF1 Cluster: Harpin-induced protein 1 containing protein, expressed; n=2; Oryza sativa|Rep: Harpin-induced protein 1 containing protein, expressed - Oryza sativa subsp. japonica (Rice), partial (47%)|-|318-335|#|	1.49374	0.5806	2.50481	0.200407	0.0694229	1	0.287274	0.948767	-2.56595	0.0253789	2.06315	0.315404	-1.90699	0.363517	-0.661626	0.911489	-2.50545	0.0308912	11.99	0	1.6	9.26	0	0	0	10.48	16.34	0	0	0	17.29	9.48	50.59	0	35.05	5.81	0	0	19.71	29.07	0	11.74	0	11.8	0	18.96
StET023967	TCACGTGCTCTGCGTAC	AM906726	AM906726|-|weakly similar to UniRef100_Q2QXF1 Cluster: Harpin-induced protein 1 containing protein, expressed; n=2; Oryza sativa|Rep: Harpin-induced protein 1 containing protein, expressed - Oryza sativa subsp. japonica (Rice), partial (47%)|-|318-335|#|	2.45952	0.186055	1.21714	0.562073	-0.940943	0.595626	0.136054	1	0.149243	1	0.420595	0.988583	-0.964361	0.669624	0.438426	1	-0.525353	0.864241	4.99	0	0	7.83	0	0	1.85	29.02	21.37	0	29.97	3.66	3.32	10.66	0	0	20.29	2.18	0	0	5.8	0	12.93	5.87	0	0	5.05	0
StET024947	TCTTTATTCATAGGATA	AM906728	AM906728|-|similar to UniRef100_Q9ZS81 Cluster: NL0E; n=1; Solanum lycopersicum|Rep: NL0E - Solanum lycopersicum (Tomato) (Lycopersicon esculentum), partial (19%)|-|575-591|#|	-1.6264	0.651005	-1.79298	0.439204	-0.664002	0.728154	1.15777	0.529413	-3.80521	0.354807	-0.751459	1	0.793082	0.821374	-2.162	0.300695	-1.37258	0.717895	2.96	27.1	1.6	0	0	0	0	6.45	0	0	0	0	0	3.55	0	0	0	0	0	0	0	0	0	10.06	0	0	4.21	0
StET015983	GCAATATAAAAAAAAAA	AM906742	AM906742|-|similar to UniRef100_Q7Q0U6 Cluster: AGAP010159-PA; n=1; Anopheles gambiae str. PEST|Rep: AGAP010159-PA - Anopheles gambiae str. PEST, partial (88%)|-|755-771|#|	0.688888	0.854008	0.384147	0.95056	2.37208	0.0966066	1.02177	0.417315	-0.816407	0.978073	1.73846	0.589578	0.662845	0.808782	-1.27575	0.692076	-0.618846	0.913921	4.6	0	12.79	0	0	0	1.85	10.48	0	10.78	0	7.32	1.33	7.11	0	0	11.07	4.36	0	0	0	0	0	5.87	0	14.16	10.09	0
StET012110	CTATTTTTTTGTTGGGA	AM906775	AM906775|-|similar to UniRef100_A7Q2H9 Cluster: Chromosome chr1 scaffold_46, whole genome shotgun sequence; n=1; Vitis vinifera|Rep: Chromosome chr1 scaffold_46, whole genome shotgun sequence - Vitis vinifera (Grape), partial (46%)|-|662-679|#|	0.326231	0.976454	0.0724596	1	0.541094	0.747713	-2.07404	0.133503	0.495602	1	-0.219547	1	-0.263299	1	0.36717	1	0.106006	0.999685	31.14	83	58.33	32.04	0	0	10.16	74.17	35.19	36.83	35.79	7.93	35.91	35.54	80.1	0	25.82	35.59	14.57	0	10.43	102.31	44.83	27.67	27.36	64.3	35.33	23.17
StET008702	ATTGATTACACTATTAA	AM906901	AM906901|-|homologue to UniRef100_Q506K3 Cluster: Squalene monooxygenase; n=1; Datura inoxia|Rep: Squalene monooxygenase - Datura innoxia (Downy thornapple) (Datura meteloides), partial (26%)|-|600-617|#|	0.576197	0.517049	-0.12565	0.959512	0.218081	0.851544	-0.915943	0.283912	0.55564	0.550603	-0.527744	0.454052	0.0757674	1	-0.14986	1	-0.0743822	1	392.7	254.08	382.77	559.68	283.12	568.91	357.4	309.56	886.1	423.13	874.04	718.24	348.44	223.91	436.32	245.95	735.98	365.39	211.21	440.71	296.75	502.27	219.85	694.14	165.89	434.17	416.37	307.57
StET027362	TTATATAAAGCAAGGTA	AM906959	AM906959|-|NA|-|296-313|#|CV496430|-|NA|-|535-552|#|	3.37174	0.1394	2.827	0.236435	-0.735676	0.798878	-0.8101	0.782721	-1.10686	0.758613	-0.970721	0.596417	-3.08236	0.229645	-0.20169	0.985094	-3.34359	0.000462572	5.93	0	0	0	0	0	0	33.05	16.34	11.68	0	6.71	0	10.66	37.94	0	0	1.45	0	0	0	0	0	38.56	8.55	13.57	13.46	0
StET029655	TTTCAAAATTGTGCTAA	AM906973	AM906973|-|weakly similar to UniRef100_A7PE52 Cluster: Chromosome chr11 scaffold_13, whole genome shotgun sequence; n=1; Vitis vinifera|Rep: Chromosome chr11 scaffold_13, whole genome shotgun sequence - Vitis vinifera (Grape), partial (13%)|-|589-606|#|AM907017|-|weakly similar to UniRef100_A2I5G0 Cluster: Casein kinase; n=1; Beta vulgaris|Rep: Casein kinase - Beta vulgaris (Sugar beet), partial …	-2.45175	0.158595	-3.25276	0.0263233	1.90431	0.228542	0.792883	0.696037	2.58816	0.49759	2.12616	0.209264	3.55664	0.0300246	-0.794269	0.909566	2.83675	0.320569	3.64	40.65	5.59	12.11	0	15.02	10.16	0	0	0	0	3.66	5.98	3.55	0	0	0	0	0	0	0	0	0	0	0	9.44	0	0
StET029656	TTTCAAAATTGTGCTAT	AM906973	AM906973|-|weakly similar to UniRef100_A7PE52 Cluster: Chromosome chr11 scaffold_13, whole genome shotgun sequence; n=1; Vitis vinifera|Rep: Chromosome chr11 scaffold_13, whole genome shotgun sequence - Vitis vinifera (Grape), partial (13%)|-|589-606|#|AM907017|-|weakly similar to UniRef100_A2I5G0 Cluster: Casein kinase; n=1; Beta vulgaris|Rep: Casein kinase - Beta vulgaris (Sugar beet), partial …	-0.302914	0.982984	-0.147062	1	-0.787613	0.731303	-1.1025	0.58124	-1.55196	0.629141	-2.73573	0.0475802	-0.569239	0.903127	0.166619	1	-0.417557	0.90856	19.57	30.49	4	2.85	21.26	56.33	21.24	21.77	33.94	28.75	14.98	13.41	0	14.22	35.83	0	47.04	7.26	20.03	0	0	27.9	70.7	32.7	58.15	15.34	37.01	0
StET024599	TCTAGAGAATCCAGTAT	AM906974	AM906974|-|similar to UniRef100_A7PP06 Cluster: Chromosome chr8 scaffold_23, whole genome shotgun sequence; n=1; Vitis vinifera|Rep: Chromosome chr8 scaffold_23, whole genome shotgun sequence - Vitis vinifera (Grape), complete|-|541-557|#|AM907069|-|similar to UniRef100_A7PP06 Cluster: Chromosome chr8 scaffold_23, whole genome shotgun sequence; n=1; Vitis vinifera|Rep: Chromosome chr8 scaffold_23…	1.22446	0.688416	2.09061	0.32373	1.39319	0.496502	-0.0199068	1	-0.740876	1	0.383398	1	0.943762	0.711502	-1.29527	0.811805	-0.461194	0.925589	4.11	0	1.6	9.26	0	0	1.85	0	23.88	0	14.98	0	2.66	0	46.37	0	26.75	5.81	0	0	0	0	0	0	5.13	0	10.94	0
StET010715	CATTAGGATTCTCTTCA	AM906980	AM906980|-|similar to UniRef100_A7PZJ1 Cluster: Chromosome chr15 scaffold_40, whole genome shotgun sequence; n=1; Vitis vinifera|Rep: Chromosome chr15 scaffold_40, whole genome shotgun sequence - Vitis vinifera (Grape), partial (40%)|-|492-508|#|	1.54675	0.542532	3.13845	0.140998	2.24363	0.313939	1.96017	0.357181	0.591145	1	-0.201652	1	-1.87828	0.439207	-0.390315	0.947866	-2.17969	0.313215	7.22	0	0	0	0	0	0	0	0	10.78	0	0	3.99	23.69	0	28.45	0	2.91	0	0	0	0	15.52	0	0	11.21	0	73.73
StET004247	ACTCATCATCACATAAC	AM907002	AM907002|-|weakly similar to UniRef100_A8EUJ7 Cluster: ABC transporter, permease protein; n=1; Arcobacter butzleri RM4018|Rep: ABC transporter, permease protein - Arcobacter butzleri (strain RM4018), partial (5%)|-|599-616|#|	-0.630488	0.916564	-3.24124	0.0828954	1.62848	0.311393	1.41677	0.466382	1.15313	0.852562	1.81381	0.482585	1.35462	0.631462	0.552491	1	1.90722	0.871259	8.42	20.33	3.2	30.62	0	24.41	0	15.32	0	18.87	0	12.19	1.33	0	0	0	0	2.18	0	0	0	0	0	17.61	6.84	5.31	15.98	29.49
StET024351	TCCTATTGCATTCTGCT	AM907060	AM907060|-|homologue to UniRef100_A3F7Q3 Cluster: Benzoquinone reductase; n=2; Malvoideae|Rep: Benzoquinone reductase - Gossypium hirsutum (Upland cotton) (Gossypium mexicanum), complete|-|746-763|#|	0.602831	0.961305	1.26684	0.693021	4.559	0.0248664	3.88549	0.0165088	4.67992	0.502074	5.19297	3.9783e-15	1.29055	0.647938	1.31871	0.96563	2.52004	0.828212	19.33	0	0	27.06	0	0	2.77	0	0	0	0	0	43.22	59.24	0	0	0	9.44	12.75	0	0	0	0	7.55	0	0	79.07	80.05
StET022694	TATATAAATCTACTGTT	AM907069	AM907069|-|similar to UniRef100_A7PP06 Cluster: Chromosome chr8 scaffold_23, whole genome shotgun sequence; n=1; Vitis vinifera|Rep: Chromosome chr8 scaffold_23, whole genome shotgun sequence - Vitis vinifera (Grape), complete|-|595-612|#|	-0.0732317	1	1.03657	0.568157	0.564159	0.837081	0.452692	0.874154	0.833354	0.897614	-0.349438	0.961517	-0.35834	0.981731	-0.000682889	0.97563	-0.35512	0.919401	27.67	44.04	5.59	49.84	12.56	0	8.31	31.44	0	12.58	0	34.75	24.6	49.76	0	36.71	43.35	53.75	45.52	0	0	38.37	3.45	81.32	20.52	5.9	29.44	27.39
StET029371	TTTAATTAAGTGTTTCT	AM907087	AM907087|-|similar to UniRef100_A7NTC1 Cluster: Chromosome chr18 scaffold_1, whole genome shotgun sequence; n=1; Vitis vinifera|Rep: Chromosome chr18 scaffold_1, whole genome shotgun sequence - Vitis vinifera (Grape), partial (12%)|-|486-503|#|	-0.710499	0.613892	-0.527278	0.839933	-1.58696	0.551414	-1.08499	0.603226	-1.64473	0.0963699	-2.34075	0.401638	0.300295	0.982576	-0.812195	0.883066	-0.516103	0.835087	42.88	172.78	47.15	22.07	63.77	52.57	60.95	33.05	80.44	15.27	49.95	46.34	24.6	52.13	23.19	48.64	159.55	14.53	0	0	0	104.64	106.91	71.26	39.33	0	24.39	0
StET025428	TGATGACTACTATATGA	AM907098	AM907098|-|NA|-|254-271|#|	-1.20287	0.891636	2.08715	0.636919	4.60781	0.0740967	6.04502	0.0124579	4.65123	0.283681	8.64338	6.853e-08	2.55725	0.54611	3.20816	0.947866	5.73715	1	180.77	0	1.6	345.35	0	0	0	5.64	17.6	0	0	0	109.72	1087.56	373.08	0	30.44	57.39	10.01	0	0	0	49.14	0	0	0	344.03	189.6
StET019850	GTTTGGGATTTTCGGAG	AM907119	AM907119|-|similar to UniRef100_Q84QE1 Cluster: Avr9/Cf-9 rapidly elicited protein 189; n=1; Nicotiana tabacum|Rep: Avr9/Cf-9 rapidly elicited protein 189 - Nicotiana tabacum (Common tobacco), partial (27%)|-|401-418|#|	1.78239	0.557671	2.02383	0.439524	-1.81191	0.408616	-0.706104	0.739079	1.06518	1	0.702156	0.746746	-3.05143	0.182123	2.22629	0.839893	-0.952537	0.851801	3.23	0	0	0	0	0	0	0	20.11	0	0	0	1.33	0	0	0	0	0	17.3	0	0	22.09	23.28	2.52	0	0	0	12.64
StET026682	TGTTTTTAGAAATTATT	AM907130	AM907130|-|weakly similar to UniRef100_Q0ZPW2 Cluster: CXE carboxylesterase; n=1; Malus pumila|Rep: CXE carboxylesterase - Malus pumila, partial (27%)|-|614-631|#|	2.05013	0.40612	1.8227	0.492226	3.29778	0.0564196	4.87105	5.31687e-05	-2.64652	0.651849	1.52601	0.650129	1.16303	0.473892	-3.44229	0.119577	-2.46255	0.335902	10.49	0	3.2	4.98	0	0	0	27.41	0	0	0	2.44	21.94	46.2	0	0	0	0	0	0	0	0	0	0	0	8.26	33.65	0
StET022618	TATACTCCTAACTACCG	AM907143	AM907143|-|UniRef100_Q8H9C7 Cluster: NADP-dependent malic enzyme; n=1; Solanum tuberosum|Rep: NADP-dependent malic enzyme - Solanum tuberosum (Potato), partial (84%)|-|421-438|#|	0.846328	0.810938	1.27383	0.635794	0.547083	0.880015	1.45204	0.42305	1.63597	0.680506	5.69154	0.000344122	-0.297804	1	3.18995	0.784789	2.89595	0.63675	14.08	28.8	9.59	0	0	0	6.46	8.87	0	11.68	28.3	7.93	21.94	65.16	0	0	20.29	18.16	6.37	0	31.3	0	21.55	0	0	10.62	16.82	18.96
StET024393	TCCTTATTTTCATCAAT	AM907146	AM907146|-|similar to UniRef100_Q9AVE4 Cluster: DNA-binding protein DF1; n=1; Pisum sativum|Rep: DNA-binding protein DF1 - Pisum sativum (Garden pea), partial (10%)|-|229-246|#|	-1.36025	0.722487	-0.137528	1	3.98221	0.0122551	3.48618	0.0147209	-0.360411	1	0.8989	0.673901	2.2272	0.273646	-1.15621	0.594779	1.21144	0.951345	7.01	27.1	0	5.7	0	0	3.69	0	5.03	0	0	6.71	0	5.92	0	0	19.37	5.08	0	0	0	0	0	1.68	0	0	19.35	25.28
StET019772	GTTTGAACAGACACTAC	AM907165	AM907165|-|homologue to UniRef100_Q9LT08 Cluster: 26S proteasome non-ATPase regulatory subunit 14; n=3; Arabidopsis thaliana|Rep: 26S proteasome non-ATPase regulatory subunit 14 - Arabidopsis thaliana (Mouse-ear cress), partial (68%)|-|699-716|#|	-0.12938	1	2.23223	0.299285	1.43237	0.490453	0.260883	0.980291	-0.154597	1	0.70225	0.988583	-0.675703	0.811068	1.39548	0.934462	0.783978	0.930808	2.74	0	4	0	0	0	0	0	5.03	0	0	0	1.99	0	33.73	15.6	0	0	0	0	0	0	0	8.38	0	0	0	0
StET016458	GCGGAAACTTCTACTCA	AM907176	AM907176|-|similar to UniRef100_Q69TW4 Cluster: Sterol carrier protein 2-like; n=3; Oryza sativa|Rep: Sterol carrier protein 2-like - Oryza sativa subsp. japonica (Rice), partial (95%)|-|196-213|#|TC200459|-|similar to UniRef100_Q69TW4 Cluster: Sterol carrier protein 2-like; n=3; Oryza sativa|Rep: Sterol carrier protein 2-like - Oryza sativa subsp. japonica (Rice), partial (95%)|-|204-221|#|	0.647286	0.928239	0.395943	0.968074	0.582573	0.877184	2.11878	0.175775	3.714	0.34016	3.57562	0.0603415	0.870076	0.790695	1.8719	0.873049	2.72872	0.729235	7.65	0	17.58	17.8	0	0	0	12.9	2.51	0	44.12	0	3.99	17.77	0	29.37	0	4.36	0	0	0	0	0	10.06	6.84	17.7	9.25	0
StET005589	AGGATAGACTATAGAGT	AM907211	AM907211|-|homologue to UniRef100_Q9ZRE8 Cluster: ATFP2; n=1; Arabidopsis thaliana|Rep: ATFP2 - Arabidopsis thaliana (Mouse-ear cress), partial (6%)|-|383-400|#|	-0.042343	1	-2.21067	0.323633	-0.547353	0.908647	-1.35281	0.522853	-2.39747	0.616064	-1.43769	1	-1.95727	0.486177	1.985	0.950113	0.028987	1	6.07	0	23.17	0	0	0	0	19.35	0	0	0	0	5.32	0	0	0	0	0	0	0	0	32.55	18.97	54.49	0	0	10.94	0
StET017122	GGACCAAATGCAAAGAA	AM907247	AM907247|-|similar to UniRef100_Q9LKQ0 Cluster: RGC1; n=1; Solanum tuberosum|Rep: RGC1 - Solanum tuberosum (Potato), partial (7%)|-|39-55|#|	1.6052	0.610264	1.06947	0.670448	1.73447	0.299342	0.677853	0.853236	1.5683	0.684586	0.479851	0.957783	1.41272	0.540397	-0.262841	1	1.221	0.894011	5.57	0	3.2	17.8	0	0	3.69	30.63	43.99	0	14.98	4.88	0	0	0	0	21.21	26.88	5.46	0	0	0	0	0	6.84	16.52	0	0
StET005875	AGTATTTTTATAGTTCT	AM907319	AM907319|-|similar to UniRef100_A5GZD1 Cluster: AT-hook1 protein; n=1; Capsicum annuum|Rep: AT-hook1 protein - Capsicum annuum (Bell pepper), partial (39%)|-|341-358|#|	1.87014	0.530729	2.20439	0.29052	-0.556555	0.900518	0.159476	1	-0.282639	1	-0.471447	1	-2.253	0.352544	-0.112407	0.96563	-2.3546	0.311702	10.68	0	0	11.39	0	0	0	31.44	0	0	0	8.54	19.95	7.11	33.73	42.22	0	4.36	0	0	35.93	44.18	0	5.87	0	17.11	0	0
StET002675	AATCATCACTCAAAACC	AM907371	AM907371|-|similar to UniRef100_A7PP06 Cluster: Chromosome chr8 scaffold_23, whole genome shotgun sequence; n=1; Vitis vinifera|Rep: Chromosome chr8 scaffold_23, whole genome shotgun sequence - Vitis vinifera (Grape), partial (35%)|-|335-352|#|	-0.376615	1	-1.23434	0.636743	3.06536	0.128784	2.13566	0.129214	3.886	0.553857	0.70225	0.988583	1.88581	0.472481	0.205468	1	2.02739	0.861754	3.68	0	0	18.51	0	0	0	0	0	16.17	0	0	0	5.92	0	0	0	0	0	0	0	0	0	0	0	9.44	0	0
StET019604	GTTGTAGGACCAATTGG	AM907387	AM907387|-|similar to UniRef100_A7QUT1 Cluster: Chromosome chr1 scaffold_180, whole genome shotgun sequence; n=1; Vitis vinifera|Rep: Chromosome chr1 scaffold_180, whole genome shotgun sequence - Vitis vinifera (Grape), partial (52%)|-|414-431|#|	0.102318	1	0.51727	0.889063	0.845349	0.692014	1.51469	0.17876	0.732271	0.967492	0.578418	0.941679	0.318688	0.995684	0.635119	1	0.957813	0.94194	33.23	0	21.58	110.37	15.46	9.39	11.08	32.25	25.14	63.78	0	19.51	35.24	62.79	0	91.77	63.64	8.72	18.21	0	31.3	0	34.49	32.7	29.07	24.78	79.91	37.92
StET022272	TAGTAGCTGAAGATACT	AM907420	AM907420|-|similar to UniRef100_A7P0I2 Cluster: Chromosome chr19 scaffold_4, whole genome shotgun sequence; n=1; Vitis vinifera|Rep: Chromosome chr19 scaffold_4, whole genome shotgun sequence - Vitis vinifera (Grape), complete|-|429-446|#|	1.19757	0.698093	1.03287	0.69384	1.89733	0.195275	2.42209	0.120502	-0.154597	1	2.02364	0.289085	-0.296451	1	1.20124	0.909566	0.921293	0.932899	4.03	0	1.6	3.56	0	0	0	7.26	0	0	14.98	0	0	0	0	0	0	0	13.66	0	0	0	0	4.19	5.13	12.98	0	23.17
StET022365	TAGTTGCCACTTTATAG	AM907435	AM907435|-|NA|-|533-550|#|	-1.32151	0.790087	-2.25683	0.342365	0.625845	0.799413	-0.485816	0.72062	-1.43661	0.816105	-2.00188	1	2.47914	0.351745	-2.10199	0.410226	0.369233	0.991498	2.69	47.43	9.59	0	0	0	0	6.45	0	14.37	0	0	0	0	0	0	0	5.08	0	0	0	0	0	0	5.13	7.08	0	0
StET025387	TGATATTGTTATCCTTC	AM907456	AM907456|-|similar to UniRef100_A7NVA7 Cluster: Chromosome chr18 scaffold_1, whole genome shotgun sequence; n=1; Vitis vinifera|Rep: Chromosome chr18 scaffold_1, whole genome shotgun sequence - Vitis vinifera (Grape), partial (11%)|-|651-668|#|	-1.35772	0.771424	-2.46232	0.337834	-0.532676	0.913007	1.82923	0.337238	-2.39747	0.616064	0.0373419	1	1.62607	0.62541	-0.447301	0.984427	1.22929	1	4.57	0	0	0	0	54.45	6.46	15.32	0	0	0	0	6.65	7.11	0	0	0	0	0	0	0	0	0	7.55	8.55	0	8.41	0
StET013660	GAAATTGCTGGTTCTAT	AM907501	AM907501|-|similar to UniRef100_Q6UA14 Cluster: Fiber protein Fb25; n=1; Gossypium barbadense|Rep: Fiber protein Fb25 - Gossypium barbadense (Sea-island cotton) (Egyptian cotton), partial (84%)|-|498-515|#|	0.0232419	1	-0.46399	0.872777	0.574664	0.821812	1.12817	0.369854	-0.477186	0.867273	0.676254	0.775454	0.725892	0.814444	-1.27086	0.692309	-0.543707	0.876187	35.31	76.23	27.97	51.98	0	15.02	48.02	42.73	43.99	46.71	0	51.83	31.25	39.1	0	42.22	44.27	10.17	21.85	0	17.39	0	50.87	25.15	30.78	14.75	78.23	27.39
StET025036	TGAAACCAAAAAAAAAA	AM907546	AM907546|-|similar to UniRef100_UPI000069ED96 Cluster: Chromatin accessibility complex protein 1 (CHRAC-1) (CHRAC-15) (HuCHRAC15) (DNA polymerase epsilon subunit p15).; n=1; Xenopus tropicalis|Rep: Chromatin accessibility complex protein 1 (CHRAC-1) (CHRAC-15) (HuCHRAC15) (DNA polymerase epsilon subunit p15). - Xenopus tropicalis, partial (21%)|-|310-327|#|	-1.42638	0.624928	-3.18111	0.0653267	0.823445	0.795831	0.532356	0.863439	2.00046	0.628331	0.70225	0.988583	1.61662	0.505027	2.01778	0.925364	3.62929	0.426156	4.55	49.12	12.79	9.26	0	0	6.46	18.54	0	2.7	0	1.83	3.32	2.37	0	0	0	1.45	0	0	0	0	17.24	0	0	0	0	0
StET025037	TGAAACCAAAAAAAAAG	AM907546	AM907546|-|similar to UniRef100_UPI000069ED96 Cluster: Chromatin accessibility complex protein 1 (CHRAC-1) (CHRAC-15) (HuCHRAC15) (DNA polymerase epsilon subunit p15).; n=1; Xenopus tropicalis|Rep: Chromatin accessibility complex protein 1 (CHRAC-1) (CHRAC-15) (HuCHRAC15) (DNA polymerase epsilon subunit p15). - Xenopus tropicalis, partial (21%)|-|310-327|#|	1.29247	0.496498	1.64572	0.421468	3.42955	0.0671494	3.38984	0.00029044	1.66662	0.62592	1.28694	0.678598	1.6197	0.34927	-0.209482	1	1.38931	0.851801	6.36	0	4	9.97	0	0	0	5.64	16.34	5.39	0	14.02	6.65	0	0	39.46	12.91	6.54	0	0	0	0	0	0	0	11.21	11.78	52.67
StET026523	TGTTGATCCAGTGGTGA	AM907549	AM907549|-|similar to UniRef100_A7NUR0 Cluster: Chromosome chr18 scaffold_1, whole genome shotgun sequence; n=1; Vitis vinifera|Rep: Chromosome chr18 scaffold_1, whole genome shotgun sequence - Vitis vinifera (Grape), partial (89%)|-|632-649|#|	0.316241	1	-1.48389	0.449079	0.0471487	1	-0.30437	1	-1.37626	0.767732	-0.518773	1	-1.12439	0.718957	1.63694	0.937862	0.467959	1	3.01	13.55	2.4	0	0	0	0	0	0	16.17	0	0	3.32	0	0	0	0	0	0	0	0	24.42	0	10.9	0	0	0	0
StET026034	TGGTTTGCAAAGTGTTT	AM907559	AM907559|-|weakly similar to UniRef100_A7R6J1 Cluster: Chromosome undetermined scaffold_1304, whole genome shotgun sequence; n=1; Vitis vinifera|Rep: Chromosome undetermined scaffold_1304, whole genome shotgun sequence - Vitis vinifera (Grape), partial (47%)|-|565-582|#|	1.12561	0.795566	2.50987	0.324761	4.79096	0.00754977	4.65146	0.000211642	1.04985	0.996969	-0.421	0.988583	1.44171	0.498546	-2.94291	0.140938	-1.56098	0.657817	13.2	0	0	11.39	0	0	0	26.6	0	0	0	0	8.64	88.85	6.32	0	0	8.72	0	0	0	0	0	0	0	0	90	25.28
StET026003	TGGTTAGCAAAGTGTTT	AM907559	AM907559|-|weakly similar to UniRef100_A7R6J1 Cluster: Chromosome undetermined scaffold_1304, whole genome shotgun sequence; n=1; Vitis vinifera|Rep: Chromosome undetermined scaffold_1304, whole genome shotgun sequence - Vitis vinifera (Grape), partial (47%)|-|565-582|#|	0.016778	1	2.38804	0.333949	4.54491	3.53037e-06	4.55782	1.92953e-06	1.52991	0.897248	1.81189	0.589474	1.10894	0.745006	-0.622604	0.934179	0.434998	1	28.27	0	0	33.47	0	0	0	8.06	11.31	0	0	0	17.29	140.98	16.86	36.71	0	7.99	13.66	0	0	0	11.21	0	0	35.98	134.58	111.65
StET005832	AGTAGTTGTAAAGAGTA	AM907615	AM907615|-|similar to UniRef100_A7PFT5 Cluster: Chromosome chr11 scaffold_14, whole genome shotgun sequence; n=1; Vitis vinifera|Rep: Chromosome chr11 scaffold_14, whole genome shotgun sequence - Vitis vinifera (Grape), partial (87%)|-|513-530|#|	0.0866076	1	-1.38444	0.567725	-0.741049	0.857065	-3.47475	0.0419589	-2.53608	0.600401	-1.57197	1	-1.14325	0.754181	0.970472	1	-0.175885	0.963378	3.56	0	0	0	22.22	0	1.85	13.7	0	0	0	7.32	4.65	5.92	0	0	0	0	0	32.47	0	30.23	0	0	0	0	0	0
StET027403	TTATATTGCCTGTTGTG	AM907625	AM907625|-|homologue to UniRef100_A7PNY2 Cluster: Chromosome chr8 scaffold_23, whole genome shotgun sequence; n=1; Vitis vinifera|Rep: Chromosome chr8 scaffold_23, whole genome shotgun sequence - Vitis vinifera (Grape), partial (72%)|-|355-372|#|	-0.421929	0.955985	-0.204621	1	0.512121	0.91361	0.212652	1	-0.52159	1	0.680911	0.891607	1.10828	0.725669	-0.870275	0.867984	0.243792	1	11.66	0	23.17	34.18	12.56	0	26.78	27.41	0	9.88	21.64	1.22	14.63	13.03	18.97	0	33.2	18.89	4.55	0	34.78	0	0	0	10.26	0	0	14.75
StET028570	TTGATGCGGCCTCATTT	AM907699	AM907699|-|homologue to UniRef100_A9TFL3 Cluster: Predicted protein; n=1; Physcomitrella patens subsp. patens|Rep: Predicted protein - Physcomitrella patens subsp. patens, partial (92%)|-|701-718|#|TC204068|-|homologue to UniRef100_A9TFL3 Cluster: Predicted protein; n=1; Physcomitrella patens subsp. patens|Rep: Predicted protein - Physcomitrella patens subsp. patens, complete|-|638-655|#|	0.324694	0.932406	0.448358	0.868226	0.91633	0.672705	0.693405	0.804899	-0.346221	0.838084	-0.284201	1	0.463824	0.953213	-0.259254	0.980214	0.199605	1	21.29	28.8	45.55	10.68	26.09	15.02	0	11.29	23.88	56.6	29.13	18.9	13.3	47.39	0	60.57	18.45	18.89	19.12	0	0	32.55	0	10.9	39.33	2.36	26.08	31.6
StET002061	AAGGTATCAACAGGATA	AM907699	AM907699|-|homologue to UniRef100_A9TFL3 Cluster: Predicted protein; n=1; Physcomitrella patens subsp. patens|Rep: Predicted protein - Physcomitrella patens subsp. patens, partial (92%)|-|680-696|#|	-0.683264	0.937282	1.58744	0.563394	0.260302	0.991588	-0.86614	0.765273	-0.898503	0.999792	1.40069	0.663764	-1.59204	0.635495	1.4481	1	-0.176327	1	8.48	0	4.79	0	0	18.78	0	13.7	0	0	0	0	0	15.4	50.59	0	20.29	1.45	0	60.31	0	0	0	22.64	0	0	14.3	25.28
StET021405	TACAGTCAGTATGCTTT	AM907709	AM907709|-|weakly similar to UniRef100_A7PRB7 Cluster: Chromosome chr14 scaffold_26, whole genome shotgun sequence; n=1; Vitis vinifera|Rep: Chromosome chr14 scaffold_26, whole genome shotgun sequence - Vitis vinifera (Grape), partial (93%)|-|569-586|#|	1.91964	0.588363	1.55168	0.383562	3.65302	0.0542672	1.19301	0.527616	1.86215	0.636242	0.70225	0.988583	-0.158269	1	0.205468	1	0.0471989	1	3.12	0	0	0	0	0	0	0	8.8	0	0	12.19	0	7.11	0	0	0	0	6.37	0	0	0	0	0	0	0	10.94	0
StET025981	TGGTCCTACTGATTTGT	AM907719	AM907719|-|UniRef100_P50701 Cluster: Osmotin-like protein OSML13 precursor; n=1; Solanum commersonii|Rep: Osmotin-like protein OSML13 precursor - Solanum commersonii (Commerson's wild potato), partial (81%)|-|605-622|#|	0.295466	1	2.34759	0.37699	0.355178	0.917338	3.2088	0.0249964	-0.154597	1	1.70189	0.432009	-0.743077	0.91274	0.790275	1	0.0471989	1	2.95	0	0	0	0	0	0	0	0	0	0	0	2.66	29.62	0	0	0	0	0	0	0	0	0	3.35	0	0	6.73	0
StET028049	TTCGGCCGCCAACAATG	AM907732	AM907732|-|homologue to UniRef100_A9UWN4 Cluster: Predicted protein; n=1; Monosiga brevicollis MX1|Rep: Predicted protein - Monosiga brevicollis MX1, partial (6%)|-|341-358|#|	-0.691848	0.774602	-0.738849	0.756217	-0.249864	1	-1.75497	0.111399	0.82958	0.873965	-0.0346608	1	0.440365	0.880902	1.76495	0.680248	2.20926	0.481765	3.62	10.16	11.99	15.67	0	0	4.62	7.26	0	5.39	7.49	1.83	4.65	0	0	0	15.68	2.91	3.64	0	0	12.79	5.17	10.06	0	0	0	0
StET001875	AAGATTCTAATTCAGTC	AM907809	AM907809|-|similar to UniRef100_Q9M6E0 Cluster: DNA-binding protein 4; n=1; Nicotiana tabacum|Rep: DNA-binding protein 4 - Nicotiana tabacum (Common tobacco), partial (64%)|-|576-593|#|	-0.06045	1	-1.41718	0.581366	2.43684	0.151005	2.06039	0.111784	-0.154597	1	0.70225	0.988583	2.05777	0.454183	0.205468	1	2.21149	0.897178	2.59	0	0	0	0	0	20.32	0	0	0	24.97	0	0	5.92	0	0	0	0	0	0	0	0	0	0	0	10.62	0	21.07
StET004431	ACTTGAAGTTTGTTCTA	AM907854	AM907854|-|similar to UniRef100_A8IQA2 Cluster: Transient receptor potential ion channel protein; n=1; Chlamydomonas reinhardtii|Rep: Transient receptor potential ion channel protein - Chlamydomonas reinhardtii, partial (4%)|-|416-433|#|	-0.552466	0.814457	0.905005	0.715806	2.23256	0.186028	-0.150423	1	-0.569547	1	0.2873	0.988583	-1.57388	0.502727	1.23406	1	-0.367751	1	2.69	0	0	0	0	0	0	0	0	0	0	0	0	0	0	0	0	4.36	0	0	0	0	0	10.9	0	13.57	6.73	21.07
StET004949	AGAGGATCATATGTAAG	AM907854	AM907854|-|similar to UniRef100_A8IQA2 Cluster: Transient receptor potential ion channel protein; n=1; Chlamydomonas reinhardtii|Rep: Transient receptor potential ion channel protein - Chlamydomonas reinhardtii, partial (4%)|-|672-689|#|	0.44913	0.975304	-0.576172	0.940717	1.03435	0.704036	0.931888	0.762806	-0.498233	1	3.23605	0.222988	0.132516	1	0.167077	1	0.301464	1	9.47	0	0	35.6	0	0	1.85	7.26	5.03	16.17	0	0	25.93	24.88	0	0	0	0	0	0	0	32.55	0	0	3.42	0	16.82	0
StET005694	AGGGTATTTTCGTCATT	AM907866	AM907866|-|weakly similar to UniRef100_Q01ZG6 Cluster: Tartronate semialdehyde reductase; n=1; Solibacter usitatus Ellin6076|Rep: Tartronate semialdehyde reductase - Solibacter usitatus (strain Ellin6076), partial (7%)|-|344-361|#|	-1.50922	0.729761	-2.04065	0.490302	-3.20971	0.129662	-6.02896	1.38694e-06	-3.10772	0.385866	-4.53904	0.490354	-1.26249	0.67985	0.919676	1	-0.341203	0.878749	21.5	0	152.63	0	28.02	11.27	10.16	0	27.65	0	0	25.61	11.3	0	31.62	0	0	14.53	0	0	136.78	137.19	31.9	58.68	112.87	0	0	0
StET011626	CGGTATATATTTTCTAT	AM907867	AM907867|-|similar to UniRef100_Q9SLW8 Cluster: mRNA, 1346 bp sequence; n=1; Nicotiana tabacum|Rep: mRNA, 1346 bp sequence - Nicotiana tabacum (Common tobacco), partial (47%)|-|560-577|#|	1.45093	0.681363	0.449267	1	0.468739	0.938551	2.90227	0.161049	2.72591	0.386963	5.75187	0.000581856	-3.59827	0.153477	3.6456	0.731969	0.0471989	1	19.97	0	0	0	0	0	0	14.51	0	0	0	0	0	0	0	0	0	0	2.73	0	0	37.21	0	31.86	5.13	0	51.31	0
StET020590	TAAGACACTTTAATTTC	AM907869	AM907869|-|homologue to UniRef100_Q9SMD1 Cluster: SUMO protein; n=1; Solanum lycopersicum|Rep: SUMO protein - Solanum lycopersicum (Tomato) (Lycopersicon esculentum), partial (64%)|-|131-147|#|	0.319988	1	-1.16048	0.669806	1.00891	0.689726	0.0103477	1	0.625643	1	2.44798	0.428668	0.155244	1	-0.606992	0.929601	-0.438457	0.887964	7.71	0	0	0	0	24.41	7.39	31.44	0	0	0	10.97	0	9.48	0	0	0	2.18	0	0	0	0	0	17.61	8.55	0	9.25	18.96
StET026685	TGTTTTTAGTCATTAAT	AM907879	AM907879|-|UniRef100_Q248C6 Cluster: Cation channel family protein; n=1; Tetrahymena thermophila SB210|Rep: Cation channel, partial (0%)|-|571-588|#|	-0.0997625	1	-0.205733	1	-1.69967	0.418924	-2.09954	0.21126	3.32654	0.0128897	-0.03454	1	0.0785003	1	1.33045	1	1.42702	0.885163	2.75	0	11.19	0	0	0	8.31	0	0	11.68	0	8.54	0	15.4	0	0	0	2.91	0	0	0	0	0	0	18.81	0	0	0
StET026684	TGTTTTTAGTCATTAAA	AM907879	AM907879|-|UniRef100_Q248C6 Cluster: Cation channel family protein; n=1; Tetrahymena thermophila SB210|Rep: Cation channel, partial (0%)|-|571-588|#|	-0.200415	0.994145	-0.205347	1	0.342198	0.965498	-1.00457	0.666331	-0.837863	0.897248	-0.136022	1	0.703454	0.864188	-0.0876122	0.979318	0.609513	0.997433	29.92	110.1	38.36	29.19	30.92	0	59.1	18.54	21.37	41.32	77.41	40.24	27.93	45.02	75.88	101.87	0	19.61	0	0	0	0	41.38	43.59	63.28	0	32.81	90.59
StET027061	TTACCAATATTGTTGGT	AM907891	AM907891|-|similar to UniRef100_Q0J0D1 Cluster: Os09g0516200 protein; n=2; Oryza sativa Japonica Group|Rep: Os09g0516200 protein - Oryza sativa subsp. japonica (Rice), partial (5%)|-|335-352|#|	-0.642789	0.945728	0.927566	0.75354	0.0505095	1	-0.337076	0.932684	0.634278	1	0.748935	0.875109	0.0124539	1	0.774369	1	0.779472	1	4.31	0	0	6.41	0	0	16.62	0	0	14.37	0	2.44	0	5.92	46.37	0	0	5.08	4.55	0	0	0	0	0	23.94	0	0	0
StET000651	AAAGAGGTGAACAGTGC	AM907910	AM907910|-|similar to UniRef100_A7PW73 Cluster: Chromosome chr8 scaffold_34, whole genome shotgun sequence; n=1; Vitis vinifera|Rep: Chromosome chr8 scaffold_34, whole genome shotgun sequence - Vitis vinifera (Grape), partial (12%)|-|590-607|#|	-0.245731	1	-1.29343	0.574449	0.33175	0.994135	-1.08417	0.617979	1.46946	0.651849	0.70225	0.988583	-0.197089	1	2.61261	0.749103	2.4224	0.738022	3.34	0	6.39	20.65	0	0	0	0	23.88	0	0	0	2.66	5.92	0	0	0	2.91	0	0	0	0	18.11	11.74	0	0	10.94	0
StET017071	GGAATTCTAGTTGTTGC	AM907912	AM907912|-|similar to UniRef100_A2A1W7 Cluster: Small heat shock protein; n=1; Nicotiana tabacum|Rep: Small heat shock protein - Nicotiana tabacum (Common tobacco), partial (94%)|-|682-699|#|	-0.189366	1	0.901626	0.713647	1.27062	0.472059	0.507658	0.8835	-0.975044	0.889024	0.0119324	1	0.175027	1	0.039085	1	0.217663	1	12.26	0	9.59	39.88	0	0	8.31	0	18.85	0	0	9.15	21.94	31.99	23.19	44.05	18.45	6.54	0	0	0	0	31.04	7.55	10.26	18.29	36.17	12.64
StET008541	ATTCCACCAAATCTTAG	AM907933	AM907933|-|similar to UniRef100_A7QHM4 Cluster: Chromosome chr5 scaffold_98, whole genome shotgun sequence; n=1; Vitis vinifera|Rep: Chromosome chr5 scaffold_98, whole genome shotgun sequence - Vitis vinifera (Grape), partial (16%)|-|361-377|#|	0.503371	0.975721	0.288729	0.999296	3.00765	0.147701	1.8879	0.195282	-0.154597	1	0.70225	0.988583	1.34441	0.431632	0.205468	1	1.52019	0.828212	2.85	0	0	0	9.66	0	2.77	0	0	0	14.98	6.1	0	0	0	0	15.68	0	0	0	0	0	0	0	0	0	0	42.13
StET008615	ATTCTTGAGAATGTAGA	AM907935	AM907935|-|weakly similar to UniRef100_A7QUA5 Cluster: Chromosome chr2 scaffold_176, whole genome shotgun sequence; n=1; Vitis vinifera|Rep: Chromosome chr2 scaffold_176, whole genome shotgun sequence - Vitis vinifera (Grape), partial (7%)|-|474-491|#|	0.990286	0.693002	1.78984	0.356359	4.1745	0.0806251	-0.284468	1	-0.154597	1	0.70225	0.988583	0.57851	0.81375	0.205468	1	0.783978	0.930808	3.62	0	4	0	0	0	0	0	7.54	0	0	5.49	3.99	0	0	0	18.45	0	10.01	0	0	0	0	0	0	0	10.09	0
StET008616	ATTCTTGAGAATGTTGA	AM907935	AM907935|-|weakly similar to UniRef100_A7QUA5 Cluster: Chromosome chr2 scaffold_176, whole genome shotgun sequence; n=1; Vitis vinifera|Rep: Chromosome chr2 scaffold_176, whole genome shotgun sequence - Vitis vinifera (Grape), partial (7%)|-|474-491|#|	-1.25228	0.792449	0.26144	1	0.801598	0.736565	-1.15713	0.379885	1.4805	0.897248	0.914259	0.740783	2.35473	0.332293	-2.38097	0.167843	-0.0727401	0.936123	6.29	0	0	22.79	0	0	28.63	19.35	0	0	0	0	2.66	0	0	22.03	0	15.98	23.67	0	0	0	0	5.03	0	12.98	0	0
StET004410	ACTTCAGAAAAATTTTC	AM907979	AM907979|-|similar to UniRef100_A7PHQ8 Cluster: Chromosome chr17 scaffold_16, whole genome shotgun sequence; n=2; Vitis vinifera|Rep: Chromosome chr17 scaffold_16, whole genome shotgun sequence - Vitis vinifera (Grape), partial (22%)|-|525-542|#|	1.95254	0.342143	1.35741	0.533277	2.21601	0.309315	1.73571	0.334739	-1.87991	0.672144	-0.0940627	1	0.839136	0.639075	-1.59714	0.412265	-0.754453	0.831834	3.13	0	5.59	0	0	0	0	0	0	15.27	17.48	5.49	4.65	5.92	23.19	0	0	2.91	0	0	0	0	0	0	0	0	0	0
StET014817	GAGGCCGAGTTCCAGAG	AM907983	AM907983|-|similar to UniRef100_O82703 Cluster: Vacuolar proton pump subunit G 2; n=1; Nicotiana tabacum|Rep: Vacuolar proton pump subunit G 2 - Nicotiana tabacum (Common tobacco), complete|-|296-313|#|	-0.128858	1	-0.119098	1	-0.793613	0.868846	-0.8691	0.798457	1.25964	0.767732	2.2865	0.189519	-1.37762	0.707094	3.12658	0.947866	1.80678	0.876825	3.68	0	15.18	0	0	0	0	9.67	0	0	0	1.83	4.65	15.4	0	0	0	0	0	0	53.32	0	0	0	0	0	0	29.49
StET004100	ACGACTCTAAATTACCT	AM908031	AM908031|-|NA|-|492-509|#|CX161240|-|similar to UniRef100_A0D5W9 Cluster: Chromosome undetermined scaffold_39, whole genome shotgun sequence; n=1; Paramecium tetraurelia|Rep: Chromosome undetermined scaffold_39, whole genome shotgun sequence - Paramecium tetraurelia, partial (5%)|-|494-511|#|	0.16367	1	0.256161	1	1.02465	0.684764	-0.375625	0.905377	1.84746	0.651849	0.5861	0.988583	-0.930907	0.740484	1.856	0.793194	0.934833	1	22.12	0	27.17	16.38	0	0	34.17	29.02	3.77	14.37	40.79	9.76	0	0	48.48	35.79	0	2.18	18.21	80.41	0	44.18	10.35	15.93	20.52	32.44	0	25.28
StET004208	ACTAGTGTACCTCAAGA	AM908075	AM908075|-|similar to UniRef100_P84527 Cluster: Kiwellin; n=1; Actinidia deliciosa|Rep: Kiwellin - Actinidia deliciosa (Kiwi), partial (54%)|-|606-623|#|	-0.0716904	1	1.15211	0.791567	0.182837	1	0.30543	1	2.61286	0.616064	4.09055	0.0555143	-0.950529	0.848033	3.33775	0.975175	2.42381	0.879817	8.49	0	0	27.06	0	0	0	0	0	0	0	0	23.94	72.27	0	0	0	1.45	0	66.49	0	0	0	0	0	0	0	0
StET016893	GCTTTGATTGTAAGCTT	AM908091	AM908091|-|similar to UniRef100_Q8LAH5 Cluster: Palmitoyl-protein thioesterase-like; n=1; Arabidopsis thaliana|Rep: Palmitoyl-protein thioesterase-like - Arabidopsis thaliana (Mouse-ear cress), partial (16%)|-|435-452|#|	-1.35264	0.680404	-1.87584	0.335136	-1.50269	0.368775	-0.169767	1	2.35076	0.555948	0.70225	0.988583	-0.860984	0.808384	3.70706	0.327604	2.83387	0.685826	5.35	0	0	7.83	0	24.41	8.31	0	0	0	1.66	0	10.64	0	0	0	0	5.08	0	0	37.09	0	18.11	5.87	17.1	12.98	0	0
StET009046	ATTTGCAAGACGATGCA	AM908091	AM908091|-|similar to UniRef100_Q8LAH5 Cluster: Palmitoyl-protein thioesterase-like; n=1; Arabidopsis thaliana|Rep: Palmitoyl-protein thioesterase-like - Arabidopsis thaliana (Mouse-ear cress), partial (16%)|-|248-265|#|	-0.544431	0.992559	-1.04505	0.79771	0.613403	0.838883	0.767148	0.742271	3.68506	0.0884822	1.95934	0.139657	1.12014	0.799311	1.84518	0.909566	2.96468	0.900606	7.84	0	0	0	0	18.78	46.18	0	49.02	0	0	0	3.32	29.62	0	0	0	3.63	0	0	0	0	19.83	0	8.55	5.31	16.82	4.21
StET011753	CTAAGAAGAAAGGGAAG	AM908099	AM908099|-|similar to UniRef100_A7R5P8 Cluster: Chromosome undetermined scaffold_1021, whole genome shotgun sequence; n=2; Vitis vinifera|Rep: Chromosome undetermined scaffold_1021, whole genome shotgun sequence - Vitis vinifera (Grape), partial (17%)|-|402-419|#|	0.673368	0.938389	0.236955	1	1.44039	0.537572	-1.75808	0.175068	1.39275	0.686238	0.70225	0.988583	0.537383	0.934547	1.64366	0.909566	2.18085	0.839735	3.78	0	0	0	0	16.9	7.39	17.74	11.31	15.27	0	0	1.33	5.92	29.51	0	0	0	0	0	0	0	0	5.87	8.55	4.13	0	0
StET026953	TTAATGTACCCAATATA	AM908108	AM908108|-|similar to UniRef100_A4FGK5 Cluster: Two component transcriptional regulator, LuxR family; n=1; Saccharopolyspora erythraea NRRL 2338|Rep: Two component transcriptional regulator, LuxR family - Saccharopolyspora erythraea (strain NRRL 23338), partial (8%)|-|563-580|#|	-1.24874	0.714557	1.33187	0.301368	-1.19286	0.693898	-0.583837	0.856883	-0.808501	0.935581	2.09213	0.426174	-0.190161	1	1.47731	1	1.28133	0.873283	32.26	32.18	35.16	98.98	27.06	0	12.01	47.56	3.77	0	0	26.22	3.32	39.1	73.77	179.88	89.46	44.31	84.67	0	0	54.65	44.83	115.69	5.13	0	72.34	0
StET002006	AAGGAGAAGAAGAATAA	AM908112	AM908112|-|homologue to UniRef100_Q9XEY5 Cluster: Nt-iaa28 deduced protein; n=1; Nicotiana tabacum|Rep: Nt-iaa28 deduced protein - Nicotiana tabacum (Common tobacco), partial (72%)|-|365-382|#|	0.780554	0.862021	0.742463	0.812032	2.44779	0.261619	1.70585	0.348294	1.67642	0.738267	1.81282	0.232784	1.84741	0.48895	-0.794269	0.909566	1.11847	1	3.56	0	0	17.8	0	0	0	5.64	0	0	0	21.34	7.98	4.74	0	0	26.75	5.81	0	0	0	0	0	0	0	0	0	0
StET010563	CATCACCAGATTTCTAA	AM908125	AM908125|-|NA|-|584-601|#|	2.0437	0.381307	1.05166	0.596384	-3.93581	0.0659891	-1.8457	0.369272	1.00385	0.816221	1.28694	0.678598	-2.71323	0.29128	3.62435	0.906938	0.954345	0.90856	5.19	0	4.79	0	0	0	4.62	4.03	0	0	41.62	8.54	5.32	3.55	0	0	0	10.17	10.01	52.58	52.16	0	0	0	0	0	0	0
StET011870	CTACCTATGGGATTTTA	AM908132	AM908132|-|similar to UniRef100_A7QKE3 Cluster: Chromosome chr2 scaffold_112, whole genome shotgun sequence; n=1; Vitis vinifera|Rep: Chromosome chr2 scaffold_112, whole genome shotgun sequence - Vitis vinifera (Grape), partial (14%)|-|416-433|#|	1.9493	0.164608	3.79511	0.136586	0.988342	0.743214	1.1102	0.552288	-0.350152	1	-1.41621	1	-1.32585	0.642214	-0.974398	0.850465	-2.29199	0.276289	6.27	0	2.4	0	0	0	0	1.61	11.31	6.29	0	4.27	7.31	16.59	107.5	0	0	2.91	0	0	0	0	0	12.58	0	0	0	0
StET001681	AAGAACTCAATGCCCAG	AM908172	AM908172|-|similar to UniRef100_A7NX52 Cluster: Chromosome chr5 scaffold_2, whole genome shotgun sequence; n=1; Vitis vinifera|Rep: Chromosome chr5 scaffold_2, whole genome shotgun sequence - Vitis vinifera (Grape), partial (92%)|-|547-564|#|	-0.345808	0.999568	0.0882719	1	-1.09184	0.555536	-1.80179	0.166519	-0.457327	1	-1.2953	1	-0.942435	0.691359	0.901585	1	-0.0623369	0.953411	9.61	0	23.17	5.7	29.95	0	0	0	0	18.87	6.66	0	17.95	4.74	33.73	0	0	2.18	22.76	51.03	19.71	25.58	0	15.93	11.97	0	5.05	0
StET001174	AACAATATTTACTTAAA	AM908215	AM908215|-|NA|-|387-404|#|	-0.552466	0.814457	0.0341756	1	1.80243	0.386812	4.23335	0.00594309	-1.77253	0.651849	-0.85546	1	-0.158269	1	-1.49074	0.460482	-1.62561	0.435524	3.25	0	0	0	0	0	0	0	0	0	0	0	0	0	0	0	0	0	0	0	0	0	0	0	0	0	17.66	0
StET016090	GCAGACCTTGCTGTGTA	AM908290	AM908290|-|weakly similar to UniRef100_Q9ZWN0 Cluster: GPI-anchored protein; n=1; Vigna radiata|Rep: GPI-anchored protein - Vigna radiata, partial (60%)|-|449-465|#|AM908401|-|similar to UniRef100_A6N098 Cluster: Gpi-anchored protein; n=2; Oryza sativa|Rep: Gpi-anchored protein - Oryza sativa subsp. indica (Rice), partial (61%)|-|400-416|#|	0.795962	0.845268	0.660307	0.867184	0.705204	0.851036	-0.0872901	1	-2.45627	0.651849	-3.19426	1	-0.521148	0.94028	-1.83208	0.578452	-2.34296	0.370781	4.78	0	9.59	0	0	0	4.62	20.15	5.03	0	0	0	7.31	0	0	2.75	21.21	3.63	0	0	24.34	0	0	0	0	12.39	7.57	25.28
StET024372	TCCTGCATTAGCACCAT	AM908290	AM908290|-|weakly similar to UniRef100_Q9ZWN0 Cluster: GPI-anchored protein; n=1; Vigna radiata|Rep: GPI-anchored protein - Vigna radiata, partial (60%)|-|470-487|#|AM908401|-|similar to UniRef100_A6N098 Cluster: Gpi-anchored protein; n=2; Oryza sativa|Rep: Gpi-anchored protein - Oryza sativa subsp. indica (Rice), partial (61%)|-|421-438|#|	1.40689	0.462221	0.345406	0.903587	-0.127825	1	-1.84137	0.278707	0.871806	0.967492	1.5791	0.56464	-1.05698	0.631462	1.8645	0.852809	0.803572	1	14.7	30.49	16.78	5.7	0	0	7.39	40.31	64.1	19.76	26.64	9.15	7.31	11.85	16.86	13.77	24.9	5.08	7.28	0	42.89	41.86	9.48	26.83	6.84	28.91	0	0
StET001787	AAGAGGCTAGGAGAAAG	AM908292	AM908292|-|UniRef100_A6N079 Cluster: 40S ribosomal protein S15a; n=2; Oryza sativa|Rep: 40S ribosomal protein S15a - Oryza sativa subsp. indica (Rice), partial (22%)|-|69-86|#|	0.194065	1	0.774949	0.667718	0.315742	0.879108	0.535624	0.708405	-0.58664	0.776287	-0.751691	0.818905	-0.0503664	1	-0.679516	0.909566	-0.728358	0.828212	34.04	11.86	71.92	57.68	7.73	0	16.62	62.07	7.54	27.85	40.79	17.07	32.58	28.43	33.73	107.37	41.5	20.34	52.8	0	24.34	24.42	57.76	56.17	3.42	48.37	21.03	23.17
StET016725	GCTGGTGGAGGAAATTT	AM908304	AM908304|-|weakly similar to UniRef100_A9U3R9 Cluster: Predicted protein; n=1; Physcomitrella patens subsp. patens|Rep: Predicted protein - Physcomitrella patens subsp. patens, partial (44%)|-|99-116|#|	-0.366275	0.871138	-0.114402	1	0.0703757	1	-0.424527	0.765005	-0.366815	1	-1.23616	0.867866	-0.661354	0.67612	0.136431	1	-0.530736	0.876825	19.9	33.88	21.58	12.82	0	22.53	15.7	12.09	13.83	6.29	13.32	17.68	15.29	13.03	27.4	8.26	2.77	8.72	34.59	51.03	40.57	46.51	15.52	11.74	10.26	21.83	37.85	29.49
StET014904	GAGTGGAATGTCATTTT	AM908324	AM908324|-|similar to UniRef100_Q8LBM9 Cluster: Non-specific lipid-transfer protein; n=1; Arabidopsis thaliana|Rep: Non-specific lipid-transfer protein - Arabidopsis thaliana (Mouse-ear cress), partial (15%)|-|484-501|#|	-0.552466	0.814457	2.63965	0.244654	2.40763	0.237205	3.34775	0.0608608	3.11776	0.602591	3.37848	0.0653847	-0.380774	1	0.427973	1	0.0471989	1	4.35	0	0	0	0	0	0	0	0	0	0	0	0	24.88	0	0	0	10.17	0	0	0	0	0	0	3.42	0	37.85	0
StET015686	GATTCAACGATGCCATT	AM908471	AM908471|-|homologue to UniRef100_P29463 Cluster: Triose phosphate/phosphate translocator, chloroplast precursor; n=1; Solanum tuberosum|Rep: Triose phosphate/phosphate translocator, chloroplast precursor - Solanum tuberosum (Potato), partial (36%)|-|184-201|#|	0.347056	0.962197	0.2131	1	0.589628	0.83912	-1.94783	0.312389	-1.53941	0.743104	-2.11187	0.751949	-0.612419	0.899823	-0.724879	0.906938	-1.33441	0.673476	25.73	0	49.54	5.7	18.36	0	46.18	44.34	30.17	9.88	52.44	15.24	11.97	0	46.37	36.71	8.3	21.79	30.95	0	74.19	0	33.62	11.74	68.41	28.32	19.35	130.61
StET010376	CAGTGGAGGCAACAAAA	AM908559	AM908559|-|homologue to UniRef100_Q43500 Cluster: Lipid desaturase-like protein; n=1; Solanum lycopersicum|Rep: Lipid desaturase-like protein - Solanum lycopersicum (Tomato) (Lycopersicon esculentum), partial (50%)|-|428-445|#|TC218213|-|similar to UniRef100_Q43500 Cluster: Lipid desaturase-like protein; n=1; Solanum lycopersicum|Rep: Lipid desaturase-like protein - Solanum lycopersicum (Tomato) …	1.55237	0.511053	0.0341756	1	3.35722	0.107309	4.62055	5.35929e-05	-0.154597	1	2.88795	0.0910869	-0.158269	1	0.205468	1	0.0471989	1	5.86	0	0	0	0	0	0	8.87	0	0	0	0	5.32	0	0	0	0	0	0	0	0	0	0	0	0	0	20.19	0
StET016333	GCCCTGTGGGGACAACA	AM908626	AM908626|-|NA|-|539-556|#|	2.47417	0.260185	2.85779	0.245817	0.131785	1	-2.13198	0.198603	0.378096	1	-1.00941	0.763561	-2.80643	0.225885	0.646417	1	-2.15674	0.184843	8.05	0	0	0	0	0	4.62	12.9	5.03	0	30.8	0	9.97	0	50.59	0	0	0	26.4	0	0	27.9	37.07	5.03	0	28.32	16.82	23.17
StET004220	ACTATGAGATCTGAAAT	AM908632	AM908632|-|homologue to UniRef100_Q8VGP0 Cluster: Olfactory receptor MOR232-1; n=1; Mus musculus|Rep: Olfactory receptor MOR232-1 - Mus musculus (Mouse), partial (6%)|-|281-298|#|	0.450016	0.983918	-0.543235	0.941666	-0.652786	0.849037	-2.34601	0.155053	0.106343	1	0.618239	0.988583	-1.53668	0.606167	2.82654	0.800736	1.29381	1	9.07	0	0	0	33.82	0	9.24	10.48	40.22	13.48	0	0	2.66	0	0	0	0	9.44	13.66	91.23	0	19.77	14.66	0	18.81	0	0	16.85
StET024577	TCTAATTCCCTCTACAA	AM908632	AM908632|-|homologue to UniRef100_Q8VGP0 Cluster: Olfactory receptor MOR232-1; n=1; Mus musculus|Rep: Olfactory receptor MOR232-1 - Mus musculus (Mouse), partial (6%)|-|47-64|#|	0.34307	1	-0.0856027	1	-0.212276	1	1.2376	0.555935	-0.639629	0.929475	0.748935	0.875109	-0.494922	0.976067	1.90177	0.924953	1.41173	1	9.56	42.35	0	0	0	0	3.69	32.25	0	13.48	0	4.27	7.31	4.74	0	0	24.9	10.17	0	0	0	0	28.45	21.8	8.55	0	21.03	0
StET006058	AGTTCAGCAGTATGTTC	AM908653	AM908653|-|similar to UniRef100_A7QL76 Cluster: Chromosome chr3 scaffold_117, whole genome shotgun sequence; n=1; Vitis vinifera|Rep: Chromosome chr3 scaffold_117, whole genome shotgun sequence - Vitis vinifera (Grape), partial (70%)|-|145-162|#|	-2.06913	0.511053	1.0964	0.797918	4.2849	0.0322575	2.96165	0.0742529	2.29883	0.62592	2.2865	0.189519	1.655	0.434662	0.205468	1	1.80924	0.879072	5.62	0	0	0	16.43	0	0	0	2.51	0	0	0	0	0	0	0	0	0	33.68	0	0	0	0	0	0	0	0	0
StET025424	TGATGACAACGGGGGGA	AM908718	AM908718|-|similar to UniRef100_A5AHS8 Cluster: 50S ribosomal protein L31; n=2; Vitis vinifera|Rep: 50S ribosomal protein L31 - Vitis vinifera (Grape), partial (22%)|-|274-291|#|	-0.981434	0.506617	-0.670861	0.770971	-0.68185	0.710238	-1.56676	0.263645	0.663641	0.860042	0.525451	0.957783	0.198711	1	1.03295	0.934179	1.22078	0.663457	17.19	38.96	53.54	7.12	42.52	9.39	20.32	16.93	6.28	32.34	14.15	7.32	7.98	4.74	59.02	0	28.59	8.72	10.01	64.95	37.09	0	29.31	10.9	10.26	10.03	18.51	0
StET022188	TAGCTGATCTGCCGTAG	AM908737	AM908737|-|similar to UniRef100_Q2HUA9 Cluster: Embryo-specific 3; n=1; Medicago truncatula|Rep: Embryo-specific 3 - Medicago truncatula (Barrel medic), partial (59%)|-|518-535|#|	-1.9282	0.512694	-1.40507	0.52459	-1.64689	0.337124	0.944764	0.656299	-1.08685	0.926112	1.58929	0.622371	0.506191	0.956472	-0.0548018	0.99183	0.447318	1	5.19	3.39	1.6	7.12	38.65	0	0	7.26	0	0	0	3.05	0	3.55	0	0	0	5.81	4.55	0	0	0	0	12.58	17.1	4.72	0	0
StET000657	AAAGATCAACATTTCTA	AM908858	AM908858|-|similar to UniRef100_Q0JHI8 Cluster: Os01g0861000 protein; n=2; Oryza sativa Japonica Group|Rep: Os01g0861000 protein - Oryza sativa subsp. japonica (Rice), partial (55%)|-|138-155|#|	-1.82168	0.309774	-1.25384	0.48468	-2.06318	0.403994	-1.20226	0.660929	1.55064	0.680506	0.70225	0.988583	-2.21605	0.433091	3.33775	0.975175	1.29556	0.859405	2.53	0	0	6.41	0	0	1.85	0	0	0	0	0	0	0	0	0	0	0	0	66.49	0	0	0	0	0	0	9.25	0
StET030277	TTTGTTGTATCCATTAG	AM908878	AM908878|-|NA|-|492-509|#|	-0.0344315	1	0.186714	1	0.424945	0.882804	-0.0705537	1	0.172471	1	-0.322524	1	0.191408	1	0.138826	1	0.330602	1	27.78	62.67	15.18	69.07	0	0	35.09	49.18	26.39	32.34	0	18.9	46.55	11.85	0	73.42	50.73	20.34	44.61	0	0	24.42	107.77	10.9	8.55	12.39	51.31	14.75
StET011976	CTAGTTATTGAAGCCTA	AM908947	AM908947|-|similar to UniRef100_A7P1J2 Cluster: Chromosome chr19 scaffold_4, whole genome shotgun sequence; n=1; Vitis vinifera|Rep: Chromosome chr19 scaffold_4, whole genome shotgun sequence - Vitis vinifera (Grape), partial (29%)|-|375-392|#|	0.0686179	1	1.99118	0.454311	3.67065	0.0567818	2.14999	0.226485	-0.154597	1	2.2865	0.189519	1.32469	0.587207	0.790275	1	1.98991	0.878749	6.75	0	0	17.8	0	0	0	22.57	0	0	0	0	0	0	0	79.84	0	5.81	8.19	0	0	0	0	3.35	0	0	51.31	0
StET009817	CAATCTTGAATCTGATA	AM908954	AM908954|-|similar to UniRef100_A7QCA3 Cluster: Chromosome undetermined scaffold_77, whole genome shotgun sequence; n=1; Vitis vinifera|Rep: Chromosome undetermined scaffold_77, whole genome shotgun sequence - Vitis vinifera (Grape), partial (82%)|-|462-479|#|	0.591502	0.950709	-0.999654	0.759364	1.14821	0.625483	0.372554	0.987753	-1.15433	0.897248	-0.297487	1	1.1161	0.758575	0.161863	1	1.37206	0.939582	2.77	23.71	0	0	0	0	3.69	0	0	0	25.8	8.54	5.98	0	0	0	0	7.26	0	0	0	0	0	0	8.55	0	0	0
StET003249	AATTGGTGCTTCTAGCA	AM908962	AM908962|-|similar to UniRef100_A7PLT1 Cluster: Chromosome chr14 scaffold_21, whole genome shotgun sequence; n=1; Vitis vinifera|Rep: Chromosome chr14 scaffold_21, whole genome shotgun sequence - Vitis vinifera (Grape), partial (16%)|-|602-619|#|	-0.446957	0.984935	-0.0692877	1	-0.0465693	1	-0.989637	0.524162	2.7403	0.403214	1.44911	0.437739	-0.192408	1	1.00529	0.992185	0.819803	0.930073	3.13	0	0	9.97	0	0	6.46	0	7.54	0	0	4.27	2.66	3.55	0	0	0	0	11.83	0	0	0	0	13.41	6.84	0	0	0
StET016604	GCTCATACATATGTTAA	AM908983	AM908983|-|weakly similar to UniRef100_A7PBP9 Cluster: Chromosome chr16 scaffold_10, whole genome shotgun sequence; n=1; Vitis vinifera|Rep: Chromosome chr16 scaffold_10, whole genome shotgun sequence - Vitis vinifera (Grape), partial (32%)|-|470-487|#|	-3.58007	0.163901	-2.41034	0.3446	1.29812	0.383664	2.73348	0.104278	-0.154597	1	3.90554	0.0599301	4.82289	0.0303525	0.205468	1	4.98185	0.388298	7.15	91.47	6.39	6.41	0	84.49	11.08	0	0	0	0	0	10.64	3.55	0	0	0	0	24.58	0	0	0	0	0	0	0	9.25	0
StET020923	TAATGAATTCGGATACA	AM908983	AM908983|-|weakly similar to UniRef100_A7PBP9 Cluster: Chromosome chr16 scaffold_10, whole genome shotgun sequence; n=1; Vitis vinifera|Rep: Chromosome chr16 scaffold_10, whole genome shotgun sequence - Vitis vinifera (Grape), partial (32%)|-|635-652|#|	0.115395	1	-0.200547	1	1.27415	0.595908	1.56285	0.444869	1.06001	0.902991	3.59197	0.0708865	0.60238	0.917043	1.50238	1	2.09065	0.779041	25.59	30.49	3.2	15.67	65.71	0	23.09	61.27	23.88	41.32	0	5.49	16.62	29.62	80.1	17.44	0	2.18	0	0	0	0	10.35	68.74	0	24.19	21.03	23.17
StET005354	AGCCGCCTTCGACCTTC	AM909066	AM909066|-|similar to UniRef100_Q29JD5 Cluster: Ribosomal protein L37; n=1; Drosophila pseudoobscura|Rep: Ribosomal protein L37 - Drosophila pseudoobscura (Fruit fly), partial (23%)|-|594-611|#|	-0.552466	0.814457	0.0341756	1	1.26875	0.321879	5.65093	0.00876157	1.77113	0.671605	1.28703	0.642674	-0.158269	1	0.205468	1	0.0471989	1	7.64	0	0	0	0	0	0	0	0	0	0	0	0	0	0	0	0	0	0	0	0	0	0	0	0	5.9	0	0
StET023151	TATGGTGTAACTGACAC	AM909093	AM909093|-|similar to UniRef100_A7QUA1 Cluster: Chromosome chr2 scaffold_176, whole genome shotgun sequence; n=1; Vitis vinifera|Rep: Chromosome chr2 scaffold_176, whole genome shotgun sequence - Vitis vinifera (Grape), partial (50%)|-|423-440|#|	-2.31897	0.381307	-1.61097	0.456637	1.09149	0.561651	2.75556	0.0505293	0.222087	1	0.23351	1	1.89459	0.394021	-1.89547	0.250394	0.0956677	1	3.03	0	4.79	19.94	0	0	0	0	3.77	0	0	0	0	0	0	4.59	0	0	0	0	0	0	0	0	3.42	0	7.57	0
StET005650	AGGCTGGTATTGTGTTG	AM909184	AM909184|-|homologue to UniRef100_A8MS32 Cluster: Uncharacterized protein At5g64130.3; n=1; Arabidopsis thaliana|Rep: Uncharacterized protein At5g64130.3 - Arabidopsis thaliana (Mouse-ear cress), partial (59%)|-|553-570|#|	0.347636	0.814457	0.252792	0.881927	0.843559	0.00620437	-0.355981	0.761057	0.600912	0.686238	-0.383467	1	0.454474	0.582617	0.435493	0.886089	0.896461	0.579484	63.44	88.08	55.14	98.27	114.02	30.04	36.02	62.07	51.53	128.47	166.48	55.48	56.52	127.95	153.87	43.13	129.12	34.14	26.4	52.58	82.3	25.58	43.11	54.49	46.18	89.67	68.13	99.01
StET020094	TAAAAGTTGAAACACCC	AM909184	AM909184|-|homologue to UniRef100_A8MS32 Cluster: Uncharacterized protein At5g64130.3; n=1; Arabidopsis thaliana|Rep: Uncharacterized protein At5g64130.3 - Arabidopsis thaliana (Mouse-ear cress), partial (59%)|-|532-548|#|	-1.86	0.672881	-0.921125	0.818771	-0.822578	0.697099	-0.946795	0.463766	-0.154597	1	2.68453	0.0910869	2.60044	0.309777	0.864912	1	3.52656	0.698556	3.04	0	0	14.24	0	45.06	8.31	0	18.85	0	0	0	0	0	0	33.04	0	1.45	0	0	0	0	0	0	6.84	0	0	0
StET027202	TTAGCATTTGACACCAA	AM909188	AM909188|-|similar to UniRef100_A7PY94 Cluster: Chromosome chr15 scaffold_37, whole genome shotgun sequence; n=1; Vitis vinifera|Rep: Chromosome chr15 scaffold_37, whole genome shotgun sequence - Vitis vinifera (Grape), partial (71%)|-|676-693|#|	-1.04929	0.80906	-2.36383	0.204281	-1.68394	0.441471	0.159782	1	-2.77873	0.583088	1.89651	0.591538	-0.263705	1	0.0611062	1	-0.214556	0.940572	3.98	16.94	1.6	12.11	0	0	0	0	0	0	0	0	9.97	0	0	0	0	0	0	0	0	34.88	0	0	0	0	0	0
StET001261	AACAGATTGAAAAATAG	AM909204	AM909204|-|NA|-|616-633|#|	-0.552466	0.814457	0.0341756	1	-0.197162	1	6.64391	0.00613458	3.16763	0.00233726	6.52051	0.0910869	-0.158269	1	0.205468	1	0.0471989	1	19.08	0	0	0	0	0	0	0	0	0	0	0	0	0	0	0	0	0	0	0	0	0	0	0	0	0	0	0
StET029823	TTTCTATACATCTGTAG	AM909227	AM909227|-|similar to UniRef100_UPI0000048228 Cluster: secretory carrier membrane protein (SCAMP) family protein; n=1; Arabidopsis thaliana|Rep: secretory carrier membrane protein (SCAMP) family protein - Arabidopsis thaliana, partial (20%)|-|290-306|#|AM906898|-|weakly similar to UniRef100_Q7XCL9 Cluster: Myb-like DNA-binding domain, SHAQKYF class family protein; n=2; Oryza sativa|Rep: Myb-like …	-0.747064	0.919467	-1.5818	0.500015	1.39877	0.501719	1.64923	0.282028	-4.32304	0.00121303	-2.21053	0.168978	2.25313	0.390005	-3.97202	2.39487e-06	-1.73562	0.526246	2.72	0	0	26.35	0	0	0	0	0	0	0	9.15	4.65	0	0	0	0	4.36	0	0	0	0	0	0	0	10.03	0	0
StET013914	GAAGGATTGACGTTTAC	AM909266	AM909266|-|similar to UniRef100_A7QG28 Cluster: Chromosome undetermined scaffold_91, whole genome shotgun sequence; n=1; Vitis vinifera|Rep: Chromosome undetermined scaffold_91, whole genome shotgun sequence - Vitis vinifera (Grape), partial (34%)|-|576-593|#|	-0.471057	0.908314	1.47129	0.565031	2.87923	0.162219	0.785484	0.688665	2.00659	0.651849	1.28703	0.642674	1.10394	0.571654	0.205468	1	1.26487	0.885131	2.71	0	7.99	0	0	0	0	2.42	0	0	0	1.83	2.66	0	0	32.12	0	2.91	0	0	0	0	0	0	0	0	0	21.07
StET013931	GAAGGGTTGACGTTTAC	AM909266	AM909266|-|similar to UniRef100_A7QG28 Cluster: Chromosome undetermined scaffold_91, whole genome shotgun sequence; n=1; Vitis vinifera|Rep: Chromosome undetermined scaffold_91, whole genome shotgun sequence - Vitis vinifera (Grape), partial (34%)|-|576-593|#|	1.19387	0.801398	0.650017	0.863698	3.28218	0.0579347	1.69818	0.302574	3.33186	0.293239	0.70225	0.988583	0.429549	0.96088	1.06169	0.930634	1.39887	0.921481	5.36	0	0	0	0	0	9.24	0	28.91	8.98	0	0	0	0	0	16.52	0	3.63	0	0	0	0	0	5.03	0	0	12.62	27.39
StET028497	TTGAGGATATCATACAA	AM909292	AM909292|-|weakly similar to UniRef100_A7QEX5 Cluster: Chromosome chr16 scaffold_86, whole genome shotgun sequence; n=1; Vitis vinifera|Rep: Chromosome chr16 scaffold_86, whole genome shotgun sequence - Vitis vinifera (Grape), partial (59%)|-|404-421|#|	-2.37848	0.475526	-0.966614	0.799368	3.67595	0.043037	5.17368	0.015689	-1.15433	0.897248	-0.297487	1	2.73475	0.251114	-0.379334	1	2.39579	0.867815	11.29	23.71	0	33.47	0	0	0	0	0	0	0	6.71	0	0	0	25.7	0	0	0	0	0	0	0	2.52	0	0	25.23	0
StET001513	AACTGAACTTTGTGTTG	AM909322	AM909322|-|similar to UniRef100_A7P0Y5 Cluster: Chromosome chr19 scaffold_4, whole genome shotgun sequence; n=1; Vitis vinifera|Rep: Chromosome chr19 scaffold_4, whole genome shotgun sequence - Vitis vinifera (Grape), partial (90%)|-|631-648|#|	0.953613	0.874389	-0.781874	0.87939	1.03094	0.660549	0.613735	0.855726	-0.634511	0.914232	-0.950617	1	1.24892	0.68495	-0.87341	0.896733	0.461129	1	2.97	0	0	0	0	22.53	0	16.12	31.42	0	0	3.05	1.99	10.66	0	0	0	0	0	0	0	0	0	4.19	0	0	0	21.07
StET016778	GCTTCAGGGCTATCTTA	AM909322	AM909322|-|similar to UniRef100_A7P0Y5 Cluster: Chromosome chr19 scaffold_4, whole genome shotgun sequence; n=1; Vitis vinifera|Rep: Chromosome chr19 scaffold_4, whole genome shotgun sequence - Vitis vinifera (Grape), partial (90%)|-|398-415|#|	-0.0297049	1	-1.41839	0.482993	-0.822079	0.787669	-0.412515	0.915649	-1.47237	0.641627	0.270116	1	-0.138379	1	0.871919	1	0.713723	1	8.15	0	0	5.7	11.6	33.8	14.78	23.38	0	15.27	19.98	0	7.98	9.48	0	0	0	2.18	9.1	0	49.84	0	22.42	0	3.42	3.54	10.09	16.85
StET007738	ATGCTTCTGAGCAGCTA	AM909329	AM909329|-|NA|-|155-172|#|CV493183|-|UniRef100_Q6RJX9 Cluster: Induced stolon tip protein PJ-2; n=2; Solanoideae|Rep: Induced stolon tip protein PJ-2 - Capsicum annuum (Bell pepper), partial (91%)|-|218-235|#|	0.243272	0.987861	-0.194243	1	0.971305	0.712071	2.99901	0.0909393	0.702939	0.978073	1.38271	0.459425	1.94428	0.309191	-1.20976	0.782434	0.727159	0.934892	16.1	0	23.97	8.54	24.16	22.53	24.01	43.53	10.06	18.87	0	17.07	31.25	30.8	0	53.23	0	7.99	0	0	0	0	0	19.28	0	0	22.71	27.39
StET019000	GTGGGAAGTGGATAATT	AM909377	AM909377|-|homologue to UniRef100_A7PW42 Cluster: Chromosome chr8 scaffold_34, whole genome shotgun sequence; n=1; Vitis vinifera|Rep: Chromosome chr8 scaffold_34, whole genome shotgun sequence - Vitis vinifera (Grape), partial (60%)|-|475-492|#|	1.33249	0.735219	0.418809	0.954999	1.11495	0.623455	-0.615987	0.85474	1.71183	0.63639	0.70225	0.988583	-1.15715	0.658971	2.44093	0.871272	1.36315	0.897879	4.13	0	0	8.54	0	0	0	0	0	0	28.3	0	5.98	2.37	0	13.77	0	0	0	0	0	19.77	0	0	10.26	0	10.09	25.28
StET001304	AACATCATCAGAAAAAA	AM909429	AM909429|-|homologue to UniRef100_Q2QJU3 Cluster: ASR3; n=1; Solanum chilense|Rep: ASR3 - Solanum chilense (Tomato) (Lycopersicon chilense), complete|-|360-377|#|	-1.36111	0.752705	-1.84104	0.482142	4.0324	0.0199092	6.05433	0.00125245	1.86215	0.636242	6.14683	0.0422406	3.21362	0.21184	0.205468	1	3.3716	0.773811	18.08	44.04	2.4	0	0	0	16.62	8.87	11.31	0	0	4.27	0	0	0	0	0	10.17	0	0	0	0	0	0	0	7.67	15.14	31.6
StET019182	GTGTTTACATAGAAAGA	AM909464	AM909464|-|homologue to UniRef100_Q9XHD8 Cluster: Cryptochrome 1; n=1; Solanum lycopersicum|Rep: Cryptochrome 1 - Solanum lycopersicum (Tomato) (Lycopersicon esculentum), partial (15%)|-|49-66|#|	0.162753	1	0.919504	0.742325	1.53429	0.44145	-1.92785	0.321193	-2.72963	0.563364	-1.88534	1	-0.844082	0.826065	-0.600193	0.920031	-1.43765	0.653507	8.22	0	1.6	6.41	0	0	15.7	8.06	16.34	0	0	8.54	0	22.51	0	18.35	0	0	12.75	0	0	0	0	19.28	27.36	24.19	18.51	14.75
StET006297	ATAAGAAAGCAAAGAAA	AM909539	AM909539|-|similar to UniRef100_Q6T3R2 Cluster: NDR1-like protein; n=1; Nicotiana benthamiana|Rep: NDR1-like protein - Nicotiana benthamiana, partial (96%)|-|402-419|#|AM908724|-|similar to UniRef100_Q6T3R2 Cluster: NDR1-like protein; n=1; Nicotiana benthamiana|Rep: NDR1-like protein - Nicotiana benthamiana, partial (80%)|-|428-445|#|	0.156294	1	0.335494	1	-4.36627	0.0533518	-3.46974	0.0847445	-3.80084	0.0246223	-1.66917	0.44488	-2.56757	0.39627	0.407012	1	-2.19109	0.313215	5.84	15.25	0	0	4.83	0	0	0	0	0	19.15	3.05	0	0	0	20.19	0	2.91	0	98.97	0	0	0	39.4	0	0	0	0
StET013121	CTTTACTCACATTCGTC	AM909579	AM909579|-|homologue to UniRef100_Q6CPA6 Cluster: Chromatin modification-related protein EAF6; n=1; Kluyveromyces lactis|Rep: Chromatin modification-related protein EAF6 - Kluyveromyces lactis (Yeast) (Candida sphaerica), partial (14%)|-|618-635|#|	2.54861	0.262773	0.908531	0.712659	2.24462	0.227421	1.55743	0.466621	-2.25749	0.573782	-0.474175	1	-0.993633	0.742752	-0.980942	0.900064	-2.08569	0.252903	3.56	0	0	0	0	0	0	16.93	0	10.78	0	0	6.65	2.37	0	0	0	3.63	0	0	0	0	0	0	8.55	0	14.3	0
StET007343	ATGAAATCACGGCCAAA	AM909584	AM909584|-|similar to UniRef100_A7QX90 Cluster: Chromosome undetermined scaffold_215, whole genome shotgun sequence; n=1; Vitis vinifera|Rep: Chromosome undetermined scaffold_215, whole genome shotgun sequence - Vitis vinifera (Grape), partial (7%)|-|345-362|#|	-0.739482	0.816336	0.989366	0.634521	0.764375	0.722101	-0.110908	1	-0.97858	0.767732	0.448304	0.988583	-0.291851	1	0.777036	1	0.484058	1	3.87	0	6.39	0	11.6	0	0	8.06	0	0	0	0	1.99	3.55	0	11.01	23.06	5.08	0	0	0	0	16.38	4.19	0	0	9.25	12.64
StET022918	TATCATCAGCTCGAAAG	AM909592	AM909592|-|homologue to UniRef100_Q1A7T0 Cluster: Geranylgeranyl pyrophosphate synthase 1; n=1; Solanum lycopersicum|Rep: Geranylgeranyl pyrophosphate synthase 1 - Solanum lycopersicum (Tomato) (Lycopersicon esculentum), partial (32%)|-|596-613|#|	-0.931938	0.726054	0.230201	1	1.59583	0.40188	3.65412	0.0133177	-0.154597	1	2.02364	0.289085	1.21454	0.529465	0.205468	1	1.36315	0.897879	2.87	0	0	8.54	0	0	0	0	0	0	0	0	3.32	0	0	9.18	0	0	3.64	0	0	0	0	0	0	0	8.41	10.53
StET000945	AAATGCTGTCTCCCCAC	AW906010	AW906010|-|similar to UniRef100_A9PL11 Cluster: Plastid serine hydroxymethyltransferase; n=1; Populus tremuloides|Rep: Plastid serine hydroxymethyltransferase - Populus tremuloides (Quaking aspen), partial (12%)|-|99-115|#|	-0.315357	0.93719	-1.01077	0.482538	1.82785	0.296667	2.50114	0.0149077	0.560681	1	1.23159	0.805939	1.83244	0.273447	-0.0152106	1	1.7856	0.599251	11.18	15.25	11.99	8.54	19.33	35.67	2.77	14.51	6.28	19.76	0	10.37	17.95	10.66	0	0	11.99	13.08	3.64	0	16.23	0	0	1.68	5.13	11.8	0	48.45
StET003729	ACAGCAGAAGAATACTT	AW906515	AW906515|-|similar to UniRef100_Q9FT52 Cluster: ATP synthase subunit d, mitochondrial; n=1; Arabidopsis thaliana|Rep: ATP synthase subunit d, mitochondrial - Arabidopsis thaliana (Mouse-ear cress), partial (35%)|-|308-325|#|	-1.21428	0.771368	0.0131113	1	2.2448	0.163497	1.63282	0.386633	0.982656	0.926569	-0.80362	0.988583	2.17483	0.405157	-1.36707	0.661668	0.804256	1	10.03	62.67	11.99	0	0	0	15.7	0	15.08	0	0	6.1	13.96	34.36	14.75	0	17.52	8.72	15.48	0	0	0	0	12.58	0	18.88	14.3	0
StET007486	ATGAGAATGGTCCCAGC	AW906528	AW906528|-|homologue to UniRef100_A7P6B1 Cluster: Proteasome subunit alpha type; n=2; Vitis vinifera|Rep: Proteasome subunit alpha type - Vitis vinifera (Grape), partial (58%)|-|520-537|#|AM907975|-|homologue to UniRef100_A7P6B1 Cluster: Proteasome subunit alpha type; n=2; Vitis vinifera|Rep: Proteasome subunit alpha type - Vitis vinifera (Grape), partial (52%)|-|539-556|#|	-0.0670716	1	2.81456	0.285894	0.982696	0.705484	-0.162946	1	-1.47359	0.781571	-0.730655	1	-1.37285	0.543958	-0.97392	0.842282	-2.30835	0.33575	2.63	0	0	0	0	0	0	0	0	0	0	0	1.33	3.55	46.37	0	0	0	0	0	0	0	8.62	0	0	0	0	29.49
StET002634	AATCAAAGTTTTGAATA	AW906658	AW906658|-|similar to UniRef100_Q6SPR2 Cluster: Ribosomal protein L37; n=1; Glycine max|Rep: Ribosomal protein L37 - Glycine max (Soybean), partial (98%)|-|387-404|#|	-0.142092	1	-1.04001	0.68111	0.991958	0.654743	-0.0795585	1	-1.42943	0.79566	1.10106	0.66474	-0.0827216	1	-1.15132	0.807064	-1.23191	0.67138	13.73	0	14.38	9.97	20.29	0	17.55	22.57	16.34	0	0	4.27	15.29	0	0	25.7	0	2.18	0	0	0	0	0	46.11	15.39	8.26	10.94	31.6
StET015797	GATTTATGTTATGTATG	AW906672	AW906672|-|weakly similar to UniRef100_A7QY80 Cluster: Chromosome chr2 scaffold_241, whole genome shotgun sequence; n=1; Vitis vinifera|Rep: Chromosome chr2 scaffold_241, whole genome shotgun sequence - Vitis vinifera (Grape), partial (15%)|-|53-69|#|	-0.0679941	1	-0.409726	0.979321	0.56956	0.905685	0.505197	0.872118	-3.20128	0.491405	-1.19652	1	-0.0625244	1	-0.0841779	0.966347	-0.148215	0.939722	6.95	0	2.4	0	27.06	15.02	0	8.06	0	0	24.97	0	7.98	0	0	0	0	9.44	15.48	0	0	38.37	0	5.87	0	40.11	0	0
StET026291	TGTCTGGTTGGTATATT	AW907044	AW907044|-|homologue to UniRef100_Q2QXT9 Cluster: GRF zinc finger family protein; n=3; Oryza sativa|Rep: GRF zinc finger family protein - Oryza sativa subsp. japonica (Rice), partial (27%)|-|403-420|#|	-0.0449591	1	-0.0984111	1	1.35583	0.288205	-0.682417	0.719667	2.2216	0.651849	2.31303	0.388968	0.0607113	1	2.50229	0.397057	2.57362	0.576603	24.64	66.06	20.78	9.97	47.35	0	6.46	5.64	0	37.73	42.45	9.76	38.57	66.34	0	16.52	40.58	5.81	8.19	35.57	38.25	0	11.21	32.7	22.23	9.44	53.83	189.6
StET029326	TTTAATCAACTTGAGGA	AW907044	AW907044|-|homologue to UniRef100_Q2QXT9 Cluster: GRF zinc finger family protein; n=3; Oryza sativa|Rep: GRF zinc finger family protein - Oryza sativa subsp. japonica (Rice), partial (27%)|-|358-375|#|	-0.841101	0.805849	-0.367355	0.95988	-0.377108	0.910714	0.20477	0.990324	2.35835	0.703177	3.08577	0.188113	0.838039	0.794901	1.99206	0.934179	2.82895	0.734408	30.26	38.96	14.38	4.98	7.73	155.84	60.03	3.22	42.73	9.88	23.31	22.56	54.53	21.32	0	158.77	16.6	20.34	11.83	0	24.34	0	51.73	45.27	32.49	31.27	24.39	23.17
StET007854	ATGGGATGGGCCTTGAG	AW907044	AW907044|-|homologue to UniRef100_Q2QXT9 Cluster: GRF zinc finger family protein; n=3; Oryza sativa|Rep: GRF zinc finger family protein - Oryza sativa subsp. japonica (Rice), partial (27%)|-|224-241|#|	-0.55993	0.922431	-1.26467	0.494578	3.18549	0.0456697	1.70933	0.215344	0.660269	1	0.597927	1	2.16178	0.179923	-1.08213	0.670628	1.07239	0.866489	7.79	18.63	11.19	3.56	20.29	11.27	0	7.26	0	30.54	0	0	2.66	13.03	0	0	0	1.45	7.28	0	0	0	0	6.71	0	15.34	27.76	48.45
StET023768	TCAAACTTTACATTACA	AW907044	AW907044|-|homologue to UniRef100_Q2QXT9 Cluster: GRF zinc finger family protein; n=3; Oryza sativa|Rep: GRF zinc finger family protein - Oryza sativa subsp. japonica (Rice), partial (27%)|-|337-353|#|	2.01485	0.585738	0.898812	0.79389	2.28335	0.253419	2.59089	0.155053	-1.53389	0.700565	-0.65928	1	0.256999	1	-1.20913	0.51928	-0.850098	0.902911	2.78	5.08	0	0	0	0	0	8.06	0	0	28.3	0	0	3.55	0	0	0	6.54	0	0	0	0	0	0	0	0	26.08	0
StET026292	TGTCTGGTTGGTATTTA	AW907044	AW907044|-|homologue to UniRef100_Q2QXT9 Cluster: GRF zinc finger family protein; n=3; Oryza sativa|Rep: GRF zinc finger family protein - Oryza sativa subsp. japonica (Rice), partial (27%)|-|403-420|#|	-0.375878	0.958673	-0.0473721	1	-0.155235	1	0.585649	0.857429	-0.349329	1	-1.96364	1	1.11171	0.753285	0.143148	0.974982	1.24798	0.96182	10.21	3.39	4	45.57	33.82	0	13.85	22.57	0	21.56	15.82	6.71	9.97	27.25	0	47.72	10.15	12.35	0	0	44.05	0	0	0	0	8.85	0	4.21
StET029327	TTTAATCAATTTGAGGA	AW907044	AW907044|-|homologue to UniRef100_Q2QXT9 Cluster: GRF zinc finger family protein; n=3; Oryza sativa|Rep: GRF zinc finger family protein - Oryza sativa subsp. japonica (Rice), partial (27%)|-|358-375|#|	-0.38339	0.957266	-0.154126	1	0.131585	0.93456	0.890946	0.118487	1.05224	0.880475	0.57136	0.795172	0.158733	1	0.690602	0.988762	0.842473	1	68.9	259.17	0	60.53	32.85	67.59	20.32	70.14	96.78	50.31	10.82	33.53	61.84	85.3	84.31	118.39	21.21	37.05	42.79	89.69	47.53	69.76	40.52	84.67	53.02	44.24	69.82	86.37
StET026293	TGTCTGGTTGGTATTTT	AW907044	AW907044|-|homologue to UniRef100_Q2QXT9 Cluster: GRF zinc finger family protein; n=3; Oryza sativa|Rep: GRF zinc finger family protein - Oryza sativa subsp. japonica (Rice), partial (27%)|-|403-420|#|	0.0438514	1	0.499943	0.681286	0.367517	0.673362	0.230692	0.785344	0.499481	1	0.13226	0.957783	-0.319653	0.83785	0.958773	0.930634	0.630565	1	61.86	50.82	19.98	121.05	33.82	28.16	61.88	75.78	55.3	65.58	18.31	28.66	77.13	119.65	80.1	91.77	98.68	53.75	18.21	68.04	34.78	41.86	62.07	102.28	82.09	38.93	90	170.64
StET003939	ACCACCGTCCTGCTGTC	AY356203	AY356203|-|NA|-|70-87|#|	-1.62797	0.485095	-1.25038	0.510911	-0.64745	0.91361	-0.282536	0.980608	0.397953	1	-0.507656	1	-0.99792	0.789591	1.13664	1	0.133301	1	3.25	0	7.99	0	0	0	8.31	0	0	0	0	0	2.66	4.74	0	0	0	0	0	0	0	40.69	0	0	0	0	0	0
StET007194	ATCGTGTTGAGATCATC	AY356231	AY356231|-|UniRef100_Q43356 Cluster: 70-Kd heat shock protein; n=1; Solanum tuberosum|Rep: 70-Kd heat shock protein - Solanum tuberosum (Potato), complete|-|212-229|#|	0.0922187	1	1.63889	0.3446	2.60483	0.156947	3.408	0.00518193	2.45675	0.600167	2.7904	0.0910869	1.34354	0.348711	0.205468	1	1.51847	0.705643	4.56	0	5.59	4.27	0	0	0	9.67	0	0	0	0	3.32	17.77	0	0	22.13	5.81	0	0	0	0	0	0	0	8.26	2.52	31.6
StET006914	ATCAAAAAAAAAAAAAA	AY356258	AY356258|-|NA|-|115-131|#|	-0.250649	0.702351	-0.330041	0.416442	0.659578	0.575015	0.505096	0.690784	-0.0542872	1	-0.0374218	1	0.792223	0.58621	-0.452897	0.934462	0.3506	0.849908	79.82	154.14	73.52	117.49	92.76	114.53	71.11	112.86	75.41	84.45	65.76	97.55	65.17	97.15	99.07	66.99	65.48	84.26	68.28	0	28.98	67.43	87.94	67.91	88.93	93.8	126.17	73.73
StET027114	TTACTGTATGACGACAC	AY356275	AY356275|-|NA|-|2-18|#|	-0.0670716	1	0.0341756	1	-0.901777	0.838422	-2.8535	0.153163	-0.891387	1	1.95934	0.139657	-3.28415	0.261071	2.72926	0.987333	-0.689591	0.913921	2.53	0	0	0	0	0	0	0	0	0	0	0	1.33	0	0	0	0	0	0	66.49	0	0	0	0	0	0	0	0
StET003929	ACCAATAGGTTGCTTGC	BE339489	BE339489|-|homologue to UniRef100_A5BH65 Cluster: 40S ribosomal protein S24; n=1; Vitis vinifera|Rep: 40S ribosomal protein S24 - Vitis vinifera (Grape), partial (96%)|-|106-123|#|	-0.774812	0.738277	3.3111	0.168724	-2.86559	0.128417	-1.93232	0.326028	2.22282	0.735789	-0.518773	1	-3.29139	0.199513	2.48618	0.930628	-0.952496	0.788728	4.36	0	1.6	0	0	0	0	0	0	0	0	0	0	0	54.8	0	0	0	19.12	0	37.09	34.88	0	0	0	3.54	0	0
StET005208	AGCACACTTCTCAAAAG	BE339633	BE339633|-|UniRef100_Q3LHK9 Cluster: Double WRKY type transfactor; n=1; Solanum tuberosum|Rep: Double WRKY type transfactor - Solanum tuberosum (Potato), partial (25%)|-|339-356|#|	-2.30331	0.233848	1.49127	0.623457	2.83844	0.170565	1.61579	0.405848	-0.154597	1	0.70225	0.988583	1.60282	0.367506	0.205468	1	1.75322	0.764312	2.76	0	3.2	10.68	0	0	0	0	0	0	0	0	0	0	0	0	0	0	40.97	0	0	0	0	0	0	0	0	21.07
StET027209	TTAGCTGGATCTTGTGA	BE340404	BE340404|-|homologue to UniRef100_Q0J803 Cluster: Os08g0151400 protein; n=2; Oryza sativa|Rep: Os08g0151400 protein - Oryza sativa subsp. japonica (Rice), partial (98%)|-|331-348|#|	0.0724386	1	-0.215326	1	0.373236	0.988584	-1.86042	0.220407	-0.154597	1	2.50871	0.124692	1.3201	0.587674	1.71002	0.930628	3.04331	0.467511	4.06	0	20.78	8.54	17.39	0	0	0	21.37	24.26	0	3.05	3.99	5.92	0	2.75	21.21	0	10.01	0	15.07	0	0	0	0	12.39	0	0
StET027201	TTAGCAGGATCTTGTGA	BE340404	BE340404|-|homologue to UniRef100_Q0J803 Cluster: Os08g0151400 protein; n=2; Oryza sativa|Rep: Os08g0151400 protein - Oryza sativa subsp. japonica (Rice), partial (98%)|-|331-348|#|	-1.22096	0.814691	0.0584764	1	-1.13406	0.643346	-1.19327	0.552211	-0.159275	1	0.543084	0.874859	0.880233	0.888404	-1.47943	0.689892	-0.608157	0.844088	7.56	0	0	0	0	61.96	0	7.26	0	15.27	0	0	3.99	8.29	0	0	28.59	5.81	21.85	0	0	32.55	0	0	0	10.03	0	0
StET014938	GAGTTGCTGAAAATCCA	BE341066	BE341066|-|similar to UniRef100_A7PRL3 Cluster: Chromosome chr14 scaffold_27, whole genome shotgun sequence; n=1; Vitis vinifera|Rep: Chromosome chr14 scaffold_27, whole genome shotgun sequence - Vitis vinifera (Grape), partial (31%)|-|415-432|#|CK720157|-|similar to UniRef100_A7PRL3 Cluster: Chromosome chr14 scaffold_27, whole genome shotgun sequence; n=1; Vitis vinifera|Rep: Chromosome chr14 sc…	-1.00713	0.703359	-1.04768	0.62831	-0.247475	0.975568	0.471784	0.868318	2.39281	0.239037	1.54382	0.603374	0.981692	0.718206	1.66338	0.941132	2.63516	0.582253	13.61	0	12.79	17.09	22.22	82.61	12.93	12.09	17.6	26.95	0	6.71	10.64	17.77	0	28.45	0	7.26	14.57	0	25.5	25.58	0	22.64	0	6.49	31.96	0
StET000012	AAAAAAAAAAAAACAAA	BE343639	BE343639|-|similar to UniRef100_Q9LT59 Cluster: Emb|CAA07228.1; n=1; Arabidopsis thaliana|Rep: Emb|CAA07228.1 - Arabidopsis thaliana (Mouse-ear cress), partial (8%)|-|241-257|#|EG015208|-|similar to UniRef100_Q1W3B2 Cluster: Catalytic hydrolase; n=1; Striga asiatica|Rep: Catalytic hydrolase - Striga asiatica (Asiatic witchweed) (Striga lutea), partial (14%)|-|26-43|#|	-0.308893	0.855379	-0.491527	0.604877	0.493006	0.606383	0.0957532	1	0.786055	0.282926	-0.271761	1	0.441655	0.791493	-0.949669	0.3894	-0.495975	0.752752	8.39	3.39	9.59	11.39	4.83	11.27	12.93	8.06	6.28	11.68	2.5	8.54	5.98	4.74	8.43	3.67	6.46	10.17	4.55	3.09	5.8	5.81	5.17	7.55	13.68	7.67	6.73	8.43
StET015598	GATGTCGTTTCAATTCC	BE344353	BE344353|-|homologue to UniRef100_P46300 Cluster: 40S ribosomal protein S4; n=1; Solanum tuberosum|Rep: 40S ribosomal protein S4 - Solanum tuberosum (Potato), partial (43%)|-|281-298|#|	-1.08246	0.727151	0.724222	0.830045	2.25922	0.189734	1.10637	0.547507	2.01012	0.68027	1.28676	0.437739	1.71307	0.462018	-0.331775	1	1.51953	0.852722	4.18	0	2.4	6.41	0	20.65	1.85	0	0	0	0	6.1	3.99	0	0	23.86	20.29	2.91	4.55	0	0	0	0	0	5.13	0	19.35	12.64
StET009823	CAATGAAAAAGATCCTG	BE344367	BE344367|-|homologue to UniRef100_A7NZ55 Cluster: Chromosome chr6 scaffold_3, whole genome shotgun sequence; n=1; Vitis vinifera|Rep: Chromosome chr6 scaffold_3, whole genome shotgun sequence - Vitis vinifera (Grape), partial (86%)|-|176-192|#|	0.704606	0.816861	1.90586	0.336418	2.82483	0.0921588	0.722242	0.705015	1.39262	0.930616	-1.19092	1	0.0641602	1	-1.84282	0.286089	-1.74156	0.479965	2.74	0	0	0	0	0	1.85	4.84	0	0	0	0	2.66	4.74	0	0	19.37	0	0	0	0	0	0	0	0	0	13.46	23.17
StET018658	GTCCCCTGACACAGCAA	BE344367	BE344367|-|homologue to UniRef100_A7NZ55 Cluster: Chromosome chr6 scaffold_3, whole genome shotgun sequence; n=1; Vitis vinifera|Rep: Chromosome chr6 scaffold_3, whole genome shotgun sequence - Vitis vinifera (Grape), partial (86%)|-|197-214|#|	-0.258277	0.924894	0.0574767	1	-0.314272	0.656919	-0.383136	0.646068	-0.455486	0.581963	0.535657	0.332273	0.248176	0.915523	-0.0328628	1	0.215476	1	94.7	250.7	208.57	88.3	80.2	30.04	53.56	84.65	173.45	104.21	85.74	53.65	76.47	125.58	124.36	158.77	115.29	79.91	111.98	163.91	168.08	86.04	53.45	61.2	70.12	58.4	103.46	132.72
StET014703	GAGATTTTGTATGAGTG	BE471945	BE471945|-|homologue to UniRef100_O82043 Cluster: Ketol-acid reductoisomerase, chloroplast precursor; n=1; Pisum sativum|Rep: Ketol-acid reductoisomerase, chloroplast precursor - Pisum sativum (Garden pea), partial (23%)|-|403-420|#|	-1.26028	0.814457	-0.382645	1	-1.36902	0.425075	-1.26013	0.499056	0.26028	1	0.70225	0.988583	-0.343163	0.99785	2.90298	0.609341	2.55039	0.783918	3.19	0	0	15.67	0	16.9	0	0	13.83	0	0	0	0	0	0	0	19.37	3.63	0	0	0	22.09	8.62	0	11.97	7.67	0	6.32
StET001670	AAGAACAAAGTTGATAC	BE471950	BE471950|-|similar to UniRef100_Q9SUQ2 Cluster: Ethylene-responsive transcription factor CYTOKININ RESPONSE FACTOR 2; n=1; Arabidopsis thaliana|Rep: Ethylene-responsive transcription factor CYTOKININ RESPONSE FACTOR 2 - Arabidopsis thaliana (Mouse-ear cress), partial (5%)|-|398-415|#|	0.284565	1	0.468016	0.939333	-0.640025	0.880008	0.223772	1	1.02529	0.992185	-1.6949	1	0.295238	1	-0.502027	0.934727	-0.206834	0.995705	4.19	0	2.4	4.98	19.33	0	0	0	0	17.07	0	0	14.63	0	0	24.78	8.3	5.08	0	0	0	0	0	16.77	0	8.85	0	0
StET009221	ATTTTTAAAAAAAAAAA	BE472950	BE472950|-|similar to UniRef100_Q304Y2 Cluster: UDP-glucuronic acid 4-epimerase; n=1; Zea mays|Rep: UDP-glucuronic acid 4-epimerase - Zea mays (Maize), partial (27%)|-|51-68|#|	1.25176	0.413548	-0.248148	0.994052	-0.884572	0.603903	-0.909926	0.56072	-1.34593	0.868936	-1.52632	0.988583	-0.443184	0.943681	-1.12657	0.782434	-1.57926	0.60436	5.18	0	8.79	0	0	0	12.93	7.26	13.83	10.78	13.32	14.63	7.98	2.37	0	0	13.83	2.91	1.82	0	18.55	0	7.76	6.71	3.42	13.57	0	0
StET008910	ATTTATAAAAAAAAAAA	BE472950	BE472950|-|similar to UniRef100_Q304Y2 Cluster: UDP-glucuronic acid 4-epimerase; n=1; Zea mays|Rep: UDP-glucuronic acid 4-epimerase - Zea mays (Maize), partial (27%)|-|51-68|#|	0.450845	0.86409	0.208832	0.991407	-1.11932	0.192564	-0.291309	0.752548	0.025146	1	-0.870879	0.591538	-0.298783	0.8628	-0.407924	0.543472	-0.755274	0.694924	13.43	15.25	5.59	13.53	30.92	0	10.16	7.26	7.54	31.44	8.32	29.88	14.63	43.83	16.86	2.75	6.46	15.25	4.55	20.1	23.18	10.46	9.48	19.28	13.68	2.95	17.66	0
StET009130	ATTTTCAAAAAAAAAAA	BE472950	BE472950|-|similar to UniRef100_Q304Y2 Cluster: UDP-glucuronic acid 4-epimerase; n=1; Zea mays|Rep: UDP-glucuronic acid 4-epimerase - Zea mays (Maize), partial (27%)|-|51-68|#|	0.136434	1	-1.61202	0.323775	2.22023	0.237205	2.61354	0.103511	-3.15227	0.399878	-0.531523	1	2.04064	0.250272	-2.63273	0.0897352	-0.598689	0.876825	5.24	0	2.4	12.82	0	16.9	6.46	8.87	20.11	0	0	10.97	3.99	3.55	0	0	0	3.63	1.82	0	0	0	0	3.35	0	0	0	27.39
StET019956	GTTTTTAAAAAAAAAAA	BE472950	BE472950|-|similar to UniRef100_Q304Y2 Cluster: UDP-glucuronic acid 4-epimerase; n=1; Zea mays|Rep: UDP-glucuronic acid 4-epimerase - Zea mays (Maize), partial (27%)|-|51-68|#|	-1.80643	0.623854	-3.18578	0.204281	2.44473	0.204252	0.864693	0.6491	-2.53831	0.588965	1.33073	0.678598	2.95946	0.291439	-1.41236	0.681832	1.55647	1	8.68	6.78	0	4.98	1.93	122.04	1.85	6.45	17.6	1.8	10.82	0	4.65	0	0	0	8.3	2.18	0	0	0	0	1.72	10.06	0	4.13	8.41	6.32
StET030769	TTTTTTAAAAAAAAAAA	BE472950	BE472950|-|similar to UniRef100_Q304Y2 Cluster: UDP-glucuronic acid 4-epimerase; n=1; Zea mays|Rep: UDP-glucuronic acid 4-epimerase - Zea mays (Maize), partial (27%)|-|51-68|#|	-0.503998	0.668299	-0.507468	0.625776	-0.538255	0.772825	-1.21071	0.440674	-0.0867133	1	0.085724	0.988583	0.0512943	1	0.114433	1	0.174651	1	21.04	20.33	20.78	26.35	32.85	31.92	41.56	21.77	12.57	39.53	9.16	26.22	11.3	13.03	0	31.2	19.37	23.97	25.49	0	46.37	46.51	33.62	14.25	27.36	23.01	5.05	37.92
StET008836	ATTGTTAAAAAAAAAAA	BE472950	BE472950|-|similar to UniRef100_Q304Y2 Cluster: UDP-glucuronic acid 4-epimerase; n=1; Zea mays|Rep: UDP-glucuronic acid 4-epimerase - Zea mays (Maize), partial (27%)|-|51-68|#|supercontig_1.51|-|of Phytophthora infestans|-|721017-721033|#|	0.818685	0.831271	-1.84156	0.29052	1.02797	0.438766	0.978741	0.584073	0.966735	0.939331	0.160878	1	1.49091	0.378796	-1.44244	0.348314	0.219347	1	2.54	13.55	0	1.42	0	3.76	4.62	0	13.83	14.37	0	4.27	7.31	0	0	0	0	0	0	0	0	2.33	0	0	0	0	0	0
StET023417	TATTCTGAGATCTGAGA	BE473154	BE473154|-|NA|-|333-350|#|	-1.95048	0.465839	-1.75847	0.423042	-0.447492	0.900767	-1.0866	0.599944	-0.0311989	1	-1.82777	0.803532	0.676093	0.882805	0.0349442	1	0.714734	1	14.58	0	40.75	0	35.75	103.27	10.16	0	10.06	17.07	4.16	12.8	3.99	8.29	0	20.19	0	10.9	11.83	29.38	34.78	0	18.11	38.56	0	35.98	0	0
StET003091	AATTAATCTCTGGTTCG	BE473154	BE473154|-|NA|-|312-328|#|	-1.95777	0.678273	-3.06123	0.245391	-0.467129	0.962787	-1.50634	0.438672	-2.94201	0.207271	-2.05049	0.462892	0.890742	0.88843	-0.406826	0.962737	0.479969	1	2.63	0	0	0	0	48.82	0	0	0	0	10.82	0	0	0	0	0	0	0	0	0	0	0	21.55	0	0	0	15.14	0
StET030103	TTTGGATTTTTCGTTCA	BE919329	BE919329|-|homologue to UniRef100_P07369 Cluster: Chlorophyll a-b binding protein 3C, chloroplast precursor; n=1; Solanum lycopersicum|Rep: Chlorophyll a-b binding protein 3C, chloroplast precursor - Solanum lycopersicum (Tomato) (Lycopersicon esculentum), partial (30%)|-|219-235|#|	2.0728	0.475214	3.4836	0.0895007	-0.197162	1	-0.284468	1	-3.82962	0.445142	-2.85317	1	-0.158269	1	-3.53053	0.0576155	-3.63777	0.0740729	2.68	0	0	0	0	0	0	0	0	0	0	14.02	5.98	0	0	18.35	18.45	0	27.31	0	0	0	0	0	0	0	0	0
StET010412	CAGTTTGTTATTGGCTA	BE919496	BE919496|-|similar to UniRef100_A7PIC2 Cluster: Chromosome chr13 scaffold_17, whole genome shotgun sequence; n=1; Vitis vinifera|Rep: Chromosome chr13 scaffold_17, whole genome shotgun sequence - Vitis vinifera (Grape), partial (26%)|-|116-132|#|	-2.24504	0.355199	0.38799	1	1.58572	0.449529	-1.36445	0.313587	-1.37011	0.784069	-0.505004	1	1.48164	0.527093	0.052244	1	1.51988	0.929701	3.09	22.02	0	0	15.46	0	0	0	0	0	0	0	3.32	0	0	26.61	0	0	17.3	0	0	0	6.9	0	0	0	0	0
StET008782	ATTGGTCTTGTTGCTGC	BE920016	BE920016|-|homologue to UniRef100_Q672Q6 Cluster: Photosystem II oxygen-evolving complex protein 3 precursor; n=1; Solanum lycopersicum|Rep: Photosystem II oxygen-evolving complex protein 3 precursor - Solanum lycopersicum (Tomato) (Lycopersicon esculentum), partial (38%)|-|157-174|#|	-0.444176	0.955441	0.508774	0.899109	0.893583	0.627295	-1.02183	0.597316	1.39564	0.518247	-0.45248	1	-0.27325	1	0.501481	1	0.231575	1	16.51	0	40.75	24.92	0	0	15.7	10.48	18.85	3.59	20.81	4.27	7.31	4.74	31.62	0	16.6	18.89	43.7	0	40.57	39.53	0	8.38	17.1	62.53	37.01	35.81
StET009563	CAACAAAGAATACTCGA	BE920399	BE920399|-|NA|-|276-292|#|	0.923312	0.877723	-2.22373	0.228918	2.58268	0.104483	-0.284468	1	1.93919	0.689725	0.70225	0.988583	2.1006	0.343345	0.205468	1	2.25598	0.748525	2.76	0	13.58	0	0	0	9.24	0	50.28	0	0	0	5.32	0	0	0	0	0	0	0	0	0	0	0	0	5.31	6.73	0
StET000656	AAAGATATTGAGTGGGA	BE920585	BE920585|-|homologue to UniRef100_Q8LA93 Cluster: 60S ribosomal protein L4-B; n=1; Arabidopsis thaliana|Rep: 60S ribosomal protein L4-B - Arabidopsis thaliana (Mouse-ear cress), partial (18%)|-|53-69|#|	-0.50879	0.85536	0.283439	0.916858	1.44604	0.214574	1.646	0.274275	-0.686141	0.852511	-1.11159	1	1.25453	0.450591	-0.934082	0.838783	0.317606	1	40.68	15.25	82.31	47.71	56.04	69.47	14.78	52.4	62.84	2.7	10.82	23.17	43.89	122.02	16.86	111.96	40.58	34.87	22.76	0	38.25	25.58	40.52	10.9	0	42.47	41.22	80.05
StET024928	TCTTGTTCAAATTTGAC	BE920589	BE920589|-|homologue to UniRef100_P29790 Cluster: ATP synthase gamma chain, chloroplast precursor; n=1; Nicotiana tabacum|Rep: ATP synthase gamma chain, chloroplast precursor - Nicotiana tabacum (Common tobacco), partial (32%)|-|226-243|#|	0.191176	1	-0.19664	1	-0.550158	0.89327	-1.88247	0.343942	-0.63161	1	-1.59345	1	-0.530849	0.956589	0.758222	1	0.227009	1	4.93	0	27.97	0	0	0	4.62	13.7	0	13.48	0	7.32	5.98	0	33.73	0	0	0	0	0	0	33.72	0	0	17.1	11.8	0	0
StET020964	TAATGGAAGTGGGGAAA	BE920858	BE920858|-|similar to UniRef100_A7PZR3 Cluster: Chromosome chr15 scaffold_40, whole genome shotgun sequence; n=1; Vitis vinifera|Rep: Chromosome chr15 scaffold_40, whole genome shotgun sequence - Vitis vinifera (Grape), partial (18%)|-|61-77|#|CK863771|-|similar to UniRef100_A7PZR3 Cluster: Chromosome chr15 scaffold_40, whole genome shotgun sequence; n=1; Vitis vinifera|Rep: Chromosome chr15 scaf…	-0.632068	0.759644	-1.08812	0.22213	-0.243141	0.933502	-0.187632	0.974145	-0.868289	0.797986	-0.0798434	1	0.342993	0.896913	1.07711	0.884822	1.42704	0.436718	22.61	84.69	22.37	32.76	49.28	18.78	15.7	27.41	3.77	49.41	25.8	6.1	24.6	18.96	29.51	8.26	28.59	12.35	7.28	41.75	30.14	40.69	0	30.18	30.78	52.5	11.78	23.17
StET020962	TAATGGAACTGGGGAAA	BE920858	BE920858|-|similar to UniRef100_A7PZR3 Cluster: Chromosome chr15 scaffold_40, whole genome shotgun sequence; n=1; Vitis vinifera|Rep: Chromosome chr15 scaffold_40, whole genome shotgun sequence - Vitis vinifera (Grape), partial (18%)|-|61-77|#|CK863771|-|similar to UniRef100_A7PZR3 Cluster: Chromosome chr15 scaffold_40, whole genome shotgun sequence; n=1; Vitis vinifera|Rep: Chromosome chr15 scaf…	-0.635739	0.882653	-1.39004	0.376342	-0.261826	1	-1.47726	0.470534	-0.0752498	1	-0.979932	1	1.037	0.706757	0.0987647	1	1.14663	0.886853	9.89	0	9.59	29.91	16.43	37.55	32.32	1.61	46.5	24.26	0	10.97	2.66	13.03	0	12.85	19.37	2.91	0	0	0	39.53	0	17.61	3.42	15.93	19.35	0
StET001260	AACAGATCCTTCAAGCA	BE921101	BE921101|-|homologue to UniRef100_Q1L5W8 Cluster: Beta-amylase 1; n=1; Nicotiana langsdorffii x Nicotiana sanderae|Rep: Beta-amylase 1 - Nicotiana langsdorffii x Nicotiana sanderae (Ornamental tobacco), partial (28%)|-|452-469|#|	-0.593976	0.935242	-0.764405	0.799641	-0.272621	0.983674	0.601459	0.852716	0.454407	1	0.155837	0.952506	-0.75957	0.8631	1.81186	1	1.0782	1	21	3.39	21.58	53.41	24.16	0	8.31	0	46.5	0	0	11.58	13.3	33.17	0	0	0	10.17	15.48	126.8	44.05	0	0	0	29.07	25.96	13.46	48.45
StET027036	TTACAGTCGTGAAATCA	BE921361	BE921361|-|NA|-|34-50|#|	-0.66259	0.893224	-0.345398	0.956061	-0.294224	0.965652	-1.77077	0.273709	-0.0529343	1	-0.658241	1	0.595248	0.893983	0.399015	1	0.997688	1	13.15	60.98	19.98	0	48.31	0	12.93	0	0	24.26	17.48	25	13.96	23.69	0	38.54	34.12	6.54	6.37	0	38.25	27.9	0	13.41	11.97	4.13	17.66	0
StET013604	GAAATCCATTAGGCACC	BE921748	BE921748|-|similar to UniRef100_A1XEL4 Cluster: CYP72A57; n=1; Nicotiana tabacum|Rep: CYP72A57 - Nicotiana tabacum (Common tobacco), partial (30%)|-|362-379|#|	0.828778	0.837943	2.45338	0.210435	2.93468	0.135948	3.47089	0.00782816	0.259397	1	2.12616	0.209264	0.841238	0.725669	-0.794269	0.909566	0.0379549	1	5.04	0	0	4.98	0	0	0	7.26	0	10.78	0	0	0	29.62	0	23.86	0	6.54	0	0	0	0	0	0	0	0	18.51	0
StET001818	AAGATAATGACTGGGTA	BE922245	BE922245|-|similar to UniRef100_A7QKJ5 Cluster: Chromosome chr2 scaffold_112, whole genome shotgun sequence; n=1; Vitis vinifera|Rep: Chromosome chr2 scaffold_112, whole genome shotgun sequence - Vitis vinifera (Grape), partial (13%)|-|401-418|#|	-0.343773	1	0.355307	1	1.11343	0.673024	-0.874997	0.734945	-0.154597	1	0.70225	0.988583	0.210144	1	1.84403	0.924222	2.0345	0.863012	2.8	0	19.18	0	0	0	0	2.42	0	15.27	0	0	0	0	0	0	24.9	2.91	0	0	0	0	0	14.25	0	0	0	0
StET016734	GCTGTCGTCAGCTCGTG	BE923257	BE923257|-|homologue to UniRef100_A7PD86 Cluster: Chromosome chr17 scaffold_12, whole genome shotgun sequence; n=1; Vitis vinifera|Rep: Chromosome chr17 scaffold_12, whole genome shotgun sequence - Vitis vinifera (Grape), partial (21%)|-|70-87|#|	-0.3125	0.991587	-0.0489695	1	0.539748	0.751204	-1.68797	0.0717944	0.00853171	1	-0.0905261	1	0.144766	1	0.940986	0.896551	1.08527	0.765275	6.64	13.55	3.2	17.09	11.6	0	4.62	0	20.11	8.09	3.33	4.88	5.32	13.03	21.08	7.34	6.46	2.18	4.55	13.92	17.39	2.33	8.62	4.19	0	17.7	22.71	4.21
StET024827	TCTTACCGCTAATTGGG	BE923915	BE923915|-|similar to UniRef100_A7P541 Cluster: Chromosome chr4 scaffold_6, whole genome shotgun sequence; n=1; Vitis vinifera|Rep: Chromosome chr4 scaffold_6, whole genome shotgun sequence - Vitis vinifera (Grape), partial (50%)|-|296-313|#|	1.37213	0.669191	1.72205	0.439524	-2.1596	0.27239	-0.6772	0.8657	-2.7839	0.466401	2.60871	0.393936	-1.3831	0.618221	-0.398713	0.937862	-1.80196	0.353856	4.1	0	4.79	0	0	0	0	0	2.51	17.97	0	0	5.32	4.74	0	0	27.67	0	0	0	0	23.25	0	0	0	0	0	0
StET016463	GCGGAGAGAGGAGGAGG	BE924446	BE924446|-|homologue to UniRef100_A7PWE1 Cluster: Chromosome chr8 scaffold_34, whole genome shotgun sequence; n=2; Vitis vinifera|Rep: Chromosome chr8 scaffold_34, whole genome shotgun sequence - Vitis vinifera (Grape), partial (7%)|-|29-46|#|	-0.531707	0.953066	-0.184527	1	2.61767	0.0616758	2.12287	0.142997	-0.388643	0.991669	-0.127516	1	2.73349	0.170447	-1.92055	0.00550567	0.750927	1	8.9	6.78	44.75	7.83	0	20.65	2.77	0	27.65	21.56	7.49	1.22	1.33	28.43	0	14.68	15.68	3.63	9.1	0	0	0	0	4.19	3.42	11.8	29.44	12.64
StET011090	CCATCCATCACAAGTTC	BE924485	BE924485|-|homologue to gb|AF036494.1|AF036494 Eucryphia lucida large subunit 26S ribosomal RNA gene, partial sequence, partial (13%)|-|556-573|#|	0.192884	1	0.592591	0.809361	0.145158	1	-0.0226673	1	0.267738	1	-1.86518	1	-0.474329	0.958717	0.102992	0.936519	-0.372937	0.90856	14.98	0	18.38	28.48	10.63	0	11.08	4.84	40.22	9.88	0	8.54	19.28	9.48	50.59	0	16.6	5.08	29.13	0	88.1	0	0	0	13.68	38.93	45.42	23.17
StET007618	ATGCAATCTGTATTAGA	BF052484	BF052484|-|NA|-|6-23|#|	-0.983034	0.786445	-0.636547	0.83241	-2.4066	0.222147	-2.60295	0.123633	-1.78274	0.71532	-2.21537	1	0.151194	1	-0.612538	0.917143	-0.458189	0.89983	2.55	0	2.4	17.8	0	0	11.08	5.64	0	0	0	0	8.64	4.74	0	0	0	12.35	0	0	0	0	0	25.15	0	0	0	0
StET011869	CTACCCTGCCAGACCAA	BF054306	BF054306|-|NA|-|263-279|#|	-0.923533	0.802683	0.256725	0.939333	-0.974544	0.669056	0.277563	1	3.09916	0.269286	0.70225	0.988583	1.57537	0.483788	2.73536	0.879931	4.34976	0.0765787	10.46	30.49	4.79	44.86	20.29	0	23.09	41.92	0	14.37	0	2.44	5.32	27.25	50.59	18.35	39.66	13.8	7.28	0	0	0	0	25.99	8.55	5.31	0	0
StET014871	GAGTAATTGCAATAATG	BF153128	BF153128|-|similar to UniRef100_A7PWY3 Cluster: Chromosome chr12 scaffold_36, whole genome shotgun sequence; n=1; Vitis vinifera|Rep: Chromosome chr12 scaffold_36, whole genome shotgun sequence - Vitis vinifera (Grape), partial (85%)|-|421-438|#|	-2.14789	0.348343	2.04943	0.389198	0.563371	0.900319	0.316183	0.968837	-0.154597	1	3.51291	0.0612507	-1.05449	0.788216	2.56632	0.937862	1.58689	0.867424	5.11	0	0	11.39	0	0	0	0	0	0	0	0	0	9.48	0	0	59.95	3.63	0	0	0	32.55	0	0	0	0	9.25	8.43
StET016079	GCACTTTTGTTTACAAG	BF153172	BF153172|-|NA|-|502-519|#|	0.15748	1	-0.379513	0.980866	-1.74268	0.403799	-2.47842	0.127356	-1.72755	0.831132	-0.425711	1	-1.0232	0.774484	0.622266	1	-0.404023	0.900606	4.67	15.25	15.18	0	0	0	0	1.61	28.91	8.09	0	0	0	7.11	0	0	14.76	0	0	0	44.05	0	0	8.38	13.68	0	0	12.64
StET025974	TGGTATTTTCTGAATGT	BF187269	BF187269|-|UniRef100_P29463 Cluster: Triose phosphate/phosphate translocator, chloroplast precursor; n=1; Solanum tuberosum|Rep: Triose phosphate/phosphate translocator, chloroplast precursor - Solanum tuberosum (Potato), partial (34%)|-|388-405|#|	-1.21644	0.678668	-3.47626	0.0274164	-1.52502	0.41549	-1.92048	0.315734	-0.251481	1	-1.50289	0.978698	-0.313932	0.996469	1.77144	0.922453	1.46655	0.878749	6.71	42.35	13.58	13.53	15.46	0	0	0	0	0	11.65	14.63	3.99	2.37	0	0	0	0	0	54.12	18.55	29.07	0	7.55	0	10.62	0	0
StET006480	ATACTAAGGATATACAG	BF459998	BF459998|-|homologue to UniRef100_Q308A0 Cluster: P40-like protein; n=1; Solanum tuberosum|Rep: P40-like protein - Solanum tuberosum (Potato), partial (11%)|-|186-203|#|	1.3285	0.622647	0.583182	0.859794	2.68363	0.102739	1.33991	0.385691	-2.24455	0.616064	0.367458	1	0.841785	0.635495	-1.95893	0.249403	-1.0799	0.757771	2.62	0	2.4	0	0	0	4.62	0	10.06	0	0	6.1	11.3	0	0	0	11.07	2.18	0	0	0	0	0	0	0	0	15.14	10.53
StET023949	TCACCAAATTAGCCAAC	BF460147	BF460147|-|UniRef100_O24381 Cluster: Plastidic ATP/ADP-transporter; n=1; Solanum tuberosum|Rep: Plastidic ATP/ADP-transporter - Solanum tuberosum (Potato), partial (19%)|-|677-694|#|CK258618|-|homologue to UniRef100_O04892 Cluster: Cytochrome P450 like_TBP; n=1; Nicotiana tabacum|Rep: Cytochrome P450 like_TBP - Nicotiana tabacum (Common tobacco), partial (21%)|-|793-810|#|	0.306329	0.997709	-1.43122	0.557142	0.502054	0.885544	-0.63471	0.836037	0.745733	0.976281	-1.53524	0.751561	0.118775	1	0.228457	1	0.353177	1	11.28	0	31.96	0	28.99	0	17.55	9.67	20.11	0	61.6	6.71	5.32	11.85	0	0	0	12.35	0	0	12.75	38.37	0	11.74	11.97	20.65	46.26	0
StET025607	TGCCATTCACTCCAAGG	BF460169	BF460169|-|homologue to UniRef100_A7Q3U7 Cluster: Chromosome chr13 scaffold_48, whole genome shotgun sequence; n=1; Vitis vinifera|Rep: Chromosome chr13 scaffold_48, whole genome shotgun sequence - Vitis vinifera (Grape), partial (83%)|-|245-262|#|	0.681373	0.908402	0.851894	0.769651	0.852551	0.690279	1.3749	0.308279	-1.14111	0.853078	-1.86927	0.988583	0.864228	0.800737	-2.08009	0.354578	-1.22308	0.738914	10.23	0	37.56	9.26	0	0	0	19.35	37.71	22.46	0	0	5.32	27.25	16.86	11.93	36.89	5.08	0	0	0	0	9.48	11.74	0	28.91	6.73	12.64
StET025239	TGACCAAAGAAATCGAG	BG095610	BG095610|-|weakly similar to UniRef100_Q42393 Cluster: Sn-1 protein; n=1; Capsicum annuum|Rep: Sn-1 protein - Capsicum annuum (Bell pepper), partial (40%)|-|167-184|#|	0.1944	1	-0.598251	0.92164	1.9846	0.346238	0.247757	1	-0.710523	1	0.170415	0.887875	1.85849	0.507571	-2.27535	0.465723	-0.435812	0.865425	12.91	13.55	8.79	0	63.77	18.78	0	3.22	11.31	49.41	0	11.58	35.24	0	0	0	49.8	12.35	0	3.09	0	0	0	0	20.52	50.73	7.57	0
StET015944	GCAAGAAAAGTTAGTAA	BG095973	BG095973|-|similar to UniRef100_A7NSQ8 Cluster: Chromosome chr18 scaffold_1, whole genome shotgun sequence; n=1; Vitis vinifera|Rep: Chromosome chr18 scaffold_1, whole genome shotgun sequence - Vitis vinifera (Grape), partial (74%)|-|168-185|#|TC208424|-|similar to UniRef100_A7NSQ8 Cluster: Chromosome chr18 scaffold_1, whole genome shotgun sequence; n=1; Vitis vinifera|Rep: Chromosome chr18 scaff…	0.179438	1	1.69452	0.368949	-0.0314045	1	-1.0508	0.57303	3.11553	0.533663	2.68453	0.0910869	-0.4316	0.964722	1.8491	0.934462	1.47077	0.879072	3.35	0	10.39	0	0	0	0	11.29	0	5.39	0	0	0	18.96	0	15.6	17.52	1.45	0	0	0	0	0	0	17.1	0	15.98	0
StET013498	GAAACCTGAATTAGTCT	BG096114	BG096114|-|similar to UniRef100_A7PEX9 Cluster: Chromosome chr11 scaffold_13, whole genome shotgun sequence; n=1; Vitis vinifera|Rep: Chromosome chr11 scaffold_13, whole genome shotgun sequence - Vitis vinifera (Grape), partial (31%)|-|401-418|#|	2.80435	0.352193	2.78249	0.14227	-1.59867	0.572756	-2.5294	0.234298	1.25964	0.767732	0.70225	0.988583	-3.71351	0.204881	4.10692	0.934462	0.462143	1	6.18	0	2.4	0	0	0	0	0	52.79	0	0	0	5.98	11.85	0	31.2	0	0	10.01	83.5	0	0	0	0	29.07	0	0	0
StET022220	TAGGATAAATTTTCTTG	BG096290	BG096290|-|NA|-|335-351|#|TC214603|-|NA|-|213-229|#|	0.938553	0.781914	1.61669	0.275286	2.38148	0.213628	0.592813	0.886861	2.80999	0.60434	2.68453	0.0910869	-0.104484	1	0.864912	1	0.783978	0.930808	3.31	0	4	0	0	0	0	9.67	0	0	0	0	5.32	7.11	0	0	0	8.72	8.19	0	0	0	0	0	6.84	0	10.94	0
StET001705	AAGAAGGACAACTTCAA	BG096539	BG096539|-|weakly similar to UniRef100_Q5UDR1 Cluster: Transposase; n=1; Zea mays|Rep: Transposase - Zea mays (Maize), partial (5%)|-|194-211|#|	0.411951	0.938371	-2.27117	0.263148	-0.987063	0.591339	0.164534	0.987454	2.1671	0.655252	0.514492	1	-0.140928	1	2.1565	0.551458	1.99853	0.799964	17.07	25.41	54.34	15.67	0	0	28.63	76.58	17.6	18.87	29.13	20.73	7.98	11.85	0	0	0	0	9.1	0	53.32	22.09	20.69	33.53	10.26	19.47	8.41	0
StET022354	TAGTTATTTTAGTATTA	BG096849	BG096849|-|NA|-|47-63|#|	2.56013	0.316054	1.98789	0.358799	1.80243	0.386812	-0.284468	1	-0.154597	1	4.34373	0.0282033	-0.158269	1	0.205468	1	0.0471989	1	2.56	0	0	0	0	0	0	0	25.14	0	0	6.71	4.65	0	0	20.19	0	0	0	0	0	0	0	0	0	0	17.66	0
StET029947	TTTGAGAATCAATACAA	BG096969	BG096969|-|similar to UniRef100_A7QKJ5 Cluster: Chromosome chr2 scaffold_112, whole genome shotgun sequence; n=1; Vitis vinifera|Rep: Chromosome chr2 scaffold_112, whole genome shotgun sequence - Vitis vinifera (Grape), partial (23%)|-|454-471|#|	0.123655	1	-0.0175415	1	-0.260108	0.994312	-1.33008	0.579053	-2.11379	0.700025	-2.76472	0.911182	-0.440942	0.952361	-1.10635	0.818075	-1.54785	0.588859	9.97	25.41	7.19	17.8	0	0	8.31	0	3.77	9.88	47.45	4.88	0	3.55	0	0	28.59	18.89	2.73	0	0	0	25.86	33.53	13.68	29.5	3.36	33.71
StET001049	AAATTGAGGATACCATA	BG097205	BG097205|-|weakly similar to UniRef100_A7QMZ1 Cluster: Chromosome undetermined scaffold_129, whole genome shotgun sequence; n=1; Vitis vinifera|Rep: Chromosome undetermined scaffold_129, whole genome shotgun sequence - Vitis vinifera (Grape), partial (5%)|-|363-379|#|	-1.13711	0.736708	-0.770432	0.835964	2.35335	0.173137	1.57124	0.425025	-1.12415	0.0587777	-0.747148	0.329333	1.64555	0.54699	-1.77367	0.334905	-0.100277	0.973108	10.09	6.78	1.6	34.89	0	0	34.17	14.51	2.51	12.58	0	3.66	3.99	0	0	0	13.83	5.81	20.94	0	0	0	0	9.22	11.97	56.63	26.08	0
StET022106	TAGATATAGCTTGTGAC	BG097798	BG097798|-|similar to UniRef100_A9SGF1 Cluster: Predicted protein; n=1; Physcomitrella patens subsp. patens|Rep: Predicted protein - Physcomitrella patens subsp. patens, partial (46%)|-|329-346|#|	0.96947	0.781863	0.397464	0.962347	-1.044	0.606383	-1.51035	0.478419	2.94249	0.293239	-0.0239769	1	-1.68278	0.462004	2.82538	0.810426	1.14677	0.913703	10.94	0	7.19	19.23	0	0	9.24	0	27.65	19.76	30.8	0	4.65	15.4	0	0	0	5.08	25.49	81.96	0	43.02	9.48	6.71	0	8.26	9.25	25.28
StET003536	ACAACAACTAGCTCAGA	BG097800	BG097800|-|similar to UniRef100_A7QUX2 Cluster: Chromosome chr13 scaffold_181, whole genome shotgun sequence; n=1; Vitis vinifera|Rep: Chromosome chr13 scaffold_181, whole genome shotgun sequence - Vitis vinifera (Grape), partial (28%)|-|624-641|#|	0.727899	0.898526	1.11057	0.71016	1.62656	0.454197	0.0368526	1	-4.05281	0.284298	-2.64119	0.7876	0.526155	0.930826	-1.42344	0.684132	-0.898212	0.810085	9.56	22.02	22.37	0	0	0	3.69	42.73	0	0	24.97	2.44	10.64	7.11	0	0	23.06	18.89	44.61	0	11.59	0	17.24	0	0	24.78	0	29.49
StET014260	GACAAACTTGTTGTTCA	BG097844	BG097844|-|homologue to UniRef100_O49074 Cluster: Ribulose bisphosphate carboxylase/oxygenase activase, chloroplast precursor; n=1; Solanum pennellii|Rep: Ribulose bisphosphate carboxylase/oxygenase activase, chloroplast precursor - Solanum pennellii (Tomato) (Lycopersicon pennellii), partial (22%)|-|480-497|#|	0.729749	0.8254	-0.931639	0.594005	0.844954	0.679024	-0.490544	0.863474	-0.0518552	1	-2.85024	0.123801	1.25222	0.492125	-2.23826	0.131473	-0.983193	0.69036	28.71	0	61.53	27.77	28.02	37.55	44.33	2.42	111.86	78.16	111.54	34.75	6.65	7.11	0	15.6	12.91	18.16	40.97	30.93	0	20.93	16.38	1.68	17.1	32.44	65.61	0
StET008089	ATGTATTTTGAGTGAAA	BG097900	BG097900|-|similar to UniRef100_A7Q7P4 Cluster: Chromosome chr18 scaffold_61, whole genome shotgun sequence; n=1; Vitis vinifera|Rep: Chromosome chr18 scaffold_61, whole genome shotgun sequence - Vitis vinifera (Grape), partial (41%)|-|425-442|#|	0.815309	0.838388	0.432869	0.97268	-0.347881	0.945518	-1.10112	0.614849	0.310143	1	-2.47259	0.432009	-0.863068	0.810162	-0.140652	0.987193	-0.998402	0.787496	5.46	0	18.38	0	0	0	3.69	1.61	0	11.68	28.3	3.66	2.66	3.55	0	0	0	0	24.58	0	0	0	20.69	0	22.23	18.29	15.14	0
StET008090	ATGTATTTTGAGTGAAT	BG097900	BG097900|-|similar to UniRef100_A7Q7P4 Cluster: Chromosome chr18 scaffold_61, whole genome shotgun sequence; n=1; Vitis vinifera|Rep: Chromosome chr18 scaffold_61, whole genome shotgun sequence - Vitis vinifera (Grape), partial (41%)|-|425-442|#|	-0.412373	0.924441	0.00192964	1	-0.610789	0.744082	-0.311293	0.892359	-0.546318	0.893425	-2.67658	0.0910869	-0.0947669	1	-0.445923	0.919215	-0.53937	0.863012	51.4	15.25	157.42	54.12	93.73	9.39	34.17	58.85	20.11	8.09	22.48	72.56	69.82	35.54	14.75	87.18	44.27	42.86	111.98	120.61	100.85	26.74	16.38	84.67	44.47	0	48.79	37.92
StET012587	CTGGCGAGGTTATTTCT	BG098132	BG098132|-|homologue to UniRef100_Q2V9A1 Cluster: DNA binding protein ACBF-like; n=1; Solanum tuberosum|Rep: DNA binding protein ACBF-like - Solanum tuberosum (Potato), partial (23%)|-|278-295|#|	1.17093	0.497319	1.87539	0.21755	0.730572	0.783918	0.868319	0.679543	-0.526725	0.809478	1.10334	0.54679	-0.0793971	1	-0.36923	0.96563	-0.433166	0.900606	17.07	0	12.79	25.63	0	0	11.08	25.8	15.08	28.75	32.46	8.54	16.62	77.01	63.23	39.46	12.91	16.71	7.28	0	0	19.77	0	26.83	6.84	6.49	25.23	0
StET012586	CTGGCGAGGTTATTTCG	BG098132	BG098132|-|homologue to UniRef100_Q2V9A1 Cluster: DNA binding protein ACBF-like; n=1; Solanum tuberosum|Rep: DNA binding protein ACBF-like - Solanum tuberosum (Potato), partial (23%)|-|278-295|#|	-1.12029	0.796466	-0.00835891	1	1.73748	0.203195	-0.595953	0.796072	-0.956543	0.948122	-0.384028	1	1.0189	0.78656	0.330397	1	1.35974	1	8.32	0	0	59.1	11.6	0	0	1.61	6.28	16.17	0	1.83	7.31	10.66	0	33.96	13.83	5.08	9.1	0	18.55	0	0	6.71	8.55	30.68	10.94	35.81
StET025442	TGATGCTGATGCAACAC	BG098147	BG098147|-|similar to UniRef100_Q589Y1 Cluster: Glycosyltransferase; n=1; Nicotiana tabacum|Rep: Glycosyltransferase - Nicotiana tabacum (Common tobacco), partial (8%)|-|27-44|#|	-0.0198048	1	2.76925	0.0376555	2.04653	0.151406	2.75395	0.0528038	0.814685	0.944082	-0.768771	1	0.578922	0.725669	-1.36947	0.460482	-0.71118	0.930808	3.85	3.39	0	0	0	0	3.69	0	7.54	0	0	0	1.33	24.88	0	10.1	23.98	3.63	9.1	0	0	0	0	0	0	11.21	6.73	0
StET013505	GAAACTCACAAAAAAAA	BG099007	BG099007|-|NA|-|119-136|#|	1.65967	0.514491	0.905005	0.715806	0.650061	0.866609	-2.23589	0.155053	-0.141409	1	-2.33614	1	-2.02935	0.393413	-1.12685	0.845081	-3.09334	0.213714	2.51	0	0	0	0	0	0	11.29	0	0	0	0	4.65	0	0	0	0	4.36	0	0	0	0	18.11	0	0	0	0	0
StET014622	GAGACTACACAATCTAA	BG099043	BG099043|-|NA|-|108-124|#|	2.568	0.351597	-0.96493	0.61742	-4.18813	0.0586832	-2.1351	0.385742	-0.154597	1	2.98071	0.0910869	-3.39067	0.22004	4.22017	0.908082	1.02683	0.878749	5.09	0	0	4.98	0	0	0	29.02	0	0	30.8	6.1	0	0	0	0	0	0	0	91.23	0	0	0	31.02	0	0	0	0
StET014621	GAGACTACACAATCCAA	BG099043	BG099043|-|NA|-|108-124|#|	2.26652	0.406439	1.57114	0.610715	-1.93057	0.388291	-4.23908	0.0176404	-0.37219	1	0.618239	0.988583	-2.11869	0.461131	2.45383	0.947866	0.28762	1	8.06	0	0	0	0	11.27	8.31	12.9	0	38.63	56.6	3.66	3.99	14.22	0	56.9	0	0	0	81.96	0	0	21.55	0	6.84	15.34	0	0
StET005862	AGTATTGATAAATGTTT	BG350087	BG350087|-|NA|-|262-279|#|	-0.50966	0.830173	-1.40966	0.431507	-0.810407	0.745577	1.9656	0.272155	0.0298622	1	-0.367107	1	2.07107	0.26442	-1.51461	0.636913	0.563758	1	11.66	3.39	28.77	28.48	28.99	39.43	5.54	34.66	8.8	11.68	18.31	4.27	15.29	15.4	0	27.53	0	4.36	0	0	0	0	0	16.77	8.55	0	11.78	0
StET011543	CGATGAGCCGAAGATTA	BG350810	BG350810|-|homologue to UniRef100_Q96372 Cluster: Cell division cycle protein 48 homolog; n=1; Capsicum annuum|Rep: Cell division cycle protein 48 homolog - Capsicum annuum (Bell pepper), partial (26%)|-|300-317|#|	-0.0780952	1	2.45662	0.291385	2.21063	0.0856255	1.69838	0.257604	-0.195627	1	-1.51855	0.940481	-0.799007	0.825985	-0.499196	0.951389	-1.32579	0.591069	6.23	0	0	0	0	0	5.54	0	3.77	0	3.33	0	1.99	21.32	0	43.13	0	0	0	0	0	0	12.93	0	0	25.96	6.73	21.07
StET006197	ATAAAAAGAGAAACTAC	BG350930	BG350930|-|NA|-|49-66|#|	0.0730371	1	2.61365	0.293803	-3.58077	0.0202058	-4.42759	0.00158162	1.85616	0.711	1.02391	0.598153	-3.99313	0.0422269	3.39951	0.451703	-0.730108	0.930808	4.25	0	0	0	0	0	1.85	0	0	0	0	0	2.66	0	0	0	40.58	2.18	0	0	0	61.62	22.42	11.74	20.52	3.54	0	0
StET024565	TCTAAGGTATGGTGAAA	BG350959	BG350959|-|similar to UniRef100_O24017 Cluster: Resistance complex protein I2C-3; n=1; Solanum lycopersicum|Rep: Resistance complex protein I2C-3 - Solanum lycopersicum (Tomato) (Lycopersicon esculentum), partial (24%)|-|271-287|#|	0.707756	0.895118	-0.808593	0.839485	-3.74973	0.043037	-3.94675	0.013545	-0.154597	1	0.70225	0.988583	-2.31504	0.334072	3.77658	0.639692	1.53457	0.886531	2.84	0	0	10.68	0	0	0	0	0	0	19.15	0	5.32	0	0	0	0	3.63	0	0	31.3	48.83	0	5.87	0	0	0	0
StET001531	AACTGCAGGAGGGCTCA	BG351172	BG351172|-|similar to UniRef100_A7PN23 Cluster: Chromosome chr14 scaffold_21, whole genome shotgun sequence; n=1; Vitis vinifera|Rep: Chromosome chr14 scaffold_21, whole genome shotgun sequence - Vitis vinifera (Grape), partial (10%)|-|15-32|#|	-0.10016	1	-0.0659955	1	-2.36278	0.343894	-1.92523	0.412464	-0.636513	1	-2.15288	1	-2.8269	0.283259	0.861778	1	-1.92539	0.511132	4.14	0	0	6.41	0	0	0	0	0	8.98	0	0	0	0	0	0	0	1.45	5.46	78.86	0	0	15.52	0	0	0	0	14.75
StET014810	GAGGCACTACTAGACTT	BG351302	BG351302|-|similar to UniRef100_A7PY21 Cluster: Chromosome chr15 scaffold_37, whole genome shotgun sequence; n=1; Vitis vinifera|Rep: Chromosome chr15 scaffold_37, whole genome shotgun sequence - Vitis vinifera (Grape), partial (24%)|-|214-231|#|DN920965|-|weakly similar to UniRef100_A7PY21 Cluster: Chromosome chr15 scaffold_37, whole genome shotgun sequence; n=1; Vitis vinifera|Rep: Chromosome c…	-1.00511	0.86232	-2.10112	0.414245	1.86422	0.315453	-0.776888	0.627226	1.02158	0.999792	1.28703	0.642674	1.74057	0.580099	1.46873	0.924222	3.12168	0.901208	3.71	6.78	0	0	0	45.06	0	14.51	0	0	0	1.83	7.31	5.92	0	0	0	2.18	0	0	0	0	0	9.22	0	7.08	11.78	0
StET011051	CCAGGGCTAATTGAAAA	BG351643	BG351643|-|similar to UniRef100_A7R1A0 Cluster: Chromosome undetermined scaffold_342, whole genome shotgun sequence; n=1; Vitis vinifera|Rep: Chromosome undetermined scaffold_342, whole genome shotgun sequence - Vitis vinifera (Grape), partial (10%)|-|575-592|#|	-1.84699	0.401216	1.80354	0.448573	-2.73426	0.116574	-0.339136	0.959435	1.25964	0.767732	0.70225	0.988583	-1.54462	0.539185	2.75418	0.808628	1.30141	0.883501	2.75	0	0	7.83	0	0	0	0	0	0	0	0	0	0	0	0	39.66	5.81	0	0	0	15.11	20.69	0	0	0	0	0
StET026427	TGTTAAAGCTATTGGGA	BG351987	BG351987|-|similar to UniRef100_A7QDX4 Cluster: Chromosome chr4 scaffold_83, whole genome shotgun sequence; n=1; Vitis vinifera|Rep: Chromosome chr4 scaffold_83, whole genome shotgun sequence - Vitis vinifera (Grape), partial (36%)|-|409-426|#|	-0.767945	0.937959	-2.93727	0.201992	-1.37608	0.592322	-1.82185	0.438672	-0.154597	1	0.70225	0.988583	-0.31333	1	3.3026	0.930833	2.98075	0.856035	3.8	22.02	0	0	0	26.29	0	11.29	0	16.17	0	0	0	0	0	0	0	0	0	0	59.12	0	0	0	3.42	17.11	0	0
StET016538	GCTACTGATACTGTTTC	BG589290	BG589290|-|weakly similar to UniRef100_Q6CBU0 Cluster: Yarrowia lipolytica chromosome C of strain CLIB122 of Yarrowia lipolytica; n=1; Yarrowia lipolytica|Rep: Yarrowia lipolytica chromosome C of strain CLIB122 of Yarrowia lipolytica - Yarrowia lipolytica (Candida lipolytica), partial (5%)|-|80-97|#|	-1.49225	0.556743	1.22521	0.647703	-0.395698	0.927186	0.00501366	1	-1.65752	0.672144	0.697719	0.76297	-1.19088	0.62995	1.21325	0.949859	0.00198393	1	3.38	3.39	0	0	0	0	8.31	2.42	0	0	0	0	0	11.85	0	22.03	0	2.18	0	0	0	20.93	0	6.71	6.84	10.62	0	0
StET018225	GTACACTGCTGGTGAAC	BG589359	BG589359|-|homologue to UniRef100_P10708 Cluster: Chlorophyll a-b binding protein 7, chloroplast precursor; n=1; Solanum lycopersicum|Rep: Chlorophyll a-b binding protein 7, chloroplast precursor - Solanum lycopersicum (Tomato) (Lycopersicon esculentum), partial (56%)|-|204-221|#|	1.07911	0.721558	1.69306	0.558186	0.503702	0.895944	1.56455	0.371056	-1.09665	0.962879	-3.19657	0.818905	1.32275	0.525872	-2.95373	0.0570109	-1.64698	0.591069	7	0	18.38	0	0	0	7.39	0	17.6	18.87	21.64	7.93	1.99	0	80.1	0	0	2.91	21.85	0	0	0	0	5.87	0	7.08	0	0
StET025355	TGATAATAACAATAATA	BG590437	BG590437|-|homologue to UniRef100_Q49HP4 Cluster: Sgt1b; n=1; Capsicum annuum|Rep: Sgt1b - Capsicum annuum (Bell pepper), partial (14%)|-|362-379|#|	0.85863	0.814457	0.255952	1	1.33887	0.534243	0.245255	0.990631	-2.77873	0.583088	3.76475	0.124692	-0.502304	0.914892	0.576651	1	0.0644969	1	12.98	0	10.39	20.65	0	0	3.69	32.25	11.31	0	0	4.27	21.28	16.59	0	0	26.75	2.18	0	0	0	13.95	0	16.77	20.52	10.03	37.85	40.03
StET008651	ATTGAATTCAGCGTACA	BG590949	BG590949|-|NA|-|320-337|#|	-0.0158981	1	0.391993	0.955638	-1.63037	0.437802	-1.5425	0.463603	-2.429	0.452601	-2.82739	0.0606932	-0.914958	0.784348	-0.340884	0.947866	-1.24344	0.624976	9.18	0	16.78	12.82	0	0	19.39	27.41	0	7.19	0	15.24	1.99	23.69	0	0	26.75	10.17	9.1	0	59.12	39.53	0	8.38	0	7.08	21.03	0
StET008650	ATTGAATTCAGCGTAAA	BG590949	BG590949|-|NA|-|320-337|#|	-1.88294	0.514491	-2.80146	0.174046	-0.197162	1	1.55859	0.223601	3.23214	0.575834	2.7904	0.0910869	3.20641	0.183792	0.205468	1	3.37209	0.666399	2.79	0	0	9.26	0	37.55	12.93	9.67	0	0	0	0	3.99	0	0	0	0	2.91	0	0	0	0	0	0	0	0	0	0
StET006807	ATATTACTCTCCAAGCA	BG591307	BG591307|-|homologue to UniRef100_P30956 Cluster: 50S ribosomal protein L28, chloroplast precursor; n=1; Nicotiana tabacum|Rep: 50S ribosomal protein L28, chloroplast precursor - Nicotiana tabacum (Common tobacco), partial (30%)|-|250-267|#|	-0.0369888	1	0.122973	1	-0.332726	0.903483	-1.05743	0.639066	-0.54539	0.546136	-3.82311	1.36923e-07	-0.30276	1	-0.884905	0.820751	-1.18353	0.751382	32.9	0	67.92	0	11.6	0	104.36	0	0	25.15	88.24	51.83	19.95	11.85	52.7	37.63	69.17	36.32	12.75	75.77	35.93	0	64.66	13.41	56.44	65.48	36.17	29.49
StET005653	AGGCTTATTATGCTCAG	BG593887	BG593887|-|similar to UniRef100_Q9LW93 Cluster: Nicotiana tabacum wound inducive mRNA , complete cds; n=1; Nicotiana tabacum|Rep: Nicotiana tabacum wound inducive mRNA , complete cds - Nicotiana tabacum (Common tobacco), partial (70%)|-|485-502|#|	-1.77759	0.638268	1.71685	0.480963	4.51884	2.58979e-05	3.35003	0.00872465	2.37841	0.616064	0.127724	1	2.8153	0.296963	-1.62896	0.375977	1.25647	1	11.05	3.39	0	41.3	0	0	0	0	0	0	0	0	8.64	26.06	67.45	35.79	0	9.44	26.4	0	0	0	0	0	0	20.65	46.26	0
StET011729	CTAAATAAATTCAGTTA	BG596130	BG596130|-|weakly similar to UniRef100_A7PDZ5 Cluster: Chromosome chr11 scaffold_13, whole genome shotgun sequence; n=1; Vitis vinifera|Rep: Chromosome chr11 scaffold_13, whole genome shotgun sequence - Vitis vinifera (Grape), partial (15%)|-|371-388|#|	-0.0457	1	0.23991	0.991171	1.59874	0.446044	-0.235689	1	1.95714	0.60434	-0.425711	1	1.20062	0.671368	0.424568	1	1.62235	0.89983	17.97	0	11.19	45.57	46.38	0	29.55	32.25	0	16.17	44.95	0	34.58	66.34	0	15.6	28.59	25.42	20.94	0	17.39	0	0	31.86	5.13	56.63	0	52.67
StET021298	TACAAGGAGTACCGTGA	BG596783	BG596783|-|homologue to UniRef100_Q9ATF5 Cluster: 60S ribosomal protein L18a; n=1; Castanea sativa|Rep: 60S ribosomal protein L18a - Castanea sativa (Sweet chestnut), partial (74%)|-|300-317|#|BE920084|-|NA|-|299-316|#|	-1.13407	0.773925	-0.771559	0.809234	0.123624	1	0.254814	1	-0.891387	1	0.550244	1	0.354178	1	1.49641	0.917414	1.87154	0.875125	3.09	0	7.19	0	24.16	0	0	0	0	9.88	0	0	2.66	0	0	0	11.99	0	3.64	0	0	0	0	8.38	13.68	15.34	0	0
StET005792	AGTAAGCTTCAGAGTGA	BG597212	BG597212|-|similar to UniRef100_P59230 Cluster: 60S ribosomal protein L10a-2; n=1; Arabidopsis thaliana|Rep: 60S ribosomal protein L10a-2 - Arabidopsis thaliana (Mouse-ear cress), partial (7%)|-|65-82|#|	0.459594	0.966495	-1.25768	0.5916	2.29882	0.265019	1.70359	0.271029	-1.53389	0.700565	-0.65928	1	2.28588	0.299059	-1.20913	0.51928	1.18196	0.941409	2.91	0	7.99	19.23	0	0	0	4.84	0	31.44	0	4.88	1.99	8.29	0	0	0	1.45	0	0	0	0	0	0	0	26.55	0	0
StET006465	ATACCAACAAATGATGA	BG597582	BG597582|-|NA|-|17-34|#|	0.432085	1	1.98263	0.326308	2.96812	0.131677	3.47323	0.069544	-1.81297	0.711	-1.21231	1	-0.158269	1	-1.87656	0.270393	-2.00284	0.292668	3.65	0	0	0	0	0	0	0	0	0	0	3.66	0	3.55	0	0	17.52	0	0	0	0	0	0	0	0	12.39	0	0
StET005618	AGGCAGAGGGACAACAA	BG598693	BG598693|-|homologue to UniRef100_A7P6N0 Cluster: Chromosome chr9 scaffold_7, whole genome shotgun sequence; n=1; Vitis vinifera|Rep: Chromosome chr9 scaffold_7, whole genome shotgun sequence - Vitis vinifera (Grape), partial (26%)|-|106-123|#|	-0.0522012	1	1.16132	0.643922	-0.709466	0.773678	-0.946015	0.620633	1.89046	0.6969	2.7978	0.115578	-2.18974	0.337099	3.12763	0.507905	0.941977	1	14.07	0	0	14.95	0	0	17.55	8.06	23.88	0	0	5.49	1.33	18.96	0	46.8	0	10.9	10.01	46.39	0	55.81	64.66	5.03	13.68	24.78	41.22	0
StET018335	GTAGGCGTAATGGTGAG	BG598775	BG598775|-|homologue to UniRef100_Q3HVK4 Cluster: Ribosomal protein S6-like protein; n=1; Solanum tuberosum|Rep: Ribosomal protein S6-like protein - Solanum tuberosum (Potato), partial (62%)|-|224-241|#|GH638915|-|homologue to UniRef100_Q3HVK4 Cluster: Ribosomal protein S6-like protein; n=1; Solanum tuberosum|Rep: Ribosomal protein S6-like protein - Solanum tuberosum (Potato), partial (64%)|-|425…	0.0838843	1	0.353286	0.959202	0.49688	0.901162	-0.128635	1	2.55204	0.62592	3.31816	0.190602	-0.168648	1	1.45141	0.930628	1.29972	0.851801	5.38	0	9.59	12.11	0	0	0	7.26	0	10.78	0	0	7.98	7.11	0	22.94	0	2.18	0	0	20.87	0	0	5.87	0	7.08	0	0
StET021198	TAATTTCCATATAAAAA	BG598777	BG598777|-|similar to UniRef100_Q0KIK3 Cluster: Leucine Rich Repeat family protein; n=1; Solanum demissum|Rep: Leucine Rich Repeat family protein - Solanum demissum (Wild potato), partial (26%)|-|324-341|#|	-0.541644	0.937152	-2.83962	0.0673942	1.75831	0.30716	1.91892	0.253291	2.1584	0.583088	2.5873	0.193998	2.67022	0.192453	-0.262841	1	2.47624	0.481867	5.77	27.1	13.58	9.97	23.19	0	0	1.61	2.51	0	34.13	1.22	9.31	0	0	0	0	3.63	0	0	0	0	0	0	6.84	0	8.41	18.96
StET017868	GGTATGAAGTTCATATA	BG599108	BG599108|-|weakly similar to UniRef100_A8MRH3 Cluster: Uncharacterized protein At1g70830.3; n=1; Arabidopsis thaliana|Rep: Uncharacterized protein At1g70830.3 - Arabidopsis thaliana (Mouse-ear cress), partial (32%)|-|633-650|#|	1.49699	0.631608	1.24835	0.663209	-1.92335	0.403977	-0.761101	0.845941	0.91656	1	-0.540645	1	-1.02791	0.809253	0.657166	1	-0.37211	0.913921	7.01	0	10.39	0	0	0	12.01	6.45	0	13.48	43.29	0	16.62	0	48.48	0	18.45	5.81	0	0	0	0	0	49.46	0	8.85	0	0
StET006464	ATACATTTTTAGCTTTG	BG599706	BG599706|-|homologue to UniRef100_Q9M4T8 Cluster: Proteasome subunit alpha type-5; n=1; Glycine max|Rep: Proteasome subunit alpha type-5 - Glycine max (Soybean), partial (78%)|-|666-683|#|	-0.672114	0.588363	-0.00103978	1	-0.134807	1	-0.00508391	1	0.55412	0.869483	-0.200718	1	0.5516	0.889293	-0.450622	0.934727	0.100257	1	64.1	174.47	58.33	117.49	18.36	80.74	52.64	62.88	38.96	29.65	59.93	45.73	63.84	72.27	111.71	122.06	40.58	72.64	71.92	0	59.12	148.82	0	70.42	58.15	60.17	72.34	29.49
StET030759	TTTTTGTCCATCATCTT	BG600509	BG600509|-|similar to UniRef100_A7P9N6 Cluster: Chromosome chr3 scaffold_8, whole genome shotgun sequence; n=1; Vitis vinifera|Rep: Chromosome chr3 scaffold_8, whole genome shotgun sequence - Vitis vinifera (Grape), partial (45%)|-|585-602|#|	1.39279	0.681363	1.05336	0.743956	0.38337	0.952372	-1.24005	0.573491	-1.4226	0.638656	-0.369614	1	-1.39294	0.616272	0.382994	1	-0.99894	0.7681	8.01	0	3.2	17.09	0	0	0	0	27.65	1.8	9.16	0	27.26	31.99	0	0	0	0	16.39	0	41.73	0	18.11	0	6.84	9.44	0	35.81
StET010317	CAGGCATATAACCAGGC	BG601052	BG601052|-|similar to UniRef100_A7P675 Cluster: Chromosome chr4 scaffold_6, whole genome shotgun sequence; n=1; Vitis vinifera|Rep: Chromosome chr4 scaffold_6, whole genome shotgun sequence - Vitis vinifera (Grape), complete|-|285-302|#|	0.477231	0.976218	-1.84997	0.236435	2.19261	0.350604	0.534522	0.852194	0.339472	1	-0.181802	1	0.64374	0.880132	-0.867211	0.892393	-0.180669	0.974707	7.04	0	11.19	12.82	0	0	10.16	12.09	45.25	0	0	0	0	3.55	0	0	0	2.91	0	0	0	0	0	17.61	0	0	5.89	52.67
StET004849	AGACCTTCGCTTTTGAT	BG887659	BG887659|-|NA|-|384-401|#|	-0.922355	0.814457	-0.107909	1	1.81749	0.475403	-0.196638	1	-0.154597	1	0.70225	0.988583	0.0702338	1	2.22637	0.853478	2.31602	0.721152	4.58	0	0	9.26	16.43	0	0	0	0	9.88	0	0	2.66	2.37	0	18.35	0	3.63	0	0	0	0	12.93	0	10.26	0	0	0
StET019770	GTTTGAAAAGAGTAGGA	BG887873	BG887873|-|similar to UniRef100_A7Q7F2 Cluster: Chromosome chr18 scaffold_59, whole genome shotgun sequence; n=1; Vitis vinifera|Rep: Chromosome chr18 scaffold_59, whole genome shotgun sequence - Vitis vinifera (Grape), partial (55%)|-|693-710|#|	-0.638486	0.935841	1.5922	0.429273	1.93917	0.204786	1.85346	0.395588	-0.154597	1	3.57562	0.0603415	0.703072	0.851364	0.942227	0.96563	1.53457	0.886531	3.61	0	0	10.68	0	0	0	0	0	0	0	0	5.98	7.11	27.4	17.44	0	3.63	0	0	0	0	0	4.19	0	12.98	0	0
StET024220	TCATTTTTGAAAAATTC	BG888000	BG888000|-|similar to UniRef100_A9TTX0 Cluster: Predicted protein; n=1; Physcomitrella patens subsp. patens|Rep: Predicted protein - Physcomitrella patens subsp. patens, partial (45%)|-|19-35|#|	2.88688	0.149547	2.59029	0.257826	0.677959	0.746284	1.37994	0.364788	-1.65752	0.672144	2.6761	0.232528	-2.35524	0.276552	1.00245	1	-1.51605	0.465704	6.07	0	0	0	0	0	0	0	2.51	15.27	21.64	4.88	1.99	27.25	0	0	0	7.26	0	0	0	20.93	0	6.71	0	15.93	13.46	0
StET001273	AACAGTGTTGAATGGAA	BG888000	BG888000|-|similar to UniRef100_A9TTX0 Cluster: Predicted protein; n=1; Physcomitrella patens subsp. patens|Rep: Predicted protein - Physcomitrella patens subsp. patens, partial (45%)|-|262-278|#|	0.45695	0.974617	0.244659	1	1.41789	0.5803	0.957451	0.693668	0.42375	1	-1.51257	1	0.291134	1	-0.805084	0.913376	-0.510303	0.890323	5.73	0	0	0	17.39	0	7.39	14.51	0	17.07	0	0	6.65	31.99	0	0	0	0	0	0	19.71	0	0	0	0	0	10.94	0
StET012172	CTCATTCAATGGGGTGT	BG890980	BG890980|-|similar to UniRef100_A7PPD5 Cluster: Chromosome chr8 scaffold_23, whole genome shotgun sequence; n=1; Vitis vinifera|Rep: Chromosome chr8 scaffold_23, whole genome shotgun sequence - Vitis vinifera (Grape), partial (79%)|-|417-434|#|	-0.0280107	1	-0.486738	0.950344	0.275829	0.998814	-1.41422	0.522465	1.31379	0.77314	3.76244	0.06937	-1.03288	0.79708	2.83358	0.940217	1.76579	0.815278	4.29	0	3.2	0	0	13.14	2.77	0	18.85	0	0	0	1.33	8.29	0	0	0	2.18	0	44.84	0	0	0	0	0	0	0	18.96
StET000528	AAACACTTCAATGGAAG	BI176586	BI176586|-|homologue to UniRef100_Q3HRX7 Cluster: Ribosomal protein L25-like protein; n=1; Solanum tuberosum|Rep: Ribosomal protein L25-like protein - Solanum tuberosum (Potato), partial (86%)|-|510-527|#|	-0.230259	0.974617	0.601817	0.73538	-0.638788	0.623395	-0.656943	0.487979	-0.221176	1	0.799194	0.673901	-0.929044	0.535925	0.457678	0.987333	-0.47025	0.879817	50.87	79.61	44.75	53.41	26.09	0	34.17	27.41	59.07	13.48	40.79	26.22	32.58	46.2	35.83	24.78	156.79	61.75	30.04	197.93	97.37	51.16	56.04	53.65	17.1	20.65	108.51	21.07
StET000529	AAACACTTTAATGGAAG	BI176586	BI176586|-|homologue to UniRef100_Q3HRX7 Cluster: Ribosomal protein L25-like protein; n=1; Solanum tuberosum|Rep: Ribosomal protein L25-like protein - Solanum tuberosum (Potato), partial (86%)|-|510-527|#|	-0.116929	0.984284	-0.220001	0.934145	0.227139	0.867942	-0.232723	0.855346	-0.562371	0.899261	-0.817614	1	0.378349	0.463564	0.0184643	1	0.406269	0.932899	60.63	79.61	64.73	66.93	134.31	78.86	51.72	63.69	103.06	45.82	26.64	90.24	88.44	95.96	80.1	5.51	124.51	65.38	33.68	71.13	64.91	90.69	45.69	60.36	32.49	154.56	68.97	52.67
StET000531	AAACACTTTAATTGAAG	BI176586	BI176586|-|homologue to UniRef100_Q3HRX7 Cluster: Ribosomal protein L25-like protein; n=1; Solanum tuberosum|Rep: Ribosomal protein L25-like protein - Solanum tuberosum (Potato), partial (86%)|-|510-527|#|	0.544153	0.411321	-0.0773262	0.995705	-0.971979	0.0454016	-0.686461	0.164011	-0.334631	1	0.188286	0.988583	-0.886346	0.193322	0.883735	0.91958	-0.00227393	1	90.21	93.16	114.27	58.39	42.52	61.96	101.59	117.7	129.46	144.64	86.57	74.38	129	105.44	88.53	45.89	58.1	87.17	59.17	256.69	222.56	91.85	118.98	125.75	88.93	52.5	56.36	48.45
StET011389	CCTTAACTGGAGAGACT	BI405458	BI405458|-|homologue to UniRef100_O04974 Cluster: 2-isopropylmalate synthase B; n=1; Solanum pennellii|Rep: 2-isopropylmalate synthase B - Solanum pennellii (Tomato) (Lycopersicon pennellii), partial (40%)|-|631-648|#|AM906774|-|homologue to UniRef100_O04974 Cluster: 2-isopropylmalate synthase B; n=1; Solanum pennellii|Rep: 2-isopropylmalate synthase B - Solanum pennellii (Tomato) (Lycopersicon p…	-1.5965	0.579271	0.587961	0.899296	0.932563	0.558317	-1.89895	0.0993148	1.46946	0.651849	0.70225	0.988583	-0.664901	0.866139	3.71116	0.140938	3.00328	0.741973	8.94	38.96	4	0	7.73	0	0	0	0	8.09	0	2.44	2.66	5.92	35.83	0	21.21	2.18	12.75	0	20.87	23.25	18.11	14.25	0	7.08	19.35	50.56
StET018062	GGTTTCATTTTTTCTTC	BI405840	BI405840|-|similar to UniRef100_A7QWG1 Cluster: Chromosome undetermined scaffold_203, whole genome shotgun sequence; n=1; Vitis vinifera|Rep: Chromosome undetermined scaffold_203, whole genome shotgun sequence - Vitis vinifera (Grape), partial (22%)|-|470-487|#|	2.2449	0.333373	2.04481	0.266791	2.14454	0.289769	-0.525058	0.891276	2.8873	0.284051	1.70189	0.432009	-1.95625	0.339461	1.9986	0.838241	0.0471989	1	4.77	0	0	0	0	0	0	12.9	0	0	0	9.15	3.32	13.03	0	0	0	0	8.19	10.82	0	0	0	9.22	0	4.13	4.21	0
StET009204	ATTTTGGTTTTCACTGG	BI406124	BI406124|-|similar to UniRef100_Q9ZRD1 Cluster: NTGP4; n=1; Nicotiana tabacum|Rep: NTGP4 - Nicotiana tabacum (Common tobacco), partial (47%)|-|451-468|#|	0.465016	0.936696	1.65385	0.463428	-0.217844	1	-1.89036	0.283654	-0.401244	1	-0.819958	1	-1.45551	0.5702	0.65838	1	-0.780041	0.831559	9.91	0	14.38	12.11	0	3.76	0	16.93	3.77	0	18.31	4.27	3.32	10.66	33.73	61.49	0	5.81	0	74.22	0	0	8.62	6.71	8.55	5.31	17.66	8.43
StET026824	TTAAATTTCGCCTTAAA	BI406425	BI406425|-|similar to UniRef100_A7P2X1 Cluster: Chromosome chr1 scaffold_5, whole genome shotgun sequence; n=1; Vitis vinifera|Rep: Chromosome chr1 scaffold_5, whole genome shotgun sequence - Vitis vinifera (Grape), partial (35%)|-|267-284|#|	1.48504	0.569089	0.0341756	1	3.12129	0.128484	1.34213	0.450414	1.06715	0.767732	5.54932	0.105463	-0.158269	1	0.205468	1	0.0471989	1	3.82	0	0	0	0	0	0	0	0	10.78	0	0	3.32	0	0	0	0	0	0	0	0	0	0	0	0	0	0	0
StET023263	TATTAACCTAGCCTAGC	BI431419	BI431419|-|NA|-|14-31|#|	-0.495956	0.898397	-1.86216	0.303456	0.255979	1	-1.83168	0.345498	1.22632	0.534798	-0.66182	1	0.681747	0.903932	1.47882	1	2.14806	0.784494	10.85	45.74	43.15	12.82	0	28.16	0	21.77	20.11	19.76	16.65	6.71	6.65	5.92	0	0	13.83	6.54	4.55	0	0	0	0	47.79	22.23	33.62	12.62	0
StET000627	AAAGAAATGCTAATTGA	BI431449	BI431449|-|NA|-|92-109|#|	-1.61045	0.60717	-1.85388	0.43314	0.240526	1	-0.501278	0.8957	0.676199	0.993496	0.512149	1	0.37638	0.98096	1.51849	0.958307	1.89446	0.883501	8.58	0	7.19	21.36	0	56.33	6.46	18.54	0	0	0	3.66	5.32	17.77	6.32	0	0	1.45	0	0	40.57	22.09	0	10.06	0	0	8.41	0
StET017824	GGTAAAAAGAAAACAAA	BI431759	BI431759|-|NA|-|99-116|#|	-0.675532	0.848015	0.993512	0.681557	-1.37501	0.475403	1.64711	0.365695	1.16809	0.940047	-0.245906	1	0.644504	0.963807	-1.03236	0.864107	-0.429233	0.936462	4.51	0	8.79	11.39	0	0	0	8.06	0	0	0	3.66	1.33	4.74	33.73	11.01	7.38	0	0	0	0	0	0	0	11.97	0	0	0
StET006214	ATAAAATATAAGTTGTT	BI432041	BI432041|-|homologue to UniRef100_Q07346 Cluster: Glutamate decarboxylase; n=1; Petunia x hybrida|Rep: Glutamate decarboxylase - Petunia hybrida (Petunia), partial (21%)|-|477-493|#|	-0.454015	0.721241	-0.050498	1	0.226823	0.987195	0.216357	0.986447	0.688343	1	2.31668	0.432009	0.866957	0.720116	-0.109443	0.947866	0.774881	0.995938	36.56	44.04	49.54	13.53	83.1	39.43	43.41	23.38	43.99	21.56	19.15	37.8	44.55	82.93	59.02	68.83	13.83	43.58	0	0	0	95.34	17.24	25.15	8.55	27.14	47.1	35.81
StET026228	TGTATTAATTATTTTTA	BI432201	BI432201|-|NA|-|102-119|#|	0.437066	0.848226	0.547501	0.908208	1.37781	0.476028	0.94746	0.698934	0.734185	0.996817	-0.910748	1	0.555596	0.922862	0.662622	1	1.2084	0.913727	14.26	0	18.38	24.21	29.95	0	6.46	21.77	31.42	17.97	23.31	11.58	7.98	0	0	64.24	0	7.99	36.42	0	0	46.51	0	5.03	0	13.57	18.51	18.96
StET022081	TAGAGCTTCCATATACT	BI432641	BI432641|-|homologue to UniRef100_P32045 Cluster: Pathogenesis-related protein P2 precursor; n=1; Solanum lycopersicum|Rep: Pathogenesis-related protein P2 precursor - Solanum lycopersicum (Tomato) (Lycopersicon esculentum), partial (41%)|-|51-68|#|	1.4681	0.746611	1.53593	0.568474	3.07805	0.173501	5.46036	3.62891e-06	3.4327	0.384375	5.94937	1.85171e-13	0.199711	1	1.95016	0.934179	2.13687	0.856744	35.06	0	0	20.65	0	0	0	29.02	0	0	0	0	37.9	39.1	0	0	0	15.98	16.39	0	0	0	0	15.93	0	0	43.74	69.52
StET015486	GATGATGAATTAAAAAG	BI432859	BI432859|-|weakly similar to UniRef100_A7PQJ5 Cluster: Chromosome chr6 scaffold_25, whole genome shotgun sequence; n=1; Vitis vinifera|Rep: Chromosome chr6 scaffold_25, whole genome shotgun sequence - Vitis vinifera (Grape), partial (16%)|-|263-280|#|	-0.0273484	1	0.0500303	1	-0.0388862	1	0.307687	0.972844	-2.12713	0.747814	-1.69666	1	-0.162767	1	-1.30768	0.761843	-1.47225	0.658674	11.48	0	31.17	0	25.12	0	6.46	7.26	30.17	0	19.98	0	7.98	0	0	0	38.74	14.53	8.19	0	0	30.23	23.28	0	15.39	2.36	0	0
StET015485	GATGATGAATTAAAAAA	BI432859	BI432859|-|weakly similar to UniRef100_A7PQJ5 Cluster: Chromosome chr6 scaffold_25, whole genome shotgun sequence; n=1; Vitis vinifera|Rep: Chromosome chr6 scaffold_25, whole genome shotgun sequence - Vitis vinifera (Grape), partial (16%)|-|263-280|#|	-1.47134	0.666328	-0.983797	0.754741	-1.44418	0.384452	1.20835	0.595975	1.63597	0.680506	3.1522	0.0910869	1.64933	0.502561	1.4774	0.921794	3.13985	0.695179	3.47	0	7.99	0	0	33.8	9.24	12.09	0	0	0	0	3.99	0	0	0	6.46	13.8	0	0	0	0	0	4.19	8.55	0	0	0
StET014948	GAGTTTAAGAAAATAAA	BI433310	BI433310|-|homologue to UniRef100_Q6ST24 Cluster: Cathepsin B-like cysteine proteinase; n=2; Solanum tuberosum|Rep: Cathepsin B-like cysteine proteinase - Solanum tuberosum (Potato), partial (13%)|-|573-590|#|	-1.63191	0.691587	-1.60811	0.597034	1.84837	0.332321	2.67541	0.0969713	-1.51077	0.897248	-3.00836	1	3.44096	0.251503	-3.13084	0.198436	0.315269	0.912995	7.01	0	0	0	0	73.23	29.55	20.15	3.77	0	0	3.66	6.65	8.29	0	0	14.76	9.44	0	0	0	0	0	0	5.13	11.21	0	0
StET014927	GAGTTCAAGAAAATAAA	BI433310	BI433310|-|homologue to UniRef100_Q6ST24 Cluster: Cathepsin B-like cysteine proteinase; n=2; Solanum tuberosum|Rep: Cathepsin B-like cysteine proteinase - Solanum tuberosum (Potato), partial (13%)|-|573-590|#|	1.29025	0.651005	3.04339	0.138332	1.8385	0.407578	3.73019	0.0758331	0.927602	1	3.89523	0.0607399	-0.875725	0.776473	0.410818	1	-0.473351	0.932899	25.08	0	0	12.11	0	0	3.69	0	18.85	0	22.48	4.27	7.31	91.22	0	49.56	0	9.44	28.22	0	0	0	19.83	0	13.68	0	61.4	56.88
StET001141	AACAACAAAGGCTTTTG	BI433702	BI433702|-|similar to UniRef100_A7P902 Cluster: Chromosome chr3 scaffold_8, whole genome shotgun sequence; n=1; Vitis vinifera|Rep: Chromosome chr3 scaffold_8, whole genome shotgun sequence - Vitis vinifera (Grape), partial (66%)|-|234-251|#|	0.125248	1	-0.655472	0.736113	0.417446	0.937643	-2.03647	0.235709	0.0850202	1	-3.38173	0.0910869	0.946554	0.675819	-0.612434	0.925364	0.360975	0.982655	14.08	16.94	38.36	12.11	22.22	37.55	9.24	4.84	27.65	24.26	36.63	11.58	37.9	7.11	0	23.86	23.06	0	25.49	0	0	34.88	18.97	0	11.97	0	13.46	65.31
StET030654	TTTTTATATATTGTATT	BI433702	BI433702|-|similar to UniRef100_A7P902 Cluster: Chromosome chr3 scaffold_8, whole genome shotgun sequence; n=1; Vitis vinifera|Rep: Chromosome chr3 scaffold_8, whole genome shotgun sequence - Vitis vinifera (Grape), partial (66%)|-|441-458|#|	-1.27013	0.781551	-1.27566	0.634007	-0.35507	0.952843	-2.82097	0.131535	1.00199	0.926569	-0.75698	1	-0.477188	1	1.31169	1	0.839385	1	2.53	0	0	0	24.16	0	0	0	0	0	0	0	6.65	7.11	0	0	0	0	0	0	0	0	0	0	32.49	14.16	10.94	0
StET026386	TGTGTATGTGAGTTGCT	BI434497	BI434497|-|NA|-|54-70|#|	1.10085	0.568796	0.541368	0.881499	-1.09039	0.603602	-1.33675	0.439096	1.96201	0.449598	-0.369402	1	-1.52181	0.479087	2.4365	0.850734	0.902198	0.963384	13.28	0	15.18	0	20.29	9.39	7.39	16.12	33.94	15.27	39.96	10.97	3.32	15.4	0	0	38.74	12.35	8.19	0	53.32	27.9	0	36.05	35.91	35.39	19.35	0
StET000693	AAAGCTTCTGCTGATTA	BI434653	BI434653|-|weakly similar to UniRef100_Q67A25 Cluster: (S)-norcoclaurine synthase; n=1; Thalictrum flavum subsp. glaucum|Rep: (S)-norcoclaurine synthase - Thalictrum flavum subsp. glaucum, partial (15%)|-|242-259|#|	0.83849	0.846977	-0.902208	0.770197	-2.34832	0.288165	-3.96028	0.0344596	-1.49771	0.544474	-2.48766	0.0136983	-1.03862	0.810614	-0.905163	0.864107	-1.93181	0.407946	7.3	0	17.58	0	0	0	17.55	16.93	20.11	10.78	5.83	21.95	0	0	0	0	13.83	3.63	0	0	53.32	0	0	0	30.78	0	10.94	0
StET003474	ACAAAAAATAATAACAT	BI434653	BI434653|-|weakly similar to UniRef100_Q67A25 Cluster: (S)-norcoclaurine synthase; n=1; Thalictrum flavum subsp. glaucum|Rep: (S)-norcoclaurine synthase - Thalictrum flavum subsp. glaucum, partial (15%)|-|403-419|#|	-1.5765	0.653942	-3.82526	0.0489092	1.40804	0.581111	-1.61258	0.240441	-2.81946	0.187289	-5.109	0.00951362	2.46076	0.284245	-4.38673	7.72492e-05	-1.95589	0.441862	7.26	35.57	4	0	0	26.29	23.09	0	0	15.27	0	0	10.64	0	0	0	0	0	0	0	0	0	0	9.22	0	0	0	0
StET005380	AGCGATATAGACCTGGC	BI434806	BI434806|-|similar to UniRef100_Q6TUI1 Cluster: LRRGT00063; n=1; Rattus norvegicus|Rep: LRRGT00063 - Rattus norvegicus (Rat), partial (12%)|-|170-187|#|	-2.30587	0.234077	0.451088	0.896635	1.45713	0.46666	0.703744	0.737394	-2.71014	0.543573	-0.113409	1	0.90215	0.767397	-1.48295	0.64997	-0.597466	0.883501	2.68	0	6.39	11.39	0	0	0	0	0	0	0	1.22	0	7.11	0	11.01	11.99	0	0	0	0	0	6.04	0	0	0	0	0
StET008876	ATTTAACAAAAAAAAAA	BI435114	BI435114|-|NA|-|570-586|#|	0.794694	0.785629	0.385259	0.932695	0.34995	1	1.57606	0.366516	-2.6005	0.592254	-0.583391	1	1.67217	0.34927	-1.39621	0.649602	0.284392	1	5	0	5.59	0	18.36	0	12.01	10.48	36.45	8.09	13.32	2.44	3.99	11.85	0	0	8.3	14.53	11.83	0	0	0	0	5.87	0	8.85	0	0
StET018887	GTGCAAAGCCAGATGTT	BI436374	BI436374|-|weakly similar to UniRef100_A7QH77 Cluster: Chromosome chr18 scaffold_96, whole genome shotgun sequence; n=1; Vitis vinifera|Rep: Chromosome chr18 scaffold_96, whole genome shotgun sequence - Vitis vinifera (Grape), partial (10%)|-|270-287|#|	-2.43736	0.300659	0.353914	0.98546	-0.302599	1	-1.37352	0.591382	-1.87991	0.672144	-0.950617	1	-1.11265	0.753285	1.31482	1	0.208399	1	2.98	0	0	15.67	0	0	0	0	0	0	0	0	0	0	0	0	0	11.62	8.19	0	45.21	0	0	0	0	21.83	10.94	0
StET016426	GCGAACCGCCTTCTTCA	BI436405	BI436405|-|similar to UniRef100_A7NTF3 Cluster: Chromosome chr18 scaffold_1, whole genome shotgun sequence; n=1; Vitis vinifera|Rep: Chromosome chr18 scaffold_1, whole genome shotgun sequence - Vitis vinifera (Grape), partial (26%)|-|337-354|#|	0.644129	0.868841	1.02571	0.578447	2.39791	0.176797	-0.114681	1	-0.154597	1	2.68453	0.0910869	1.36294	0.437287	0.620573	1	1.95534	0.583779	3.29	0	4.79	9.26	0	0	2.77	0	17.6	11.68	0	0	4.65	0	0	11.93	0	13.8	10.92	0	0	0	1.72	0	3.42	32.44	0	0
StET023396	TATTCATTTACACCTTC	BM108962	BM108962|-|homologue to UniRef100_A7P0B7 Cluster: Chromosome chr6 scaffold_3, whole genome shotgun sequence; n=1; Vitis vinifera|Rep: Chromosome chr6 scaffold_3, whole genome shotgun sequence - Vitis vinifera (Grape), partial (29%)|-|472-489|#|	-0.101573	1	-0.275705	0.972682	1.69819	0.442506	2.07452	0.172201	-0.0525428	1	0.502936	0.961517	1.47628	0.525872	-1.09898	0.828946	0.353756	0.990253	30.61	86.39	17.58	39.88	27.06	16.9	18.47	69.33	72.9	0	24.14	1.22	23.27	55.68	77.99	0	19.37	13.8	8.19	0	0	0	0	26.83	35.91	0	22.71	101.12
StET000773	AAAGTTTAGTATCGCAA	BM109999	BM109999|-|similar to UniRef100_A7R7M0 Cluster: Chromosome undetermined scaffold_1864, whole genome shotgun sequence; n=1; Vitis vinifera|Rep: Chromosome undetermined scaffold_1864, whole genome shotgun sequence - Vitis vinifera (Grape), partial (34%)|-|24-40|#|	1.39418	0.664055	-0.786917	0.808955	1.16619	0.441471	1.84579	0.321176	-1.97972	0.651849	-1.042	1	2.71708	0.249804	-1.69614	0.3894	1.11581	1	4.9	0	0	13.53	28.02	0	0	12.09	21.37	27.85	46.62	13.41	0	0	0	0	18.45	2.91	0	0	0	0	0	0	0	7.08	0	0
StET022297	TAGTCGTGTACTCTGGT	BM110009	BM110009|-|similar to UniRef100_O24467 Cluster: LEC14B homolog; n=1; Prunus armeniaca|Rep: LEC14B homolog - Prunus armeniaca (Apricot), partial (31%)|-|619-636|#|	0.768241	0.905381	-0.0102759	1	-0.656592	0.762661	0.597394	0.739186	-1.15433	0.897248	-0.297487	1	1.48509	0.428543	0.0769522	1	1.55025	0.760687	3.16	0	9.59	4.27	0	0	12.93	0	35.19	0	20.81	1.83	0	9.48	6.32	0	16.6	0	0	0	0	0	0	5.03	0	1.77	0	0
StET011394	CCTTAATTAATTTCAAG	BM110136	BM110136|-|weakly similar to UniRef100_A7P3U1 Cluster: Chromosome chr1 scaffold_5, whole genome shotgun sequence; n=1; Vitis vinifera|Rep: Chromosome chr1 scaffold_5, whole genome shotgun sequence - Vitis vinifera (Grape), partial (66%)|-|547-564|#|	0.0888667	1	-2.19977	0.252774	-3.83388	0.0724766	-3.43591	0.0696692	0.311924	1	-1.21231	1	-1.24662	0.738241	1.95028	1	0.676093	1	4.47	27.1	5.59	0	0	0	4.62	0	3.77	0	36.63	0	0	0	0	0	0	2.18	0	68.04	0	29.07	0	0	0	0	0	0
StET025645	TGCTAAAATTTCCAATT	BM111133	BM111133|-|similar to UniRef100_A7PCE7 Cluster: Chromosome chr2 scaffold_11, whole genome shotgun sequence; n=1; Vitis vinifera|Rep: Chromosome chr2 scaffold_11, whole genome shotgun sequence - Vitis vinifera (Grape), partial (56%)|-|514-531|#|	-2.18113	0.35924	1.59858	0.620292	0.74996	0.854238	0.588465	0.954843	1.52617	0.797553	-0.518773	1	0.940134	0.839828	-0.528426	0.993039	0.538833	1	2.57	0	0	0	13.53	0	0	0	0	0	0	0	0	0	54.8	0	0	5.08	0	0	0	0	0	0	5.13	0	10.09	0
StET007218	ATCTATATCCTATTTTT	BM111347	BM111347|-|similar to UniRef100_Q93ZN6 Cluster: AT5g64840/MXK3_6; n=1; Arabidopsis thaliana|Rep: AT5g64840/MXK3_6 - Arabidopsis thaliana (Mouse-ear cress), partial (19%)|-|561-578|#|	1.06981	0.0212087	0.838941	0.468849	0.229958	0.988793	0.765265	0.64135	-0.119999	1	-0.11432	1	-0.355298	0.930801	-0.90433	0.84407	-1.25256	0.0416965	130.42	71.14	47.15	74.77	100.49	78.86	101.59	115.28	177.22	130.26	249.73	196.94	111.05	59.24	25.29	290	112.52	84.99	241.25	58.76	220.24	0	30.18	119.04	176.15	264.28	100.1	63.2
StET017051	GGAATCACCAAAGGAAC	BM112490	BM112490|-|homologue to UniRef100_P12372 Cluster: Photosystem I reaction center subunit II, chloroplast precursor; n=1; Solanum lycopersicum|Rep: Photosystem I reaction center subunit II, chloroplast precursor - Solanum lycopersicum (Tomato) (Lycopersicon esculentum), partial (85%)|-|241-258|#|	-0.388815	0.867938	-0.76439	0.641561	-1.93536	0.0326485	-3.01007	0.00457081	-1.48019	0.165341	-2.99679	0.00489239	-1.02522	0.405433	-0.490407	0.893462	-1.51648	0.313215	116.49	71.14	218.95	69.78	213.55	16.9	155.15	97.55	131.97	166.2	66.59	62.19	43.89	10.66	46.37	87.18	59.03	55.21	149.3	371.12	548.29	270.9	141.39	96.41	148.79	94.98	11.78	18.96
StET030527	TTTTGAGCAGGAGTTTC	BM112591	BM112591|-|homologue to UniRef100_Q53PC7 Cluster: Coatomer subunit beta-1; n=2; Oryza sativa Japonica Group|Rep: Coatomer subunit beta-1 - Oryza sativa subsp. japonica (Rice), partial (9%)|-|515-532|#|	-0.110278	1	-1.65813	0.464015	-0.261284	0.998369	-1.0167	0.608002	-0.342712	1	-0.474581	1	0.331978	1	0.298158	1	0.62964	1	8.49	0	11.99	0	10.63	60.08	0	26.6	10.06	12.58	0	3.05	24.6	3.55	0	9.18	0	2.91	7.28	0	0	0	43.11	5.87	11.97	18.88	0	0
StET023774	TCAAAGGAACAGGTCCA	BM403834	BM403834|-|NA|-|231-248|#|	-1.13729	0.565091	-0.135681	1	1.28988	0.562354	-1.50914	0.378352	-2.65019	0.441996	0.794565	0.808837	-1.83782	0.380129	-0.115927	1	-1.88828	0.302478	3.34	0	3.2	0	0	0	0	0	0	0	0	0	0	0	0	0	0	2.18	0	0	0	0	21.55	3.35	0	8.85	28.6	0
StET019393	GTTCATAATATCATCAA	BM403874	BM403874|-|NA|-|380-396|#|	-1.27009	0.78783	-0.0482656	1	3.32046	0.111095	0.886177	0.637978	-2.24455	0.616064	0.642032	0.988583	2.27501	0.427606	-1.95893	0.249403	0.444868	1	3.43	0	0	0	0	30.04	0	0	0	0	0	0	8.64	7.11	0	0	23.06	0	0	0	0	0	0	0	0	0	13.46	0
StET027422	TTATCATAGCTATGCTC	BM403968	BM403968|-|NA|-|81-98|#|	-3.63048	0.047854	0.139853	1	-1.02237	0.65359	-1.1646	0.442111	-2.8439	0.458724	-1.07786	1	1.97328	0.368733	-1.5744	0.674347	0.408763	1	3	0	4	0	20.29	18.78	7.39	0	0	0	0	0	0	0	0	28.45	26.75	0	0	0	0	0	0	0	8.55	0	0	0
StET024295	TCCCACTCTATAATTAT	BM404069	BM404069|-|homologue to UniRef100_A7P3S6 Cluster: Chromosome chr1 scaffold_5, whole genome shotgun sequence; n=1; Vitis vinifera|Rep: Chromosome chr1 scaffold_5, whole genome shotgun sequence - Vitis vinifera (Grape), partial (25%)|-|641-658|#|	-1.6238	0.701992	-1.32546	0.686296	0.179346	1	0.749774	0.793951	-3.60926	0.37764	-1.20165	1	0.727875	0.925575	-1.20135	0.82684	-0.468748	0.861754	4.51	47.43	0	0	0	0	0	0	0	0	0	0	9.97	0	0	0	0	5.81	6.37	0	0	24.42	0	0	0	0	14.3	0
StET016703	GCTGCTGCTAAAGGCTA	BM404173	BM404173|-|UniRef100_Q9FS27 Cluster: Cytosolic cysteine synthase; n=1; Solanum tuberosum|Rep: Cytosolic cysteine synthase - Solanum tuberosum (Potato), partial (42%)|-|496-513|#|	-1.99564	0.185579	0.974064	0.571892	-0.86238	0.734644	-1.28089	0.442111	-0.701403	0.975865	-1.2792	1	-1.60803	0.401862	1.31359	0.987333	-0.151192	1	4.23	0	6.39	7.12	2.9	0	0	0	0	0	0	0	1.33	3.55	0	0	21.21	2.91	10.01	0	35.93	20.93	6.9	0	0	14.16	0	0
StET025203	TGAATTGGAAAGTAGGC	BM405030	BM405030|-|homologue to UniRef100_A2WNH1 Cluster: Calmodulin-3; n=1; Oryza sativa Indica Group|Rep: Calmodulin-3 - Oryza sativa subsp. indica (Rice), partial (22%)|-|534-551|#|	1.23752	0.616567	0.227702	1	1.79629	0.391825	1.73145	0.330468	2.16728	0.694162	0.550244	1	0.734571	0.850495	-0.308817	1	0.429973	1	2.8	0	3.2	0	0	0	4.62	6.45	16.34	0	0	5.49	2.66	7.11	0	0	0	3.63	0	0	0	0	0	0	3.42	0	0	0
StET015623	GATTAAAAAGTATTGAA	BM405128	BM405128|-|homologue to UniRef100_Q9FVI1 Cluster: Actin-depolymerizing factor 2; n=2; Petunia x hybrida|Rep: Actin-depolymerizing factor 2 - Petunia hybrida (Petunia), partial (34%)|-|278-294|#|	1.23878	0.701819	1.16582	0.690436	-0.00556463	1	1.74638	0.301413	-0.244093	1	-1.66539	1	-0.0967395	1	-0.398073	0.934727	-0.498452	0.89983	8.87	0	6.39	21.36	0	0	0	35.47	5.03	28.75	0	7.32	2.66	0	27.4	45.89	0	3.63	0	0	0	0	22.42	0	6.84	24.19	5.05	0
StET005461	AGCTTATTGTTTGCTAC	BM405965	BM405965|-|weakly similar to UniRef100_A7PTL1 Cluster: Chromosome undetermined scaffold_30, whole genome shotgun sequence; n=1; Vitis vinifera|Rep: Chromosome undetermined scaffold_30, whole genome shotgun sequence - Vitis vinifera (Grape), partial (53%)|-|81-98|#|	0.0288232	1	1.20442	0.716374	-3.60346	0.126671	-1.23416	0.683738	2.09764	0.66427	2.7904	0.0910869	-2.48355	0.437944	3.63794	1	1.10575	1	4.07	10.16	0	0	0	0	0	0	0	0	10.82	0	0	5.92	0	0	22.13	0	0	83.5	0	0	0	0	0	0	0	0
StET004844	AGACCTAAAAAAACTCT	BM406524	BM406524|-|similar to UniRef100_A7PU37 Cluster: Chromosome chr7 scaffold_31, whole genome shotgun sequence; n=1; Vitis vinifera|Rep: Chromosome chr7 scaffold_31, whole genome shotgun sequence - Vitis vinifera (Grape), partial (31%)|-|36-53|#|	0.681559	0.812774	-0.600678	0.840168	-0.0946804	1	-1.49496	0.439018	1.77857	0.686858	0.344351	1	0.568673	0.917411	1.22526	1	1.78791	0.851801	11.54	0	15.98	0	30.92	18.78	29.55	8.87	43.99	27.85	32.46	34.14	11.3	3.55	6.32	0	8.3	21.79	18.21	0	13.91	0	0	25.15	22.23	0	10.94	0
StET018600	GTCAGTCATTTATGATG	BM406800	BM406800|-|UniRef100_A5A7I8 Cluster: Calcium-dependent protein kinases 5; n=1; Solanum tuberosum|Rep: Calcium-dependent protein kinases 5 - Solanum tuberosum (Potato), partial (19%)|-|702-719|#|	-0.0599525	1	0.70503	0.718881	-0.795861	0.489951	-1.05555	0.527647	0.735838	1	0.78048	0.73978	-0.935393	0.544863	1.39854	0.846596	0.461213	1	39.26	35.57	36.76	49.84	63.77	0	17.55	36.28	56.56	27.85	20.81	21.95	29.26	88.85	0	83.51	73.78	40.68	35.5	143.81	86.94	26.74	79.32	9.22	51.31	23.6	27.76	42.13
StET024043	TCAGTAAATCTATTTCA	BM407146	BM407146|-|similar to UniRef100_A7PVP1 Cluster: Chromosome chr9 scaffold_33, whole genome shotgun sequence; n=1; Vitis vinifera|Rep: Chromosome chr9 scaffold_33, whole genome shotgun sequence - Vitis vinifera (Grape), partial (92%)|-|703-720|#|	-0.302706	1	0.236486	1	-0.568948	0.886963	-2.79819	0.0876598	-0.19492	1	-1.10928	0.988583	-0.632309	0.895054	0.0412431	1	-0.588148	0.87627	6.15	0	20.78	16.38	0	0	0	12.09	3.77	0	0	15.24	0	5.92	0	0	19.37	2.18	17.3	0	0	0	41.38	10.06	6.84	4.13	0	0
StET024042	TCAGTAAAGCTATTTCA	BM407146	BM407146|-|similar to UniRef100_A7PVP1 Cluster: Chromosome chr9 scaffold_33, whole genome shotgun sequence; n=1; Vitis vinifera|Rep: Chromosome chr9 scaffold_33, whole genome shotgun sequence - Vitis vinifera (Grape), partial (92%)|-|703-720|#|	-0.25194	1	-1.69365	0.509957	0.698354	0.666072	0.571086	0.735951	0.18565	1	0.183355	0.862393	0.691589	0.830892	0.0559772	1	0.755272	1	21.31	0	45.55	57.68	0	65.72	5.54	27.41	45.25	8.98	14.15	39.02	11.97	4.74	0	0	35.05	10.9	0	0	31.3	20.93	15.52	14.25	25.65	10.03	33.65	0
StET015070	GATACTTTTTTTGTTCC	BM407152	BM407152|-|NA|-|130-147|#|	0.19215	1	-0.058907	1	-1.048	0.610564	-0.227501	0.969874	2.81147	0.635103	0.664566	0.910915	-0.322389	0.997102	1.42682	1	1.09477	0.927633	24.32	52.51	4.79	40.59	0	24.41	18.47	2.42	100.55	9.88	0	30.49	17.29	74.64	4.22	21.11	5.53	29.06	0	20.1	0	105.8	0	30.18	20.52	33.62	19.35	18.96
StET030791	TTTTTTCTGCGTAGAGG	BM407486	BM407486|-|weakly similar to UniRef100_A7QPD5 Cluster: Chromosome chr18 scaffold_137, whole genome shotgun sequence; n=1; Vitis vinifera|Rep: Chromosome chr18 scaffold_137, whole genome shotgun sequence - Vitis vinifera (Grape), partial (9%)|-|494-511|#|	-2.13857	0.505475	-1.09472	0.744842	-0.0644177	1	1.13581	0.561111	0.739064	1	-1.3661	0.988583	0.582323	0.943947	0.635486	1	1.21992	1	6.72	47.43	7.19	0	9.66	0	0	8.87	3.77	0	0	0	0	22.51	0	0	0	1.45	2.73	0	17.39	0	0	0	20.52	11.8	0	0
StET024471	TCGATTATAACCCTTCC	BM407661	BM407661|-|weakly similar to UniRef100_Q15B62 Cluster: Ferredoxin III; n=2; Musa acuminata|Rep: Ferredoxin III - Musa acuminata (Banana), partial (90%)|-|180-197|#|	1.01733	0.716569	1.61632	0.54612	2.63835	0.16523	3.54918	0.00727534	0.330364	1	1.54971	0.437739	1.83331	0.405433	-0.531322	0.947866	1.32957	0.90856	6.11	0	13.58	0	0	0	4.62	2.42	25.14	4.49	0	9.15	7.31	14.22	0	0	57.18	1.45	0	0	0	0	0	0	0	0	11.78	29.49
StET020517	TAACTGATTCTGCTGAG	BM407722	BM407722|-|similar to UniRef100_A7P6B3 Cluster: Chromosome chr9 scaffold_7, whole genome shotgun sequence; n=2; Vitis vinifera|Rep: Chromosome chr9 scaffold_7, whole genome shotgun sequence - Vitis vinifera (Grape), partial (29%)|-|343-360|#|	1.37147	0.705211	0.826549	0.732019	-1.95461	0.402632	-3.48153	0.0720961	2.96434	0.615523	2.68453	0.0910869	-3.06471	0.277286	3.2933	0.947866	0.269545	1	2.54	0	1.6	0	0	0	0	1.61	0	15.27	0	0	0	0	0	0	0	0	6.37	0	0	0	52.59	0	0	0	0	0
StET002818	AATGAATGAATGCAGTG	BM407919	BM407919|-|similar to UniRef100_A7QVJ2 Cluster: Chromosome chr16 scaffold_189, whole genome shotgun sequence; n=1; Vitis vinifera|Rep: Chromosome chr16 scaffold_189, whole genome shotgun sequence - Vitis vinifera (Grape), partial (26%)|-|8-24|#|	-0.204248	1	-1.97305	0.41835	0.402628	0.91361	-1.45239	0.382615	-1.2305	0.809478	-2.68171	0.633715	-0.283454	1	-0.538285	0.934462	-0.810906	0.835905	9.24	0	5.59	0	0	43.18	13.85	0	13.83	0	28.3	2.44	12.63	0	0	0	0	9.44	0	27.83	0	0	18.97	7.55	25.65	43.06	8.41	0
StET001861	AAGATGGACCATTGGAG	BM407919	BM407919|-|similar to UniRef100_A7QVJ2 Cluster: Chromosome chr16 scaffold_189, whole genome shotgun sequence; n=1; Vitis vinifera|Rep: Chromosome chr16 scaffold_189, whole genome shotgun sequence - Vitis vinifera (Grape), partial (26%)|-|235-251|#|	1.25645	0.752705	1.12484	0.712432	-0.20951	1	-3.77221	0.0273249	0.184394	1	-1.042	1	-1.76159	0.506706	1.87132	0.990435	0.0903306	1	6.03	0	4.79	0	0	0	11.08	0	0	11.68	19.15	18.9	0	0	0	0	35.05	8.72	0	54.12	0	0	20.69	0	3.42	7.08	0	0
StET030278	TTTGTTGTATCCATTAT	BQ045577	BQ045577|-|NA|-|305-322|#|	-0.405247	0.987054	0.555134	0.945158	0.717202	0.761863	0.526898	0.824347	-1.29335	0.704532	-0.164766	1	-1.15259	0.740905	0.113344	1	-1.03607	0.79203	11.12	0	0	0	0	0	28.63	0	0	0	0	4.88	17.29	0	0	0	0	26.88	16.39	0	0	40.69	14.66	23.47	3.42	0	65.61	21.07
StET018138	GTAACACACAATTATTA	BQ045654	BQ045654|-|similar to UniRef100_A7PKE5 Cluster: Chromosome chr15 scaffold_19, whole genome shotgun sequence; n=1; Vitis vinifera|Rep: Chromosome chr15 scaffold_19, whole genome shotgun sequence - Vitis vinifera (Grape), partial (34%)|-|663-679|#|	-1.24097	0.664055	1.04903	0.791567	-0.60587	0.925551	-0.945328	0.736964	2.03752	0.651849	0.191763	1	-0.197292	1	2.25819	0.924222	2.04591	0.779041	11.11	45.74	16.78	12.11	0	0	6.46	8.06	0	0	0	11.58	8.64	0	0	111.05	0	0	47.34	0	56.8	0	0	13.41	20.52	0	0	0
StET013481	GAAACACACAATTATTA	BQ045654	BQ045654|-|similar to UniRef100_A7PKE5 Cluster: Chromosome chr15 scaffold_19, whole genome shotgun sequence; n=1; Vitis vinifera|Rep: Chromosome chr15 scaffold_19, whole genome shotgun sequence - Vitis vinifera (Grape), partial (34%)|-|663-679|#|	0.355256	0.986873	-0.212026	1	-3.22475	0.0620183	-0.264264	1	0.809217	0.897248	0.929839	0.789631	0.188175	1	1.6192	0.936519	1.80681	0.860739	7.29	22.02	1.6	29.91	0	0	12.01	33.05	8.8	0	0	25.61	13.96	0	0	4.59	0	24.7	17.3	0	24.34	0	0	7.55	23.94	0	0	0
StET026906	TTAATACATTGAAGAAA	BQ045654	BQ045654|-|similar to UniRef100_A7PKE5 Cluster: Chromosome chr15 scaffold_19, whole genome shotgun sequence; n=1; Vitis vinifera|Rep: Chromosome chr15 scaffold_19, whole genome shotgun sequence - Vitis vinifera (Grape), partial (34%)|-|684-701|#|	0.225787	1	0.581826	0.873807	-0.685331	0.742957	-2.33543	0.107954	0.639025	0.767732	-0.707486	0.922381	-0.47138	0.903713	0.0889426	1	-0.380825	0.912824	40.25	66.06	33.56	96.84	27.06	0	12.01	32.25	52.79	62.89	0	62.8	47.88	9.48	0	223.01	23.06	26.88	56.44	0	96.21	23.25	43.97	92.22	56.44	90.26	15.14	71.63
StET026907	TTAATACATTGAAGGAA	BQ045654	BQ045654|-|similar to UniRef100_A7PKE5 Cluster: Chromosome chr15 scaffold_19, whole genome shotgun sequence; n=1; Vitis vinifera|Rep: Chromosome chr15 scaffold_19, whole genome shotgun sequence - Vitis vinifera (Grape), partial (34%)|-|684-701|#|	-0.424888	0.952757	1.15959	0.488629	0.313495	1	-1.14614	0.68667	1.21087	0.767732	-2.23031	0.733403	0.586364	0.916834	0.276729	1	0.849954	0.939909	12.96	0	4.79	28.48	9.66	24.41	18.47	17.74	0	0	31.63	2.44	11.97	7.11	103.28	33.96	23.06	5.08	35.5	0	56.8	0	0	1.68	0	11.8	0	0
StET023403	TATTCCTTGCTAAAAGC	BQ045922	BQ045922|-|similar to UniRef100_A7PHX9 Cluster: Chromosome chr13 scaffold_17, whole genome shotgun sequence; n=1; Vitis vinifera|Rep: Chromosome chr13 scaffold_17, whole genome shotgun sequence - Vitis vinifera (Grape), partial (17%)|-|629-646|#|	0.562842	0.940141	1.22498	0.588309	1.18416	0.54281	2.10363	0.140049	-1.32986	0.764376	-0.670365	1	-1.3157	0.637736	0.045665	1	-1.27431	0.713388	30.1	0	0	33.47	15.46	0	0	9.67	0	35.04	0	10.97	17.95	34.36	0	29.37	38.74	16.71	5.46	0	31.3	0	22.42	36.05	35.91	0	26.08	21.07
StET007079	ATCATCTATACTGTATT	BQ045929	BQ045929|-|homologue to UniRef100_P27057 Cluster: Protein GAST1 precursor; n=1; Solanum lycopersicum|Rep: Protein GAST1 precursor - Solanum lycopersicum (Tomato) (Lycopersicon esculentum), complete|-|450-467|#|	-0.793665	0.912899	-3.35746	0.166462	-5.08444	0.0196729	-1.96028	0.474583	-2.93814	0.54217	-3.07253	0.00267068	-0.109953	1	-1.33621	0.744164	-1.44575	0.665177	19.55	5.08	90.3	0	78.27	35.67	0	12.09	41.48	13.48	0	46.95	0	0	0	0	0	11.62	0	0	0	0	141.39	24.31	37.62	0	0	0
StET027726	TTCAACTCATCTAATTC	BQ045929	BQ045929|-|homologue to UniRef100_P27057 Cluster: Protein GAST1 precursor; n=1; Solanum lycopersicum|Rep: Protein GAST1 precursor - Solanum lycopersicum (Tomato) (Lycopersicon esculentum), complete|-|706-723|#|	-0.582601	0.821976	-2.84947	0.0811504	-3.69511	0.0334545	-5.45824	8.49991e-09	-1.73911	0.566779	-3.59507	9.15886e-05	0.0977901	1	-0.0836604	1	0.0143193	1	174.44	135.51	944.54	128.88	630.98	379.27	128.37	246.68	428.6	147.33	92.4	531.67	48.54	0	118.04	18.35	73.78	90.08	15.48	298.44	107.8	223.23	603.5	580.97	285.61	43.06	9.25	0
StET001785	AAGAGGCACATATAGGA	BQ046756	BQ046756|-|similar to UniRef100_Q9LRV7 Cluster: Gb|AAF04880.1; n=2; Arabidopsis thaliana|Rep: Gb|AAF04880.1 - Arabidopsis thaliana (Mouse-ear cress), partial (38%)|-|682-699|#|	-0.0328554	1	2.17561	0.343997	2.39206	0.288205	1.49035	0.311273	2.36913	0.642768	1.28703	0.642674	1.21454	0.529465	0.205468	1	1.36315	0.897879	3.52	0	0	8.54	0	0	0	0	0	11.68	0	0	0	9.48	52.7	0	0	9.44	0	0	0	0	0	0	0	0	0	0
StET025686	TGCTCTTACGTAAAATG	BQ046770	BQ046770|-|similar to UniRef100_A7Q772 Cluster: Chromosome chr18 scaffold_59, whole genome shotgun sequence; n=1; Vitis vinifera|Rep: Chromosome chr18 scaffold_59, whole genome shotgun sequence - Vitis vinifera (Grape), partial (14%)|-|136-152|#|	0.0522409	1	-1.95162	0.355956	-4.01035	0.0162668	-1.60261	0.405429	-1.42669	0.803861	0.267634	1	-1.28663	0.67155	1.75866	0.939983	0.473218	1	5.48	0	23.97	0	0	13.14	1.85	11.29	0	5.39	0	14.02	7.98	5.92	0	0	0	0	0	60.31	27.82	0	0	11.74	8.55	0	0	0
StET007847	ATGGCTTTTATTTCTTG	BQ047012	BQ047012|-|similar to UniRef100_Q5NZG1 Cluster: Ribonuclease HII; n=1; Azoarcus sp. EbN1|Rep: Ribonuclease HII - Azoarcus sp. (strain EbN1) (Aromatoleum aromaticum (strain EbN1)), partial (9%)|-|362-378|#|	1.554	0.656177	-0.13475	1	-0.912103	0.730367	-1.35953	0.54462	0.811395	1	-1.5213	1	-2.15991	0.395327	1.463	1	-0.695847	0.896857	5.63	0	12.79	0	0	0	0	0	0	18.87	0	26.83	3.32	0	0	0	10.15	2.18	0	0	0	0	19.83	47.79	8.55	27.14	0	0
StET030835	TTTTTTTACAGTTTGTG	BQ047189	BQ047189|-|similar to UniRef100_A7P544 Cluster: Chromosome chr4 scaffold_6, whole genome shotgun sequence; n=1; Vitis vinifera|Rep: Chromosome chr4 scaffold_6, whole genome shotgun sequence - Vitis vinifera (Grape), partial (72%)|-|753-769|#|	-0.892849	0.812882	-2.19249	0.252774	1.35962	0.343795	3.37156	0.0897622	2.87838	0.330691	0.70225	0.988583	2.47318	0.282	0.205468	1	2.6252	0.72801	3.31	0	0	14.95	0	0	15.7	6.45	0	0	0	8.54	1.33	2.37	0	0	0	1.45	0	0	0	0	0	0	0	8.26	1.68	0
StET001062	AAATTGGATTCACCCAA	BQ047523	BQ047523|-|weakly similar to UniRef100_A7PW44 Cluster: Chromosome chr8 scaffold_34, whole genome shotgun sequence; n=1; Vitis vinifera|Rep: Chromosome chr8 scaffold_34, whole genome shotgun sequence - Vitis vinifera (Grape), partial (18%)|-|209-226|#|	-1.37106	0.63884	-1.49775	0.439722	4.55212	0.00170567	3.57216	0.0272867	-0.891387	1	3.03218	0.135699	3.21883	0.136146	-0.531322	0.947866	2.74052	0.63675	8.42	38.96	0	9.97	14.49	0	2.77	7.26	0	12.58	0	0	2.66	7.11	0	10.1	0	2.18	0	0	0	0	0	0	0	10.03	7.57	56.88
StET002233	AAGTTGGATTCACCCAA	BQ047523	BQ047523|-|weakly similar to UniRef100_A7PW44 Cluster: Chromosome chr8 scaffold_34, whole genome shotgun sequence; n=1; Vitis vinifera|Rep: Chromosome chr8 scaffold_34, whole genome shotgun sequence - Vitis vinifera (Grape), partial (18%)|-|209-226|#|	0.249407	1	-1.83626	0.288551	3.68289	0.0995944	2.2559	0.0861208	-3.31122	0.600401	-2.33614	1	1.71489	0.320686	-2.98604	0.180046	-1.36525	0.718041	4.16	0	0	9.97	0	0	5.54	0	25.14	0	0	0	0	0	0	0	0	0	0	0	0	0	0	0	0	0	13.46	0
StET013102	CTTGTTTTGAGGGGAAG	BQ047724	BQ047724|-|homologue to UniRef100_Q4W5U7 Cluster: Calnexin-like protein; n=1; Solanum lycopersicum|Rep: Calnexin-like protein - Solanum lycopersicum (Tomato) (Lycopersicon esculentum), partial (13%)|-|236-253|#|	-0.114517	1	-0.529416	0.880832	-0.675994	0.710719	2.45481	0.0275947	2.06571	0.553476	3.93124	0.0115344	1.1696	0.554476	0.801134	0.993482	1.94919	0.724974	6.82	0	5.59	11.39	23.19	0	0	7.26	18.85	0	0	3.66	9.31	0	0	0	15.68	6.54	2.73	0	0	0	4.31	8.38	0	5.31	0	0
StET005490	AGCTTTTAAGCTTTATT	BQ047776	BQ047776|-|NA|-|278-295|#|	1.65878	0.596407	1.3952	0.525151	-1.10709	0.639518	-2.81182	0.0750481	-0.981549	0.947078	-1.85119	1	-2.58615	0.248311	1.01656	1	-1.57591	0.62174	4.87	0	0	0	7.73	0	0	0	12.57	18.87	0	9.15	0	0	0	0	0	8.72	16.39	0	24.34	38.37	15.52	0	0	0	0	16.85
StET022132	TAGATTTAATTTTTGAT	BQ111443	BQ111443|-|similar to UniRef100_O22369 Cluster: PttA'; n=1; Petunia x hybrida|Rep: PttA' - Petunia hybrida (Petunia), partial (10%)|-|26-42|#|	1.94036	0.486353	0.599257	0.820885	-2.63708	0.163131	-0.743554	0.792449	-1.20046	0.897248	-0.847067	1	-1.7095	0.506193	-0.741149	0.917143	-2.44419	0.166479	3.53	0	0	5.7	0	0	0	12.9	0	12.58	0	17.07	0	0	0	0	11.99	1.45	0	0	0	3.49	0	28.5	0	0	0	0
StET017907	GGTCTAGCTCAATGTTA	BQ111606	BQ111606|-|NA|-|7-23|#|	-0.0648701	1	-0.65833	0.807936	-1.15181	0.675936	-0.428513	0.939641	-3.17489	0.228383	-2.78694	0.465377	-0.0647379	1	0.574519	1	0.502567	1	16.63	16.94	15.18	33.47	57.98	0	21.24	19.35	16.34	71.87	14.98	12.19	4.65	11.85	0	0	38.74	4.36	29.13	0	46.37	95.34	0	11.74	0	25.37	0	0
StET011380	CCTGTCCATCTTCCCTA	BQ111669	BQ111669|-|homologue to UniRef100_Q9XEJ6 Cluster: MRNA binding protein precursor; n=1; Solanum lycopersicum|Rep: MRNA binding protein precursor - Solanum lycopersicum (Tomato) (Lycopersicon esculentum), partial (33%)|-|70-86|#|	0.0249127	1	-1.29692	0.396254	-1.38444	0.53162	-2.49528	0.207211	-0.574513	0.817484	-4.70995	1.06365e-21	-0.196004	1	-0.233813	0.967041	-0.426619	0.892826	41.24	66.06	136.65	47	63.77	0	53.56	23.38	75.41	75.46	135.68	42.68	19.28	3.55	14.75	12.85	47.04	32.69	29.13	0	0	70.92	90.53	100.6	128.27	59.58	14.3	0
StET013583	GAAAGTTTTAGGCAAAC	BQ111882	BQ111882|-|similar to UniRef100_A7Q487 Cluster: Chromosome chr9 scaffold_49, whole genome shotgun sequence; n=1; Vitis vinifera|Rep: Chromosome chr9 scaffold_49, whole genome shotgun sequence - Vitis vinifera (Grape), partial (13%)|-|228-244|#|	1.53815	0.555946	1.08733	0.556819	-0.655841	0.856679	-0.51074	0.845417	-0.326424	1	-0.518197	1	-1.46336	0.621548	0.811869	1	-0.632463	0.873283	15.52	0	0	29.19	6.76	0	9.24	23.38	65.36	0	28.3	24.39	7.31	18.96	0	21.11	16.6	16.71	27.31	106.7	25.5	0	16.38	0	0	12.98	0	0
StET014026	GAATAATATTGCATTTA	BQ112000	BQ112000|-|NA|-|11-28|#|	-0.105351	1	-0.0721998	1	1.91172	0.37822	1.05563	0.711228	2.30277	0.441048	4.07589	0.0110909	1.77671	0.610744	0.805884	1	2.58181	0.919535	22.28	57.59	0	81.18	0	0	22.16	23.38	55.3	28.75	0	14.63	27.26	60.42	0	54.15	16.6	13.8	10.01	0	0	43.02	0	0	0	14.75	45.42	27.39
StET008569	ATTCTAAATGTTGATTG	BQ112175	BQ112175|-|homologue to UniRef100_A9CM21 Cluster: Voltage-dependent anion channel; n=1; Nicotiana tabacum|Rep: Voltage-dependent anion channel - Nicotiana tabacum (Common tobacco), partial (23%)|-|77-93|#|	1.17423	0.712828	0.236482	1	-3.17317	0.118218	-1.20268	0.600091	-1.85993	0.646632	-2.00894	0.870272	-2.65655	0.322837	1.51809	1	-1.13557	0.762982	9.17	0	17.58	0	0	0	3.69	23.38	0	15.27	17.48	0	3.99	22.51	0	0	0	5.08	0	98.97	70.71	0	0	3.35	10.26	11.8	0	0
StET019777	GTTTGAAGCCAATATCT	BQ112235	BQ112235|-|similar to UniRef100_A7PG16 Cluster: Chromosome chr6 scaffold_15, whole genome shotgun sequence; n=1; Vitis vinifera|Rep: Chromosome chr6 scaffold_15, whole genome shotgun sequence - Vitis vinifera (Grape), partial (28%)|-|271-287|#|	2.56916	0.289123	3.1226	0.219808	4.15049	0.0738066	-0.284468	1	-0.154597	1	0.70225	0.988583	-0.158269	1	0.205468	1	0.0471989	1	4.75	0	0	0	0	0	0	0	0	19.76	0	9.76	3.99	0	48.48	0	0	0	10.01	0	0	0	0	0	0	0	0	0
StET013692	GAACAATCTCTTATTGT	BQ112416	BQ112416|-|NA|-|62-78|#|	-0.946909	0.814457	-1.42549	0.566843	-0.439302	0.909696	-0.18919	1	-0.72316	1	-3.25136	1	1.53518	0.562675	-2.13732	0.460482	-0.606393	0.855164	5.31	0	4	21.36	0	0	36.02	0	6.28	10.78	0	10.37	5.98	0	0	0	15.68	5.08	0	0	0	0	0	11.74	6.84	10.62	0	0
StET027877	TTCATAGAGCCGCTTAG	BQ112455	BQ112455|-|NA|-|113-129|#|	-1.73383	0.631722	-1.65877	0.531579	-0.358042	1	-0.154781	1	-2.32265	0.616064	-0.902743	1	1.61698	0.619528	-0.562693	0.966879	1.10366	1	3.09	0	0	0	11.6	43.18	0	11.29	0	0	0	0	2.66	2.37	0	11.01	0	1.45	0	0	0	8.14	0	0	6.84	0	0	12.64
StET023772	TCAAAGCACGTTTTGTA	BQ112475	BQ112475|-|homologue to UniRef100_A7QC81 Cluster: Chromosome undetermined scaffold_77, whole genome shotgun sequence; n=1; Vitis vinifera|Rep: Chromosome undetermined scaffold_77, whole genome shotgun sequence - Vitis vinifera (Grape), partial (9%)|-|81-97|#|	-0.206429	0.992358	-0.857664	0.660168	0.207865	0.994149	-1.59533	0.416674	-1.28925	0.490039	-2.14554	0.0240493	-0.0561413	1	0.160147	1	0.113936	1	14.6	28.8	7.99	45.57	3.87	18.78	13.85	8.87	23.88	10.78	35.79	8.54	14.63	11.85	18.97	0	19.37	14.53	0	0	54.48	26.74	0	27.67	13.68	21.83	19.35	46.35
StET028546	TTGATCATTTTTCTTTG	BQ112558	BQ112558|-|similar to UniRef100_A7P1I3 Cluster: Chromosome chr19 scaffold_4, whole genome shotgun sequence; n=1; Vitis vinifera|Rep: Chromosome chr19 scaffold_4, whole genome shotgun sequence - Vitis vinifera (Grape), partial (18%)|-|183-199|#|	1.31188	0.623106	0.660632	0.802112	-1.97337	0.337451	-0.199025	1	-1.86929	0.613567	-1.77988	0.963247	-1.97317	0.381305	0.49801	1	-1.50011	0.499973	3.47	0	5.59	0	0	0	1.85	9.67	0	0	0	12.8	3.99	0	0	0	0	2.18	10.92	0	0	0	22.42	0	20.52	0	6.73	0
StET005791	AGTAAGATGGAAATTTA	BQ112638	BQ112638|-|NA|-|82-98|#|	1.85015	0.570907	2.81535	0.217465	0.62581	0.906675	0.336262	0.966158	3.00916	0.638602	-0.297487	1	-2.43248	0.340069	1.62829	1	-0.952537	0.851801	5.08	0	0	0	0	0	0	11.29	0	0	0	7.93	0	18.96	0	0	23.98	0	0	0	0	30.23	0	0	0	0	0	0
StET014094	GAATCAGAAGACAGGCC	BQ112716	BQ112716|-|similar to UniRef100_Q4Z9N4 Cluster: ORF226; n=1; Staphylococcus phage G1|Rep: ORF226 - Staphylococcus phage G1, partial (27%)|-|342-358|#|	1.54745	0.678273	1.80786	0.405325	-1.63411	0.33442	-0.530213	0.863323	1.08632	0.776731	-0.65928	1	-2.31091	0.25447	1.33084	0.934462	-1.14497	0.707564	2.71	0	0	0	0	0	1.85	8.06	0	0	11.65	0	0	0	0	21.11	0	0	0	0	0	18.6	11.21	0	3.42	0	5.89	0
StET010704	CATTACCCTTGTCTATT	BQ112736	BQ112736|-|similar to UniRef100_A7PVT7 Cluster: Chromosome chr8 scaffold_34, whole genome shotgun sequence; n=1; Vitis vinifera|Rep: Chromosome chr8 scaffold_34, whole genome shotgun sequence - Vitis vinifera (Grape), partial (15%)|-|73-89|#|	1.49428	0.681598	-1.30232	0.549587	2.54822	0.161332	1.32906	0.565032	4.60742	0.00376585	3.37848	0.0653847	0.147833	1	1.40333	0.937962	1.53457	0.886531	5.9	0	0	10.68	0	0	0	0	0	0	27.47	0	15.96	0	0	0	0	1.45	0	0	0	0	8.62	0	0	14.16	0	0
StET024619	TCTATAGGATTATGATT	BQ112805	BQ112805|-|weakly similar to UniRef100_A8MUI0 Cluster: Uncharacterized protein DSPP; n=1; Homo sapiens|Rep: Uncharacterized protein DSPP - Homo, partial (1%)|-|5-21|#|	-0.777213	0.856102	-0.81411	0.785468	1.79961	0.494474	-1.97721	0.233954	-2.16146	0.62592	0.459649	1	0.0649708	1	-0.0847439	1	-0.0415806	1	3.04	0	4.79	0	0	0	12.01	10.48	0	0	0	0	0	4.74	0	0	0	3.63	0	0	0	0	0	0	17.1	0	0	0
StET028825	TTGGGAACTTTTATTTA	BQ112823	BQ112823|-|NA|-|41-57|#|	2.25998	0.371113	0.770998	0.797767	2.76296	0.126199	3.15483	0.111039	-0.702986	1	-3.1806	0.972832	-0.158269	1	-4.2722	0.00845397	-4.38399	0.0129834	5.09	0	0	0	0	0	0	0	0	7.19	16.65	0	3.99	0	0	0	0	3.63	0	0	0	0	0	0	0	2.95	12.62	31.6
StET011301	CCTCAAGCATCAAATCA	BQ112857	BQ112857|-|similar to UniRef100_A7PR19 Cluster: Chromosome chr6 scaffold_25, whole genome shotgun sequence; n=1; Vitis vinifera|Rep: Chromosome chr6 scaffold_25, whole genome shotgun sequence - Vitis vinifera (Grape), partial (17%)|-|118-134|#|	1.68191	0.486788	2.89186	0.124365	-0.749257	0.858111	-2.25212	0.179119	-1.32715	0.636242	-1.64373	0.0839448	-3.08722	0.198762	-0.703384	0.91626	-3.80525	4.11052689172347e-11	7.69	0	4	0	0	0	0	13.7	0	0	0	10.37	3.32	5.92	0	43.13	0	5.08	15.48	57.21	0	0	0	10.9	18.81	1.77	0	0
StET001769	AAGAGAGATGTTAGGAT	BQ112880	BQ112880|-|similar to UniRef100_A7QP57 Cluster: Chromosome chr1 scaffold_136, whole genome shotgun sequence; n=1; Vitis vinifera|Rep: Chromosome chr1 scaffold_136, whole genome shotgun sequence - Vitis vinifera (Grape), partial (38%)|-|216-232|#|	0.161281	1	0.192625	1	-0.902486	0.650073	-2.53311	0.14128	2.54748	0.636242	0.203985	1	-1.27618	0.65415	2.59504	0.852555	1.31544	0.942507	12.03	0	19.98	0	28.02	0	12.01	1.61	13.83	6.29	32.46	15.85	1.33	0	0	0	7.38	15.25	36.42	88.14	0	32.55	0	18.44	22.23	10.62	24.39	23.17
StET001372	AACCCAATGAACCTCAG	BQ112902	BQ112902|-|similar to UniRef100_A1IW18 Cluster: GDSL-motif lipase/acylhydrolase; n=1; Phillyrea latifolia|Rep: GDSL-motif lipase/acylhydrolase - Phillyrea latifolia, partial (60%)|-|233-249|#|FG549396|-|similar to UniRef100_A7Q1F7 Cluster: Chromosome chr7 scaffold_44, whole genome shotgun sequence; n=1; Vitis vinifera|Rep: Chromosome chr7 scaffold_44, whole genome shotgun sequence - Vitis vinifer…	-1.13056	0.863455	-3.74127	0.057604	-3.0767	0.0472786	-3.46323	0.0101421	-4.1844	0.0248103	-4.74903	0.0910869	-0.839596	0.792916	-0.8704	0.844594	-1.70922	0.541625	9.44	0	47.95	0	18.36	0	14.78	0	38.96	0	0	0	0	0	0	0	0	0	0	0	83.46	29.07	14.66	11.74	17.1	0	11.78	0
StET003496	ACAAAATGTTCATAATA	BQ112957	BQ112957|-|weakly similar to UniRef100_A7PHZ0 Cluster: Chromosome chr13 scaffold_17, whole genome shotgun sequence; n=1; Vitis vinifera|Rep: Chromosome chr13 scaffold_17, whole genome shotgun sequence - Vitis vinifera (Grape), partial (5%)|-|42-59|#|	-0.0535165	1	-3.24905	0.0987045	-0.197162	1	-0.284468	1	-1.37626	0.767732	1.69993	0.407883	3.12543	0.182123	-1.01657	0.828946	2.22732	0.799636	2.88	32.18	10.39	0	0	0	15.7	0	20.11	26.05	0	11.58	0	0	0	0	0	0	0	0	0	0	0	0	0	0	0	0
StET016398	GCCTTATATGTTTATCT	BQ112957	BQ112957|-|weakly similar to UniRef100_A7PHZ0 Cluster: Chromosome chr13 scaffold_17, whole genome shotgun sequence; n=1; Vitis vinifera|Rep: Chromosome chr13 scaffold_17, whole genome shotgun sequence - Vitis vinifera (Grape), partial (5%)|-|21-37|#|	-0.515937	0.957094	-0.560536	0.901053	-2.13188	0.263085	-2.97789	0.0942828	-3.40635	0.203436	-0.364128	1	-0.954198	0.785898	1.55158	0.96563	0.597839	1	9.87	3.39	31.96	6.41	0	0	36.94	0	17.6	0	0	20.12	15.96	13.03	0	0	20.29	18.89	0	95.87	32.46	0	12.93	0	32.49	15.34	0	0
StET027573	TTATTATGGTCAATAAC	BQ112982	BQ112982|-|similar to UniRef100_Q75W19 Cluster: Cytochrome P450; n=1; Panax ginseng|Rep: Cytochrome P450 - Panax ginseng (Korean ginseng), partial (4%)|-|102-118|#|	1.63715	0.525027	2.0051	0.350319	-3.70443	0.0400745	0.279108	0.974404	-0.625293	1	-1.06473	1	-1.90337	0.451091	-0.51103	0.928761	-2.41882	0.313215	10.07	0	6.39	0	0	11.27	1.85	29.02	0	0	14.15	15.24	5.98	18.96	46.37	0	0	7.26	17.3	0	0	26.74	35.35	0	15.39	0	0	0
StET012370	CTGAAGCAAAGCACCCA	BQ113182	BQ113182|-|NA|-|217-233|#|EG016120|-|NA|-|142-158|#|	0.291041	0.914275	0.620024	0.581686	0.498093	0.863639	0.457957	0.878952	0.503539	0.767732	0.220058	0.988583	0.407843	0.933782	0.450599	1	0.856723	0.804782	53.18	121.96	58.33	37.03	57.98	11.27	43.41	118.51	123.17	36.83	55.77	31.7	33.91	42.65	115.93	165.19	97.76	39.95	45.52	0	0	52.32	82.77	37.73	56.44	100.28	32.81	0
StET024001	TCAGAATGTAACTGGCT	BQ113254	BQ113254|-|similar to UniRef100_A2DXU3 Cluster: Surface antigen BspA-like; n=1; Trichomonas vaginalis G3|Rep: Surface antigen BspA-like -, partial (1%)|-|114-130|#|	-0.148501	1	-0.210511	1	0.323116	0.977459	-0.0648297	1	1.06715	0.767732	2.7904	0.0910869	1.15055	0.702171	1.6768	0.859673	2.80642	0.719758	3.71	0	19.18	0	20.29	0	0	26.6	0	0	10.82	0	0	9.48	0	0	0	7.26	13.66	0	0	0	0	7.55	6.84	0	14.3	0
StET023103	TATGCAGCCAGTAATGA	BQ113339	BQ113339|-|weakly similar to UniRef100_A7PDX5 Cluster: Chromosome chr11 scaffold_13, whole genome shotgun sequence; n=1; Vitis vinifera|Rep: Chromosome chr11 scaffold_13, whole genome shotgun sequence - Vitis vinifera (Grape), partial (38%)|-|79-95|#|	2.11765	0.430454	4.72837	9.13291e-05	-0.90254	0.770301	-0.331301	0.907389	-1.83234	0.351249	-1.13255	0.629454	-4.81867	0.0181732	0.969873	1	-3.94622	8.87456959458472e-06	15.37	0	0	0	0	0	0	6.45	0	12.58	0	6.1	0	8.29	80.1	32.12	13.83	6.54	32.77	64.95	0	65.11	0	27.67	29.07	0	75.7	4.21
StET027960	TTCCAATGAGCTTTGTC	BQ113460	BQ113460|-|UniRef100_Q9XF20 Cluster: Acyl carrier protein; n=1; Capsicum chinense|Rep: Acyl carrier protein - Capsicum chinense (Scotch bonnet) (Bonnet pepper), partial (31%)|-|36-52|#|	-1.03273	0.764699	-0.484908	0.929378	-1.05251	0.64913	-1.02909	0.626551	-0.464412	1	1.06	0.817165	-0.471253	0.952926	0.846459	1	0.367924	1	2.99	5.08	11.99	8.54	0	0	0	0	0	0	0	0	8.64	7.11	0	0	0	7.99	0	0	0	0	26.73	0	6.84	12.39	0	0
StET009435	CAAATATAGTAGTATAA	BQ113503	BQ113503|-|NA|-|166-183|#|	-0.552466	0.814457	0.0341756	1	-1.30481	0.571595	-0.986093	0.76839	-0.65496	1	-0.476986	1	-3.58702	0.182123	1.6198	1	-2.08326	0.311087	3.44	0	0	0	0	0	0	0	0	0	0	0	0	0	0	0	0	0	0	0	57.96	0	0	18.44	0	10.62	15.14	0
StET001572	AACTTCAAGATTTACTG	BQ113520	BQ113520|-|homologue to UniRef100_A7NYL9 Cluster: Chromosome chr6 scaffold_3, whole genome shotgun sequence; n=1; Vitis vinifera|Rep: Chromosome chr6 scaffold_3, whole genome shotgun sequence - Vitis vinifera (Grape), partial (6%)|-|78-94|#|	-1.17381	0.814457	-1.45782	0.58614	-0.197162	1	1.1085	0.475785	2.00693	0.571532	-1.36464	0.726931	3.91711	0.17395	-1.90955	0.0994233	2.18314	0.944534	5.43	30.49	0	0	0	65.72	7.39	24.18	0	16.17	0	0	4.65	13.03	0	0	10.15	4.36	7.28	0	0	0	0	0	0	0	0	0
StET009423	CAAATAAAAAAGATTAC	BQ113543	BQ113543|-|weakly similar to UniRef100_A7NUJ3 Cluster: Chromosome chr18 scaffold_1, whole genome shotgun sequence; n=1; Vitis vinifera|Rep: Chromosome chr18 scaffold_1, whole genome shotgun sequence - Vitis vinifera (Grape), partial (19%)|-|121-137|#|	-1.52465	0.590921	-0.771379	0.819949	0.305883	1	2.71702	0.114968	-1.88448	0.666454	-3.18666	0.555432	1.27003	0.646059	-2.26203	0.257616	-0.970638	0.814219	6.65	0	7.99	0	0	28.16	9.24	0	0	7.19	0	4.27	1.99	0	0	0	19.37	4.36	0	0	0	0	0	6.71	8.55	10.62	7.57	0
StET022329	TAGTGTAAATAAATATT	BQ113549	BQ113549|-|similar to UniRef100_A7P636 Cluster: Chromosome chr4 scaffold_6, whole genome shotgun sequence; n=1; Vitis vinifera|Rep: Chromosome chr4 scaffold_6, whole genome shotgun sequence - Vitis vinifera (Grape), partial (32%)|-|14-30|#|	-0.532683	0.971471	0.655841	0.894253	1.03887	0.708205	1.47595	0.510726	2.73591	0.565327	1.64379	0.536103	-0.168706	1	1.24095	1	1.07058	1	9.93	0	19.98	0	0	16.9	0	0	0	0	16.65	7.93	0	7.11	0	11.93	44.27	0	0	0	0	0	21.55	0	17.1	7.67	0	0
StET023447	TATTCTTTGTATATAAC	BQ113555	BQ113555|-|NA|-|92-108|#|	0.00118248	1	-0.593581	0.849905	-0.697873	0.85536	-3.94852	0.00476738	-1.98533	0.850422	-2.898	1	-1.10637	0.622436	0.739637	1	-0.37301	0.917105	9.7	0	15.98	14.24	9.66	0	19.39	1.61	0	0	53.27	7.93	0	5.92	0	26.61	0	6.54	0	0	0	33.72	59.49	21.8	17.1	0	16.82	67.41
StET020838	TAATCGACTCAGATAAT	BQ113567	BQ113567|-|similar to UniRef100_A7QNK3 Cluster: Chromosome chr2 scaffold_132, whole genome shotgun sequence; n=1; Vitis vinifera|Rep: Chromosome chr2 scaffold_132, whole genome shotgun sequence - Vitis vinifera (Grape), partial (36%)|-|32-48|#|	0.745144	0.895589	0.248332	1	-0.379686	0.935504	-1.34872	0.524456	1.02526	0.897248	-0.297487	1	-0.145782	1	2.62562	0.735033	2.48343	0.665832	8.55	0	0	10.68	28.02	0	19.39	36.28	16.34	14.37	0	35.97	0	0	44.26	0	0	16.71	11.83	0	0	0	17.24	24.31	20.52	21.24	11.78	0
StET028573	TTGATGCTTATATCTAG	BQ113571	BQ113571|-|similar to UniRef100_A7P798 Cluster: Chromosome chr9 scaffold_7, whole genome shotgun sequence; n=1; Vitis vinifera|Rep: Chromosome chr9 scaffold_7, whole genome shotgun sequence - Vitis vinifera (Grape), partial (11%)|-|6-22|#|	0.615093	0.972131	2.86794	0.118496	-1.41599	0.588659	-0.185806	1	-2.24455	0.616064	0.203985	1	-1.87062	0.393413	0.836237	1	-1.04673	0.785951	4.99	0	6.39	0	0	0	0	16.12	0	0	0	0	0	16.59	40.05	0	29.51	10.17	0	0	0	0	23.28	14.25	0	0	0	14.75
StET008848	ATTGTTCTGCATTTCTG	BQ113572	BQ113572|-|NA|-|101-117|#|	-0.631861	0.925354	0.225694	1	1.2142	0.40188	2.56037	0.119447	-1.12005	0.897248	-0.390176	1	2.73555	0.182123	-1.87656	0.270393	0.908608	0.974707	3.84	0	10.39	0	19.33	0	11.08	23.38	0	0	0	0	2.66	0	0	0	17.52	1.45	25.49	0	0	0	0	0	0	7.67	0	0
StET001163	AACAAGGATTCACATAC	BQ113615	BQ113615|-|NA|-|445-462|#|	-0.561514	0.967698	-1.68692	0.434859	1.03657	0.766121	-1.64443	0.366707	1.55064	0.680506	2.50871	0.124692	-0.586162	0.924301	2.3023	0.927597	1.72732	0.89983	2.81	0	0	0	0	0	12.93	0	0	10.78	0	0	0	0	0	0	0	0	0	0	26.66	0	0	0	0	0	0	35.81
StET025589	TGCATTTTCTTGCTTCA	BQ113681	BQ113681|-|similar to UniRef100_A4KLW2 Cluster: Conserved transmembrane protein; n=2; Mycobacterium tuberculosis|Rep: Conserved transmembrane protein - Mycobacterium tuberculosis str. Haarlem, partial (5%)|-|366-382|#|	0.322943	1	1.8208	0.561844	-2.39276	0.261275	-1.0877	0.661808	0.230751	1	-0.649331	1	-1.54859	0.608087	1.47569	1	-0.0744923	0.968954	7.08	0	3.2	0	20.29	0	0	29.83	0	0	0	2.44	0	0	96.96	0	0	0	7.28	0	53.32	27.9	0	0	0	0	9.25	0
StET017563	GGCTGAAAGCATTGCAA	BQ113700	BQ113700|-|similar to UniRef100_A7P1Y1 Cluster: Chromosome chr19 scaffold_4, whole genome shotgun sequence; n=1; Vitis vinifera|Rep: Chromosome chr19 scaffold_4, whole genome shotgun sequence - Vitis vinifera (Grape), partial (27%)|-|214-230|#|	0.0114112	1	1.36459	0.563394	0.40211	0.909239	0.121869	1	-2.36901	0.346358	-1.17871	0.846631	0.623175	0.81375	-1.69077	0.404804	-1.06924	0.607632	3.72	0	6.39	8.54	0	0	3.69	7.26	0	0	0	12.19	0	0	50.59	0	0	5.81	7.28	0	0	0	0	8.38	0	0	0	18.96
StET025199	TGAATTCTTAGTTCTGT	BQ113711	BQ113711|-|similar to UniRef100_UPI0000683922 Cluster: orotidine 5-monophosphate decarboxylase; n=1; Plasmodium vivax|Rep: orotidine 5-monophosphate decarboxylase - Plasmodium vivax, partial (6%)|-|91-107|#|	0.41861	0.954338	0.407075	0.95741	-0.49624	0.911359	1.12659	0.583242	-2.59877	0.0449278	-1.62899	0.0310045	-0.293471	1	-1.01704	0.82305	-1.31512	0.686278	12.72	42.35	5.59	0	12.56	0	0	10.48	18.85	14.37	27.47	4.27	5.32	2.37	37.94	14.68	0	15.25	9.1	0	0	0	23.28	17.61	23.94	0	0	0
StET022949	TATCCTATCTTGAGGAA	BQ113716	BQ113716|-|similar to UniRef100_Q9SGU5 Cluster: T6H22.2 protein; n=1; Arabidopsis thaliana|Rep: T6H22.2 protein - Arabidopsis thaliana (Mouse-ear cress), partial (6%)|-|146-162|#|	0.0304756	1	-0.350466	1	3.12983	0.139705	1.27995	0.378094	0.582048	1	2.68453	0.0910869	1.40417	0.494611	0.205468	1	1.57328	0.90856	2.62	0	0	0	0	0	11.08	0	0	4.49	0	7.93	1.99	4.74	0	0	0	4.36	0	0	0	0	0	0	0	0	12.62	48.45
StET000203	AAAACGGAACAAAAAAA	BQ113722	BQ113722|-|similar to UniRef100_Q9LRP8 Cluster: Non-phototropic hypocotyl-like protein; n=2; Arabidopsis thaliana|Rep: Non-phototropic, partial (9%)|-|39-55|#|	0.403868	0.984284	-0.778313	0.8059	-0.919772	0.712285	-2.79948	0.085715	1.06817	0.963183	-1.08239	1	-1.02561	0.711377	0.744793	1	-0.288051	0.945836	5.83	0	0	9.26	15.46	0	9.24	0	0	0	0	26.22	15.29	0	0	0	0	13.8	0	0	0	0	20.69	34.37	15.39	9.44	0	0
StET000107	AAAAAGGAACAAAAAAA	BQ113722	BQ113722|-|similar to UniRef100_Q9LRP8 Cluster: Non-phototropic hypocotyl-like protein; n=2; Arabidopsis thaliana|Rep: Non-phototropic, partial (9%)|-|39-55|#|	-1.36933	0.715541	-2.75178	0.258404	-0.756648	0.808142	-1.78905	0.350155	0.239031	1	-1.84713	0.929548	1.63061	0.629359	-0.39843	0.940873	1.24047	1	10.13	72.84	0	0	0	46.94	61.88	12.9	21.37	9.88	0	13.41	13.3	7.11	0	0	6.46	9.44	0	0	34.78	0	0	10.06	13.68	28.91	0	0
StET007006	ATCACAATATTGTTACT	BQ113726	BQ113726|-|NA|-|83-99|#|	1.1791	0.664759	-0.842714	0.77393	-1.44042	0.552902	-0.95522	0.711112	-1.14796	0.916796	2.33551	0.251962	-1.44899	0.587366	0.610869	1	-0.840501	0.834985	16.05	20.33	1.6	26.35	0	0	6.46	36.28	27.65	25.15	0	23.17	13.96	16.59	0	0	0	9.44	0	108.24	0	0	18.11	12.58	22.23	0	0	0
StET005498	AGGAAAAAATAATATTT	BQ113893	BQ113893|-|NA|-|52-68|#|	-4.2996	0.0205791	-2.89855	0.0998763	-1.06667	0.660489	-3.4008	0.0465651	-1.37626	0.767732	0.0649924	1	0.490761	0.963496	2.19103	0.937962	2.66842	0.594662	3.73	45.74	0	8.54	10.63	0	17.55	0	0	0	0	0	0	0	0	0	0	4.36	0	0	0	0	0	21.8	29.07	0	10.09	0
StET023844	TCAAGTGATATCGACAA	BQ113917	BQ113917|-|homologue to UniRef100_A7PKU7 Cluster: Chromosome chr7 scaffold_20, whole genome shotgun sequence; n=1; Vitis vinifera|Rep: Chromosome chr7 scaffold_20, whole genome shotgun sequence - Vitis vinifera (Grape), partial (8%)|-|34-50|#|	-1.30305	0.708167	0.116955	1	-0.51961	0.913415	-1.9209	0.232483	0.456287	1	0.969426	0.867986	0.35468	1	1.0398	1	1.39422	1	6.01	37.27	3.2	22.07	0	0	0	2.42	2.51	0	0	7.32	9.31	30.8	0	19.27	0	14.53	0	0	35.93	0	0	8.38	3.42	0	7.57	0
StET027830	TTCAGAATACAGCACCA	BQ113994	BQ113994|-|similar to UniRef100_A6XN18 Cluster: Expressed protein; n=1; Prunus persica|Rep: Expressed protein - Prunus persica (Peach), partial (18%)|-|81-97|#|	0.467661	0.955949	-0.272721	1	3.16629	0.085947	3.85546	0.0403143	1.42074	0.868936	1.20973	0.678754	2.27683	0.284245	-1.37526	0.404804	1.01546	0.968954	6.12	0	11.99	14.95	0	0	0	0	16.34	0	0	18.29	5.98	16.59	0	0	0	5.81	0	0	0	0	0	0	0	0	15.98	0
StET025337	TGAGTTTAATGTTGGCC	BQ114080	BQ114080|-|homologue to UniRef100_P37124 Cluster: Cytochrome P450 77A2; n=1; Solanum melongena|Rep: Cytochrome P450 77A2 - Solanum melongena (Eggplant) (Aubergine), partial (31%)|-|294-310|#|	-1.76641	0.584713	-3.11555	0.167002	-2.27104	0.103037	-3.28546	0.0115326	-2.24703	0.32885	-2.24267	0.432009	-0.973071	0.764707	1.22183	0.909566	0.269675	1	4.88	0	44.75	0	0	0	5.54	0	2.51	0	0	7.32	2.66	0	0	0	0	0	0	41.75	0	22.09	3.45	24.31	18.81	5.31	10.94	0
StET025441	TGATGCTATTACTATAA	BQ114190	BQ114190|-|similar to UniRef100_Q7SAX7 Cluster: Predicted protein; n=1; Neurospora crassa|Rep: Predicted protein - Neurospora crassa, partial (4%)|-|5-21|#|	1.17785	0.738277	0.472318	0.934145	-3.00905	0.115601	-3.2062	0.0529861	-0.624186	1	-1.58919	1	-1.4899	0.644246	-0.780357	0.88813	-2.26845	0.42026	4	0	0	0	0	0	11.08	15.32	0	16.17	0	2.44	5.32	0	0	0	13.83	5.81	0	0	0	0	0	18.44	25.65	0	0	0
StET015870	GCAAAAACACCGATATA	BQ114296	BQ114296|-|NA|-|252-268|#|	-0.489826	1	0.0381254	1	-0.610928	0.869711	-2.20395	0.170612	-0.637016	1	0.476669	0.810118	0.302569	1	-2.2228	0.466107	-1.95698	0.541469	5.52	0	0	11.39	0	0	13.85	20.15	0	0	0	0	0	0	0	0	28.59	0	0	0	0	0	0	2.52	18.81	10.03	0	0
StET016970	GGAAATTTGGGCCAAAG	BQ114296	BQ114296|-|NA|-|44-60|#|	1.71102	0.498072	1.4661	0.418145	-0.414589	0.951806	-2.44323	0.259196	-0.154597	1	0.70225	0.988583	-3.22202	0.264397	3.27569	0.980439	0.0471989	1	3.17	0	0	0	0	0	0	12.09	0	0	0	0	4.65	0	0	0	3.69	6.54	0	63.4	0	0	0	0	0	5.31	0	0
StET007062	ATCATATAAGTACTCGA	BQ114339	BQ114339|-|UniRef100_A7PNF4 Cluster: Chromosome chr1 scaffold_22, whole genome shotgun sequence; n=1; Vitis vinifera|Rep: Chromosome chr1 scaffold_22, whole genome shotgun sequence - Vitis vinifera (Grape), partial (30%)|-|37-54|#|	-0.192925	1	0.135284	1	0.0907474	1	-0.0712827	1	0.720882	1	2.47661	0.289085	-0.579266	0.883362	1.10225	0.93569	0.531865	1	31.84	0	11.99	44.86	0	52.57	34.17	49.18	36.45	20.66	0	25	1.33	15.4	40.05	31.2	27.67	20.34	30.04	92.78	41.73	26.74	29.31	44.43	0	5.9	63.09	31.6
StET002949	AATGGAGAATGAATGAC	BQ114441	BQ114441|-|weakly similar to UniRef100_A7NYZ7 Cluster: Chromosome chr6 scaffold_3, whole genome shotgun sequence; n=1; Vitis vinifera|Rep: Chromosome chr6 scaffold_3, whole genome shotgun sequence - Vitis vinifera (Grape), partial (15%)|-|208-224|#|	-0.982578	0.796752	-1.75449	0.431296	2.64878	0.119785	2.09644	0.191655	0.950981	0.933405	-0.908786	1	1.85505	0.476232	-1.23741	0.783304	0.618223	1	13.7	35.57	14.38	0	0	28.16	25.86	22.57	11.31	0	0	12.8	4.65	0	0	0	19.37	6.54	0	0	0	24.42	0	0	0	30.09	34.49	29.49
StET026185	TGTATACAAAAACGGGA	BQ114491	BQ114491|-|similar to UniRef100_Q94R68 Cluster: NADH-ubiquinone oxidoreductase chain 1; n=1; Tribolium castaneum|Rep: NADH-ubiquinone oxidoreductase chain 1 - Tribolium castaneum (Red flour beetle), partial (6%)|-|208-224|#|	0.0411861	1	-1.86714	0.222983	0.882742	0.71454	-0.843849	0.773812	2.11094	0.638076	0.70225	0.988583	-0.914439	0.786787	2.68613	0.930634	1.90932	0.666919	3.71	0	2.4	9.26	0	0	4.62	0	0	0	19.15	0	0	0	0	0	0	0	0	0	0	0	31.9	0	0	4.72	14.3	0
StET028512	TTGATAATTACCTATTG	BQ114509	BQ114509|-|NA|-|268-284|#|	-0.257063	1	-2.17496	0.273485	-0.588847	0.923121	-2.53134	0.216644	-1.5235	0.782251	-3.79231	0.957783	0.288945	1	-1.40531	0.773402	-1.12168	0.762714	6.61	0	21.58	0	30.92	0	13.85	0	6.28	22.46	21.64	7.93	0	0	0	0	0	7.99	0	0	0	0	0	0	47.89	0	0	0
StET020393	TAACAAACTTTTAATTT	BQ114550	BQ114550|-|NA|-|18-34|#|	-1.21343	0.697349	-0.101765	1	-0.371129	0.975868	-2.74055	0.124751	-3.66291	0.160387	-2.73426	0.457888	-1.73325	0.500983	-0.305641	0.960544	-2.02995	0.303703	2.94	0	0	9.97	0	0	0	0	0	0	0	0	2.66	0	0	0	0	7.99	0	0	0	0	12.93	0	34.2	0	0	0
StET003626	ACAATTAGATAAATGAA	BQ114572	BQ114572|-|similar to UniRef100_P94026 Cluster: Ribulose-1,5 bisphosphate carboxylase/oxygenase large subunit N- methyltransferase, chloroplast precursor; n=1; Nicotiana tabacum|Rep: Ribulose-1,5 bisphosphate carboxylase/oxygenase large subunit N- methyltransferase, chloroplast precursor - Nicotiana tabacum (Common tobacco), partial (31%)|-|43-59|#|	-0.290471	0.96172	0.172278	1	-0.1528	1	-1.32636	0.485887	0.253696	1	0.741771	0.546567	-0.25085	0.995735	0.019907	1	-0.234673	0.960037	20.79	3.39	13.58	14.95	50.25	24.41	19.39	24.18	16.34	27.85	0	20.12	11.3	3.55	59.02	19.27	46.11	19.61	0	0	35.93	74.41	12.93	24.31	3.42	21.24	24.39	33.71
StET012187	CTCCAATTTCTTGGAAA	BQ114624	BQ114624|-|NA|-|7-23|#|	-0.397896	0.935841	-0.360947	0.936014	0.398401	0.928298	-1.82058	0.267342	1.70667	0.663477	1.42188	0.669737	1.31532	0.567192	1.28592	1	2.58695	0.485129	11.82	22.02	0	49.13	17.39	35.67	12.93	29.02	5.03	35.93	15.82	15.85	1.99	7.11	0	18.35	58.1	4.36	16.39	0	0	0	31.9	9.22	6.84	19.47	0	0
StET018970	GTGGAGAGATGTAGTTG	BQ114624	BQ114624|-|NA|-|141-158|#|	-1.19969	0.814457	-3.06563	0.173661	-1.79588	0.378409	-3.34574	0.0552347	-0.154597	1	2.50871	0.124692	-0.0678974	1	3.17199	0.884822	3.10074	0.815347	3.28	44.04	0	9.26	0	0	0	8.87	0	12.58	0	0	0	0	0	0	0	0	0	0	42.89	0	0	0	11.97	9.44	0	0
StET022813	TATATTGAGAGATTAAT	BQ114624	BQ114624|-|NA|-|28-45|#|	-0.172177	1	-2.39753	0.187236	1.00408	0.683057	-0.723056	0.689306	-3.16801	0.55535	-2.19115	1	0.530795	0.952948	-1.14653	0.809794	-0.619252	0.864959	3.15	0	0	13.53	14.49	0	0	16.12	0	0	0	9.15	0	0	0	0	0	0	0	0	0	0	0	13.41	3.42	0	0	29.49
StET012188	CTCCAATTTCTTGGATA	BQ114624	BQ114624|-|NA|-|7-23|#|	-0.229367	0.999608	-0.601869	0.881927	0.153716	1	-0.454313	0.892415	1.02216	0.40728	0.364362	1	0.390827	0.990117	0.995027	1	1.38993	0.873283	22.5	93.16	6.39	35.6	0	20.65	36.02	70.94	12.57	13.48	27.47	25	11.97	7.11	88.53	11.01	0	7.26	18.21	0	0	0	55.18	18.44	58.15	63.71	46.26	18.96
StET003285	AATTTAATTACCTAAAC	BQ114624	BQ114624|-|NA|-|108-124|#|	-0.763021	0.924919	-1.10502	0.806217	1.77651	0.431499	-0.980098	0.736371	0.963316	0.926569	2.12329	0.325366	0.959873	0.900333	1.10432	1	2.07744	1	15.89	0	0	0	0	133.31	2.77	36.28	22.62	0	14.15	7.93	5.32	0	0	0	29.51	15.25	14.57	0	0	26.74	0	0	41.05	17.7	9.25	0
StET008250	ATGTTTTGGAGATGTAT	BQ114709	BQ114709|-|NA|-|112-128|#|	-1.74126	0.525299	-3.04919	0.0888265	-0.64623	0.796474	1.16382	0.456395	0.844922	0.897248	2.50871	0.124692	-0.0238681	1	3.09519	0.549926	3.07925	0.541625	5.8	0	27.17	14.24	0	0	5.54	6.45	0	0	0	5.49	0	0	0	0	0	0	0	0	0	0	17.24	15.09	13.68	14.75	12.62	0
StET020679	TAAGTATTTTTCTTCTG	BQ114822	BQ114822|-|homologue to UniRef100_A7PRU7 Cluster: Chromosome chr14 scaffold_27, whole genome shotgun sequence; n=1; Vitis vinifera|Rep: Chromosome chr14 scaffold_27, whole genome shotgun sequence - Vitis vinifera (Grape), partial (5%)|-|68-84|#|	-0.316417	0.992727	0.465263	0.933704	0.882947	0.682846	0.146746	1	2.46936	0.521434	1.52583	0.603182	0.146304	1	1.47747	1	1.6201	0.931783	22.68	0	16.78	40.59	0	46.94	21.24	12.9	55.3	8.98	0	9.76	18.62	46.2	0	50.48	0	42.86	30.04	0	5.8	0	73.28	13.41	17.1	43.06	54.68	27.39
StET026663	TGTTTTACTTCATTAAA	BQ114836	BQ114836|-|similar to UniRef100_Q04V92 Cluster: Phospho-N-acetylmuramoyl-pentapeptide-transferase; n=2; Leptospira borgpetersenii serovar, partial (3%)|-|15-31|#|	1.26241	0.650267	0.0341756	1	2.81731	0.218718	0.586298	0.853236	-1.15433	0.897248	4.32393	0.133187	-0.158269	1	-0.794269	0.909566	-0.952537	0.851801	3.06	0	0	0	0	0	0	6.45	0	0	0	4.88	0	0	0	0	0	0	0	0	0	0	0	0	0	0	0	0
StET014937	GAGTTGCATTTCAACAA	BQ114945	BQ114945|-|similar to UniRef100_P08927 Cluster: RuBisCO large subunit-binding protein subunit beta, chloroplast precursor; n=1; Pisum sativum|Rep: RuBisCO large subunit-binding protein subunit beta, chloroplast precursor - Pisum sativum (Garden pea), partial (12%)|-|496-512|#|	1.99094	0.556262	1.03915	0.63786	2.12794	0.302038	-0.709587	0.585804	-3.99746	0.152926	-3.05931	0.432009	-0.576752	0.914892	-3.17104	0.0261589	-3.8159	0.00523705	2.64	0	0	0	0	0	0	17.74	3.77	3.59	0	0	0	8.29	0	0	0	0	0	0	0	0	0	0	5.13	5.31	0	0
StET026015	TGGTTCTGTTTATGCTT	BQ114958	BQ114958|-|homologue to UniRef100_A7PRV5 Cluster: Chromosome chr14 scaffold_27, whole genome shotgun sequence; n=1; Vitis vinifera|Rep: Chromosome chr14 scaffold_27, whole genome shotgun sequence - Vitis vinifera (Grape), partial (19%)|-|168-184|#|	-0.553014	0.916446	-0.58165	0.781768	1.43313	0.522163	1.11986	0.662699	2.03748	0.573717	0.782123	0.898689	1.05966	0.749163	-0.0277692	1	0.977726	0.897696	7.3	0	10.39	14.24	17.39	0	8.31	9.67	0	0	17.48	7.32	0	7.11	0	15.6	0	3.63	6.37	0	0	0	0	0	20.52	24.19	5.05	10.53
StET011225	CCGATATACATTGATAT	BQ114966	BQ114966|-|similar to UniRef100_P73068 Cluster: Rubredoxin; n=1; Synechocystis sp. PCC 6803|Rep: Rubredoxin - Synechocystis sp. (strain PCC 6803), partial (14%)|-|178-194|#|	2.51389	0.434187	1.36166	0.539589	-1.49516	0.470687	-2.52276	0.146628	-0.154597	1	4.23529	0.00129552	-3.69179	0.134367	3.74121	0.688316	0.0471989	1	4.48	0	0	0	0	0	0	20.15	0	0	0	12.8	0	11.85	0	0	0	0	0	0	55.64	0	0	13.41	13.68	1.18	21.03	0
StET030282	TTTGTTTATGTGTACAC	BQ114975	BQ114975|-|NA|-|29-45|#|	-0.986627	0.747243	-1.43209	0.449079	0.374511	0.991588	-0.581012	0.869947	-0.437141	1	1.54137	0.613241	1.37843	0.527093	0.501579	1	1.81066	0.538328	10.54	28.8	16.78	19.23	20.29	50.69	9.24	0	0	37.73	0	18.9	9.31	26.06	0	0	24.9	0	0	0	0	0	0	15.09	32.49	14.16	20.19	0
StET028738	TTGCTGGGACCATAACA	BQ115041	BQ115041|-|homologue to UniRef100_A7NWT2 Cluster: Chromosome chr5 scaffold_2, whole genome shotgun sequence; n=1; Vitis vinifera|Rep: Chromosome chr5 scaffold_2, whole genome shotgun sequence - Vitis vinifera (Grape), partial (47%)|-|3-19|#|	0.349839	1	-0.0330325	1	1.39195	0.513582	2.20017	0.195521	0.267847	1	0.915882	0.808837	1.64028	0.582214	-0.47101	1	1.27389	1	5.53	0	7.19	0	0	31.92	0	20.96	16.34	14.37	0	1.22	2.66	26.06	0	0	0	10.9	0	0	0	0	0	0	8.55	10.62	0	0
StET002573	AATATGAAATCCTCTAA	BQ115092	BQ115092|-|NA|-|95-111|#|	-0.0834775	1	0.0337209	1	-0.716069	0.66612	-1.03201	0.573827	-0.789296	0.928287	-3.45905	0.000696494	-0.431257	0.855146	-0.454818	0.934462	-0.887111	0.511946	44.02	93.16	51.94	28.48	57.98	13.14	43.41	24.99	20.11	63.78	19.98	92.07	31.25	31.99	65.34	22.94	59.03	29.78	73.74	0	81.14	95.34	72.42	62.88	63.28	67.25	34.49	44.24
StET010707	CATTACTGAACAGCAGC	BQ115107	BQ115107|-|weakly similar to UniRef100_A9TNR5 Cluster: Predicted protein; n=1; Physcomitrella patens subsp. patens|Rep: Predicted protein - Physcomitrella patens subsp. patens, partial (37%)|-|15-31|#|	-1.49578	0.582753	-2.63711	0.137194	-2.95316	0.124787	-2.22761	0.192438	1.08958	0.848414	-1.042	1	0.715982	0.878928	1.24588	1	1.94469	0.792519	4.13	0	20.78	0	11.6	24.41	20.32	17.74	0	0	0	4.88	2.66	8.29	0	0	0	0	0	0	0	0	30.18	0	11.97	0	0	0
StET005835	AGTATACTATGAGCTTG	BQ115123	BQ115123|-|NA|-|23-39|#|	-1.9011	0.482098	-2.79583	0.0535371	0.181736	1	-0.286	0.977586	1.0894	0.958985	-0.821256	1	1.44029	0.557356	0.169506	1	1.58938	0.697798	15.12	42.35	52.74	47	52.18	0	42.48	14.51	18.85	0	0	26.22	0	0	0	0	18.45	3.63	6.37	0	45.21	0	1.72	1.68	35.91	37.16	0	0
StET005777	AGTAAACTATGAGCTTG	BQ115123	BQ115123|-|NA|-|23-39|#|	-0.636832	0.828261	-0.415749	0.932741	-2.80242	0.0839817	-1.625	0.175994	0.150936	1	-2.13661	0.144421	-0.396493	0.945594	0.473336	1	0.0792674	1	40.91	11.86	149.43	74.77	82.13	0	34.17	37.08	65.36	34.14	9.16	47.56	26.6	21.32	118.04	0	41.5	40.68	39.15	140.72	129.83	0	85.35	42.76	68.41	33.03	7.57	0
StET026043	TGGTTTTGTGGTTATGA	BQ115177	BQ115177|-|similar to UniRef100_A7NZW2 Cluster: Chromosome chr6 scaffold_3, whole genome shotgun sequence; n=1; Vitis vinifera|Rep: Chromosome chr6 scaffold_3, whole genome shotgun sequence - Vitis vinifera (Grape), partial (15%)|-|115-131|#|	0.152372	1	0.527005	0.872753	-1.66576	0.330044	-2.04293	0.135554	1.44154	0.708774	1.28607	0.506138	-1.00202	0.741729	2.37681	0.693375	1.38038	0.964643	8.04	0	35.16	2.85	0	0	7.39	1.61	2.51	7.19	19.15	14.02	9.31	16.59	0	16.52	23.06	5.81	9.1	0	35.93	0	26.73	24.31	10.26	0	11.78	0
StET015407	GATCTTTGTCACAGTTA	BQ115199	BQ115199|-|homologue to UniRef100_P30155 Cluster: 50S ribosomal protein L27, chloroplast precursor; n=1; Nicotiana tabacum|Rep: 50S ribosomal protein L27, chloroplast precursor - Nicotiana tabacum (Common tobacco), partial (72%)|-|13-29|#|	1.64551	0.665202	1.65904	0.47457	1.61142	0.424325	-0.506973	0.689712	-1.81312	0.561097	-1.52606	0.90139	0.492942	1	-2.64443	0.0379332	-2.20249	0.101916	2.61	0	4.79	0	0	0	0	0	0	29.65	0	0	1.33	0	0	0	28.59	1.45	0	0	0	0	0	0	3.42	0	19.35	0
StET015408	GATCTTTGTCACAGTTT	BQ115199	BQ115199|-|homologue to UniRef100_P30155 Cluster: 50S ribosomal protein L27, chloroplast precursor; n=1; Nicotiana tabacum|Rep: 50S ribosomal protein L27, chloroplast precursor - Nicotiana tabacum (Common tobacco), partial (72%)|-|13-29|#|	-0.311044	0.963136	-0.00159594	1	-1.44197	0.0498389	-2.60828	0.0071774	0.23251	0.999792	-0.795899	0.67829	-0.909233	0.631462	0.809666	0.598184	-0.0965221	0.986783	93.24	33.88	208.57	108.95	39.62	0	203.17	81.42	90.5	62.89	102.39	86.58	60.51	67.53	118.04	154.18	57.18	82.09	119.26	335.56	139.1	148.82	110.35	163.48	259.95	41.29	52.15	111.65
StET013164	CTTTCAGTAACACAATT	BQ115199	BQ115199|-|homologue to UniRef100_P30155 Cluster: 50S ribosomal protein L27, chloroplast precursor; n=1; Nicotiana tabacum|Rep: 50S ribosomal protein L27, chloroplast precursor - Nicotiana tabacum (Common tobacco), partial (72%)|-|34-51|#|	-0.430969	0.939641	-1.95926	0.350247	-1.64942	0.449529	-2.98536	0.107176	-0.636961	0.867273	-1.5962	0.40664	-0.191102	1	0.153058	1	-0.0422072	1	14.22	49.12	24.77	0	17.39	50.69	8.31	0	33.94	26.05	20.81	17.68	9.97	0	0	0	0	20.34	7.28	75.77	0	0	11.21	19.28	61.57	18.88	0	0
StET017302	GGATCAATCTGTACCTG	BQ115312	BQ115312|-|NA|-|164-180|#|	0.685288	0.747805	-0.0401805	1	-0.0666344	1	-1.26896	0.556561	1.33648	0.767732	-0.0987303	1	-1.26069	0.564879	0.944014	1	-0.320155	0.9637	10.7	0	7.99	5.7	0	20.65	6.46	14.51	10.06	9.88	18.31	6.71	7.98	4.74	0	0	0	17.43	10.92	60.31	26.66	0	5.17	11.74	6.84	10.03	22.71	18.96
StET006514	ATAGAAATAGTTTGTGA	BQ115359	BQ115359|-|similar to UniRef100_A8I408 Cluster: MutT/NUDIX hydrolase; n=1; Chlamydomonas reinhardtii|Rep: MutT/NUDIX hydrolase - Chlamydomonas reinhardtii, partial (5%)|-|120-136|#|	0.663362	0.980927	-0.550647	0.898091	1.70915	0.424693	0.0866022	1	3.9479	0.398617	3.80364	0.0603415	-1.38648	0.424351	1.95826	0.793519	0.632022	1	4	0	3.2	0	0	0	0	0	0	0	0	9.15	0	0	0	0	0	0	0	0	0	0	6.04	10.06	0	0	0	0
StET012944	CTTCTCTCCAGTAGCAG	BQ115553	BQ115553|-|weakly similar to UniRef100_A9U2W0 Cluster: Predicted protein; n=1; Physcomitrella patens subsp. patens|Rep: Predicted protein - Physcomitrella patens subsp. patens, partial (6%)|-|236-252|#|	-0.838883	0.855728	-0.152091	1	-2.95583	0.0476346	-1.65224	0.317958	-0.953953	0.600167	-0.834634	0.927124	-0.995641	0.674821	-0.145203	1	-1.13385	0.707564	10.26	0	26.37	24.21	0	0	10.16	0	21.37	12.58	0	0	2.66	5.92	0	28.45	6.46	13.8	1.82	0	30.14	56.97	12.07	7.55	25.65	0	0	0
StET026222	TGTATGTACACAAGACA	BQ115585	BQ115585|-|NA|-|42-58|#|	-2.71233	0.228008	-0.728095	0.883681	-2.77035	0.139705	-1.55877	0.404201	2.30187	0.700565	-0.125075	1	-0.417269	0.978158	1.57517	0.974905	1.1589	0.946547	2.76	0	7.19	0	21.26	0	0	1.61	0	0	0	0	0	0	0	0	0	0	11.83	0	0	0	0	27.67	8.55	0	0	0
StET008242	ATGTTTGGGGCTCTCAA	BQ115615	BQ115615|-|weakly similar to UniRef100_A7PE22 Cluster: Chromosome chr11 scaffold_13, whole genome shotgun sequence; n=1; Vitis vinifera|Rep: Chromosome chr11 scaffold_13, whole genome shotgun sequence - Vitis vinifera (Grape), partial (8%)|-|43-59|#|	-1.76856	0.316412	-0.892558	0.685208	1.94757	0.229368	3.04047	0.0939367	-1.84332	0.600401	0.0525693	1	2.86499	0.112554	-2.35198	0.148718	0.446016	1	3.97	0	4.79	14.24	22.22	0	4.62	0	3.77	0	0	4.88	2.66	3.55	0	0	10.15	0	8.19	0	0	0	0	0	0	7.08	0	0
StET026279	TGTCTCTCTCCATAGTT	BQ115650	BQ115650|-|UniRef100_Q6BYI9 Cluster: Debaryomyces hansenii chromosome A of strain CBS767 of Debaryomyces hansenii; n=1;, partial (0%)|-|159-175|#|	1.90839	0.218197	1.13337	0.698559	-1.5977	0.395351	-1.09137	0.465152	-1.43705	0.721641	1.6761	0.417022	-3.09279	0.127478	1.91283	0.833028	-1.18924	0.722193	16.9	0	9.59	0	0	9.39	7.39	17.74	27.65	39.53	16.65	4.27	8.64	9.48	0	0	0	10.17	34.59	0	59.12	69.76	97.42	15.93	13.68	0	12.62	0
StET012228	CTCCTGTCTCTGAGGAC	BQ115676	BQ115676|-|similar to UniRef100_A7PH54 Cluster: Chromosome chr17 scaffold_16, whole genome shotgun sequence; n=1; Vitis vinifera|Rep: Chromosome chr17 scaffold_16, whole genome shotgun sequence - Vitis vinifera (Grape), partial (12%)|-|276-292|#|	0.110961	1	-1.23265	0.489524	1.96242	0.0491297	-0.24301	1	1.45647	0.823119	-0.03454	1	0.347974	0.964739	0.634191	1	1.00556	0.906725	2.69	0	4.79	7.83	0	0	0	4.84	0	0	10.82	0	1.99	0	0	0	0	0	2.73	0	0	0	0	7.55	0	7.08	6.73	14.75
StET017982	GGTGTTTATGATATCAG	BQ115743	BQ115743|-|similar to UniRef100_A7PCK0 Cluster: Chromosome chr17 scaffold_12, whole genome shotgun sequence; n=1; Vitis vinifera|Rep: Chromosome chr17 scaffold_12, whole genome shotgun sequence - Vitis vinifera (Grape), partial (5%)|-|25-41|#|	-0.982904	0.703621	0.620748	0.902314	2.99585	0.0343797	0.86327	0.739186	1.30713	0.80228	-0.65928	1	0.290125	1	-0.197976	1	0.120722	1	4.03	0	9.59	0	0	0	0	0	0	0	0	0	3.32	0	0	0	0	15.25	0	0	0	0	0	0	8.55	10.62	10.94	23.17
StET018398	GTATATCGAACACTGCT	BQ115787	BQ115787|-|similar to UniRef100_Q66GI9 Cluster: At3g46980; n=3; Arabidopsis thaliana|Rep: At3g46980 - Arabidopsis thaliana, partial (27%)|-|352-368|#|	-1.24961	0.73318	1.03667	0.753239	-0.990902	0.736279	-3.9097	0.000588236	1.0859	0.764276	1.28694	0.678598	-2.01431	0.352622	3.79519	0.143939	1.76648	0.925512	5.98	0	0	0	22.22	0	0	0	0	2.7	0	0	4.65	15.4	33.73	0	0	7.99	0	0	53.32	26.74	15.52	7.55	8.55	0	0	0
StET026574	TGTTGTTAGGTTATAGA	BQ115914	BQ115914|-|UniRef100_Q8VXF9 Cluster: Alpha-1,4-fucosyltransferase; n=1; Solanum lycopersicum|Rep: Alpha-1,4-fucosyltransferase - Solanum lycopersicum (Tomato) (Lycopersicon esculentum), partial (25%)|-|92-108|#|	-0.102262	1	-2.4335	0.158785	2.56915	0.242229	0.934751	0.552743	1.41427	0.725175	2.59567	0.110769	2.51607	0.225776	-0.209482	1	2.30581	0.685826	2.89	0	0	9.26	22.22	0	3.69	16.93	7.54	0	0	6.71	3.32	0	0	0	0	1.45	0	0	0	0	0	0	0	0	0	0
StET026573	TGTTGTTAGGATATAGA	BQ115914	BQ115914|-|UniRef100_Q8VXF9 Cluster: Alpha-1,4-fucosyltransferase; n=1; Solanum lycopersicum|Rep: Alpha-1,4-fucosyltransferase - Solanum lycopersicum (Tomato) (Lycopersicon esculentum), partial (25%)|-|92-108|#|	1.06766	0.807998	1.14946	0.662546	3.56625	0.0350578	4.1474	3.97402e-05	-0.258318	1	0.255913	0.988583	2.18964	0.312188	-3.30936	0.0256211	-1.16494	0.742781	9.41	0	11.99	0	14.49	0	0	20.15	0	39.53	0	0	3.32	15.4	0	41.3	0	2.91	7.28	0	0	0	0	0	0	24.78	0	0
StET026522	TGTTGATAGGATATAGA	BQ115914	BQ115914|-|UniRef100_Q8VXF9 Cluster: Alpha-1,4-fucosyltransferase; n=1; Solanum lycopersicum|Rep: Alpha-1,4-fucosyltransferase - Solanum lycopersicum (Tomato) (Lycopersicon esculentum), partial (25%)|-|92-108|#|	-0.799357	0.908056	-0.173545	1	0.500343	0.912503	1.46057	0.494206	2.63091	0.538157	2.09376	0.189519	1.14227	0.769393	1.83037	0.950113	2.95063	0.851061	6.87	42.35	0	0	0	0	16.62	0	0	0	0	14.63	13.3	2.37	56.91	0	0	0	0	0	0	0	0	20.12	0	0	0	37.92
StET022449	TATAAATCATCATAAAT	BQ116006	BQ116006|-|NA|-|124-141|#|	-1.0123	0.721541	0.447124	0.897066	0.343986	0.967723	-0.984665	0.663215	-0.634511	0.914232	-0.0940627	1	-0.603577	0.931635	0.759487	1	0.16588	1	3.1	0	4.79	9.97	0	0	1.85	0	0	0	0	6.1	0	5.92	0	1.84	17.52	2.18	0	0	0	0	0	24.31	0	0	0	0
StET026615	TGTTTCAAAAGGTGAAG	BQ116125	BQ116125|-|weakly similar to UniRef100_Q0PY49 Cluster: CCR4 associated factor 1-related protein; n=1; Capsicum annuum|Rep: CCR4 associated factor 1-related protein - Capsicum annuum (Bell pepper), partial (20%)|-|151-167|#|	0.412556	0.979698	-2.29949	0.247344	-1.23744	0.63322	-2.35029	0.19679	1.42693	0.822854	1.02391	0.598153	0.264443	1	1.75822	1	2.00757	0.815998	3.89	33.88	7.19	4.27	0	0	0	31.44	0	0	14.15	4.88	7.98	0	0	0	0	2.91	0	0	34.78	0	0	0	0	0	10.09	0
StET014563	GAGAAACGCAAGTGGTG	BQ116243	BQ116243|-|weakly similar to UniRef100_Q0D3C7 Cluster: Os07g0693700 protein; n=1; Oryza sativa Japonica Group|Rep: Os07g0693700 protein - Oryza sativa subsp. japonica (Rice), partial (8%)|-|176-192|#|	1.4233	0.540706	2.4849	0.170157	1.14189	0.618716	0.274348	0.994631	1.87844	0.566779	2.85355	0.121063	-1.26808	0.684904	1.84756	0.940217	0.552905	1	5.42	0	0	0	0	0	5.54	9.67	12.57	0	0	4.88	3.32	0	29.51	0	13.83	13.8	8.19	0	24.34	0	0	0	0	2.36	11.78	14.75
StET026510	TGTTGAAAGACTGTTAT	BQ116264	BQ116264|-|weakly similar to UniRef100_A4T9K3 Cluster: RarD protein, DMT superfamily transporter precursor; n=1; Mycobacterium gilvum PYR-GCK|Rep: RarD protein, DMT superfamily transporter precursor - Mycobacterium gilvum PYR-GCK, partial (6%)|-|80-96|#|CN216759|-|weakly similar to UniRef100_A1X877 Cluster: NRC1; n=1; Solanum lycopersicum|Rep: NRC1 - Solanum lycopersicum (Tomato) (Lycopersicon es…	-1.43553	0.701369	-3.17557	0.156261	0.174684	1	-0.908774	0.561111	-1.97972	0.651849	0.309171	1	1.66937	0.538218	-0.193816	1	1.48213	1	2.55	42.35	0	14.95	0	0	0	0	0	0	0	4.88	10.64	0	0	0	0	0	0	0	0	0	0	10.9	0	0	0	0
StET016473	GCGTAAAAAAAAAAAAA	BQ116294	BQ116294|-|similar to UniRef100_A7PHI2 Cluster: Chromosome chr17 scaffold_16, whole genome shotgun sequence; n=1; Vitis vinifera|Rep: Chromosome chr17 scaffold_16, whole genome shotgun sequence - Vitis vinifera (Grape), partial (21%)|-|173-190|#|	-0.309073	0.92156	-1.81075	0.000517156	-1.75427	0.262865	-0.150882	1	0.794377	0.964053	-0.25267	1	-0.00924163	1	0.723468	1	0.548565	0.604807	7.98	11.86	11.99	9.97	18.36	15.02	7.39	0	20.11	9.88	18.31	6.1	5.32	2.37	0	5.51	0	6.54	0	0	0	5.81	25.86	11.74	23.94	0	10.94	0
StET016376	GCCTCAAAAAAAAAAAA	BQ116294	BQ116294|-|similar to UniRef100_A7PHI2 Cluster: Chromosome chr17 scaffold_16, whole genome shotgun sequence; n=1; Vitis vinifera|Rep: Chromosome chr17 scaffold_16, whole genome shotgun sequence - Vitis vinifera (Grape), partial (21%)|-|173-190|#|	0.390475	0.980927	-0.128047	1	0.115509	1	0.039834	1	1.31179	0.700565	-0.518773	1	0.600148	0.88803	1.22908	0.909566	1.84258	0.812416	5.45	32.18	6.39	0	2.9	0	5.54	12.09	0	8.09	27.47	8.54	3.32	10.66	0	0	0	15.25	9.1	0	0	0	6.9	10.06	8.55	2.36	3.36	8.43
StET004858	AGACGAGCATCTTTTTG	BQ116356	BQ116356|-|NA|-|12-28|#|	1.70994	0.430454	2.45039	0.17814	-2.03294	0.232589	0.553071	0.861714	0.36687	1	3.78823	0.185999	-2.27081	0.308096	1.08935	0.995251	-1.3674	0.541625	4.29	0	0	0	0	0	0	0	0	10.78	0	4.27	1.99	5.92	10.54	0	2.77	13.08	0	0	0	0	0	10.06	15.39	0	0	0
StET010579	CATCATTTTGGTGATAA	BQ116356	BQ116356|-|NA|-|370-386|#|	-1.9347	0.605871	-1.13606	0.711848	-0.783928	0.764257	0.253147	0.994631	-0.154597	1	0.70225	0.988583	1.58085	0.625469	2.33134	0.926417	3.89156	0.713352	4.97	10.16	1.6	0	28.99	52.57	0	0	0	0	19.98	0	1.33	7.11	0	11.01	0	1.45	17.3	0	0	0	23.28	0	0	11.21	0	0
StET021980	TACTTTTCAGTCGCCAC	BQ116356	BQ116356|-|NA|-|158-174|#|	-0.482548	0.924492	-0.174769	1	1.36128	0.504458	1.44942	0.345932	-1.5797	0.606865	-0.554306	1	1.10291	0.697839	-0.332161	0.980498	0.772353	1	11.2	0	6.39	30.62	41.55	0	4.62	12.09	0	11.68	20.81	5.49	8.64	9.48	40.05	22.03	0	2.91	5.46	0	28.98	0	0	3.35	5.13	3.54	21.87	0
StET029051	TTGTCCAAAATTTTGAA	BQ116428	BQ116428|-|NA|-|31-47|#|	0.0667182	1	1.08522	0.686204	-1.38091	0.407521	0.402209	0.874154	-0.111421	1	-0.127519	1	-1.11805	0.662207	0.344062	1	-0.771382	0.85724	4.86	0	2.4	12.82	0	0	0	0	0	0	0	6.1	9.97	0	0	21.11	20.29	0	0	0	0	0	21.55	15.93	0	6.49	5.05	0
StET000192	AAAACATTTCTGCCAAA	BQ116541	BQ116541|-|similar to UniRef100_Q7YSY7 Cluster: Mapmodulin-like protein; n=1; Rhodnius prolixus|Rep: Mapmodulin-like protein - Rhodnius prolixus (Triatomid bug), partial (5%)|-|2-18|#|	-0.892537	0.872536	-1.57673	0.468002	0.0203439	1	0.0414931	1	0.869504	0.955723	-1.21231	1	0.806005	0.855624	0.635849	1	1.4307	0.873283	5.3	0	3.2	8.54	24.16	0	24.01	0	0	10.78	22.48	0	0	0	0	16.52	0	0	0	0	33.62	0	0	0	0	10.03	21.87	0
StET022562	TATAATTATCAGCCAGT	BQ116553	BQ116553|-|similar to UniRef100_A7PNW1 Cluster: Chromosome chr8 scaffold_23, whole genome shotgun sequence; n=1; Vitis vinifera|Rep: Chromosome chr8 scaffold_23, whole genome shotgun sequence - Vitis vinifera (Grape), partial (10%)|-|20-36|#|	1.46813	0.523324	2.16438	0.344335	0.606969	0.903135	-0.838586	0.695198	-2.66223	0.322933	-2.17736	0.568529	-1.4463	0.579163	-1.134	0.850043	-2.71343	0.0323583	2.55	0	1.6	0	0	0	0	0	8.8	6.29	0	4.27	0	0	0	0	0	22.52	0	0	0	0	0	0	15.39	0	0	16.85
StET022833	TATATTTATCAGCCAGT	BQ116553	BQ116553|-|similar to UniRef100_A7PNW1 Cluster: Chromosome chr8 scaffold_23, whole genome shotgun sequence; n=1; Vitis vinifera|Rep: Chromosome chr8 scaffold_23, whole genome shotgun sequence - Vitis vinifera (Grape), partial (10%)|-|20-36|#|	-0.228277	1	1.01742	0.775442	1.1142	0.742091	0.221586	1	1.53406	0.86166	-2.14817	1	-0.340782	1	-0.281164	0.946357	-0.629088	0.864241	7.72	6.78	0	0	0	0	18.47	0	2.51	0	15.82	1.83	4.65	0	35.83	0	23.06	6.54	0	0	0	0	0	4.19	29.07	0	0	16.85
StET006539	ATAGATGTTGAGAAGAC	BQ116928	BQ116928|-|NA|-|56-73|#|	-1.67691	0.553891	-1.52828	0.474403	1.82952	0.359333	-2.0626	0.175994	-0.154597	1	4.7505	0.0927494	-0.31884	1	1.89812	0.929601	1.57328	0.90856	3.52	0	0	0	0	0	11.08	0	0	0	0	1.83	0	0	0	0	0	0	0	0	0	0	0	15.09	0	10.03	0	0
StET019189	GTGTTTGGCATTTCGAT	BQ117407	BQ117407|-|homologue to UniRef100_Q308A9 Cluster: Ferritin; n=1; Solanum tuberosum|Rep: Ferritin - Solanum tuberosum (Potato), partial (16%)|-|302-318|#|	1.32631	0.173236	0.701807	0.263148	-0.775116	0.284607	-0.0044507	1	-0.0829686	1	-1.52166	0.541309	-0.806348	0.280087	-0.307696	0.920279	-1.12891	0.261366	30.8	35.57	18.38	28.48	18.36	5.63	12.93	53.21	84.21	79.95	38.29	32.92	10.64	21.32	35.83	33.96	27.67	31.24	37.33	57.21	19.71	46.51	23.28	31.86	32.49	20.06	33.65	18.96
StET005246	AGCATAGATAGATGGCA	BQ117407	BQ117407|-|homologue to UniRef100_Q308A9 Cluster: Ferritin; n=1; Solanum tuberosum|Rep: Ferritin - Solanum tuberosum (Potato), partial (16%)|-|59-76|#|	0.855643	0.726555	0.93203	0.755925	1.03395	0.502953	0.308684	0.981598	-2.17938	0.600401	-1.0476	1	1.49997	0.329242	-2.78618	0.0819017	-1.26398	0.690187	3.81	11.86	4.79	6.41	0	0	0	14.51	16.34	8.98	0	3.66	3.32	0	0	30.29	0	12.35	0	0	0	0	0	2.52	0	2.36	0	0
StET030426	TTTTCCAAGACAAAGTT	BQ117634	BQ117634|-|NA|-|367-383|#|	2.66909	0.164608	0.889129	0.736113	0.569496	0.798595	1.47184	0.42409	1.52279	0.672144	1.06578	0.62328	-1.63754	0.411577	0.186698	1	-1.51605	0.465704	3.53	0	0	0	0	0	0	12.9	0	10.78	0	10.97	1.99	0	10.54	0	0	0	0	0	0	0	3.45	8.38	0	0	2.52	0
StET018192	GTAATGTGAAAAGTTGT	BQ117634	BQ117634|-|NA|-|279-295|#|	0.869936	0.86178	1.13943	0.671041	0.200292	1	-0.327463	0.956157	1.29492	0.784069	0.347428	0.835423	-1.24194	0.703753	1.1207	1	-0.124154	0.932899	15.46	0	1.6	28.48	0	0	13.85	48.37	0	0	20.81	0	19.28	47.39	25.29	24.78	0	15.98	0	0	0	53.48	18.11	0	41.05	15.93	23.55	52.67
StET004825	AGAATTTCTCAAACTAC	BQ117634	BQ117634|-|NA|-|30-46|#|	-0.468559	0.981545	0.209869	1	0.810807	0.743837	2.42791	0.0153539	-0.901981	0.937625	3.48979	0.0910869	1.60304	0.540515	-0.40682	0.947866	1.22038	1	9.44	0	8.79	0	0	45.06	1.85	7.26	30.17	0	0	0	5.32	15.4	50.59	0	0	6.54	0	0	0	0	8.62	4.19	0	0	0	0
StET009034	ATTTGATATCATAATAT	BQ117919	BQ117919|-|homologue to UniRef100_Q9FYW6 Cluster: BAC19.10; n=1; Solanum lycopersicum|Rep: BAC19.10 - Solanum lycopersicum (Tomato) (Lycopersicon esculentum), partial (7%)|-|12-28|#|	-3.6191	0.228695	-3.29096	0.204514	2.71618	0.224565	-0.284468	1	4.02749	0.392596	3.80364	0.0603415	3.68686	0.215473	0.205468	1	3.84064	0.89983	4.33	32.18	0	0	0	56.33	0	0	0	0	0	0	2.66	0	0	3.67	0	0	0	0	0	0	0	0	0	0	0	0
StET014945	GAGTTGTGATTTTGAGT	BQ117946	BQ117946|-|UniRef100_A0J1P3 Cluster: Acriflavin resistance protein precursor; n=1; Shewanella woodyi ATCC 51908|Rep: Acriflavin, partial (1%)|-|3-19|#|	1.50793	0.636629	1.92968	0.39618	0.999407	0.647834	-1.00449	0.587871	-0.645417	1	-0.579479	0.988583	-0.597857	0.890207	-1.72886	0.614714	-2.35492	0.363859	5.66	3.39	8.79	0	0	0	0	4.84	0	0	34.96	0	4.65	2.37	0	33.04	0	0	20.94	0	0	0	9.48	0	10.26	11.8	0	23.17
StET015863	GATTTTTATTTAGTACA	BQ117982	BQ117982|-|similar to UniRef100_A9T6M7 Cluster: Predicted protein; n=1; Physcomitrella patens subsp. patens|Rep: Predicted protein - Physcomitrella patens subsp. patens, partial (5%)|-|184-200|#|	-0.142101	1	-1.23038	0.719411	1.1195	0.678574	-1.42608	0.500172	1.93305	0.622616	0.70225	0.988583	1.0473	0.81375	2.55444	0.926417	3.58473	0.80565	6.38	62.67	12.79	0	0	0	1.85	32.25	0	19.76	0	6.1	7.98	7.11	0	0	0	17.43	0	0	0	0	28.45	0	0	0	10.09	0
StET022693	TATATAAATAATTACTG	BQ118063	BQ118063|-|weakly similar to UniRef100_Q8R9W7 Cluster: Chromosome segregation ATPases; n=1; Thermoanaerobacter tengcongensis|Rep: Chromosome, partial (1%)|-|281-297|#|	-1.38788	0.591321	-1.51324	0.531996	-1.37145	0.472988	-1.10264	0.565032	-0.354518	1	-0.972918	1	1.08681	0.687991	-0.381258	0.947866	0.700619	1	9.2	0	7.19	12.11	17.39	69.47	27.71	24.18	0	13.48	0	7.32	5.32	0	0	38.54	0	5.81	0	0	0	0	31.04	21.8	5.13	5.9	0	0
StET019917	GTTTTCTGCCTGTGTGC	BQ118082	BQ118082|-|similar to UniRef100_A7QQ34 Cluster: Chromosome chr2 scaffold_140, whole genome shotgun sequence; n=1; Vitis vinifera|Rep: Chromosome chr2 scaffold_140, whole genome shotgun sequence - Vitis vinifera (Grape), partial (28%)|-|163-179|#|	0.943264	0.91456	0.518992	0.797767	1.2142	0.40188	0.586298	0.853236	0.00304119	1	2.44139	0.513215	0.715967	0.725669	-2.15324	0.412265	-1.52131	0.600989	2.88	0	4.79	0	0	0	0	0	20.11	0	0	0	0	8.29	0	0	0	2.91	0	0	0	0	0	0	0	7.67	0	0
StET026734	TTAAAATAAACATCTCT	BQ118226	BQ118226|-|NA|-|79-95|#|	-1.63663	0.550025	-0.95302	0.712659	3.90795	0.00886394	2.74373	0.0582449	-0.807352	0.933784	0.803727	0.828505	2.09477	0.38056	-3.01294	0.00862481	-0.837489	0.832867	5.38	0	0	4.27	0	0	17.55	0	0	0	0	3.66	1.33	4.74	0	0	0	5.08	0	0	0	0	0	0	0	0	12.62	0
StET006372	ATAATGCTAATGAAATG	BQ118251	BQ118251|-|weakly similar to UniRef100_A7QPS3 Cluster: Chromosome chr10 scaffold_138, whole genome shotgun sequence; n=1; Vitis vinifera|Rep: Chromosome chr10 scaffold_138, whole genome shotgun sequence - Vitis vinifera (Grape), partial (22%)|-|42-58|#|	-1.09222	0.793335	-0.968825	0.803049	-3.7849	0.076131	-0.92798	0.796072	-1.65752	0.672144	1.06578	0.62328	-0.28572	1	2.47006	0.972271	2.17314	0.863012	6.01	45.74	8.79	0	0	0	16.62	3.22	23.88	0	0	4.88	1.99	0	0	0	0	4.36	22.76	0	0	0	51.73	0	27.36	0	0	0
StET009316	CAAAAGAGGATGTGATT	BQ118274	BQ118274|-|NA|-|75-91|#|	1.34051	0.550936	1.00127	0.669806	-0.771027	0.75193	-3.1562	0.049881	0.711147	1	0.198702	1	-2.43541	0.280087	2.02405	0.930628	-0.306719	1	5.58	0	0	7.12	0	0	3.69	0	16.34	10.78	7.49	0	7.98	2.37	0	24.78	0	2.91	0	0	0	0	39.66	15.93	25.65	9.44	22.71	12.64
StET014848	GAGGTGTGCTCATCACA	BQ118288	BQ118288|-|UniRef100_P09287 Cluster: Virion gene 34 protein; n=2; Human herpesvirus 3|Rep: Virion gene 34 protein -, partial (2%)|-|54-70|#|	0.957493	0.767125	0.472735	0.946346	-0.432052	0.961922	1.56599	0.416071	2.09617	0.63639	1.60869	0.515047	0.463467	0.979692	1.38528	0.926819	1.87408	0.799854	4.84	0	0	12.82	0	0	9.24	27.41	2.51	13.48	0	3.66	7.98	3.55	0	0	29.51	3.63	0	0	0	0	0	5.87	10.26	0	9.25	0
StET001119	AACAAAAAAAAAAAAAC	BQ118658	BQ118658|-|homologue to UniRef100_A6QS17 Cluster: Predicted protein; n=1; Ajellomyces capsulatus NAm1|Rep: Predicted protein - Ajellomyces capsulata (strain NAm1) (Histoplasma capsulatum), partial (5%)|-|90-107|#|	-0.176317	0.918422	-1.03639	0.418145	-0.091418	1	0.860048	0.33352	0.108775	1	0.708904	0.457888	0.527137	0.801017	-0.911364	0.824878	-0.466648	0.896131	2.96	0	4.79	2.14	2.9	5.63	4.62	0	0	2.7	3.33	5.49	3.32	0	0	0	1.84	2.91	0	0	0	2.33	2.59	1.68	6.84	1.77	1.68	4.21
StET029043	TTGTATTTTTGTTTTGT	BQ118658	BQ118658|-|homologue to UniRef100_A6QS17 Cluster: Predicted protein; n=1; Ajellomyces capsulatus NAm1|Rep: Predicted protein - Ajellomyces capsulata (strain NAm1) (Histoplasma capsulatum), partial (5%)|-|69-85|#|	-0.732786	0.84009	-0.20097	1	-1.10449	0.549966	-3.42296	0.0280606	-2.18018	0.27236	-2.38109	0.0910869	-0.692822	0.850043	0.493664	1	-0.202769	0.960396	24.41	116.88	31.96	12.11	19.33	22.53	0	35.47	26.39	22.46	0	6.71	23.94	18.96	0	33.04	78.39	10.9	24.58	64.95	28.98	0	20.69	167.67	25.65	18.29	11.78	52.67
StET028888	TTGGTTGATTGATGAAT	BQ118781	BQ118781|-|similar to UniRef100_A7P5B1 Cluster: Aspartate aminotransferase; n=1; Vitis vinifera|Rep: Aspartate aminotransferase - Vitis vinifera (Grape), partial (23%)|-|25-41|#|	0.953625	0.781914	3.18977	0.198924	0.767049	0.81989	1.21603	0.538405	2.58416	0.534985	3.23138	0.0603415	-1.6967	0.461741	1.72943	0.926819	0.0471989	1	4.17	0	0	0	0	0	0	0	0	0	0	0	6.65	27.25	35.83	0	0	0	0	0	0	0	0	12.58	0	0	9.25	0
StET017221	GGAGTAGTTGTTGTAAA	BQ118801	BQ118801|-|NA|-|79-95|#|	1.86303	0.451313	0.00998499	1	1.28999	0.632146	1.66434	0.466785	-3.97451	0.322214	-0.918464	1	-0.683408	0.945338	-1.83536	0.564728	-2.53477	0.301088	5.85	0	0	0	0	0	8.31	0	0	7.19	27.47	4.27	12.63	3.55	0	0	0	5.81	0	0	0	0	0	0	18.81	41.29	13.46	0
StET002988	AATGGTTTTGCTAGAGC	BQ118815	BQ118815|-|similar to UniRef100_A7Q0K1 Cluster: Chromosome chr7 scaffold_42, whole genome shotgun sequence; n=1; Vitis vinifera|Rep: Chromosome chr7 scaffold_42, whole genome shotgun sequence - Vitis vinifera (Grape), partial (24%)|-|175-191|#|	1.52286	0.669634	-0.106141	1	1.25328	0.525995	1.85054	0.34496	-0.536418	1	-1.51651	0.708396	1.13025	0.735319	-1.874	0.399878	-0.633695	0.88316	4.61	0	0	0	0	0	17.55	7.26	11.31	44.02	0	0	10.64	8.29	0	0	11.99	0	0	0	0	0	0	0	6.84	14.16	0	0
StET009647	CAACTTAGCTTGTACAT	BQ118817	BQ118817|-|similar to UniRef100_Q9LRN5 Cluster: Similarity to transfactor; n=1; Arabidopsis thaliana|Rep: Similarity to transfactor - Arabidopsis thaliana (Mouse-ear cress), partial (19%)|-|44-60|#|	-0.207849	1	-0.335516	0.970587	-3.80116	0.101338	-4.22062	0.0486968	0.693964	1	-0.297487	1	-1.95063	0.58593	3.78886	1	1.79314	0.862005	6.1	0	4.79	0	0	28.16	3.69	0	12.57	0	0	9.15	8.64	13.03	0	0	0	2.91	10.01	0	134.46	0	0	0	25.65	4.72	0	0
StET010951	CCAAGGCAGCTAGTTTT	BQ118888	BQ118888|-|similar to UniRef100_Q98MV5 Cluster: DNA polymerase III delta prime subunit; n=1; Mesorhizobium loti|Rep: DNA polymerase III, partial (3%)|-|58-74|#|	-0.701074	0.926984	0.372033	0.982317	1.87418	0.376444	0.586298	0.853236	2.09183	0.617162	0.70225	0.988583	2.51068	0.280087	0.205468	1	2.67986	0.727016	3.18	28.8	2.4	7.83	0	0	0	0	0	16.17	0	0	4.65	0	0	20.19	19.37	7.99	0	0	0	0	0	0	0	0	0	0
StET010950	CCAAGGCAACTAGTTTT	BQ118888	BQ118888|-|similar to UniRef100_Q98MV5 Cluster: DNA polymerase III delta prime subunit; n=1; Mesorhizobium loti|Rep: DNA polymerase III, partial (3%)|-|58-74|#|	2.30967	0.1845	0.905017	0.666765	-1.56609	0.356372	0.0877341	1	-0.569547	1	1.28694	0.678598	-1.14464	0.616655	2.4406	0.733848	1.32466	0.851206	5.34	0	7.99	0	0	0	5.54	8.06	28.91	29.65	23.31	0	9.31	0	0	13.77	0	8.72	7.28	0	0	20.93	0	8.38	10.26	0	8.41	0
StET027712	TTCAAATTTCATATGTG	BQ118927	BQ118927|-|similar to UniRef100_A1D421 Cluster: BAG domain protein; n=1; Neosartorya fischeri NRRL 181|Rep: BAG domain protein -, partial (3%)|-|107-123|#|	0.301206	0.989587	-0.603426	0.837774	-0.375529	0.904907	-2.89334	0.0305912	-0.791053	0.736565	-0.8194	0.715609	-0.684635	0.805564	0.543089	1	-0.140175	1	11.55	13.55	9.59	7.12	37.68	11.27	0	4.03	18.85	0	54.94	14.02	2.66	5.92	18.97	0	0	6.54	16.39	0	73.03	15.11	18.97	11.74	6.84	11.21	7.57	6.32
StET020051	TAAAAATTCTTAATATG	BQ118938	BQ118938|-|NA|-|51-67|#|	-0.957021	0.812848	-1.52238	0.433702	1.70061	0.415996	1.12708	0.591557	0.0195464	1	1.47281	0.442673	1.40731	0.629359	-1.07367	0.832937	0.334258	1	16.77	6.78	18.38	45.57	0	43.18	19.39	0	0	25.15	0	21.34	15.96	15.4	0	0	19.37	8.72	0	0	0	0	0	41.92	0	41.29	46.26	48.45
StET004913	AGAGAGAGGGAAAAAAA	BQ118975	BQ118975|-|homologue to UniRef100_Q9SQK9 Cluster: Jasmonic acid 1; n=1; Solanum lycopersicum|Rep: Jasmonic acid 1 - Solanum lycopersicum (Tomato) (Lycopersicon esculentum), partial (56%)|-|127-143|#|	-1.0916	0.768825	-1.72729	0.498321	1.44076	0.503185	0.149075	1	0.692286	1	-1.6345	1	0.536213	0.97347	-0.796678	0.909566	-0.24445	0.912824	3.14	25.41	0	0	0	0	0	0	0	0	0	6.71	1.33	0	0	0	0	2.18	0	0	0	0	0	11.74	0	14.16	0	0
StET028390	TTGAAGTTTTGGATGTT	BQ118990	BQ118990|-|NA|-|64-80|#|	-0.63101	0.814457	-0.647861	0.788961	-0.409562	0.915276	0.225619	0.957085	0.554106	0.947078	-1.48246	0.500168	0.737927	0.562675	-0.581136	0.911824	0.181554	1	17.49	8.47	27.97	25.63	46.38	28.16	18.47	12.09	59.07	0	15.82	4.27	11.3	23.69	0	60.57	11.07	3.63	0	26.29	31.3	0	16.38	10.06	10.26	1.77	42.9	0
StET026498	TGTTCTATTGAATTGCA	BQ119035	BQ119035|-|NA|-|254-270|#|	-0.586891	0.956948	-2.07738	0.346818	-1.11629	0.632653	-1.24776	0.535259	-0.138343	1	0.497976	0.917792	0.714051	0.901778	-0.0330179	0.9846	0.680975	1	4.54	47.43	7.19	0	0	0	5.54	0	18.85	12.58	0	7.93	0	8.29	0	0	0	0	1.82	0	0	0	26.73	0	3.42	0	0	0
StET022249	TAGGTAGGTAGTTGAGC	BQ119111	BQ119111|-|similar to UniRef100_O49665 Cluster: Predicted protein; n=1; Arabidopsis thaliana|Rep: Predicted protein - Arabidopsis thaliana (Mouse-ear cress), partial (12%)|-|73-89|#|	2.91408	0.124144	1.44089	0.407452	1.24117	0.540217	-1.16636	0.628353	1.09548	0.907148	0.801601	0.785549	-2.19965	0.385408	1.38831	1	-0.952496	0.788728	4.74	0	1.6	0	0	0	0	14.51	16.34	0	21.64	1.83	1.99	8.29	0	0	0	5.81	0	0	0	29.07	0	0	0	5.31	26.92	23.17
StET015899	GCAAAGCCCTAGTGAAA	BQ119131	BQ119131|-|similar to UniRef100_A7PI19 Cluster: Chromosome chr13 scaffold_17, whole genome shotgun sequence; n=1; Vitis vinifera|Rep: Chromosome chr13 scaffold_17, whole genome shotgun sequence - Vitis vinifera (Grape), partial (12%)|-|123-139|#|	-0.0637918	1	0.281343	0.919827	-0.471671	0.737797	-0.271096	0.898166	1.38692	0.738342	0.237062	1	-0.558124	0.828275	2.67302	0.308749	2.10796	0.443996	27.24	57.59	42.35	34.18	12.56	0	20.32	63.69	18.85	20.66	16.65	28.05	9.31	13.03	59.02	25.7	49.8	16.71	38.24	49.48	0	65.11	48.28	20.12	58.15	31.86	33.65	23.17
StET015898	GCAAAGCACTAGTGAAA	BQ119131	BQ119131|-|similar to UniRef100_A7PI19 Cluster: Chromosome chr13 scaffold_17, whole genome shotgun sequence; n=1; Vitis vinifera|Rep: Chromosome chr13 scaffold_17, whole genome shotgun sequence - Vitis vinifera (Grape), partial (12%)|-|123-139|#|	1.21413	0.712325	2.0036	0.297848	0.0475653	1	-1.08892	0.670265	2.40567	0.409854	1.92531	0.223825	-2.21436	0.422132	3.07347	0.896733	0.874918	1	9.21	0	14.38	0	0	0	0	0	15.08	4.49	0	11.58	13.3	0	0	22.94	27.67	6.54	20.03	86.6	0	10.46	0	5.03	0	11.21	27.76	0
StET025580	TGCATTGCATTGAAGCA	BQ119143	BQ119143|-|weakly similar to UniRef100_A7Q488 Cluster: Chromosome chr9 scaffold_49, whole genome shotgun sequence; n=1; Vitis vinifera|Rep: Chromosome chr9 scaffold_49, whole genome shotgun sequence - Vitis vinifera (Grape), partial (20%)|-|81-97|#|	0.810278	0.822092	-0.502717	0.87988	0.633263	0.859939	0.147517	1	-0.911613	0.93403	2.83686	0.3267	0.710743	0.784348	-0.701171	0.928948	0.00544155	1	9.11	0	11.19	12.82	0	7.51	14.78	24.18	22.62	0	39.96	0	3.99	9.48	0	0	21.21	2.18	0	0	0	0	12.93	5.87	6.84	0	23.55	0
StET018843	GTGAGTTACCCTGGAGT	BQ119154	BQ119154|-|NA|-|53-69|#|	-1.32022	0.678668	-0.602334	0.906838	2.45617	0.15157	-0.284468	1	1.5151	0.799357	1.02391	0.598153	2.5422	0.300401	-0.794269	0.909566	1.85668	0.873283	2.74	0	5.59	0	0	30.04	2.77	1.61	0	0	0	3.66	6.65	0	0	0	15.68	5.81	0	0	0	0	0	0	0	18.29	12.62	0
StET003593	ACAATCTAATGAATGAG	BQ119154	BQ119154|-|NA|-|245-261|#|	-0.853588	0.784863	-2.20151	0.147604	-2.06417	0.427013	-1.61461	0.535948	-1.87991	0.672144	1.79342	0.434447	-1.73043	0.591773	2.2362	1	0.508024	1	4.27	0	10.39	9.26	0	0	2.77	0	0	0	0	6.1	3.99	0	0	0	0	0	0	95.87	0	0	0	0	0	14.75	0	0
StET008465	ATTATTGTAGCACATTA	BQ119214	BQ119214|-|similar to UniRef100_A7NWL1 Cluster: Chromosome chr5 scaffold_2, whole genome shotgun sequence; n=1; Vitis vinifera|Rep: Chromosome chr5 scaffold_2, whole genome shotgun sequence - Vitis vinifera (Grape), partial (25%)|-|264-280|#|	2.82715	0.312432	2.59043	0.260519	-2.16796	0.334986	-4.49751	0.00724449	1.63597	0.680506	0.70225	0.988583	-4.27356	0.086101	4.3241	0.615805	0.0471989	1	5.27	0	0	0	0	0	0	0	0	30.54	6.66	6.71	0	0	0	0	0	6.54	21.85	81.96	30.14	0	0	20.96	0	0	0	0
StET009769	CAATACCAATAATGATG	BQ119237	BQ119237|-|similar to UniRef100_Q9U913 Cluster: GAMP; n=1; Procambarus clarkii|Rep: GAMP - Procambarus clarkii (Red swamp crayfish), partial (5%)|-|321-337|#|	0.841308	0.802849	2.78853	0.16532	0.0064161	1	-0.292869	0.936946	-0.374266	1	0.882171	0.704083	-2.08802	0.369054	-0.394587	0.947291	-2.46323	0.126589	19.76	0	18.38	0	0	0	5.54	2.42	25.14	10.78	0	9.15	5.98	21.32	132.79	38.54	8.3	20.34	0	0	59.12	47.67	0	14.25	8.55	10.03	0	75.84
StET009767	CAATACCAACAATGATG	BQ119237	BQ119237|-|similar to UniRef100_Q9U913 Cluster: GAMP; n=1; Procambarus clarkii|Rep: GAMP - Procambarus clarkii (Red swamp crayfish), partial (5%)|-|321-337|#|	-0.49279	0.960534	-0.442157	0.958056	-2.3322	0.237205	2.54824	0.0900572	0.505407	1	0.779682	0.817165	0.879356	0.807857	-0.420911	0.93996	0.458241	1	8.95	0	8.79	0	25.12	0	19.39	0	10.06	17.07	0	9.15	3.32	0	10.54	11.93	0	6.54	10.92	0	0	0	0	23.47	0	0	0	0
StET013956	GAAGTAGAGGCCTTTAG	BQ119364	BQ119364|-|homologue to UniRef100_A0FKE6 Cluster: Chloroplast threonine deaminase 1; n=1; Solanum lycopersicum|Rep: Chloroplast threonine, partial (2%)|-|323-340|#|	0.96958	0.831761	0.292524	1	0.387415	0.856679	-0.284468	1	0.0684711	1	-1.21231	1	1.86125	0.427606	-1.87656	0.270393	0.0538386	1	2.54	0	3.2	0	0	0	14.78	16.12	27.65	0	0	0	5.32	0	0	0	23.98	2.18	0	0	0	0	0	0	0	2.36	0	0
StET005020	AGATATTTGACTAGCTA	BQ119499	BQ119499|-|NA|-|91-107|#|	2.47397	0.45397	0.0341756	1	1.3546	0.56458	0.647095	0.821392	2.35495	0.600401	1.70189	0.432009	-1.75449	0.440874	1.788	0.915919	0.0471989	1	3.15	0	0	0	0	0	0	0	0	0	24.14	8.54	0	0	0	0	0	0	0	0	0	0	0	13.41	0	10.03	0	0
StET017971	GGTGGTTTAAAGATCCT	BQ119536	BQ119536|-|UniRef100_Q6VMQ2 Cluster: Gbiaa-Re; n=2; Gossypium barbadense|Rep: Gbiaa-Re - Gossypium barbadense (Sea-island cotton) (Egyptian cotton), partial (10%)|-|209-225|#|	-0.166721	0.997409	-0.539349	0.761359	-1.27691	0.169998	-2.70021	0.00114809	-0.966514	0.546179	-0.970638	0.922381	-0.126413	1	0.481578	0.911973	0.357649	1	36.23	55.9	45.55	8.54	57.01	125.8	35.09	50.79	103.06	53.9	13.32	34.75	35.91	28.43	52.7	73.42	5.53	37.05	27.31	63.4	99.69	29.07	33.62	93.06	41.05	24.19	52.99	10.53
StET019506	GTTGAGATGGCTTTCAG	BQ119576	BQ119576|-|similar to UniRef100_A7P2B8 Cluster: Chromosome chr1 scaffold_5, whole genome shotgun sequence; n=1; Vitis vinifera|Rep: Chromosome chr1 scaffold_5, whole genome shotgun sequence - Vitis vinifera (Grape), partial (10%)|-|165-181|#|	1.26189	0.74707	1.02737	0.662771	0.653864	0.886388	-2.27669	0.147711	0.712274	1	-1.33154	0.752743	-1.76002	0.459029	0.0319468	1	-1.83076	0.286236	3.8	0	1.6	0	0	0	3.69	17.74	2.51	0	0	3.66	0	15.4	0	0	0	2.18	0	0	0	22.09	0	0	10.26	0	0	0
StET030228	TTTGTGGATGATAATTT	BQ119588	BQ119588|-|similar to UniRef100_A7PJ43 Cluster: Chromosome chr12 scaffold_18, whole genome shotgun sequence; n=1; Vitis vinifera|Rep: Chromosome chr12 scaffold_18, whole genome shotgun sequence - Vitis vinifera (Grape), partial (12%)|-|71-87|#|	-2.20892	0.415193	-0.556805	0.934604	2.28434	0.192646	2.55284	0.131836	-0.393308	1	-1.50289	0.978698	2.56199	0.305991	-2.04236	0.151783	0.447376	1	3.46	32.18	7.99	0	0	0	0	0	0	0	0	0	3.99	7.11	0	0	17.52	0	0	0	0	0	0	0	0	0	15.14	0
StET008386	ATTAGTTCATTACATAT	BQ119700	BQ119700|-|similar to UniRef100_A7R1T9 Cluster: Chromosome undetermined scaffold_377, whole genome shotgun sequence; n=1; Vitis vinifera|Rep: Chromosome undetermined scaffold_377, whole genome shotgun sequence - Vitis vinifera (Grape), partial (28%)|-|44-60|#|	1.70256	0.694281	0.945519	0.762964	0.87643	0.847711	2.14192	0.276786	-0.555252	1	-1.73742	1	0.197902	1	-3.22106	0.123647	-3.04834	0.189184	6.83	0	0	0	0	0	10.16	0	0	49.41	0	0	3.99	0	0	0	24.9	3.63	0	0	0	0	0	0	10.26	0	0	25.28
StET023338	TATTATGAGAATTATGC	BQ119736	BQ119736|-|homologue to UniRef100_A0MWC2 Cluster: Apyrase-like protein; n=1; Nicotiana tabacum|Rep: Apyrase-like protein - Nicotiana tabacum (Common tobacco), partial (6%)|-|14-30|#|	-0.0993563	0.983451	-0.681579	0.633857	-0.0419129	1	-0.137402	0.985903	0.811408	0.0702354	1.36913	0.06548	0.506366	0.818746	0.113073	1	0.634834	0.558204	87.67	76.23	166.21	124.61	68.61	129.55	107.13	88.68	172.19	102.41	119.04	93.89	55.19	74.64	0	59.65	139.26	81.36	51.89	0	48.69	189.51	125.87	65.39	41.05	89.08	97.57	44.24
StET008325	ATTACAAACAGATTTAT	BQ119736	BQ119736|-|homologue to UniRef100_A0MWC2 Cluster: Apyrase-like protein; n=1; Nicotiana tabacum|Rep: Apyrase-like protein - Nicotiana tabacum (Common tobacco), partial (6%)|-|35-52|#|	-0.901128	0.873555	-0.596985	0.849329	-1.72101	0.349072	-0.610671	0.861714	-0.839724	0.956913	-1.36633	0.988583	2.36437	0.275485	-2.58166	0.206752	-0.214891	0.946096	7.39	0	14.38	19.94	0	43.18	21.24	0	0	21.56	31.63	1.83	0	4.74	0	28.45	15.68	15.98	0	0	0	0	0	12.58	0	0	0	0
StET024367	TCCTCTTCTTCACTGTA	BQ119742	BQ119742|-|NA|-|370-386|#|	2.65451	0.355199	2.51302	0.265654	1.45298	0.488777	-1.1646	0.442111	-0.636461	1	-2.47978	0.746816	-0.993633	0.742752	-2.16119	0.375977	-3.24592	0.0499803	3.33	0	0	0	0	0	0	14.51	0	0	22.48	2.44	0	0	0	0	23.98	0	7.28	0	0	0	0	0	8.55	19.47	0	0
StET005907	AGTCTGTTGCTTGAATC	BQ119769	BQ119769|-|similar to UniRef100_Q6RDQ8 Cluster: Envelope glycoprotein; n=1; Human immunodeficiency virus 1|Rep: Envelope glycoprotein -, partial (4%)|-|161-177|#|	2.173	0.464125	0.968938	0.632329	2.29109	0.153271	1.08701	0.520168	0.194122	1	-0.74753	1	-0.237281	1	-0.824978	0.828946	-1.01291	0.606034	4.6	0	4.79	0	0	0	1.85	4.84	46.5	0	0	0	3.99	14.22	6.32	0	0	2.18	0	0	0	0	0	6.71	0	18.29	14.3	0
StET025065	TGAAATTTATATCTTAT	BQ119838	BQ119838|-|NA|-|39-55|#|	1.03764	0.764699	0.675024	0.82372	0.632388	0.86769	1.68711	0.154179	-0.645199	1	0.117823	0.988583	0.337401	1	-1.29874	0.755027	-0.959353	0.818387	4.85	0	0	9.26	0	0	6.46	20.15	0	0	0	14.02	5.98	7.11	0	24.78	0	0	0	0	0	0	0	10.06	0	0	0	25.28
StET025064	TGAAATTTATATCCTAT	BQ119838	BQ119838|-|NA|-|39-55|#|	0.30618	1	0.55994	0.948161	-0.742588	0.863772	-0.153486	1	-2.53608	0.600401	0.745381	0.835423	-1.14057	0.771992	1.24229	1	0.0904712	1	7.13	25.41	0	6.41	0	0	0	15.32	0	0	0	10.97	9.97	5.92	0	0	36.89	4.36	0	0	35.93	0	34.49	0	0	0	13.46	29.49
StET018695	GTCGCTGTGTTGAATAC	BQ119933	BQ119933|-|NA|-|155-171|#|	1.17858	0.714557	1.21511	0.608531	1.42475	0.499839	1.2937	0.529319	0.474736	1	-0.85546	1	-1.42229	0.508503	0.0901347	1	-1.41785	0.54484	3.14	0	1.6	0	0	0	0	0	0	8.98	0	4.27	0	0	0	0	11.07	0	0	0	0	0	0	10.06	3.42	0	12.62	0
StET007182	ATCGCTGTGTTGAATAC	BQ119933	BQ119933|-|NA|-|155-171|#|	0.134037	1	1.30388	0.563394	-3.34695	0.0505957	0.539881	0.851333	1.94484	0.628331	-0.85546	1	-0.898068	0.809782	1.86178	0.91958	0.970396	1	7.53	0	4	0	27.06	0	0	0	26.39	0	0	3.05	7.31	14.22	0	29.37	29.51	1.45	10.92	0	0	0	15.52	12.58	29.07	0	0	0
StET004246	ACTCATCAAATGAATGA	BQ119935	BQ119935|-|NA|-|60-76|#|	0.371318	0.68227	-0.386104	0.77512	1.71711	0.347197	1.62352	0.355901	0.850682	0.772499	-0.821921	1	1.82622	0.303926	-1.92185	0.441365	-0.0626547	1	35.37	42.35	27.17	42.72	40.58	52.57	39.71	62.88	85.47	26.95	72.42	37.8	30.59	17.77	0	32.12	48.88	42.86	31.86	0	57.96	0	6.04	2.52	3.42	48.96	52.99	27.39
StET013250	CTTTGTCGTGATATACG	BQ119970	BQ119970|-|similar to UniRef100_A7NSW5 Cluster: Chromosome chr18 scaffold_1, whole genome shotgun sequence; n=1; Vitis vinifera|Rep: Chromosome chr18 scaffold_1, whole genome shotgun sequence - Vitis vinifera (Grape), partial (9%)|-|123-139|#|	0.0995901	1	-0.192304	0.991171	-1.2761	0.485863	-0.549812	0.833668	-0.222934	1	-1.00087	0.741561	0.389791	0.91274	-0.524151	0.930628	-0.130851	1	14.68	32.18	27.97	14.24	19.33	0	27.71	0	21.37	0	62.43	29.27	13.96	11.85	0	11.01	45.19	14.53	19.12	0	17.39	32.55	30.18	10.06	0	9.44	0	0
StET016396	GCCTTAACGAATAGCTG	BQ120042	BQ120042|-|homologue to UniRef100_A7NSL9 Cluster: Chromosome chr18 scaffold_1, whole genome shotgun sequence; n=1; Vitis vinifera|Rep: Chromosome chr18 scaffold_1, whole genome shotgun sequence - Vitis vinifera (Grape), partial (4%)|-|75-91|#|	-1.75635	0.572448	-0.826307	0.821925	-1.34763	0.458111	-0.632947	0.775971	2.29883	0.62592	2.02364	0.289085	0.458622	0.954634	3.27499	0.460482	3.71769	0.58939	6.2	0	1.6	7.12	45.42	28.16	0	8.87	0	0	0	0	10.64	0	27.4	0	11.99	7.26	0	0	0	31.39	8.62	3.35	13.68	13.57	0	0
StET020928	TAATGACTATAAGCAGG	BQ120082	BQ120082|-|similar to UniRef100_A7QRN7 Cluster: Chromosome undetermined scaffold_151, whole genome shotgun sequence; n=1; Vitis vinifera|Rep: Chromosome undetermined scaffold_151, whole genome shotgun sequence - Vitis vinifera (Grape), partial (42%)|-|35-51|#|	-0.327005	1	-0.785609	0.821691	0.103942	1	1.03773	0.525534	0.259397	1	0.287297	1	0.648732	0.889413	0.841107	1	1.47182	0.903991	3.11	0	0	9.26	0	18.78	0	0	0	12.58	0	6.1	2.66	0	0	0	12.91	0	0	0	0	0	0	12.58	0	4.72	10.09	0
StET027965	TTCCAGGACAAAGGACT	BQ120114	BQ120114|-|UniRef100_A7QNN7 Cluster: Serine/threonine protein phosphatase; n=1; Vitis vinifera|Rep: Serine/threonine protein phosphatase - Vitis vinifera (Grape), partial (24%)|-|420-436|#|	0.576007	0.961394	-0.0449453	1	-1.02237	0.65359	1.00217	0.694394	-1.51818	0.767732	-0.950617	1	1.10138	0.786787	-0.587579	0.978941	0.615893	1	3.02	27.1	0	0	0	0	0	12.09	26.39	0	0	0	5.32	4.74	0	0	20.29	0	0	0	0	0	0	0	8.55	0	0	0
StET003587	ACAATATTTACCAGTGC	BQ120309	BQ120309|-|similar to UniRef100_A7PUW6 Cluster: Chromosome chr4 scaffold_32, whole genome shotgun sequence; n=1; Vitis vinifera|Rep: Chromosome chr4 scaffold_32, whole genome shotgun sequence - Vitis vinifera (Grape), partial (22%)|-|232-248|#|	0.721989	0.93719	-1.11914	0.652811	-0.307206	0.99695	-2.28527	0.0928298	-0.617971	1	-2.05917	1	-0.166269	1	-0.772758	0.924953	-0.942209	0.821187	2.6	0	17.58	0	0	0	0	0	0	10.78	0	0	21.94	0	0	0	0	4.36	0	0	0	13.95	0	7.55	0	0	0	0
StET016118	GCAGCCATTTGTGGAGC	BQ120338	BQ120338|-|NA|-|280-296|#|	0.956735	0.701537	0.83404	0.797767	1.92852	0.282895	-0.709587	0.585804	1.3139	0.725708	0.70225	0.988583	1.13356	0.616221	0.639112	1	1.80808	0.799964	2.98	0	5.59	0	0	0	9.24	9.67	16.34	0	5.83	4.27	5.32	0	0	17.44	16.6	0	0	0	0	0	0	0	5.13	2.95	5.89	0
StET023854	TCAAGTTTGCTCTATTA	BQ120340	BQ120340|-|similar to UniRef100_A7Q9J7 Cluster: Chromosome chr5 scaffold_67, whole genome shotgun sequence; n=1; Vitis vinifera|Rep: Chromosome chr5 scaffold_67, whole genome shotgun sequence - Vitis vinifera (Grape), partial (10%)|-|147-163|#|	-0.552466	0.814457	0.0341756	1	1.74485	0.389944	1.03343	0.484358	0.238952	1	2.75664	0.440515	-1.21168	0.619528	-1.24975	0.753672	-2.38143	0.316971	3.66	0	0	0	0	0	0	0	0	0	0	0	0	0	0	0	0	0	0	0	0	0	0	6.71	0	0	0	0
StET025137	TGAAGTTTGCTCTATTA	BQ120340	BQ120340|-|similar to UniRef100_A7Q9J7 Cluster: Chromosome chr5 scaffold_67, whole genome shotgun sequence; n=1; Vitis vinifera|Rep: Chromosome chr5 scaffold_67, whole genome shotgun sequence - Vitis vinifera (Grape), partial (10%)|-|147-163|#|	0.00999241	1	0.476135	0.96218	-0.78197	0.856679	2.5673	0.041567	0.240428	1	-1.04275	0.988583	2.61079	0.271162	-2.56406	0.27267	0.0431253	0.913921	7.11	0	5.59	0	0	45.06	6.46	18.54	42.73	0	0	3.05	0	5.92	0	18.35	26.75	0	28.22	0	0	0	0	3.35	0	0	0	0
StET006854	ATATTGCTTTCCCTTCT	BQ120419	BQ120419|-|similar to UniRef100_Q9FVC6 Cluster: Guanylate kinase; n=1; Nicotiana tabacum|Rep: Guanylate kinase - Nicotiana tabacum (Common tobacco), partial (20%)|-|28-44|#|	-0.535728	0.909051	1.59002	0.503904	-3.07815	0.186645	-1.90294	0.419918	3.62841	0.421055	0.70225	0.988583	-2.39925	0.387256	3.38084	0.947866	1.10567	0.90856	3.67	0	6.39	0	0	0	0	0	0	0	0	4.27	0	5.92	0	0	27.67	1.45	0	66.49	0	0	0	0	3.42	0	0	0
StET006252	ATAAATTACAAATCTTA	BQ120446	BQ120446|-|weakly similar to UniRef100_A7PKV3 Cluster: Chromosome chr7 scaffold_20, whole genome shotgun sequence; n=1; Vitis vinifera|Rep: Chromosome chr7 scaffold_20, whole genome shotgun sequence - Vitis vinifera (Grape), partial (26%)|-|92-108|#|	1.52008	0.814457	1.57604	0.666765	3.35771	0.1101	3.26012	0.0650575	3.28658	1	4.51698	0.045572	-0.302245	1	0.808323	1	0.506491	0.920642	165.23	0	1.6	180.15	0	0	0	185.42	25.14	0	9.99	1.22	272.63	137.43	147.55	114.72	0	50.12	97.41	196.39	0	24.42	0	23.47	0	28.91	752.83	286.5
StET029158	TTGTTATTGTTATACTA	BQ120467	BQ120467|-|weakly similar to UniRef100_A7QSU6 Cluster: Chromosome chr4 scaffold_162, whole genome shotgun sequence; n=1; Vitis vinifera|Rep: Chromosome chr4 scaffold_162, whole genome shotgun sequence - Vitis vinifera (Grape), partial (8%)|-|5-22|#|	1.52478	0.712325	0.150563	1	-0.745062	0.887497	-1.36588	0.501446	0.598837	1	2.53229	0.149805	-1.03992	0.7663	1.67984	1	0.609861	0.968268	3.46	6.78	7.19	0	0	0	0	45.95	0	0	0	0	2.66	8.29	0	0	0	5.81	0	0	0	0	0	27.67	0	0	0	0
StET029159	TTGTTATTGTTGTACTA	BQ120467	BQ120467|-|weakly similar to UniRef100_A7QSU6 Cluster: Chromosome chr4 scaffold_162, whole genome shotgun sequence; n=1; Vitis vinifera|Rep: Chromosome chr4 scaffold_162, whole genome shotgun sequence - Vitis vinifera (Grape), partial (8%)|-|5-22|#|	2.38397	0.185404	2.32425	0.194273	0.457313	0.950798	1.98361	0.314402	-0.891387	1	3.14491	0.126585	-0.856306	0.81375	1.39538	0.924279	0.519773	1	7.07	0	0	0	0	0	7.39	29.02	0	11.68	17.48	8.54	4.65	15.4	0	16.52	33.2	4.36	0	0	0	0	0	14.25	5.13	0	8.41	0
StET010967	CCAATCCCATCATTGTA	BQ120484	BQ120484|-|NA|-|248-264|#|	-0.492475	0.964556	0.262471	1	-1.35234	0.542545	-1.63856	0.379364	-2.31405	0.397832	-1.31506	0.73853	-0.822049	0.874881	-0.287606	0.961094	-1.12515	0.754093	3.66	0	0	5.7	0	16.9	1.85	0	0	8.98	0	0	5.98	3.55	0	0	0	2.18	19.12	0	0	31.39	12.07	0	0	0	12.62	0
StET026772	TTAAAGTACTCTGTATA	BQ120684	BQ120684|-|NA|-|62-78|#|	2.74606	0.288143	0.0341756	1	-3.31998	0.0505892	-0.352195	0.947854	-0.359529	1	0.0190403	1	-3.29741	0.145492	1.8277	0.924223	-1.62561	0.435524	3.58	0	0	0	0	0	0	11.29	0	17.07	14.15	0	0	0	0	0	0	0	0	0	0	20.93	0	23.47	13.68	0	0	0
StET023302	TATTAGCTCATTCCTTG	BQ120694	BQ120694|-|UniRef100_A1XC16 Cluster: Acetyl co-A carboxylase; n=1; Buckleya distichophylla|Rep: Acetyl co-A carboxylase -, partial (3%)|-|532-548|#|	-0.188322	1	-0.149078	1	0.511979	0.921126	-0.834743	0.666348	-2.08544	0.592254	-0.733774	1	-1.03386	0.697883	0.0696471	1	-1.01426	0.793519	2.79	8.47	4	0	0	0	0	10.48	0	0	0	0	0	0	0	0	0	2.18	5.46	0	0	0	0	10.9	15.39	2.95	0	0
StET020951	TAATGCGAGCTATATAA	BQ120714	BQ120714|-|similar to UniRef100_A7PH67 Cluster: Chromosome chr17 scaffold_16, whole genome shotgun sequence; n=1; Vitis vinifera|Rep: Chromosome chr17 scaffold_16, whole genome shotgun sequence - Vitis vinifera (Grape), partial (10%)|-|176-192|#|	-0.313041	1	-1.92275	0.398812	-3.72022	0.0790176	-2.0639	0.373993	-1.37626	0.767732	-0.518773	1	-1.76897	0.612484	2.72397	0.937962	0.9248	1	2.99	22.02	0	0	0	0	0	14.51	0	0	0	0	1.99	0	0	0	0	0	0	0	0	0	0	26.83	47.89	0	0	0
StET027840	TTCAGATAGACAAACAG	BQ120739	BQ120739|-|homologue to UniRef100_A7PCL4 Cluster: Chromosome chr17 scaffold_12, whole genome shotgun sequence; n=1; Vitis vinifera|Rep: Chromosome chr17 scaffold_12, whole genome shotgun sequence - Vitis vinifera (Grape), partial (15%)|-|221-237|#|	2.59245	0.246726	2.14561	0.273485	0.973926	0.692461	0.32658	0.968837	1.39275	0.686238	0.70225	0.988583	-1.55774	0.485527	2.01157	0.87093	0.462227	1	4.22	0	1.6	0	0	0	1.85	17.74	0	0	19.15	0	10.64	23.69	0	0	0	8.72	0	0	0	0	0	9.22	10.26	0	8.41	35.81
StET025081	TGAACCTCCCATAGGAG	BQ120909	BQ120909|-|similar to UniRef100_A7QB18 Cluster: Chromosome chr5 scaffold_72, whole genome shotgun sequence; n=1; Vitis vinifera|Rep: Chromosome chr5 scaffold_72, whole genome shotgun sequence - Vitis vinifera (Grape), partial (22%)|-|109-125|#|	0.702548	0.880642	0.978189	0.767439	1.21043	0.558527	1.33697	0.467602	-0.847519	0.994026	1.57536	0.587822	-0.299324	1	0.603848	1	0.304163	1	11.01	0	21.58	0	0	0	10.16	14.51	37.71	3.59	0	3.66	4.65	16.59	46.37	17.44	0	0	0	0	0	0	32.76	0	6.84	10.03	7.57	23.17
StET023661	TATTTGTACTCATACAA	BQ121030	BQ121030|-|weakly similar to UniRef100_A7QIV3 Cluster: Chromosome chr2 scaffold_105, whole genome shotgun sequence; n=1; Vitis vinifera|Rep: Chromosome chr2 scaffold_105, whole genome shotgun sequence - Vitis vinifera (Grape), partial (74%)|-|136-152|#|	-1.00844	0.628835	-0.114024	1	-1.09583	0.669803	-0.780688	0.747133	-0.325975	1	0.35615	0.988583	0.50156	0.91794	0.615632	1	1.12888	0.791782	23.42	55.9	11.19	7.12	85.03	41.31	37.86	34.66	10.06	22.46	0	23.78	20.61	22.51	101.18	15.6	34.12	15.98	34.59	97.42	47.53	0	0	7.55	23.94	6.49	26.92	0
StET029320	TTTAATAGATCCTTTTG	BQ121174	BQ121174|-|weakly similar to UniRef100_A7PIN0 Cluster: Chromosome chr13 scaffold_17, whole genome shotgun sequence; n=1; Vitis vinifera|Rep: Chromosome chr13 scaffold_17, whole genome shotgun sequence - Vitis vinifera (Grape), partial (8%)|-|54-70|#|	-2.03438	0.273486	0.024629	1	1.33786	0.52512	-0.284468	1	-2.42316	0.217041	-1.7358	0.615695	2.52072	0.199513	-3.32891	0.00146647	-0.864389	0.779041	2.69	0	11.19	17.8	4.83	0	0	0	0	0	0	3.05	1.99	2.37	0	0	0	9.44	18.21	0	0	0	0	0	0	0	10.94	0
StET000927	AAATGAATAAGGAGAAA	BQ121779	BQ121779|-|weakly similar to UniRef100_A7Q397 Cluster: Chromosome chr12 scaffold_47, whole genome shotgun sequence; n=1; Vitis vinifera|Rep: Chromosome chr12 scaffold_47, whole genome shotgun sequence - Vitis vinifera (Grape), partial (6%)|-|77-93|#|	-0.279811	0.943396	0.0607914	1	2.20449	0.0348541	1.68595	0.297509	-0.186843	1	-0.170893	0.915782	2.49716	0.0867861	-2.09394	0.402404	0.41361	1	65.19	99.94	139.04	93.99	44.45	150.21	40.63	50.79	65.36	26.05	108.21	18.29	177.54	138.61	77.99	83.51	142.03	119.86	25.49	9.28	0	20.93	26.73	36.89	0	67.84	96.73	48.45
StET019950	GTTTTGTAAAGTTTTAC	BQ121802	BQ121802|-|NA|-|92-108|#|	1.66456	0.437619	1.43181	0.439713	-1.58263	0.475403	-1.32407	0.557627	-0.445727	0.869847	0.331236	0.988583	-2.19595	0.352004	0.837965	1	-1.35419	0.658674	33.93	0	9.59	27.06	0	0	38.79	37.08	95.52	17.07	36.63	62.8	19.28	20.14	23.19	18.35	98.68	43.58	22.76	230.41	33.62	84.87	0	37.73	29.07	37.75	0	21.07
StET019949	GTTTTGTAAAGCTTTAC	BQ121802	BQ121802|-|NA|-|92-108|#|	0.249571	0.999753	0.306923	0.989051	2.54332	0.117427	1.39355	0.53249	0.254752	1	-1.30155	1	1.60815	0.545799	-2.29885	0.414773	-0.707854	0.848428	19.81	0	26.37	37.03	10.63	0	30.48	0	21.37	12.58	65.76	14.02	16.62	3.55	0	0	40.58	34.87	41.88	6.19	0	0	0	0	25.65	41.88	9.25	50.56
StET013114	CTTTAATGTTTTGTTAT	BQ121931	BQ121931|-|NA|-|136-152|#|BQ120511|-|similar to UniRef100_A8IDV8 Cluster: Inositol-1,4,5-triphosphate-5-phosphatase; n=1; Solanum lycopersicum|Rep: Inositol-1,4,5-triphosphate-5-phosphatase - Solanum lycopersicum (Tomato) (Lycopersicon esculentum), partial (10%)|-|163-179|#|	1.7619	0.496485	3.26401	0.0091294	0.712303	0.903554	1.7784	0.330916	0.222607	1	1.64379	0.536103	-0.936962	0.809672	1.41337	1	0.470524	1	16.26	0	14.38	0	0	0	6.46	35.47	0	13.48	18.31	0	21.28	55.68	84.31	77.09	12.91	23.25	20.03	0	37.09	0	0	0	11.97	0	0	14.75
StET005871	AGTATTTGCCTGTATGT	BQ122065	BQ122065|-|homologue to UniRef100_Q9M6A3 Cluster: Protein ASC1; n=1; Solanum lycopersicum|Rep: Protein ASC1 - Solanum lycopersicum (Tomato) (Lycopersicon esculentum), partial (52%)|-|58-74|#|	-2.59187	0.324	-3.51411	0.104286	0.37443	0.960967	1.42368	0.442236	4.9091	0.367807	6.15695	1.41326e-09	-0.178862	1	3.72754	0.545352	3.54042	0.726239	15.33	0	1.6	19.94	50.25	0	0	0	0	0	3.33	0	4.65	0	0	0	0	0	0	17.01	31.3	0	0	32.7	0	0	10.94	50.56
StET026800	TTAAATGTATAGTTTCT	BQ122079	BQ122079|-|similar to UniRef100_A2BUH5 Cluster: Aminotransferases class-I; n=1; Prochlorococcus marinus str. MIT 9515|Rep:, partial (4%)|-|172-188|#|	0.711317	0.876945	1.79955	0.436405	-2.56536	0.168925	-0.286191	0.957241	1.2817	0.586231	1.44652	0.618059	-1.40294	0.58157	1.42675	0.950039	0.0212825	1	5.76	3.39	13.58	0	0	0	0	0	0	13.48	0	1.22	15.29	20.14	0	35.79	0	14.53	0	0	0	0	12.93	9.22	27.36	0	0	6.32
StET006253	ATAAATTAGAATAATGA	BQ504405	BQ504405|-|similar to UniRef100_A7PFN8 Cluster: Chromosome chr11 scaffold_14, whole genome shotgun sequence; n=1; Vitis vinifera|Rep: Chromosome chr11 scaffold_14, whole genome shotgun sequence - Vitis vinifera (Grape), partial (19%)|-|130-147|#|	1.67359	0.511109	0.286526	1	-0.0148574	1	0.299673	1	-2.53608	0.600401	-1.57197	1	-1.80957	0.546949	0.645197	1	-1.17153	0.723359	4.78	0	7.99	0	0	0	0	0	2.51	19.76	0	14.02	5.32	0	0	0	0	9.44	0	0	0	0	0	40.24	0	18.88	0	27.39
StET016959	GGAAAGTTGAATTGTTT	BQ504405	BQ504405|-|similar to UniRef100_A7PFN8 Cluster: Chromosome chr11 scaffold_14, whole genome shotgun sequence; n=1; Vitis vinifera|Rep: Chromosome chr11 scaffold_14, whole genome shotgun sequence - Vitis vinifera (Grape), partial (19%)|-|109-125|#|	0.925292	0.808012	-0.208552	1	-0.429873	1	-2.95527	0.0636028	0.256265	1	-1.86197	1	-0.56945	0.933653	0.140115	1	-0.446534	0.913921	4.46	15.25	7.99	0	0	0	3.69	0	28.91	9.88	0	3.66	11.97	0	0	0	0	15.98	0	0	0	0	0	19.28	17.1	0	0	27.39
StET009278	CAAAAAAACAAAAAAAA	BQ504537	BQ504537|-|similar to UniRef100_A7PEJ3 Cluster: Chromosome chr11 scaffold_13, whole genome shotgun sequence; n=1; Vitis vinifera|Rep: Chromosome chr11 scaffold_13, whole genome shotgun sequence - Vitis vinifera (Grape), partial (4%)|-|189-206|#|	0.431747	0.93891	0.282691	0.912353	1.76024	0.21976	0.0872965	1	-0.475637	0.785207	0.146543	1	0.68915	0.809253	-1.36593	0.378333	-0.710724	0.7421	3.14	0	6.39	2.85	0	0	2.77	15.32	0	0	2.5	1.83	1.33	4.74	12.65	2.75	0	2.18	1.82	3.09	0	0	2.59	0	3.42	3.54	14.3	0
StET009261	CAAAAAAAAAAAAAAAC	BQ504537	BQ504537|-|similar to UniRef100_A7PEJ3 Cluster: Chromosome chr11 scaffold_13, whole genome shotgun sequence; n=1; Vitis vinifera|Rep: Chromosome chr11 scaffold_13, whole genome shotgun sequence - Vitis vinifera (Grape), partial (4%)|-|189-206|#|	0.309259	0.814457	-0.0905334	1	0.443641	0.706692	0.452786	0.648608	0.583342	0.869847	0.661563	0.69336	0.125276	1	0.1354	1	0.253583	1	23.37	11.86	15.18	36.32	16.43	20.65	30.48	13.7	25.14	28.75	29.13	35.97	27.93	27.25	27.4	26.61	12.91	23.97	9.1	6.19	13.91	9.3	26.73	18.44	44.47	31.27	21.03	52.67
StET000056	AAAAAAGGGAGGGGATT	BQ504563	BQ504563|-|similar to UniRef100_UPI000034F120 Cluster: glycosyltransferase family 14 protein / core-2/I-branching enzyme family protein; n=1; Arabidopsis thaliana|Rep: glycosyltransferase family 14 protein / core-2/I-branching enzyme family protein - Arabidopsis thaliana, partial (45%)|-|53-69|#|	0.145702	1	-1.05657	0.578614	2.84956	0.20796	1.13543	0.561111	-3.91057	0.0234894	-3.37828	0.196973	0.93613	0.669624	-3.9373	8.91723e-05	-3.05859	0.0129834	2.54	0	6.39	0	0	0	0	0	0	7.19	0	3.66	0	0	0	0	0	0	0	0	0	0	0	0	0	0	0	0
StET018858	GTGATCACAAGATTTTG	BQ504581	BQ504581|-|similar to UniRef100_A7PCZ5 Cluster: Chromosome chr17 scaffold_12, whole genome shotgun sequence; n=1; Vitis vinifera|Rep: Chromosome chr17 scaffold_12, whole genome shotgun sequence - Vitis vinifera (Grape), partial (14%)|-|51-67|#|	-0.0647922	1	0.56115	0.922428	-1.13456	0.609627	-0.238324	1	1.35473	0.780712	1.24134	0.554198	0.269453	1	1.21303	0.989476	1.48844	0.891358	4.87	5.08	8.79	0	0	0	21.24	12.9	0	0	0	12.8	7.98	13.03	42.16	0	0	7.99	0	0	0	0	0	9.22	18.81	0	9.25	0
StET012632	CTGTAATTGTATGTAAT	BQ504592	BQ504592|-|similar to UniRef100_O49354 Cluster: Hexaprenyldihydroxybenzoate methyltransferase, mitochondrial precursor; n=1; Arabidopsis thaliana|Rep: Hexaprenyldihydroxybenzoate methyltransferase, mitochondrial precursor - Arabidopsis thaliana (Mouse-ear cress), partial (61%)|-|127-143|#|	2.76118	0.491527	1.59647	0.303456	-1.80155	0.332934	-0.568412	0.857361	0.598837	1	-0.297487	1	-2.4999	0.274704	1.6825	0.930628	-0.952537	0.851801	2.7	0	0	0	0	0	0	0	0	0	42.45	0	0	2.37	0	0	0	5.08	5.46	0	0	0	18.11	0	11.97	0	3.36	0
StET006062	AGTTCATTGATGGTATT	BQ504615	BQ504615|-|homologue to UniRef100_A8W4W6 Cluster: Actin; n=1; Glycyrrhiza uralensis|Rep: Actin - Glycyrrhiza uralensis, partial (29%)|-|100-116|#|	0.85795	0.854796	1.94794	0.303456	0.651298	0.89667	-1.03317	0.552743	-0.154597	1	1.28703	0.642674	-0.601156	0.90071	1.72218	0.937962	1.18761	0.873283	2.86	0	7.19	0	0	0	0	0	0	19.76	0	0	1.33	0	0	30.29	12.91	5.08	0	0	0	0	0	0	15.39	0	26.92	0
StET009666	CAAGAAAACAATTCAAA	BQ504615	BQ504615|-|homologue to UniRef100_A8W4W6 Cluster: Actin; n=1; Glycyrrhiza uralensis|Rep: Actin - Glycyrrhiza uralensis, partial (29%)|-|121-138|#|	-0.391415	1	-0.715584	0.873852	1.08126	0.36938	-0.284468	1	-1.77253	0.651849	-0.85546	1	2.60845	0.34927	-1.49074	0.460482	1.28488	1	2.53	40.65	1.6	0	0	0	0	13.7	0	0	17.48	0	0	0	0	0	19.37	2.18	0	0	0	0	0	0	0	0	4.21	0
StET029398	TTTACCTTCATTGGTGT	BQ504730	BQ504730|-|homologue to UniRef100_Q946G3 Cluster: Small GTPase Rab2; n=1; Nicotiana tabacum|Rep: Small GTPase Rab2 - Nicotiana tabacum (Common tobacco), partial (14%)|-|197-213|#|	0.686732	0.855728	-1.50196	0.413246	-1.2764	0.450211	0.834374	0.596473	-0.198394	1	2.08241	0.196973	0.536015	0.91127	-0.150471	1	0.386555	1	10.29	33.88	6.39	24.92	0	0	5.54	5.64	56.56	11.68	1.66	13.41	25.27	8.29	0	0	0	5.08	6.37	0	0	0	11.21	15.93	15.39	0	8.41	0
StET008411	ATTATCAGCTTCTTTTG	BQ504734	BQ504734|-|homologue to UniRef100_Q38JJ2 Cluster: Disulfide-isomerase-like protein; n=1; Solanum tuberosum|Rep: Disulfide-isomerase-like protein - Solanum tuberosum (Potato), partial (23%)|-|34-50|#|	-1.02604	0.808099	-1.30119	0.641121	-2.04857	0.290075	1.60211	0.327043	-0.072089	1	0.668617	0.785549	1.07646	0.725944	-0.301039	0.939513	0.776192	1	25.55	32.18	27.97	16.38	0	135.19	32.32	20.15	23.88	0	0	10.37	59.85	60.42	0	0	0	16.71	18.21	77.32	0	0	18.11	6.71	20.52	0	11.78	0
StET016375	GCCTATGTAATGTTTTT	BQ504751	BQ504751|-|similar to UniRef100_A7NST0 Cluster: Chromosome chr18 scaffold_1, whole genome shotgun sequence; n=1; Vitis vinifera|Rep: Chromosome chr18 scaffold_1, whole genome shotgun sequence - Vitis vinifera (Grape), partial (6%)|-|48-64|#|	1.23751	0.547227	1.66366	0.405436	0.0305865	1	0.243988	0.97222	-2.72611	0.628331	-0.577622	0.988583	-0.68391	0.828275	-1.17854	0.810426	-1.8637	0.499316	12.22	0	15.18	7.83	13.53	0	0	12.09	25.14	0	20.81	8.54	27.26	0	50.59	0	14.76	19.61	37.33	0	0	0	29.31	5.87	22.23	13.57	0	27.39
StET005902	AGTCTATTCGGGTATGG	BQ504751	BQ504751|-|similar to UniRef100_A7NST0 Cluster: Chromosome chr18 scaffold_1, whole genome shotgun sequence; n=1; Vitis vinifera|Rep: Chromosome chr18 scaffold_1, whole genome shotgun sequence - Vitis vinifera (Grape), partial (6%)|-|287-303|#|	-1.97866	0.319305	-0.561091	0.868071	-0.393547	0.953763	-0.397656	0.916782	0.270582	1	1.28554	0.49213	0.335248	1	1.8331	0.937962	2.14902	0.594947	5.04	0	7.19	0	17.39	16.9	13.85	0	0	4.49	0	0	5.98	5.92	0	24.78	0	1.45	4.55	29.38	0	0	14.66	0	0	0	25.23	6.32
StET016374	GCCTATGTAATGTTCTT	BQ504751	BQ504751|-|similar to UniRef100_A7NST0 Cluster: Chromosome chr18 scaffold_1, whole genome shotgun sequence; n=1; Vitis vinifera|Rep: Chromosome chr18 scaffold_1, whole genome shotgun sequence - Vitis vinifera (Grape), partial (6%)|-|48-64|#|	0.739311	0.814457	1.32715	0.603283	-2.77465	0.158898	-1.45511	0.533562	-2.59446	0.613567	-0.504686	1	-1.96993	0.493725	0.597824	1	-1.37925	0.674491	11.24	10.16	1.6	10.68	0	16.9	0	12.9	2.51	7.19	21.64	7.32	11.97	7.11	52.7	12.85	0	28.33	0	86.6	0	0	0	16.77	54.73	9.44	7.57	0
StET001085	AAATTTATTATATATAA	BQ504763	BQ504763|-|similar to UniRef100_A6XN19 Cluster: Expressed protein; n=1; Prunus persica|Rep: Expressed protein - Prunus persica (Peach), partial (5%)|-|69-85|#|	0.0999603	0.998054	0.505817	0.537409	0.733946	0.677834	0.746124	0.72494	0.547019	0.651849	0.753051	0.331779	-0.125014	1	-0.240717	0.984608	-0.36731	0.873283	75.11	35.57	33.56	83.31	28.02	48.82	92.35	71.75	71.64	77.26	53.27	39.02	40.56	63.97	149.65	84.43	68.25	57.39	54.62	122.16	149.53	40.69	0	57.01	11.97	30.68	143.84	63.2
StET004610	AGAACATTTACAGTGTG	BQ504763	BQ504763|-|similar to UniRef100_A6XN19 Cluster: Expressed protein; n=1; Prunus persica|Rep: Expressed protein - Prunus persica (Peach), partial (5%)|-|90-107|#|	0.130897	1	-1.04703	0.678948	-1.18198	0.650761	-1.51491	0.411518	-0.154597	1	5.50666	0.106264	-0.927835	0.809253	2.55848	0.911973	1.68552	0.879817	4	0	0	12.82	0	0	0	12.09	2.51	0	0	4.88	0	4.74	0	0	0	0	0	0	31.3	0	0	0	3.42	0	10.09	0
StET003823	ACATCAGAAGAATATCA	BQ504948	BQ504948|-|similar to UniRef100_A7QM94 Cluster: Chromosome chr5 scaffold_124, whole genome shotgun sequence; n=1; Vitis vinifera|Rep: Chromosome chr5 scaffold_124, whole genome shotgun sequence - Vitis vinifera (Grape), partial (7%)|-|69-85|#|	-0.0221988	1	0.940659	0.700547	-3.31641	0.0906386	-1.36811	0.545947	-3.08841	0.274501	-2.16707	0.599302	-1.57924	0.564741	0.500973	1	-1.09189	0.746929	3.88	0	0	0	10.63	0	5.54	0	20.11	0	0	0	0	9.48	0	0	18.45	8.72	0	0	0	45.34	0	14.25	0	0	0	0
StET006704	ATATCAGAAGAATATCA	BQ504948	BQ504948|-|similar to UniRef100_A7QM94 Cluster: Chromosome chr5 scaffold_124, whole genome shotgun sequence; n=1; Vitis vinifera|Rep: Chromosome chr5 scaffold_124, whole genome shotgun sequence - Vitis vinifera (Grape), partial (7%)|-|69-85|#|	0.444152	0.962197	1.13311	0.666765	-0.88532	0.729637	0.0284009	1	1.45463	0.854534	-0.121448	1	-0.543694	0.931824	0.352274	1	-0.19202	0.971891	7.4	0	0	0	13.53	0	14.78	10.48	0	9.88	0	5.49	16.62	33.17	0	30.29	9.22	3.63	0	0	31.3	0	0	10.06	6.84	0	21.03	0
StET021879	TACTGTAAAATACATAC	BQ505005	BQ505005|-|similar to UniRef100_A7P5Y8 Cluster: Chromosome chr4 scaffold_6, whole genome shotgun sequence; n=1; Vitis vinifera|Rep: Chromosome chr4 scaffold_6, whole genome shotgun sequence - Vitis vinifera (Grape), partial (26%)|-|126-142|#|	-0.770855	0.844805	-1.59843	0.423648	2.21771	0.273555	2.092	0.177677	-2.17032	0.797553	0.674751	0.805689	2.97387	0.0724359	-2.98184	0.207212	-0.0146524	0.955198	8.02	0	21.58	22.79	31.89	0	13.85	17.74	2.51	28.75	0	0	4.65	0	0	22.94	0	2.91	0	0	0	0	0	5.03	0	10.03	0	44.24
StET027152	TTAGAATATGTAATAGT	BQ505032	BQ505032|-|similar to UniRef100_Q7Q509 Cluster: AGAP006699-PA; n=1; Anopheles gambiae str. PEST|Rep: AGAP006699-PA - Anopheles gambiae str. PEST, partial (6%)|-|46-62|#|	1.01633	0.763613	1.35967	0.564687	-3.10267	0.0921588	0.505544	0.89523	-3.27097	0.1453	-1.46969	0.786316	-1.05258	0.725669	-1.56612	0.59956	-2.59193	0.0902722	7.65	0	12.79	7.83	0	0	0	0	5.03	33.24	0	5.49	7.31	0	0	36.71	0	6.54	17.3	0	0	0	15.52	30.18	0	0	0	0
StET022703	TATATAAGTTTGCTGGA	BQ505192	BQ505192|-|similar to UniRef100_A7QE18 Cluster: Chromosome chr4 scaffold_83, whole genome shotgun sequence; n=1; Vitis vinifera|Rep: Chromosome chr4 scaffold_83, whole genome shotgun sequence - Vitis vinifera (Grape), partial (33%)|-|36-52|#|	-0.36395	0.95405	1.23081	0.55424	0.535969	0.875544	1.362	0.259737	-1.25396	0.600633	-0.882357	0.189519	0.0526035	1	-1.15737	0.692176	-1.06087	0.465704	12.73	0	7.99	18.51	15.46	0	9.24	2.42	0	4.49	10.82	10.37	11.3	11.85	0	37.63	71.02	10.17	0	0	23.18	17.44	10.35	0	0	9.44	0	46.35
StET023163	TATGTAAGTTTGCTGGA	BQ505192	BQ505192|-|similar to UniRef100_A7QE18 Cluster: Chromosome chr4 scaffold_83, whole genome shotgun sequence; n=1; Vitis vinifera|Rep: Chromosome chr4 scaffold_83, whole genome shotgun sequence - Vitis vinifera (Grape), partial (33%)|-|36-52|#|	-0.351761	0.974659	-1.28241	0.665016	-0.880478	0.774208	-1.50452	0.527616	0.634453	1	1.06578	0.62328	0.224297	1	2.57913	0.917414	2.79803	0.773811	9.98	0	0	29.19	3.87	65.72	9.24	16.93	25.14	4.49	20.81	5.49	15.29	10.66	0	31.2	0	2.18	0	80.41	0	0	12.93	7.55	0	0	11.78	27.39
StET004749	AGAAGGCACGATCGAAG	BQ505311	BQ505311|-|homologue to UniRef100_Q2KP21 Cluster: Stress regulated protein; n=1; Solanum lycopersicum|Rep: Stress regulated protein - Solanum lycopersicum (Tomato) (Lycopersicon esculentum), partial (37%)|-|170-186|#|	-0.571256	0.860246	-1.9144	0.185796	-1.54309	0.40518	-0.677545	0.816495	-2.39747	0.616064	0.884888	0.718108	-1.33496	0.527093	1.5849	0.947866	0.242348	1	5.41	0	12.79	9.26	7.73	0	0	9.67	0	0	0	5.49	3.99	3.55	0	0	0	1.45	0	0	53.32	0	15.52	8.38	8.55	0	5.05	0
StET014498	GACTGGCCTTGAGGAAA	BQ505379	BQ505379|-|similar to UniRef100_A7PN77 Cluster: Chromosome chr1 scaffold_22, whole genome shotgun sequence; n=1; Vitis vinifera|Rep: Chromosome chr1 scaffold_22, whole genome shotgun sequence - Vitis vinifera (Grape), partial (52%)|-|198-214|#|	-0.866023	0.883699	-1.90561	0.349455	-0.438396	0.999584	-1.3206	0.639066	0.582048	1	0.70225	0.988583	-1.41842	0.704583	3.30706	0.983005	1.93856	0.866136	3.56	0	0	0	17.39	0	1.85	9.67	0	0	0	0	0	0	0	0	0	0	0	64.95	0	0	0	0	0	0	0	16.85
StET015504	GATGCAAACAAAGTTTA	BQ505383	BQ505383|-|similar to UniRef100_A7P6N3 Cluster: Glycylpeptide N-tetradecanoyltransferase; n=1; Vitis vinifera|Rep: Glycylpeptide N-tetradecanoyltransferase - Vitis vinifera (Grape), partial (37%)|-|18-35|#|	1.59037	0.608667	0.62998	0.909935	-0.69912	0.71923	-1.16328	0.537194	-1.65752	0.672144	1.33732	0.536103	-0.394106	0.969305	0.976769	0.957173	0.588402	1	4.2	0	15.98	0	0	0	2.77	11.29	0	0	51.61	5.49	3.32	0	0	31.2	0	2.18	0	0	10.43	0	0	12.58	5.13	12.39	0	0
StET002676	AATCATCGCAGCAACGG	BQ505454	BQ505454|-|weakly similar to UniRef100_Q8LFZ4 Cluster: Short chain alcohol dehydrogenase-like; n=1; Arabidopsis thaliana|Rep: Short chain alcohol dehydrogenase-like - Arabidopsis thaliana (Mouse-ear cress), partial (70%)|-|857-874|#|	1.28187	0.319425	-1.18387	0.480262	0.429828	0.875678	0.537813	0.818261	0.273891	1	-0.793593	1	0.485486	0.818435	-1.87251	0.410226	-1.35475	0.6304	7.79	5.08	11.19	0	6.76	7.51	7.39	5.64	30.17	22.46	24.14	5.49	7.98	7.11	8.43	0	0	1.45	0	0	8.11	0	11.21	2.52	0	5.31	0	0
StET021370	TACACTGCAGGTTTGGA	BQ505471	BQ505471|-|NA|-|265-281|#|	2.39405	0.130427	2.05594	0.232355	-0.654409	0.875158	-0.639348	0.869947	1.65712	0.616064	1.70189	0.432009	-2.49887	0.34437	3.54456	0.909566	1.15909	0.885131	6.74	0	2.4	0	5.8	0	0	5.64	0	9.88	35.79	6.1	9.31	0	0	25.7	20.29	2.18	3.64	0	0	66.27	0	5.03	0	10.03	5.05	0
StET026059	TGTAAATCTGCAAACCA	BQ505498	BQ505498|-|homologue to UniRef100_A9NJ66 Cluster: NADH dehydrogenase subunit 1; n=1; Clypidina rugosa|Rep: NADH dehydrogenase subunit 1 - Clypidina rugosa, partial (18%)|-|28-44|#|	-0.703914	0.928239	-2.82164	0.114088	-1.02237	0.65359	0.55295	0.899486	1.555	0.765701	5.1056	0.0512211	1.94994	0.403055	1.07336	1	3.06349	0.557039	4.03	22.02	7.99	19.94	0	0	0	0	16.34	10.78	0	4.27	0	0	0	0	0	1.45	0	0	0	0	0	0	8.55	0	0	0
StET018170	GTAAGTGATCAGCAGGA	BQ505642	BQ505642|-|similar to UniRef100_A7P3V5 Cluster: Chromosome chr1 scaffold_5, whole genome shotgun sequence; n=1; Vitis vinifera|Rep: Chromosome chr1 scaffold_5, whole genome shotgun sequence - Vitis vinifera (Grape), partial (20%)|-|187-203|#|	-2.12786	0.461645	-3.0948	0.145804	2.16863	0.309789	1.02014	0.592681	-1.13586	0.926569	-1.90932	1	3.08637	0.230969	-2.04915	0.412265	1.09661	1	4.19	16.94	4.79	0	0	60.08	3.69	2.42	0	0	0	6.71	5.98	0	0	0	0	3.63	0	0	0	0	0	0	5.13	0	0	0
StET018161	GTAAGCGATCAGCAGGA	BQ505642	BQ505642|-|similar to UniRef100_A7P3V5 Cluster: Chromosome chr1 scaffold_5, whole genome shotgun sequence; n=1; Vitis vinifera|Rep: Chromosome chr1 scaffold_5, whole genome shotgun sequence - Vitis vinifera (Grape), partial (20%)|-|187-203|#|	0.321625	1	0.33677	1	-1.52783	0.456902	-1.6989	0.301349	-1.66818	0.651849	-1.14455	0.988583	0.679791	0.964739	-0.190115	1	0.546057	1	2.79	0	0	0	26.09	0	0	0	20.11	0	0	15.24	0	0	37.94	0	0	2.18	0	0	0	0	0	0	13.68	0	0	0
StET022119	TAGATGTTTGATTTCTA	BQ505677	BQ505677|-|similar to UniRef100_A7QI28 Cluster: Chromosome chr17 scaffold_101, whole genome shotgun sequence; n=1; Vitis vinifera|Rep: Chromosome chr17 scaffold_101, whole genome shotgun sequence - Vitis vinifera (Grape), partial (3%)|-|214-230|#|	1.59082	0.620618	1.63176	0.546475	1.70126	0.322639	1.73739	0.363063	0.538961	1	-0.0124092	1	1.31711	0.521397	-2.99976	0.0487809	-1.69926	0.548298	4.5	0	10.39	0	0	0	0	0	0	17.97	28.3	0	1.99	2.37	0	0	0	1.45	36.42	0	0	0	0	0	0	10.62	0	0
StET022120	TAGATGTTTGATTTCTG	BQ505677	BQ505677|-|similar to UniRef100_A7QI28 Cluster: Chromosome chr17 scaffold_101, whole genome shotgun sequence; n=1; Vitis vinifera|Rep: Chromosome chr17 scaffold_101, whole genome shotgun sequence - Vitis vinifera (Grape), partial (3%)|-|214-230|#|	-0.273191	1	0.308611	1	-2.13508	0.207338	-3.86979	0.00603948	1.4853	0.699757	2.2865	0.189519	-1.66542	0.482621	3.92067	0.404804	2.27859	0.765726	4.54	0	0	17.8	0	0	5.54	16.12	0	0	0	0	4.65	4.74	0	0	28.59	0	0	0	45.21	31.39	13.79	0	5.13	0	4.21	0
StET024057	TCAGTGTCAAAAGTATG	BQ505887	BQ505887|-|similar to UniRef100_Q9SJU9 Cluster: Expressed protein; n=1; Arabidopsis thaliana|Rep: Expressed protein - Arabidopsis thaliana (Mouse-ear cress), partial (29%)|-|75-91|#|	-0.363906	0.96868	-0.355376	0.98305	-1.66638	0.37822	-1.40297	0.522243	-1.14768	0.889438	-0.716164	1	-0.690527	0.817037	1.30249	0.944868	0.611975	1	11.82	42.35	21.58	13.53	0	0	14.78	25.8	0	19.76	19.98	3.05	3.32	0	50.59	0	13.83	10.9	0	4.64	47.53	38.37	25.86	0	34.2	0	11.78	0
StET026141	TGTACTCTTAGGAAGGA	BQ505968	BQ505968|-|weakly similar to UniRef100_A7PX93 Cluster: Chromosome chr12 scaffold_36, whole genome shotgun sequence; n=1; Vitis vinifera|Rep: Chromosome chr12 scaffold_36, whole genome shotgun sequence - Vitis vinifera (Grape), partial (11%)|-|205-221|#|	-2.24168	0.434622	-1.68583	0.443674	0.683566	0.892171	1.25281	0.586073	-1.15433	0.897248	-0.297487	1	1.16548	0.723431	0.903481	1	2.06046	0.832629	3.33	0	0	19.94	23.19	0	0	0	3.77	0	0	3.66	0	0	0	0	6.46	2.91	0	0	0	0	0	13.41	0	0	0	0
StET020996	TAATGTACATATAGTTA	BQ506083	BQ506083|-|similar to UniRef100_A7Q0L2 Cluster: Chromosome chr7 scaffold_42, whole genome shotgun sequence; n=1; Vitis vinifera|Rep: Chromosome chr7 scaffold_42, whole genome shotgun sequence - Vitis vinifera (Grape), partial (16%)|-|37-53|#|	-2.49641	0.319425	-3.69918	0.0386926	-3.94134	0.00612306	-4.03476	0.0275211	-1.7291	0.771916	-0.548029	0.980347	-0.44002	0.914246	0.901607	1	0.46296	1	51.44	13.55	92.7	22.07	75.37	304.17	162.54	0	37.71	25.15	0	51.22	3.32	15.4	0	0	27.67	7.26	0	216.49	161.13	123.24	10.35	385.64	61.57	29.5	14.3	0
StET010324	CAGGGGAAAATCCTAAT	BQ506083	BQ506083|-|similar to UniRef100_A7Q0L2 Cluster: Chromosome chr7 scaffold_42, whole genome shotgun sequence; n=1; Vitis vinifera|Rep: Chromosome chr7 scaffold_42, whole genome shotgun sequence - Vitis vinifera (Grape), partial (16%)|-|176-192|#|	-1.15624	0.702351	-1.6367	0.454311	-1.79524	0.366384	-1.28993	0.52533	-2.78738	0.636242	-1.82425	1	1.25972	0.68385	-0.77016	0.909566	0.471447	1	2.68	0	15.98	0	25.12	0	9.24	8.06	3.77	0	0	7.93	1.99	0	0	0	0	0	10.01	0	0	0	0	0	17.1	0	0	0
StET022315	TAGTGCAAAAGATTGAC	BQ506083	BQ506083|-|similar to UniRef100_A7Q0L2 Cluster: Chromosome chr7 scaffold_42, whole genome shotgun sequence; n=1; Vitis vinifera|Rep: Chromosome chr7 scaffold_42, whole genome shotgun sequence - Vitis vinifera (Grape), partial (16%)|-|58-75|#|	-1.34968	0.736621	-2.60439	0.237805	-1.20713	0.619773	-2.77755	0.0993148	0.318976	1	-1.75202	0.776352	-0.445114	0.968058	1.47465	0.949859	1.03201	1	8.44	0	19.98	0	17.39	0	52.64	0	2.51	1.8	0	23.17	5.98	0	0	0	0	8.72	0	0	0	34.88	29.31	54.49	10.26	0	0	0
StET026827	TTAACAAAGATTATAGT	BQ506129	BQ506129|-|homologue to UniRef100_Q9AT47 Cluster: Sulfate transporter 2; n=1; Solanum lycopersicum|Rep: Sulfate transporter 2 - Solanum lycopersicum (Tomato) (Lycopersicon esculentum), partial (23%)|-|3-19|#|	-0.638557	0.911344	-2.87351	0.167189	0.431396	0.928674	1.16668	0.580352	-0.584314	1	1.86857	0.471616	1.02189	0.74596	0.898286	1	1.92399	0.897879	11.57	83	12.79	9.97	0	0	16.62	9.67	0	33.24	0	14.63	14.63	0	0	0	0	8.72	0	0	0	0	20.69	9.22	22.23	11.21	30.28	31.6
StET027998	TTCCGTTCTCAGATTAG	BQ506430	BQ506430|-|similar to UniRef100_A7QTF4 Cluster: Chromosome undetermined scaffold_167, whole genome shotgun sequence; n=1; Vitis vinifera|Rep: Chromosome undetermined scaffold_167, whole genome shotgun sequence - Vitis vinifera (Grape), partial (93%)|-|69-85|#|	0.334594	0.99785	1.29928	0.687855	0.59327	0.809697	-0.476483	0.899881	1.06715	0.767732	5.16559	0.118971	-0.247085	1	2.21695	0.680521	1.92936	0.901208	5.57	0	0	0	0	0	15.7	8.87	0	14.37	0	0	3.99	0	0	0	46.11	1.45	7.28	0	0	0	5.17	10.9	6.84	23.6	0	10.53
StET028986	TTGTATAGTTTTCTTTA	BQ506616	BQ506616|-|NA|-|254-270|#|	-2.13688	0.502695	-2.0169	0.390911	-3.10161	0.120046	-2.3124	0.207441	-0.74655	1	-2.54297	1	-0.669684	0.926764	-0.235037	0.934179	-0.905808	0.816121	3.08	0	28.77	0	0	0	0	0	0	0	0	3.66	0	3.55	0	0	0	0	0	0	0	46.51	0	5.03	0	0	0	0
StET017980	GGTGTGGCATCAAAAGT	BQ506625	BQ506625|-|NA|-|63-79|#|	-1.73253	0.430435	0.261214	1	-1.39438	0.610148	-2.28332	0.288345	-2.6546	0.63639	-1.69523	1	-1.9815	0.527143	0.627234	0.980498	-1.32213	0.74244	2.53	0	0	0	0	0	7.39	0	0	0	0	0	0	8.29	0	0	0	3.63	0	57.21	0	0	0	0	0	0	15.14	0
StET003886	ACATTTTTACCTTGTGA	BQ506625	BQ506625|-|NA|-|249-265|#|	0.624475	0.954104	1.56323	0.579411	1.1403	0.573852	0.0701023	1	1.27436	0.894449	-0.881418	1	-1.03906	0.782508	0.68888	1	-0.35882	0.925333	11.15	23.71	3.2	0	0	0	3.69	18.54	0	0	0	0	24.6	20.14	0	57.82	0	0	14.57	0	0	46.51	15.52	0	0	22.42	10.09	0
StET017222	GGAGTCATTCTCTTAGG	BQ506795	BQ506795|-|similar to UniRef100_Q8L9I2 Cluster: Nodulin MtN21-like protein; n=1; Arabidopsis thaliana|Rep: Nodulin MtN21-like protein - Arabidopsis thaliana (Mouse-ear cress), partial (19%)|-|542-558|#|	2.19323	0.158983	1.03032	0.595278	0.470414	0.882858	-0.10405	1	1.65916	0.759136	1.4358	0.465869	-1.40004	0.543478	0.479138	1	-0.911761	0.791332	28.2	3.39	7.19	29.91	0	0	13.85	38.7	41.48	107.8	39.12	35.97	9.97	22.51	31.62	0	35.97	10.17	20.94	52.58	0	68.6	18.11	2.52	18.81	34.21	40.38	96.91
StET017229	GGAGTTATTCTCTTAGG	BQ506795	BQ506795|-|similar to UniRef100_Q8L9I2 Cluster: Nodulin MtN21-like protein; n=1; Arabidopsis thaliana|Rep: Nodulin MtN21-like protein - Arabidopsis thaliana (Mouse-ear cress), partial (19%)|-|542-558|#|	0.233949	1	-0.370534	1	1.68034	0.400941	1.88958	0.306057	1.25964	0.767732	1.28703	0.642674	2.21043	0.347708	0.205468	1	2.36205	0.811472	2.87	0	0	3.56	24.16	0	0	8.06	0	19.76	0	0	6.65	2.37	21.08	0	0	2.18	0	0	0	0	0	0	0	14.16	0	0
StET017223	GGAGTCATTTTCTTAGG	BQ506795	BQ506795|-|similar to UniRef100_Q8L9I2 Cluster: Nodulin MtN21-like protein; n=1; Arabidopsis thaliana|Rep: Nodulin MtN21-like protein - Arabidopsis thaliana (Mouse-ear cress), partial (19%)|-|542-558|#|	3.31978	0.171603	-0.32854	0.996832	2.26472	0.171524	2.35351	0.16795	4.81907	0.308357	3.44716	0.0634512	0.426804	0.81375	0.205468	1	0.632272	1	5.62	0	0	0	0	0	3.69	10.48	42.73	38.63	0	8.54	0	0	0	0	0	1.45	0	0	0	0	0	0	0	11.8	0	0
StET001363	AACCATAATGATACTAC	BQ506902	BQ506902|-|homologue to UniRef100_P29344 Cluster: 30S ribosomal protein S1, chloroplast precursor; n=1; Spinacia oleracea|Rep: 30S ribosomal protein S1, chloroplast precursor - Spinacia oleracea (Spinach), partial (30%)|-|135-151|#|	-0.313982	1	-1.96961	0.352851	3.10839	0.140184	2.90304	0.169284	0.844922	0.897248	0.70225	0.988583	1.84741	0.48895	0.205468	1	1.98991	0.878749	2.97	0	0	17.8	0	0	0	0	0	0	0	0	13.3	0	0	0	0	0	0	0	0	0	0	0	0	0	5.05	0
StET010202	CAGATGTCAAAAGTGCA	BQ506960	BQ506960|-|similar to UniRef100_A7QH82 Cluster: Chromosome chr18 scaffold_96, whole genome shotgun sequence; n=1; Vitis vinifera|Rep: Chromosome chr18 scaffold_96, whole genome shotgun sequence - Vitis vinifera (Grape), partial (26%)|-|106-122|#|	-2.75594	0.271441	-0.492978	0.973093	1.62224	0.323314	2.574	0.169355	0.582048	1	0.70225	0.988583	2.83278	0.208813	0.205468	1	2.99009	0.651032	3.06	0	4	9.26	0	0	27.71	0	5.03	0	0	0	0	0	35.83	0	0	0	0	0	0	0	0	0	0	5.31	8.41	0
StET002458	AATACAGCATTTAACCT	BQ506992	BQ506992|-|UniRef100_A2FKW6 Cluster: Adenylate and Guanylate cyclase catalytic domain containing protein; n=1; Trichomonas, partial (0%)|-|201-217|#|	0.821968	0.926255	1.63051	0.49671	-0.636753	0.917	-1.05421	0.665956	-1.87991	0.672144	-0.950617	1	-2.70022	0.29247	1.93029	1	-0.793915	0.867424	4.39	0	0	4.98	0	0	0	16.93	0	0	0	0	0	0	0	27.53	0	2.91	0	0	0	0	49.14	0	15.39	0	41.22	0
StET003537	ACAACAATCTGTCTTTT	BQ507013	BQ507013|-|similar to UniRef100_Q9FMD4 Cluster: Similarity to DNA repair protein; n=1; Arabidopsis thaliana|Rep: Similarity to DNA repair protein - Arabidopsis thaliana (Mouse-ear cress), partial (7%)|-|47-63|#|	-0.552466	0.814457	2.84356	0.163129	1.70065	0.429081	3.41724	0.072528	1.48755	0.897248	-1.28046	1	-0.158269	1	-1.93806	0.260471	-2.06322	0.317257	3.76	0	0	0	0	0	0	0	0	0	0	0	0	0	0	0	27.67	3.63	9.1	0	0	0	0	0	0	0	15.98	0
StET000673	AAAGATTTGAGATTTAT	BQ507215	BQ507215|-|similar to UniRef100_Q75UP2 Cluster: Leucine-rich repeat receptor-like kinase; n=2; Ipomoea batatas|Rep: Leucine-rich repeat receptor-like kinase - Ipomoea batatas (Sweet potato) (Batate), partial (7%)|-|110-126|#|	-0.470964	0.967346	0.15193	1	0.0253377	1	2.99833	0.095845	-0.704494	1	-1.41589	1	2.76109	0.182123	-3.11015	0.112726	-0.368316	0.90856	4.77	0	7.19	13.53	0	0	18.47	0	0	2.7	14.98	10.97	1.33	4.74	0	21.11	14.76	0	8.19	0	0	0	0	0	0	0	0	0
StET023978	TCACTCTAAACCTATGA	BQ507247	BQ507247|-|similar to UniRef100_Q3VR85 Cluster: LmbE-like protein; n=1; Prosthecochloris aestuarii DSM 271|Rep: LmbE-like protein -, partial (4%)|-|60-76|#|	0.398655	0.965006	0.470629	0.932228	-1.33761	0.566082	-1.69371	0.338783	2.39103	0.364028	1.28685	0.591538	-0.839356	0.802541	2.77885	0.667095	1.95433	0.765275	5.6	0	0	12.11	18.36	0	2.77	0	0	15.27	20.81	2.44	7.98	8.29	0	0	38.74	2.18	0	0	0	0	20.69	25.99	11.97	0	0	0
StET018121	GTAAAGCCAAATTTTAA	BQ507385	BQ507385|-|similar to UniRef100_A7PKQ0 Cluster: Chromosome chr7 scaffold_20, whole genome shotgun sequence; n=1; Vitis vinifera|Rep: Chromosome chr7 scaffold_20, whole genome shotgun sequence - Vitis vinifera (Grape), partial (14%)|-|358-374|#|	-2.83867	0.324	-0.9259	0.836144	3.8937	0.0204011	1.11056	0.550447	0.0783098	1	-0.65928	1	2.9143	0.285096	-1.20913	0.51928	1.85677	1	4.25	0	0	0	47.35	0	2.77	0	0	0	0	0	2.66	0	0	0	0	18.16	0	0	0	0	0	0	0	6.49	8.41	0
StET026041	TGGTTTTGGGAGGTGGT	BQ507490	BQ507490|-|similar to UniRef100_Q94KS2 Cluster: TGF-beta receptor-interacting protein 1; n=1; Phaseolus vulgaris|Rep: TGF-beta receptor-interacting protein 1 - Phaseolus vulgaris (Kidney bean) (French bean), partial (51%)|-|423-439|#|	-0.561861	0.942714	0.134673	1	-0.258565	1	-1.56373	0.40012	0.417887	1	-0.24907	1	-1.24292	0.702171	1.58175	1	0.339775	1	7.6	0	6.39	27.06	0	0	0	12.09	0	0	0	2.44	7.98	21.32	0	12.85	0	5.81	0	80.41	0	0	2.59	6.71	8.55	0	4.21	21.07
StET021645	TACTAAAATTGTTGCCA	BQ507571	BQ507571|-|NA|-|11-27|#|	0.212768	1	-0.167794	1	1.1992	0.501719	2.67311	0.0801507	2.05865	0.58788	0.868514	0.869283	1.55504	0.500656	-0.486112	0.987347	1.07547	1	8.62	28.8	0	12.82	0	0	10.16	40.31	2.51	2.7	0	1.83	13.96	16.59	0	0	0	5.08	19.12	0	0	0	0	10.9	0	17.7	0	0
StET026859	TTAAGACAGAGAAAGAG	BQ507591	BQ507591|-|similar to UniRef100_A7P6E9 Cluster: Chromosome chr9 scaffold_7, whole genome shotgun sequence; n=1; Vitis vinifera|Rep: Chromosome chr9 scaffold_7, whole genome shotgun sequence - Vitis vinifera (Grape), partial (45%)|-|105-121|#|	-1.08571	0.758699	-3.17346	0.0710834	-2.09901	0.269081	0.77521	0.767438	0.351396	1	0.455268	1	1.62192	0.515542	-0.119109	0.999035	1.50316	0.917649	4.91	0	2.4	24.92	37.68	0	14.78	7.26	12.57	15.27	0	4.27	0	0	0	0	0	2.91	0	0	0	0	18.97	0	0	0	0	0
StET012739	CTTAATGCTACTTTCTG	BQ507647	BQ507647|-|homologue to UniRef100_A7NZS1 Cluster: Chromosome chr6 scaffold_3, whole genome shotgun sequence; n=1; Vitis vinifera|Rep: Chromosome chr6 scaffold_3, whole genome shotgun sequence - Vitis vinifera (Grape), partial (5%)|-|166-182|#|	-0.0618599	1	-0.519659	0.945448	1.94625	0.305523	0.713122	0.775263	0.369962	1	-0.118262	1	0.506559	0.964422	0.170674	1	0.686154	1	12.98	25.41	0	39.16	0	0	8.31	15.32	17.6	0	13.32	14.02	9.97	8.29	35.83	0	0	9.44	0	0	0	0	0	14.25	30.78	17.7	25.23	86.37
StET004369	ACTGTTAGCAATAAGAT	BQ507766	BQ507766|-|weakly similar to UniRef100_A7R4T0 Cluster: Chromosome undetermined scaffold_771, whole genome shotgun sequence; n=1; Vitis vinifera|Rep: Chromosome undetermined scaffold_771, whole genome shotgun sequence - Vitis vinifera (Grape), partial (9%)|-|8-24|#|	-1.95123	0.523838	-2.09712	0.29052	-0.176625	1	0.949846	0.658515	-1.05947	1	-3.5048	0.596595	1.29697	0.627452	-1.52333	0.646601	-0.223339	0.939844	8.64	6.78	2.4	28.48	45.42	24.41	0	0	22.62	0	0	0	3.32	7.11	0	0	0	10.9	0	0	0	27.9	0	10.06	0	0	5.05	31.6
StET025350	TGATAACTTGAGGAATA	BQ507777	BQ507777|-|similar to UniRef100_A7QS18 Cluster: Chromosome undetermined scaffold_155, whole genome shotgun sequence; n=1; Vitis vinifera|Rep: Chromosome undetermined scaffold_155, whole genome shotgun sequence - Vitis vinifera (Grape), partial (17%)|-|5-21|#|	-0.996604	0.801046	-1.35179	0.477581	-0.913077	0.68186	0.857633	0.589713	-0.649874	1	0.227956	0.903322	0.803829	0.837145	0.678277	1	1.48226	0.981389	43.8	269.33	95.09	24.21	91.8	11.27	0	34.66	0	102.41	57.44	14.02	22.61	36.73	40.05	35.79	53.49	12.35	10.92	0	35.93	5.81	116.39	87.19	10.26	8.26	57.2	21.07
StET009787	CAATCAACCAAGTTGTC	BQ507790	BQ507790|-|similar to UniRef100_A7QUK3 Cluster: Chromosome chr10 scaffold_179, whole genome shotgun sequence; n=1; Vitis vinifera|Rep: Chromosome chr10 scaffold_179, whole genome shotgun sequence - Vitis vinifera (Grape), partial (17%)|-|288-304|#|	0.099881	1	-1.76958	0.439713	-0.316339	0.975865	0.00250023	1	-1.23022	0.783621	-0.75698	1	0.48545	0.960694	1.02152	1	1.50005	1	4.04	0	7.99	0	0	33.8	0	5.64	0	0	29.97	7.32	3.32	3.55	0	0	0	4.36	0	0	0	27.9	0	0	0	0	10.94	0
StET029959	TTTGAGCTCCATATATA	BQ507878	BQ507878|-|homologue to UniRef100_Q6GUF1 Cluster: NIM1-like protein 2; n=1; Solanum lycopersicum|Rep: NIM1-like protein 2 - Solanum lycopersicum (Tomato) (Lycopersicon esculentum), partial (22%)|-|198-214|#|BQ505672|-|homologue to UniRef100_Q6GUF1 Cluster: NIM1-like protein 2; n=1; Solanum lycopersicum|Rep: NIM1-like protein 2 - Solanum lycopersicum (Tomato) (Lycopersicon esculentum), partial (16…	-0.497027	0.945434	-0.516383	0.86478	1.92419	0.184326	1.55026	0.417794	-2.26219	0.583088	-1.84185	0.988583	1.68378	0.463267	-1.87619	0.490323	-0.192783	0.947474	20.42	0	3.2	36.32	29.95	37.55	53.56	73.36	13.83	14.37	0	15.24	2.66	15.4	40.05	0	27.67	18.89	15.48	0	0	0	29.31	5.87	10.26	17.11	50.47	21.07
StET023046	TATGAACAAACCATCCA	BQ507953	BQ507953|-|similar to UniRef100_A7PGZ6 Cluster: Chromosome chr17 scaffold_16, whole genome shotgun sequence; n=1; Vitis vinifera|Rep: Chromosome chr17 scaffold_16, whole genome shotgun sequence - Vitis vinifera (Grape), partial (30%)|-|35-51|#|	0.293228	1	1.60887	0.393802	3.59258	0.0272367	0.843507	0.692672	-0.154597	1	2.2865	0.189519	0.15996	1	0.639112	1	0.783943	1	4.35	0	3.2	1.42	0	0	0	8.87	0	0	0	0	0	0	23.19	0	0	1.45	6.37	0	0	0	0	0	5.13	26.55	23.55	42.13
StET010062	CACTAGTATAAACACTA	BQ508004	BQ508004|-|NA|-|46-62|#|	-2.75374	0.106409	-0.511905	0.933149	-0.593831	0.877633	-0.599105	0.875434	0.0292133	1	1.45238	0.504891	0.364121	1	1.07565	1	1.4306	0.845054	3.37	3.39	9.59	0	20.29	0	8.31	0	0	0	0	0	1.99	0	0	0	25.82	0	0	0	30.14	0	0	0	0	0	0	0
StET001416	AACGCCTTTACGTATAC	BQ508130	BQ508130|-|similar to UniRef100_A7PMG6 Cluster: Chromosome chr14 scaffold_21, whole genome shotgun sequence; n=1; Vitis vinifera|Rep: Chromosome chr14 scaffold_21, whole genome shotgun sequence - Vitis vinifera (Grape), partial (21%)|-|304-320|#|	-0.235241	0.814457	0.213376	0.844815	1.19027	0.404414	-0.64343	0.820789	0.925954	0.825386	0.997459	0.716218	0.238986	0.989973	0.961655	1	1.1597	0.547369	34.57	62.67	35.16	36.32	37.68	26.29	24.01	39.5	31.42	12.58	31.63	32.31	31.25	45.02	86.42	22.03	42.42	21.07	42.79	94.33	30.14	0	47.42	5.03	15.39	40.7	80.75	33.71
StET022907	TATCATAAAATGGTATG	BQ508138	BQ508138|-|similar to UniRef100_UPI000069F4ED Cluster: Integrin alpha-5 precursor (Fibronectin receptor subunit alpha) (Integrin alpha-F) (VLA-5), partial (2%)|-|61-77|#|	1.27342	0.461922	-0.729513	0.710221	-1.69332	0.549092	-2.82498	0.167143	-1.20862	0.672144	-1.35017	0.25529	-1.71148	0.583973	-0.259055	0.937323	-1.97758	0.157566	4.43	0	5.59	0	0	0	8.31	9.67	0	12.58	11.65	6.71	5.98	2.37	0	0	0	4.36	0	0	0	0	56.04	0	0	0	0	0
StET026547	TGTTGCTTTTATTCTTG	BQ508197	BQ508197|-|similar to UniRef100_A7P0T1 Cluster: Chromosome chr19 scaffold_4, whole genome shotgun sequence; n=1; Vitis vinifera|Rep: Chromosome chr19 scaffold_4, whole genome shotgun sequence - Vitis vinifera (Grape), partial (29%)|-|563-579|#|	4.01502	0.141845	3.38359	0.0449639	0.779063	0.597665	3.04067	0.000739414	1.93305	0.622616	2.68453	0.0910869	-0.158269	1	0.205468	1	0.0471989	1	5.59	0	0	0	0	0	0	77.39	25.14	0	0	4.27	1.33	28.43	0	0	13.83	5.08	14.57	0	0	0	0	0	0	0	0	10.53
StET008400	ATTATACTTTTACTTGA	BQ508242	BQ508242|-|weakly similar to UniRef100_A7Q6S4 Cluster: Chromosome chr12 scaffold_57, whole genome shotgun sequence; n=1; Vitis vinifera|Rep: Chromosome chr12 scaffold_57, whole genome shotgun sequence - Vitis vinifera (Grape), partial (21%)|-|22-38|#|	-2.10596	0.474806	-2.1414	0.324166	0.652305	0.867724	-0.625501	0.853236	3.74925	0.160351	-0.03454	1	2.07846	0.40951	1.50566	0.948444	3.57144	0.545015	6.28	0	6.39	27.06	0	63.84	12.93	15.32	0	0	0	0	7.31	4.74	0	0	0	1.45	13.66	0	0	0	0	19.28	0	11.8	25.23	0
StET018332	GTAGGATAATGGATGAA	BQ508242	BQ508242|-|weakly similar to UniRef100_A7Q6S4 Cluster: Chromosome chr12 scaffold_57, whole genome shotgun sequence; n=1; Vitis vinifera|Rep: Chromosome chr12 scaffold_57, whole genome shotgun sequence - Vitis vinifera (Grape), partial (21%)|-|578-594|#|	-0.726443	0.900054	-1.24283	0.692149	0.302003	1	-0.276893	0.979818	2.50074	0.386963	0.2873	0.988583	0.926818	0.842481	2.71597	0.950039	3.64017	0.594367	8.4	0	3.2	0	26.09	56.33	11.08	1.61	23.88	9.88	21.64	5.49	0	7.11	0	0	32.28	0	0	0	0	48.83	0	0	0	10.03	0	0
StET028170	TTCTGGATTGTGATGGT	BQ508242	BQ508242|-|weakly similar to UniRef100_A7Q6S4 Cluster: Chromosome chr12 scaffold_57, whole genome shotgun sequence; n=1; Vitis vinifera|Rep: Chromosome chr12 scaffold_57, whole genome shotgun sequence - Vitis vinifera (Grape), partial (21%)|-|102-118|#|	1.92249	0.483043	1.19283	0.670169	1.51778	0.414252	-0.353271	0.969751	-1.04671	0.825386	-0.20642	1	-0.512361	0.960933	-0.640073	0.947866	-1.14297	0.737214	3.44	0	0	0	0	0	5.54	16.93	22.62	0	0	0	5.32	0	0	0	22.13	0	0	0	0	0	0	9.22	0	0	10.09	29.49
StET027610	TTATTCGGGTCAAGTAC	BQ508388	BQ508388|-|similar to UniRef100_Q9SUQ2 Cluster: Ethylene-responsive transcription factor CYTOKININ RESPONSE FACTOR 2; n=1; Arabidopsis thaliana|Rep: Ethylene-responsive transcription factor CYTOKININ RESPONSE FACTOR 2 - Arabidopsis thaliana (Mouse-ear cress), partial (8%)|-|382-398|#|	-0.665179	0.960544	0.611459	0.930323	0.457726	0.91683	1.26219	0.580611	-0.154597	1	0.70225	0.988583	0.59799	0.94135	1.61652	0.917414	2.16625	0.88558	3.38	0	0	0	23.19	0	0	14.51	0	0	0	0	0	0	0	38.54	0	0	0	0	0	0	11.21	0	0	2.36	15.98	0
StET022658	TATAGCCTAGTATGCAA	BQ508480	BQ508480|-|homologue to UniRef100_O03849 Cluster: Branched chain alpha-keto acid dehydrogenase E1-alpha subunit precursor; n=1; Solanum lycopersicum|Rep: Branched chain alpha-keto acid dehydrogenase E1-alpha subunit precursor - Solanum lycopersicum (Tomato) (Lycopersicon esculentum), partial (41%)|-|113-129|#|	-0.296081	1	-2.01696	0.343194	-2.20041	0.353961	-1.24017	0.635226	-2.34587	0.615369	-1.19376	1	-0.518121	0.960368	0.803912	1	0.28328	1	5.09	0	35.16	10.68	0	0	1.85	4.03	20.11	0	0	12.19	3.99	0	0	0	0	5.81	0	0	61.44	0	0	0	11.97	0	0	0
StET018221	GTACAATTTGGAGGTGA	BQ508585	BQ508585|-|similar to UniRef100_A7PCV6 Cluster: Chromosome chr17 scaffold_12, whole genome shotgun sequence; n=1; Vitis vinifera|Rep: Chromosome chr17 scaffold_12, whole genome shotgun sequence - Vitis vinifera (Grape), partial (26%)|-|469-485|#|	-0.789727	0.830173	-1.78493	0.302211	-2.45363	0.226954	0.414082	0.941431	0.582048	1	0.70225	0.988583	-0.0270832	1	2.47983	0.934179	2.52158	0.557652	2.8	0	4.79	11.39	0	0	12.01	0	8.8	0	0	0	7.98	0	0	0	0	3.63	0	0	0	30.23	0	0	0	0	0	0
StET005445	AGCTGATGTAAATATTT	BQ508585	BQ508585|-|similar to UniRef100_A7PCV6 Cluster: Chromosome chr17 scaffold_12, whole genome shotgun sequence; n=1; Vitis vinifera|Rep: Chromosome chr17 scaffold_12, whole genome shotgun sequence - Vitis vinifera (Grape), partial (26%)|-|7-23|#|	0.116504	1	0.872906	0.762964	-1.55892	0.435753	-3.55091	0.014878	0.342232	1	-2.07723	0.577011	-2.57409	0.223801	1.5886	0.921728	-0.974606	0.783996	6.04	0	2.4	12.82	0	0	0	0	0	0	0	16.46	0	0	0	0	0	7.26	20.94	0	51	43.02	0	14.25	18.81	0	21.87	0
StET029674	TTTCAATATTTCCAGAC	BQ508612	BQ508612|-|weakly similar to UniRef100_A7QF49 Cluster: Chromosome undetermined scaffold_87, whole genome shotgun sequence; n=1; Vitis vinifera|Rep: Chromosome undetermined scaffold_87, whole genome shotgun sequence - Vitis vinifera (Grape), partial (28%)|-|551-567|#|	-1.34517	0.625447	-1.63658	0.341481	-2.82118	0.0955159	-3.00245	0.0404115	1.09672	1	-1.79077	1	-0.849935	0.786196	0.241063	1	-0.61499	0.873283	2.6	0	9.59	9.26	0	0	0	6.45	0	0	0	0	0	0	0	0	0	2.18	0	0	0	27.9	0	8.38	5.13	0	0	0
StET003727	ACAGATTCCCTTCGCAT	BQ508704	BQ508704|-|similar to UniRef100_Q5VR89 Cluster: Aquaporin SIP1-1; n=1; Oryza sativa Japonica Group|Rep: Aquaporin SIP1-1 - Oryza sativa subsp. japonica (Rice), partial (14%)|-|63-79|#|	0.0567443	1	-0.575782	0.880324	0.244711	1	1.3182	0.411453	-3.75511	0.49634	-0.731479	0.988583	0.354039	0.975722	-2.46378	0.279149	-2.12952	0.465704	2.79	0	11.19	0	0	0	0	0	0	0	14.98	0	0	7.11	0	0	0	0	0	0	0	0	0	6.71	0	0	0	14.75
StET003811	ACATATTCCCTTCGCAT	BQ508704	BQ508704|-|similar to UniRef100_Q5VR89 Cluster: Aquaporin SIP1-1; n=1; Oryza sativa Japonica Group|Rep: Aquaporin SIP1-1 - Oryza sativa subsp. japonica (Rice), partial (14%)|-|63-79|#|	-2.17091	0.594966	-2.28227	0.425992	1.2783	0.540788	0.365097	0.938835	-2.41458	0.55022	-0.991675	0.988583	1.81889	0.58292	-0.69182	0.917143	1.06608	1	3.63	0	0	0	0	58.21	0	0	0	0	0	0	8.64	8.29	0	0	0	0	0	0	0	0	0	10.9	0	0	21.87	0
StET027240	TTAGGTTAATGTATACA	BQ508899	BQ508899|-|similar to UniRef100_A1ETC8 Cluster: Glutamine synthetase; n=1; Vibrio cholerae V52|Rep: Glutamine synthetase - Vibrio cholerae V52, partial (38%)|-|49-65|#|	0.228106	1	-0.853208	0.752014	0.702784	0.819308	0.915939	0.620063	-1.61109	0.748605	-3.14778	1	0.579722	0.88779	-2.63452	0.224402	-2.01906	0.522135	3.45	0	5.59	0	0	15.02	0	0	13.83	0	0	11.58	0	0	0	0	0	5.81	0	0	0	0	0	8.38	0	0	0	0
StET010994	CCACAATTCTTTGTCAC	BQ508936	BQ508936|-|similar to UniRef100_A7P3W1 Cluster: Chromosome chr1 scaffold_5, whole genome shotgun sequence; n=1; Vitis vinifera|Rep: Chromosome chr1 scaffold_5, whole genome shotgun sequence - Vitis vinifera (Grape), partial (95%)|-|273-289|#|	1.09443	0.746611	2.12404	0.167332	0.435396	0.949783	-0.280135	1	-0.305885	1	0.153564	1	-2.47845	0.360046	0.686033	1	-1.72523	0.464328	7.51	0	6.39	0	0	0	0	0	0	9.88	0	0	11.97	21.32	0	0	11.07	7.26	10.92	0	0	62.78	0	0	5.13	0	0	0
StET021473	TACATTGAGCTCGATAA	BQ509164	BQ509164|-|similar to UniRef100_A7PDJ8 Cluster: Chromosome chr17 scaffold_12, whole genome shotgun sequence; n=1; Vitis vinifera|Rep: Chromosome chr17 scaffold_12, whole genome shotgun sequence - Vitis vinifera (Grape), partial (3%)|-|92-108|#|	-1.96656	0.536774	-1.08023	0.693021	-0.499555	0.93456	-2.02598	0.24529	-1.92896	0.699757	-1.81119	1	-0.818734	0.872225	-0.00305328	0.987333	-0.824802	0.816261	3.27	0	0	0	25.12	0	0	1.61	0	3.59	0	0	0	3.55	0	0	0	5.08	0	0	0	0	14.66	29.34	0	0	0	0
StET013380	GAAAAATACGATATACA	BQ509241	BQ509241|-|similar to UniRef100_Q6U7U6 Cluster: NADH-ubiquinone oxidoreductase chain 1; n=1; Moniliophthora perniciosa|Rep:, partial (3%)|-|239-255|#|	-2.05433	0.678273	-3.54894	0.204281	-0.101172	1	1.93639	0.340994	1.99924	0.636242	-1.03071	1	2.21556	0.478661	-1.20735	0.806532	1.02251	0.975555	5.37	0	0	0	0	69.47	0	0	0	15.27	0	0	0	0	0	0	0	0	0	0	0	0	0	9.22	0	8.26	0	0
StET003408	AATTTTAGTAGTGACTA	BQ509535	BQ509535|-|similar to UniRef100_Q84TU7 Cluster: FPh1; n=1; Gossypium hirsutum|Rep: FPh1 - Gossypium hirsutum (Upland cotton) (Gossypium mexicanum), partial (20%)|-|16-32|#|BQ115350|-|homologue to UniRef100_O25593 Cluster: Amino acid ABC transporter, permease protein; n=1; Helicobacter pylori|Rep: Amino acid ABC transporter, permease protein - Helicobacter pylori (Campylobacter pylori), partial (5…	-1.53684	0.462221	-0.960075	0.628393	-0.111473	1	-3.10354	0.0928298	0.570756	1	-0.473209	1	-2.03438	0.437531	0.417198	1	-1.62682	0.536489	3.03	0	5.59	0	0	0	0	0	0	0	0	0	0	0	0	0	0	0	0	0	45.21	0	0	0	0	0	0	37.92
StET005731	AGGTCTGTTGACTATAG	BQ509629	BQ509629|-|similar to UniRef100_A7Q8C6 Cluster: Chromosome chr5 scaffold_64, whole genome shotgun sequence; n=1; Vitis vinifera|Rep: Chromosome chr5 scaffold_64, whole genome shotgun sequence - Vitis vinifera (Grape), partial (35%)|-|374-391|#|	-3.11286	0.0223009	-1.21945	0.514783	-0.197162	1	3.31061	0.0352483	0.598837	1	-0.297487	1	3.05392	0.0477842	-0.794269	0.909566	2.31987	0.339511	3.45	3.39	3.2	7.83	20.29	20.65	3.69	0	0	0	0	0	1.99	0	0	15.6	0	3.63	0	0	0	0	0	0	0	0	0	0
StET022118	TAGATGTTGATTTCTGA	BQ509644	BQ509644|-|similar to UniRef100_Q9XS92 Cluster: Prolactin receptor precursor; n=1; Trichosurus vulpecula|Rep: Prolactin receptor precursor - Trichosurus vulpecula (Brush-tailed possum), partial (3%)|-|325-341|#|	0.286241	1	0.644232	0.833989	-0.482615	0.918944	-1.79109	0.346434	2.63494	0.568641	0.424166	1	-1.00986	0.740484	0.764261	1	-0.263728	1	3.5	0	7.99	0	0	0	2.77	13.7	0	0	0	0	2.66	0	0	0	15.68	4.36	0	0	0	27.9	0	0	0	0	0	0
StET022146	TAGCACTCATTTTTGTA	BQ509670	BQ509670|-|NA|-|196-212|#|	-3.82857	0.0172673	-1.98703	0.233167	2.88946	0.115719	1.89683	0.325695	-2.07971	0.574701	0.361451	1	3.11094	0.0894167	-2.82128	0.061668	0.314504	1	3.69	0	4.79	7.83	16.43	0	24.01	0	0	0	0	0	0	2.37	0	0	0	6.54	0	0	0	0	0	0	0	27.14	17.66	0
StET029498	TTTAGCTTACAAGTTAC	BQ509809	BQ509809|-|NA|-|81-97|#|CN216669|-|similar to UniRef100_A2RTL5 Cluster: Arginine/serine-rich coiled-coil protein 2; n=2; Mus musculus|Rep: Arginine/serine-rich coiled-coil protein 2 - Mus musculus (Mouse), partial (5%)|-|99-115|#|	0.978984	0.838298	-0.0711392	1	1.01091	0.73052	-0.548846	0.88211	1.17333	0.912808	0.0126634	1	0.254071	1	0.855049	1	1.10074	1	14.65	20.33	8.79	37.03	0	0	15.7	48.37	0	54.8	63.26	3.05	0	8.29	23.19	13.77	0	7.26	25.49	0	0	0	1.72	31.86	29.07	8.26	11.78	61.09
StET010388	CAGTTAATTAGGAGAAT	BQ509841	BQ509841|-|similar to UniRef100_A3FFK3 Cluster: Absi1; n=1; Capsicum annuum|Rep: Absi1 - Capsicum annuum (Bell pepper), partial (59%)|-|81-97|#|	-0.388696	0.964745	-1.88734	0.293147	-0.0395356	1	0.656938	0.802412	-2.12089	0.615523	-3.21799	0.582352	0.959401	0.742144	-1.49338	0.68111	-0.537208	0.883501	12.14	20.33	31.96	14.95	0	31.92	19.39	41.92	0	31.44	0	6.1	9.97	21.32	0	0	0	6.54	0	0	0	33.72	0	22.64	0	0	0	29.49
StET022678	TATAGTGCTGTTTCATT	BQ509875	BQ509875|-|NA|-|52-68|#|	-0.661832	0.905541	0.980351	0.725604	1.59502	0.393584	2.81882	0.051618	-0.891387	1	2.63118	0.151308	2.17614	0.329224	-0.531322	0.947866	1.67762	0.864274	3.71	0	0	17.8	0	0	6.46	7.26	0	5.39	0	0	3.99	17.77	0	0	0	18.16	15.48	0	0	0	0	0	0	0	2.52	0
StET019867	GTTTGTGCAAGTTGGCA	BQ509891	BQ509891|-|similar to UniRef100_A7Q960 Cluster: Chromosome chr19 scaffold_66, whole genome shotgun sequence; n=1; Vitis vinifera|Rep: Chromosome chr19 scaffold_66, whole genome shotgun sequence - Vitis vinifera (Grape), partial (16%)|-|381-397|#|	-0.744582	0.809523	-0.760334	0.757166	-1.00894	0.766776	-4.07106	0.0287554	-3.86201	0.302234	-2.91337	0.749625	-2.86844	0.288584	0.19096	0.987333	-2.66082	0.145486	4.11	0	1.6	0	0	0	5.54	0	0	0	0	0	2.66	0	0	0	0	1.45	0	57.21	0	40.69	0	0	0	0	0	0
StET006619	ATATAAGTTAGGCTGTA	BQ509932	BQ509932|-|similar to UniRef100_A7PLH4 Cluster: Chromosome chr7 scaffold_20, whole genome shotgun sequence; n=1; Vitis vinifera|Rep: Chromosome chr7 scaffold_20, whole genome shotgun sequence - Vitis vinifera (Grape), partial (23%)|-|77-93|#|	1.28017	0.529711	0.537655	0.872163	0.686073	0.839299	0.480186	0.916016	-1.70076	0.767732	-2.56512	0.65359	0.0390937	1	-1.97296	0.42672	-1.93731	0.376531	8.02	0	14.38	9.26	0	0	5.54	25.8	27.65	15.27	0	4.88	11.97	17.77	0	0	17.52	10.9	0	0	0	0	17.24	0	10.26	27.14	0	4.21
StET011222	CCGATATACACTATGAT	BQ510045	BQ510045|-|NA|-|78-94|#|	-0.967577	0.650275	1.70534	0.463016	-1.03515	0.795671	-2.28121	0.295756	-0.293934	1	-2.48394	1	-3.2889	0.274704	0.492289	0.96563	-2.84171	0.208971	4.58	0	0	0	0	0	2.77	0	0	0	0	0	0	0	0	0	23.06	0	0	0	0	83.71	0	0	0	0	3.36	0
StET024715	TCTCTTGGTTTTTAAAC	BQ510084	BQ510084|-|weakly similar to UniRef100_A6AJV5 Cluster: Alkyl sulfatase; n=1; Vibrio harveyi HY01|Rep: Alkyl sulfatase - Vibrio harveyi HY01, partial (3%)|-|378-394|#|	0.503858	0.914545	-0.384795	0.936039	-0.360353	0.946594	0.168814	1	0.496187	1	0.0393186	1	-1.29408	0.587366	0.99942	1	-0.293826	0.968954	10.47	0	14.38	8.54	0	13.14	1.85	9.67	0	20.66	3.33	6.1	13.96	0	0	0	7.38	7.26	9.1	52.58	32.46	0	0	12.58	6.84	5.9	6.73	0
StET009413	CAAAGTGAAGCCCGGTA	BQ510096	BQ510096|-|NA|-|319-336|#|	-1.79308	0.609587	-0.973539	0.780783	0.509877	0.899986	-0.415186	0.911086	-1.85156	0.622616	-1.28993	1	-0.0455441	1	0.608424	1	0.56345	1	6.36	0	4.79	12.82	0	33.8	0	0	0	2.7	10.82	0	0	0	0	22.94	0	0	0	40.2	0	0	15.52	0	0	14.16	0	14.75
StET002030	AAGGCTTCCTGATAAAG	BQ510192	BQ510192|-|similar to UniRef100_A7NVB7 Cluster: Chromosome chr18 scaffold_1, whole genome shotgun sequence; n=1; Vitis vinifera|Rep: Chromosome chr18 scaffold_1, whole genome shotgun sequence - Vitis vinifera (Grape), partial (14%)|-|478-494|#|	-1.35025	0.727014	0.612496	0.914165	-0.376332	0.969452	-0.0475981	1	0.820096	0.966851	-0.518773	1	0.555661	0.925496	0.705199	1	1.25605	0.932899	2.82	0	0	7.83	0	0	15.7	8.87	0	0	0	0	0	5.92	0	0	38.74	0	0	0	0	0	0	13.41	0	0	10.09	0
StET021589	TACCTTTTCTTTTGTTA	BQ510217	BQ510217|-|NA|-|86-103|#|	-0.520872	0.906906	0.476698	0.94094	-0.815352	0.807452	1.697	0.442111	2.54069	0.616064	2.2865	0.189519	0.64276	0.908882	2.17369	0.934179	2.87938	0.281704	5.91	0	4	7.83	16.43	0	11.08	2.42	2.51	0	0	11.58	9.31	2.37	0	0	47.96	0	7.28	0	0	0	0	0	22.23	0	0	0
StET025627	TGCCTTTTCTTTTGTTA	BQ510217	BQ510217|-|NA|-|86-103|#|	-0.326398	0.965982	-1.25848	0.65104	-0.281125	0.988651	-0.507202	0.81939	1.43071	0.767732	1.06	0.817165	-0.327062	1	2.60314	0.795123	2.27533	0.802696	14.02	33.88	11.99	7.83	0	54.45	1.85	8.87	28.91	10.78	18.31	7.32	12.63	33.17	0	0	0	2.91	6.37	68.04	24.34	0	39.66	9.22	0	10.62	25.23	0
StET020624	TAAGCAACAGTACAAGA	BQ510226	BQ510226|-|UniRef100_A7PPW1 Cluster: Chromosome chr18 scaffold_24, whole genome shotgun sequence; n=1; Vitis vinifera|Rep: Chromosome chr18 scaffold_24, whole genome shotgun sequence - Vitis vinifera (Grape), partial (9%)|-|141-157|#|	2.94517	0.172484	0.256597	1	0.0289282	1	-2.19013	0.167362	3.59555	0.356457	0.70225	0.988583	-2.19331	0.348354	2.23981	0.917143	0.0471989	1	3.13	0	0	0	0	0	0	6.45	17.6	0	23.31	0	2.66	2.37	0	0	0	0	0	0	23.18	0	0	0	3.42	0	0	0
StET008238	ATGTTTGAGGATATCAG	BQ510407	BQ510407|-|homologue to UniRef100_A7PYF5 Cluster: Chromosome chr15 scaffold_37, whole genome shotgun sequence; n=1; Vitis vinifera|Rep: Chromosome chr15 scaffold_37, whole genome shotgun sequence - Vitis vinifera (Grape), partial (8%)|-|188-204|#|	1.55459	0.411321	0.166293	1	-1.16355	0.613882	-2.68742	0.103704	-0.937429	0.897248	-3.15882	0.0512821	-1.61333	0.510293	0.177122	1	-1.42442	0.539827	20.16	0	19.18	22.79	0	7.51	22.16	39.5	5.03	70.97	59.93	29.27	19.95	18.96	0	0	27.67	24.7	8.19	0	106.64	83.71	0	28.5	22.23	0	15.14	6.32
StET025600	TGCCAATTTTACTTGGC	BQ510479	BQ510479|-|similar to UniRef100_Q9FV24 Cluster: Aldehyde oxidase; n=1; Solanum lycopersicum|Rep: Aldehyde oxidase - Solanum lycopersicum (Tomato) (Lycopersicon esculentum), partial (5%)|-|248-264|#|	-0.733636	0.909051	-1.0989	0.63786	2.12502	0.322222	2.02041	0.28969	2.53683	0.273328	1.70189	0.432009	2.1904	0.291411	0.639112	1	2.87058	0.4982	4.31	0	7.19	10.68	23.19	0	0	2.42	13.83	10.78	0	0	0	10.66	0	0	0	4.36	1.82	0	0	0	0	0	5.13	0	0	6.32
StET016286	GCCACGTCATCAGCTAC	BQ510528	BQ510528|-|weakly similar to UniRef100_Q94KL5 Cluster: BEL1-like homeodomain protein 4; n=1; Arabidopsis thaliana|Rep: BEL1-like homeodomain protein 4 - Arabidopsis thaliana (Mouse-ear cress), partial (5%)|-|507-523|#|BQ517760|-|weakly similar to UniRef100_Q94KL5 Cluster: BEL1-like homeodomain protein 4; n=1; Arabidopsis thaliana|Rep: BEL1-like homeodomain protein 4 - Arabidopsis thaliana (Mouse-…	2.72603	0.353696	2.62772	0.21117	-0.0934163	1	-0.628367	0.833921	-1.15845	0.689725	-2.62121	0.44488	-3.11097	0.195084	-0.173218	0.987333	-3.37194	0.0100818	5.29	0	0	0	0	0	0	1.61	0	34.14	0	0	4.65	2.37	0	0	15.68	0	15.48	0	0	0	26.73	20.12	0	15.93	30.28	0
StET016285	GCCACGTCATCAGCAAC	BQ510528	BQ510528|-|weakly similar to UniRef100_Q94KL5 Cluster: BEL1-like homeodomain protein 4; n=1; Arabidopsis thaliana|Rep: BEL1-like homeodomain protein 4 - Arabidopsis thaliana (Mouse-ear cress), partial (5%)|-|507-523|#|BQ517760|-|weakly similar to UniRef100_Q94KL5 Cluster: BEL1-like homeodomain protein 4; n=1; Arabidopsis thaliana|Rep: BEL1-like homeodomain protein 4 - Arabidopsis thaliana (Mouse-…	2.82422	0.0275989	2.56596	0.114418	0.883401	0.708898	0.632446	0.841134	-0.834732	0.860566	-1.72792	0.112037	-2.25718	0.355334	-1.25983	0.75803	-3.45174	4.64488360674002e-07	10.06	0	4.79	0	0	0	0	17.74	33.94	14.37	8.32	3.66	3.32	4.74	0	0	26.75	15.25	10.92	0	0	29.07	0	0	18.81	5.31	19.35	23.17
StET010289	CAGCTTCATTTAAGGAT	BQ510537	BQ510537|-|weakly similar to UniRef100_A7NUY8 Cluster: Chromosome chr18 scaffold_1, whole genome shotgun sequence; n=1; Vitis vinifera|Rep: Chromosome chr18 scaffold_1, whole genome shotgun sequence - Vitis vinifera (Grape), partial (12%)|-|205-221|#|	1.41472	0.722215	2.04112	0.330939	0.496497	0.900518	-0.260953	0.988934	-0.51715	0.966197	-0.882307	1	0.174531	1	-0.65193	1	-0.431454	0.913921	2.79	0	0	5.7	0	0	0	0	21.37	0	0	9.15	0	0	31.62	0	18.45	2.18	0	0	0	0	0	0	6.84	0	0	14.75
StET024386	TCCTTAATGCTGAGGAA	BQ510611	BQ510611|-|NA|-|8-24|#|	0.654834	0.92156	2.35866	0.287465	-0.386645	0.97589	-2.2421	0.171998	-1.10068	0.932854	-1.11185	1	-2.85419	0.235991	0.519921	1	-2.27284	0.433078	2.98	0	0	0	0	0	0	6.45	0	0	0	0	0	11.85	0	0	0	0	14.57	0	0	34.88	0	7.55	0	0	0	0
StET024385	TCCTTAATGCTGAAGAA	BQ510611	BQ510611|-|NA|-|8-24|#|	-0.769563	0.850908	-1.5017	0.505609	0.157166	1	-0.764069	0.785581	2.07347	0.561097	1.33732	0.536103	1.02755	0.768796	1.40066	1	2.41135	0.562992	6.97	32.18	10.39	25.63	0	0	16.62	0	31.42	0	9.99	2.44	7.31	21.32	0	0	0	5.08	0	0	39.41	0	0	0	0	11.8	6.73	27.39
StET006353	ATAATATAGTTATGGAA	BQ510637	BQ510637|-|similar to UniRef100_A7NWE4 Cluster: Chromosome chr5 scaffold_2, whole genome shotgun sequence; n=1; Vitis vinifera|Rep: Chromosome chr5 scaffold_2, whole genome shotgun sequence - Vitis vinifera (Grape), partial (78%)|-|13-29|#|	0.429699	0.93043	-0.620163	0.874998	0.338149	0.954812	-0.143528	1	2.70462	0.548794	1.84036	0.49213	-0.141955	1	1.72996	0.917414	1.5814	0.815998	17.2	3.39	19.18	12.82	34.79	0	27.71	48.37	26.39	32.34	0	7.32	21.28	17.77	0	0	0	5.81	31.86	26.29	45.21	0	23.28	17.61	0	29.5	0	31.6
StET006354	ATAATATAGTTATGGAG	BQ510637	BQ510637|-|similar to UniRef100_A7NWE4 Cluster: Chromosome chr5 scaffold_2, whole genome shotgun sequence; n=1; Vitis vinifera|Rep: Chromosome chr5 scaffold_2, whole genome shotgun sequence - Vitis vinifera (Grape), partial (78%)|-|13-29|#|	0.468267	0.863152	0.892291	0.548067	0.660686	0.375308	0.0371046	1	0.974624	0.364822	-0.654316	1	-0.316008	0.939278	0.30933	1	-0.00114083	1	117.36	42.35	75.12	201.51	69.57	0	122.83	122.54	124.43	91.63	152.33	95.11	117.7	103.07	162.3	167.94	171.54	114.05	216.67	269.06	53.32	65.11	109.49	82.16	82.09	245.99	261.6	105.33
StET006953	ATCAACTGGCACCATAT	BQ510663	BQ510663|-|UniRef100_UPI000066010B Cluster: Rho GDP-dissociation inhibitor 2 (Rho GDI 2) (Rho-GDI beta) (Ly-GDI).; n=1; Takifugu rubripes|Rep: Rho GDP-dissociation inhibitor 2 (Rho GDI 2) (Rho-GDI beta) (Ly-GDI). - Takifugu rubripes, partial (6%)|-|28-44|#|	1.64848	0.447402	0.788173	0.792647	-1.33856	0.431373	-0.413555	0.896357	0.445183	1	-1.23911	1	-1.81598	0.393413	0.963015	0.998324	-0.851921	0.815998	19.67	0	7.19	0	41.55	0	5.54	55.62	18.85	6.29	40.79	31.1	23.27	7.11	50.59	0	12.91	11.62	17.3	80.41	51	32.55	0	20.96	25.65	37.16	21.03	0
StET024698	TCTCTATTGTATTGCTT	BQ510663	BQ510663|-|UniRef100_UPI000066010B Cluster: Rho GDP-dissociation inhibitor 2 (Rho GDI 2) (Rho-GDI beta) (Ly-GDI).; n=1; Takifugu rubripes|Rep: Rho GDP-dissociation inhibitor 2 (Rho GDI 2) (Rho-GDI beta) (Ly-GDI). - Takifugu rubripes, partial (6%)|-|49-66|#|	-3.8333	0.164608	-1.25741	0.712184	1.42939	0.483401	0.448035	1	0.204612	1	-0.75698	1	2.32672	0.43222	-0.570404	1	1.91028	1	3.17	54.2	6.39	0	0	0	0	0	0	0	0	0	0	0	0	0	20.29	0	0	0	0	0	0	0	6.84	0	9.25	21.07
StET019892	GTTTTAGGTTCCATTGT	BQ510710	BQ510710|-|UniRef100_O13384 Cluster: GTPase activating protein homolog; n=1; Cochliobolus heterostrophus|Rep: GTPase activating, partial (1%)|-|45-61|#|	-0.862874	0.810938	-1.43906	0.312767	0.525935	0.84619	0.117549	1	0.890308	0.528048	-0.091958	1	1.08989	0.520569	-0.187165	1	0.896316	0.893049	22.72	3.39	25.57	34.89	22.22	99.51	44.33	78.2	2.51	12.58	0	14.02	19.95	14.22	14.75	27.53	15.68	15.25	0	29.38	17.39	19.77	0	26.83	18.81	19.47	11.78	52.67
StET007922	ATGTAATAGCAGAACGC	BQ510783	BQ510783|-|homologue to UniRef100_A7PDY4 Cluster: Chromosome chr11 scaffold_13, whole genome shotgun sequence; n=1; Vitis vinifera|Rep: Chromosome chr11 scaffold_13, whole genome shotgun sequence - Vitis vinifera (Grape), partial (6%)|-|242-258|#|	0.680161	0.878745	-0.267291	0.998872	0.179795	1	0.310132	0.929263	-0.367548	1	1.23055	0.691896	-0.123228	1	1.09312	0.987333	0.940023	1	8.02	0	0	0	29.95	0	13.85	31.44	6.28	8.09	4.99	21.34	4.65	9.48	0	11.93	0	6.54	8.19	0	0	19.77	18.11	10.06	0	13.57	0	12.64
StET000591	AAACTGATTATTCAGAA	BQ510811	BQ510811|-|weakly similar to UniRef100_A7PHZ7 Cluster: Chromosome chr13 scaffold_17, whole genome shotgun sequence; n=1; Vitis vinifera|Rep: Chromosome chr13 scaffold_17, whole genome shotgun sequence - Vitis vinifera (Grape), partial (9%)|-|25-42|#|DN938423|-|similar to UniRef100_A7X641 Cluster: Inositol pentakisphosphate 2-kinase; n=1; Glycine max|Rep: Inositol pentakisphosphate 2-kinase - Glyc…	0.627505	0.844107	0.78088	0.707677	2.12539	0.331007	-0.479507	0.86295	-1.27163	0.925236	-0.717908	1	-0.234017	1	-2.44918	0.222235	-2.77488	0.0628822	3.39	0	0	4.27	0	0	0	0	0	0	0	4.88	5.98	7.11	0	0	0	5.81	0	0	0	0	0	0	8.55	9.44	0	0
StET018633	GTCCAAATATGAAACCA	BQ510811	BQ510811|-|weakly similar to UniRef100_A7PHZ7 Cluster: Chromosome chr13 scaffold_17, whole genome shotgun sequence; n=1; Vitis vinifera|Rep: Chromosome chr13 scaffold_17, whole genome shotgun sequence - Vitis vinifera (Grape), partial (9%)|-|4-20|#|DN938423|-|similar to UniRef100_A7X641 Cluster: Inositol pentakisphosphate 2-kinase; n=1; Glycine max|Rep: Inositol pentakisphosphate 2-kinase - Glyci…	1.43971	0.611903	2.54298	0.295291	0.743843	0.820747	0.172301	1	-4.5048	0.335107	-2.31423	1	-2.66467	0.296267	-0.79188	0.864107	-3.45138	0.102659	9.81	6.78	1.6	0	0	0	0	0	0	0	14.98	4.88	6.65	10.66	59.02	0	0	4.36	0	0	0	30.23	0	37.73	0	11.21	0	0
StET008923	ATTTATATACTTTATTA	BQ510811	BQ510811|-|weakly similar to UniRef100_A7PHZ7 Cluster: Chromosome chr13 scaffold_17, whole genome shotgun sequence; n=1; Vitis vinifera|Rep: Chromosome chr13 scaffold_17, whole genome shotgun sequence - Vitis vinifera (Grape), partial (9%)|-|293-309|#|	0.501497	0.951728	-0.596876	0.932741	-0.0428376	1	-0.251067	1	2.20169	0.75585	-1.4076	1	0.683032	0.919237	-0.441422	0.934462	0.241384	1	6.28	0	0	21.36	0	0	17.55	4.84	0	17.07	28.3	0	13.3	0	0	0	0	0	20.94	0	0	0	0	17.61	5.13	0	21.87	0
StET024350	TCCTATGATCAACTGCT	BQ510811	BQ510811|-|weakly similar to UniRef100_A7PHZ7 Cluster: Chromosome chr13 scaffold_17, whole genome shotgun sequence; n=1; Vitis vinifera|Rep: Chromosome chr13 scaffold_17, whole genome shotgun sequence - Vitis vinifera (Grape), partial (9%)|-|498-514|#|	-0.289357	1	1.48069	0.56728	0.681592	0.872519	0.241816	1	-0.154597	1	0.70225	0.988583	-2.0681	0.349306	2.63287	0.870574	0.632022	1	3.49	0	3.2	0	0	0	0	0	0	0	0	0	2.66	0	0	20.19	0	0	0	0	0	0	8.62	0	23.94	0	0	0
StET004322	ACTGCAAAACCTGTTTT	BQ510931	BQ510931|-|homologue to UniRef100_A7PUR8 Cluster: Chromosome chr4 scaffold_32, whole genome shotgun sequence; n=1; Vitis vinifera|Rep: Chromosome chr4 scaffold_32, whole genome shotgun sequence - Vitis vinifera (Grape), partial (14%)|-|117-133|#|	-0.168548	1	-1.52905	0.348249	-0.432468	0.928437	-0.958253	0.682328	-1.68902	0.686238	-2.78337	0.642674	-0.708867	0.81375	-1.0292	0.837216	-1.73806	0.435524	9.23	0	20.78	5.7	17.39	0	6.46	16.12	0	12.58	0	9.15	6.65	3.55	0	0	0	8.72	0	64.95	10.43	0	0	7.55	10.26	2.95	8.41	29.49
StET019091	GTGTACTATATTTGAAT	BQ511032	BQ511032|-|homologue to UniRef100_A1IKU3 Cluster: SNF1-related kinase; n=1; Solanum lycopersicum|Rep: SNF1-related kinase - Solanum lycopersicum (Tomato) (Lycopersicon esculentum), partial (24%)|-|41-58|#|	0.943504	0.842549	2.53138	0.16938	-0.630234	0.910714	-0.124592	1	-1.28907	0.776731	-1.506	1	-1.55093	0.56955	-0.350055	0.987193	-1.92637	0.360663	2.51	0	2.4	0	0	0	0	0	0	0	0	10.37	0	5.92	0	0	27.67	9.44	0	0	0	0	0	15.93	0	0	9.25	0
StET023064	TATGACACCAAGGACTC	BQ511032	BQ511032|-|homologue to UniRef100_A1IKU3 Cluster: SNF1-related kinase; n=1; Solanum lycopersicum|Rep: SNF1-related kinase - Solanum lycopersicum (Tomato) (Lycopersicon esculentum), partial (24%)|-|20-36|#|	-0.212778	1	-0.0725439	1	-0.599627	0.900604	-0.368467	0.947786	-1.1102	0.750213	0.117206	1	0.10443	1	0.544622	1	0.650907	1	14.31	0	12.79	17.8	0	61.96	18.47	7.26	13.83	30.54	18.31	7.93	20.61	22.51	35.83	14.68	19.37	7.99	13.66	0	0	29.07	16.38	10.06	46.18	0	0	56.88
StET014770	GAGGAAGAATATTTCCT	BQ511042	BQ511042|-|NA|-|112-129|#|	-0.578735	0.950709	-0.49147	0.901099	4.47915	0.00527544	3.1271	0.0206823	-0.637313	0.966197	-0.760365	0.969311	3.3313	0.047324	-4.4494	5.89762e-10	-1.13788	0.625733	10.89	22.02	11.99	0	20.29	0	13.85	0	0	36.83	0	0	5.98	7.11	0	0	22.13	14.53	0	0	0	0	0	0	0	22.42	43.74	25.28
StET027135	TTACTTGTTACTACATT	BQ511074	BQ511074|-|similar to UniRef100_A7QPF0 Cluster: Peptidyl-prolyl cis-trans isomerase; n=1; Vitis vinifera|Rep: Peptidyl-prolyl cis-trans isomerase - Vitis vinifera (Grape), partial (18%)|-|60-76|#|	0.592389	0.922431	-0.0156998	1	-4.25688	0.028934	-2.40208	0.240441	2.40343	0.576001	-0.75698	1	-1.69033	0.521554	2.92857	0.878097	1.23497	0.917064	6.72	0	3.2	15.67	0	0	12.93	1.61	0	0	39.12	8.54	5.32	0	0	0	27.67	5.08	0	0	69.55	0	25.86	0	25.65	0	0	0
StET024185	TCATTTGTAGTTGACAA	BQ511122	BQ511122|-|NA|-|9-25|#|	1.45755	0.476768	1.31812	0.483862	0.549172	0.859869	-1.16142	0.578928	-0.206049	1	0.317282	0.988583	-1.50727	0.58639	0.950136	1	-0.54465	0.88388	17.23	0	30.37	7.83	0	0	4.62	15.32	46.5	6.29	39.96	9.76	16.62	17.77	40.05	0	20.29	23.97	16.39	69.59	0	0	41.38	24.31	0	34.21	43.74	23.17
StET009698	CAAGCTAAGTGGCTTAA	BQ511134	BQ511134|-|similar to UniRef100_A7R410 Cluster: Chromosome undetermined scaffold_600, whole genome shotgun sequence; n=1; Vitis vinifera|Rep: Chromosome undetermined scaffold_600, whole genome shotgun sequence - Vitis vinifera (Grape), partial (36%)|-|717-734|#|CX162067|-|weakly similar to UniRef100_A7R410 Cluster: Chromosome undetermined scaffold_600, whole genome shotgun sequence; n=1; Vitis vi…	1.19196	0.724008	-0.824234	0.768251	0.313257	0.963956	-0.688323	0.851679	-2.6094	0.604105	-0.0318866	0.918662	-0.849297	0.786787	-0.565267	0.915919	-1.41564	0.651032	16.99	0	17.58	24.92	9.66	0	12.01	6.45	54.05	4.49	92.4	0	4.65	0	0	0	19.37	0	12.75	51.03	61.44	0	0	16.77	0	76.1	2.52	0
StET009009	ATTTCTTGAAATACGAA	BQ511190	BQ511190|-|NA|-|115-131|#|	-0.259403	1	-2.53094	0.305984	-2.87323	0.129148	-3.07003	0.0615781	-3.23879	0.553343	-1.24975	1	-0.311661	1	-0.177903	0.947742	-0.484243	0.861754	2.94	35.57	0	0	0	0	0	9.67	0	0	19.98	0	0	0	0	0	0	0	0	0	0	0	29.31	0	10.26	0	0	0
StET022009	TAGAACATCATTTCCCC	BQ511235	BQ511235|-|similar to UniRef100_A7PHN7 Cluster: Chromosome chr17 scaffold_16, whole genome shotgun sequence; n=1; Vitis vinifera|Rep: Chromosome chr17 scaffold_16, whole genome shotgun sequence - Vitis vinifera (Grape), partial (20%)|-|102-118|#|	-0.628719	0.952074	-1.08553	0.643474	-0.812526	0.783918	-2.85169	0.128171	-0.164487	1	-1.20911	1	-0.896797	0.831208	0.632317	1	-0.249129	0.944983	5.66	22.02	3.2	2.14	0	0	13.85	0	26.39	0	0	0	1.33	0	0	0	0	5.81	7.28	0	52.16	0	26.73	0	0	15.93	16.82	0
StET014301	GACACAACTGGAGTTAT	BQ511253	BQ511253|-|similar to UniRef100_A7QML3 Cluster: Chromosome chr19 scaffold_126, whole genome shotgun sequence; n=1; Vitis vinifera|Rep: Chromosome chr19 scaffold_126, whole genome shotgun sequence - Vitis vinifera (Grape), partial (44%)|-|45-61|#|	0.299936	1	1.24997	0.67462	-0.671885	0.794375	2.03548	0.0446767	-1.04046	0.823119	1.10307	0.711087	0.461573	0.957831	-0.0994576	1	0.369233	1	12.53	10.16	0	0	10.63	37.55	1.85	11.29	12.57	25.15	0	0	22.61	69.9	0	0	22.13	13.08	32.77	0	10.43	0	0	18.44	10.26	0	9.25	0
StET015357	GATCGTAATTCCACCAC	BQ511257	BQ511257|-|similar to UniRef100_UPI000016337B Cluster: haloacid dehalogenase-like hydrolase family protein; n=1; Arabidopsis thaliana|Rep: haloacid dehalogenase-like hydrolase family protein - Arabidopsis thaliana, partial (34%)|-|33-50|#|	-0.096317	1	-2.06177	0.208124	2.2356	0.143879	1.80765	0.389289	-1.30206	0.675294	-1.44678	0.638787	2.65364	0.144282	-3.46449	0.00999128	-0.807941	0.746786	8.23	6.78	7.19	23.5	25.12	0	15.7	7.26	8.8	0	19.15	24.39	11.3	0	0	0	0	10.9	0	0	0	0	0	0	8.55	19.47	9.25	0
StET027931	TTCATTCTGGTTTATCC	BQ511273	BQ511273|-|similar to UniRef100_A7Q2C4 Cluster: Chromosome chr1 scaffold_46, whole genome shotgun sequence; n=1; Vitis vinifera|Rep: Chromosome chr1 scaffold_46, whole genome shotgun sequence - Vitis vinifera (Grape), partial (13%)|-|442-458|#|	1.63965	0.503712	1.70554	0.348794	0.497032	0.9266	-1.54959	0.389026	0.270803	1	-1.67952	0.69842	-0.880523	0.792727	-0.928318	0.870156	-1.78808	0.356117	8.02	0	3.2	0	13.53	0	3.69	18.54	25.14	0	24.97	0	8.64	8.29	0	0	13.83	19.61	27.31	0	0	0	25.86	10.9	0	0	0	0
StET000885	AAATCAGTCACTGATCT	BQ511273	BQ511273|-|similar to UniRef100_A7Q2C4 Cluster: Chromosome chr1 scaffold_46, whole genome shotgun sequence; n=1; Vitis vinifera|Rep: Chromosome chr1 scaffold_46, whole genome shotgun sequence - Vitis vinifera (Grape), partial (13%)|-|390-406|#|	-2.67809	0.232855	0.458697	0.964963	-0.197162	1	2.25535	0.248257	-2.05021	0.744953	-1.91448	1	2.41961	0.296267	-2.98604	0.180046	-0.611701	0.862732	3.21	0	0	0	19.33	0	12.01	0	0	0	0	0	1.33	2.37	46.37	0	0	5.08	0	0	0	0	0	0	0	0	0	0
StET028349	TTGAAATTTAGAACTAA	BQ511475	BQ511475|-|weakly similar to UniRef100_Q682F3 Cluster: Shrunken seed protein; n=1; Arabidopsis thaliana|Rep: Shrunken seed protein - Arabidopsis thaliana (Mouse-ear cress), partial (27%)|-|53-69|#|	3.89354	0.0613526	2.85565	0.148278	1.59061	0.542943	-0.712945	0.826062	0.389348	1	-0.921991	1	-2.58719	0.264819	-1.38248	0.736175	-3.98373	0.0118142	9.13	0	0	0	0	0	0	0	37.71	37.73	0	7.93	11.97	10.66	31.62	5.51	0	2.91	0	0	0	0	0	18.44	13.68	21.24	0	0
StET030160	TTTGTAAAAATACTTTC	BQ511569	BQ511569|-|weakly similar to UniRef100_A7P1G0 Cluster: Chromosome chr19 scaffold_4, whole genome shotgun sequence; n=1; Vitis vinifera|Rep: Chromosome chr19 scaffold_4, whole genome shotgun sequence - Vitis vinifera (Grape), partial (37%)|-|48-64|#|	0.486638	0.774835	0.662364	0.478807	0.481942	0.827451	0.236203	0.917767	0.890482	0.788119	0.444393	0.988583	0.290774	0.957258	-0.135003	1	0.163305	1	42.15	76.23	10.39	37.03	72.47	16.9	19.39	75.78	47.76	30.54	79.08	43.9	34.58	48.57	71.67	55.06	83.93	40.68	54.62	0	47.53	76.74	17.24	25.99	17.1	53.68	33.65	101.12
StET002125	AAGTATGAAACTTTAAG	BQ511598	BQ511598|-|similar to UniRef100_A7P6I1 Cluster: Chromosome chr9 scaffold_7, whole genome shotgun sequence; n=1; Vitis vinifera|Rep: Chromosome chr9 scaffold_7, whole genome shotgun sequence - Vitis vinifera (Grape), partial (74%)|-|113-129|#|	0.0676715	1	-0.123418	0.990267	-0.262608	0.965498	-0.580897	0.641713	1.17853	0.825338	-0.884872	0.988583	0.255481	0.974299	0.329084	1	0.587448	1	54.05	74.53	12.79	70.49	60.88	105.15	74.8	107.22	80.44	59.29	32.46	82.92	49.21	29.62	67.45	35.79	97.76	63.92	63.73	145.36	0	41.86	73.28	45.27	37.62	76.1	62.25	0
StET029391	TTTACAGGATGATATCA	BQ511602	BQ511602|-|homologue to UniRef100_A7PEA5 Cluster: Chromosome chr11 scaffold_13, whole genome shotgun sequence; n=1; Vitis vinifera|Rep: Chromosome chr11 scaffold_13, whole genome shotgun sequence - Vitis vinifera (Grape), partial (22%)|-|24-40|#|	-0.0436762	1	-0.716125	0.797767	-0.481072	0.899184	-0.136609	1	1.03458	0.73747	0.226646	1	0.750334	0.851833	0.636637	1	1.39446	0.900276	14.97	6.78	13.58	32.04	0	61.96	24.93	0	26.39	41.32	48.28	13.41	9.97	18.96	0	22.03	42.42	4.36	0	0	32.46	0	0	41.92	6.84	18.29	11.78	14.75
StET009446	CAAATCAGTCACAAAAG	BQ511637	BQ511637|-|homologue to UniRef100_Q4PHU9 Cluster: ATP-dependent RNA helicase DBP2; n=1; Ustilago maydis|Rep: ATP-dependent RNA helicase DBP2, partial (1%)|-|103-119|#|	-1.40102	0.5863	-0.968446	0.718881	0.0932394	1	0.00978694	1	-1.34179	0.852562	-2.43488	0.758812	1.25332	0.584537	-1.6321	0.515846	-0.391029	0.90856	3.2	0	7.19	0	21.26	0	11.08	5.64	0	0	0	0	6.65	4.74	0	0	13.83	0	0	0	0	0	0	6.71	6.84	0	13.46	0
StET017770	GGGTCATATGCAAGGCA	BQ511694	BQ511694|-|NA|-|269-285|#|	1.30777	0.625447	-0.69103	0.900485	0.651456	0.897878	-0.788966	0.698355	-1.53389	0.700565	-0.65928	1	0.513574	0.993076	0.622927	1	1.15494	1	4.09	0	2.4	0	25.12	0	1.85	12.09	31.42	17.07	0	13.41	6.65	0	0	0	0	2.91	10.01	0	0	0	0	0	17.1	23.01	0	0
StET007558	ATGATGACGAAAAGGAA	BQ511709	BQ511709|-|homologue to UniRef100_O49949 Cluster: Magnesium dependent soluble inorganic pyrophosphatase; n=1; Solanum tuberosum|Rep: Magnesium dependent soluble inorganic pyrophosphatase - Solanum tuberosum (Potato), partial (27%)|-|89-105|#|	-0.614615	0.88986	-0.992814	0.754853	2.20195	0.239593	0.911228	0.686991	-1.78012	0.509085	-2.1735	0.213133	1.83482	0.445847	-2.13783	0.328901	-0.300937	0.932899	18.21	0	51.14	52.69	23.19	0	36.94	16.12	15.08	57.5	0	7.32	13.3	23.69	54.8	0	0	9.44	1.82	0	0	0	8.62	30.18	0	8.85	29.44	23.17
StET003745	ACAGGCATTTTGGTACA	BQ511772	BQ511772|-|weakly similar to UniRef100_UPI000065E6EE Cluster: Band 3 anion transport protein (Anion exchange protein 1) (AE 1), partial (2%)|-|212-228|#|	2.28788	0.465593	-0.380935	1	0.289246	0.977732	-2.01882	0.309539	-3.02068	0.616064	-1.62418	1	-2.28934	0.38056	-0.12705	0.938667	-2.37807	0.410106	3.64	0	0	0	0	0	2.77	0	2.51	0	35.79	0	2.66	0	0	0	0	0	0	0	39.41	0	0	0	0	0	0	27.39
StET009226	ATTTTTAGATATCTATG	BQ511820	BQ511820|-|similar to UniRef100_Q82YI1 Cluster: ParA family protein; n=1; Enterococcus faecalis|Rep: ParA family protein - Enterococcus faecalis (Streptococcus faecalis), partial (5%)|-|165-181|#|	-0.945125	0.807363	0.0957448	1	1.62765	0.483676	1.92738	0.214504	2.84272	0.50549	1.50898	0.319392	0.740204	0.826195	1.32163	1	2.06117	0.605233	8.21	0	6.39	22.07	0	11.27	4.62	0	0	0	0	4.88	13.3	3.55	0	0	16.6	2.91	20.94	0	0	0	0	20.12	0	0	13.46	44.24
StET025098	TGAAGAAGTGGTTATAT	BQ511833	BQ511833|-|weakly similar to UniRef100_Q41414 Cluster: Epoxide hydrolase; n=1; Solanum tuberosum|Rep: Epoxide hydrolase - Solanum tuberosum (Potato), partial (35%)|-|108-124|#|	0.735351	0.812686	-0.641215	0.801982	-0.660897	0.747721	-1.06543	0.564534	-2.18842	0.553476	-1.61332	0.716568	-0.24324	1	-0.215189	0.991338	-0.456663	0.897684	12.04	10.16	11.99	1.42	31.89	0	25.86	2.42	41.48	42.22	16.65	28.66	7.98	21.32	0	10.1	15.68	5.08	0	0	20.87	0	26.73	25.15	20.52	25.37	5.89	14.75
StET021954	TACTTTATTCAATTACA	BQ511833	BQ511833|-|weakly similar to UniRef100_Q41414 Cluster: Epoxide hydrolase; n=1; Solanum tuberosum|Rep: Epoxide hydrolase - Solanum tuberosum (Potato), partial (35%)|-|129-146|#|BQ511833|-|weakly similar to UniRef100_Q41414 Cluster: Epoxide hydrolase; n=1; Solanum tuberosum|Rep: Epoxide hydrolase - Solanum tuberosum (Potato), partial (35%)|-|256-273|#|EG013725|-|similar to UniRef100_A7Q8F3 Cluster:…	0.468383	0.974843	-0.99632	0.72881	2.63655	0.169866	0.693321	0.768565	-0.634511	0.914232	0.784409	0.845221	2.48225	0.306715	-1.59714	0.412265	1.00006	1	3.57	0	0	0	28.99	0	5.54	0	0	19.76	0	13.41	13.96	8.29	0	0	0	5.81	0	0	0	0	0	0	0	14.16	0	27.39
StET021919	TACTTCATTCAATTACA	BQ511833	BQ511833|-|weakly similar to UniRef100_Q41414 Cluster: Epoxide hydrolase; n=1; Solanum tuberosum|Rep: Epoxide hydrolase - Solanum tuberosum (Potato), partial (35%)|-|129-146|#|BQ511833|-|weakly similar to UniRef100_Q41414 Cluster: Epoxide hydrolase; n=1; Solanum tuberosum|Rep: Epoxide hydrolase - Solanum tuberosum (Potato), partial (35%)|-|256-273|#|EG013725|-|similar to UniRef100_A7Q8F3 Cluster:…	0.261495	1	-0.410968	1	1.48681	0.557355	-2.26649	0.157832	-1.15433	0.897248	1.02391	0.598153	-0.614299	0.930364	1.22815	1	0.598721	1	2.97	0	0	0	0	0	10.16	0	0	9.88	0	0	6.65	0	0	0	0	0	6.37	0	0	0	0	18.44	0	0	10.09	63.2
StET000396	AAAATGAGAACAATAGA	BQ511942	BQ511942|-|similar to UniRef100_A7PRY2 Cluster: Chromosome chr14 scaffold_27, whole genome shotgun sequence; n=1; Vitis vinifera|Rep: Chromosome chr14 scaffold_27, whole genome shotgun sequence - Vitis vinifera (Grape), partial (30%)|-|344-360|#|CX161393|-|NA|-|382-398|#|	0.953625	0.781914	2.12827	0.42025	-0.00282225	1	-1.70788	0.417794	-0.154597	1	5.54932	0.105463	-2.52334	0.348174	2.5904	0.958165	0.0471989	1	4.36	0	0	0	0	0	0	0	0	0	0	0	6.65	0	0	0	23.06	0	0	0	0	0	0	0	30.78	1.77	13.46	21.07
StET018421	GTATCTTATGGTTCTCC	BQ512092	BQ512092|-|similar to UniRef100_A7P5H0 Cluster: Chromosome chr4 scaffold_6, whole genome shotgun sequence; n=1; Vitis vinifera|Rep: Chromosome chr4 scaffold_6, whole genome shotgun sequence - Vitis vinifera (Grape), partial (6%)|-|172-188|#|	-0.750543	0.828157	-1.99176	0.209855	3.2708	0.0358899	-0.284468	1	3.03425	0.575834	-0.297487	1	2.26313	0.228075	-0.794269	0.909566	1.5068	0.767793	3.38	0	13.58	9.26	0	0	3.69	0	2.51	0	0	3.05	9.31	0	0	0	0	2.18	0	0	0	0	0	0	0	0	19.35	21.07
StET011291	CCTATGCATCTTGATTA	BQ512172	BQ512172|-|weakly similar to UniRef100_A7PQH8 Cluster: Chromosome chr6 scaffold_25, whole genome shotgun sequence; n=1; Vitis vinifera|Rep: Chromosome chr6 scaffold_25, whole genome shotgun sequence - Vitis vinifera (Grape), partial (11%)|-|472-488|#|	0.289996	1	0.641392	0.903716	0.69703	0.872416	-0.386246	0.892902	1.48097	0.665861	0.697719	0.76297	0.918867	0.785311	0.530427	1	1.45712	0.912708	5.76	0	1.6	27.77	0	0	9.24	0	51.53	0	0	3.66	0	0	54.8	0	18.45	0	0	0	0	0	0	12.58	5.13	0	0	0
StET007038	ATCAGGCAAACATAGAG	BQ512235	BQ512235|-|similar to UniRef100_A0DMR3 Cluster: Chromosome undetermined scaffold_57 whole genome shotgun sequence; n=1; Paramecium, partial (0%)|-|27-43|#|	-2.11744	0.253457	0.825741	0.77706	1.38818	0.543407	0.127281	1	-0.154597	1	3.47361	0.16832	0.188105	1	1.81734	0.909954	2.03771	0.678675	3.85	0	1.6	10.68	0	0	6.46	0	0	0	0	0	1.33	11.85	0	28.45	0	0	0	0	0	0	12.93	1.68	0	0	18.51	35.81
StET007039	ATCAGGCAATCATAGAG	BQ512235	BQ512235|-|similar to UniRef100_A0DMR3 Cluster: Chromosome undetermined scaffold_57 whole genome shotgun sequence; n=1; Paramecium, partial (0%)|-|27-43|#|	-0.673072	0.890037	-0.964534	0.737634	-2.10286	0.35858	-1.05775	0.70556	-0.782825	0.922332	-0.859822	1	0.252815	1	1.24081	1	1.46743	0.843566	11.37	18.63	11.19	18.51	0	56.33	24.01	30.63	42.73	0	0	3.66	7.31	0	31.62	30.29	0	7.26	0	100.51	0	0	0	16.77	0	4.72	0	0
StET009390	CAAAGCGAAGCCCGATA	BQ512282	BQ512282|-|similar to UniRef100_Q5M9U2 Cluster: Cytochrome c maturation protein CcmFc; n=1; Nicotiana tabacum|Rep: Cytochrome c maturation protein CcmFc - Nicotiana tabacum (Common tobacco), partial (15%)|-|101-117|#|	0.319891	1	0.0343269	1	-0.0428013	1	-2.75498	0.0549673	0.416038	1	-0.768771	1	-2.88838	0.187332	1.83471	0.924222	-1.11087	0.688308	3.34	0	2.4	0	0	0	0	0	0	7.19	0	0	0	3.55	0	0	0	0	0	0	0	37.21	12.93	6.71	0	3.54	14.3	23.17
StET025079	TGAACCCCCAAACTCCT	BQ512343	BQ512343|-|similar to UniRef100_Q2HV28 Cluster: C2; n=1; Medicago truncatula|Rep: C2 - Medicago truncatula (Barrel medic), partial (64%)|-|71-87|#|	-0.0131851	1	-0.319387	1	0.378312	0.961282	1.98268	0.184781	1.85603	0.738118	2.38084	0.235101	0.899134	0.775703	0.33746	1	1.19209	0.965588	2.89	0	1.6	14.24	0	0	0	0	0	0	0	4.27	11.3	13.03	0	0	0	0	0	0	0	0	0	5.03	0	0	9.25	0
StET013353	CTTTTTTTTTTCTTTGA	BQ512345	BQ512345|-|similar to UniRef100_A7P3I8 Cluster: Chromosome chr1 scaffold_5, whole genome shotgun sequence; n=2; Vitis vinifera|Rep: Chromosome chr1 scaffold_5, whole genome shotgun sequence - Vitis vinifera (Grape), partial (84%)|-|127-143|#|	-3.58496	0.145175	-0.634812	0.887615	-2.67306	0.122791	-2.26846	0.144499	-0.460189	1	-0.376285	0.943417	0.335048	1	0.140538	1	0.471834	1	3.29	0	0	7.83	39.62	0	0	0	0	0	0	0	0	0	0	12.85	9.22	1.45	5.46	0	0	15.11	18.97	0	0	0	0	0
StET022453	TATAAATGAGATGAGGT	BQ512407	BQ512407|-|weakly similar to UniRef100_A7QP45 Cluster: Chromosome chr1 scaffold_136, whole genome shotgun sequence; n=1; Vitis vinifera|Rep: Chromosome chr1 scaffold_136, whole genome shotgun sequence - Vitis vinifera (Grape), partial (14%)|-|55-71|#|	0.788014	0.874834	1.18436	0.672402	-2.95316	0.124787	-0.758526	0.778167	2.44924	0.364402	2.2865	0.189519	-1.30784	0.645705	2.98025	0.863307	1.71495	0.759776	4	3.39	0	2.85	0	0	9.24	0	0	27.85	0	0	3.32	2.37	33.73	0	0	10.17	0	0	0	0	30.18	0	11.97	0	0	0
StET003559	ACAAGCTGATTTATGGT	BQ512407	BQ512407|-|weakly similar to UniRef100_A7QP45 Cluster: Chromosome chr1 scaffold_136, whole genome shotgun sequence; n=1; Vitis vinifera|Rep: Chromosome chr1 scaffold_136, whole genome shotgun sequence - Vitis vinifera (Grape), partial (14%)|-|22-38|#|	-1.52848	0.568796	-0.42194	0.930316	1.69043	0.351102	1.45941	0.395028	0.867757	0.725708	2.1543	0.218383	1.66787	0.516246	-0.901265	0.881955	0.767789	1	15.01	30.49	0	29.19	15.46	0	38.79	1.61	0	0	14.15	8.54	11.97	3.55	21.08	27.53	24.9	13.08	0	0	0	0	0	26.83	3.42	10.62	13.46	50.56
StET029687	TTTCAGCAGTAGTCAAG	BQ512413	BQ512413|-|similar to UniRef100_UPI000034EF22 Cluster: protein kinase family protein; n=1; Arabidopsis thaliana|Rep: protein kinase family protein - Arabidopsis thaliana, partial (3%)|-|120-136|#|	0.742369	0.824176	-0.126432	1	1.17631	0.584209	0.918005	0.715743	-0.0358444	1	1.28442	0.596417	-0.992975	0.802546	1.47896	1	0.4728	1	8.49	0	7.19	0	0	0	12.93	5.64	5.03	8.09	0	8.54	14.63	8.29	0	0	0	10.17	0	0	47.53	0	0	0	5.13	10.03	15.14	33.71
StET012323	CTCTTGCATTTGGTGCC	BQ512475	BQ512475|-|similar to UniRef100_Q59IV5 Cluster: Plastidic phosphate translocator-like protein2; n=1; Mesembryanthemum crystallinum|Rep: Plastidic phosphate translocator-like protein2 - Mesembryanthemum crystallinum (Common ice plant), partial (38%)|-|237-253|#|	2.26099	0.100943	0.479048	0.900743	0.755733	0.69241	1.06931	0.55291	-1.41132	0.85302	1.04584	0.688388	-1.30569	0.587368	-1.27153	0.736295	-2.58197	0.120894	6.43	0	4.79	0	0	0	1.85	20.96	8.8	10.78	0	4.27	11.3	0	0	0	0	8.72	0	0	0	18.6	0	5.87	0	15.93	0	0
StET018291	GTAGAAGCTGATGATCT	BQ512557	BQ512557|-|weakly similar to UniRef100_Q40077 Cluster: Seed imbibition protein; n=1; Hordeum vulgare|Rep: Seed imbibition protein - Hordeum vulgare (Barley), partial (6%)|-|52-68|#|	-0.748172	0.814457	0.153684	1	0.698057	0.744583	0.519498	0.755254	-0.482089	1	1.42801	0.588032	-0.205767	1	0.678264	1	0.471155	1	56.65	5.08	39.16	32.04	49.28	116.41	51.72	15.32	65.36	0	11.65	30.49	49.21	48.57	0	184.46	35.97	28.33	35.5	105.15	0	101.15	37.07	80.48	27.36	48.96	169.07	101.12
StET022093	TAGATACATTTCACCCT	BQ512561	BQ512561|-|similar to UniRef100_Q9M450 Cluster: Serine carboxipeptidase; n=1; Cicer arietinum|Rep: Serine carboxipeptidase - Cicer arietinum (Chickpea) (Garbanzo), partial (21%)|-|75-91|#|	1.76226	0.194806	2.42821	0.0557119	1.3655	0.424646	1.2041	0.480147	1.2505	0.324762	1.19328	0.672374	-0.885046	0.761432	0.381951	1	-0.484925	0.879072	55.96	3.39	9.59	30.62	31.89	0	26.78	91.9	98.04	26.05	67.43	19.51	59.85	77.01	75.88	247.79	30.44	42.86	97.41	0	45.21	0	12.07	81.32	46.18	29.5	15.14	147.47
StET009151	ATTTTCTATGTTTTGCT	BQ512561	BQ512561|-|similar to UniRef100_Q9M450 Cluster: Serine carboxipeptidase; n=1; Cicer arietinum|Rep: Serine carboxipeptidase - Cicer arietinum (Chickpea) (Garbanzo), partial (21%)|-|96-113|#|	1.65241	0.539306	3.03735	0.209269	-2.99957	0.162903	-1.6264	0.492922	-0.569547	1	2.59567	0.110769	-2.9793	0.280087	2.68554	0.962967	-0.367751	1	3.22	0	0	0	0	0	0	0	2.51	10.78	0	4.88	0	0	21.08	33.04	0	0	0	0	0	47.67	0	0	0	0	0	0
StET026317	TGTGACCTACAAAAATG	BQ512577	BQ512577|-|homologue to UniRef100_P54926 Cluster: Inositol monophosphatase 1 (IMPase 1) (IMP 1) (Inositol- 1(or 4)-monophosphatase 1); n=1; Solanum lycopersicum|Rep: Inositol monophosphatase 1 (IMPase 1) (IMP 1) (Inositol- 1(or 4)-monophosphatase 1) - Solanum lycopersicum (Tomato) (Lycopersicon esculentum), partial (20%)|-|54-70|#|	1.53561	0.634465	-0.0771552	1	2.18458	0.191093	1.70585	0.348294	-0.669262	1	-1.19092	1	1.49908	0.485611	-1.84282	0.286089	-0.33074	0.968954	3.01	0	12.79	0	0	0	0	0	0	39.53	6.66	3.05	3.99	11.85	0	0	0	2.18	0	0	0	0	0	0	0	10.03	0	0
StET008272	ATTAAAGATAAGAACAT	BQ512635	BQ512635|-|homologue to UniRef100_Q4JFW8 Cluster: Senescence-inducible chloroplast stay-green protein 1; n=1; Solanum lycopersicum|Rep: Senescence-inducible chloroplast stay-green protein 1 - Solanum lycopersicum (Tomato) (Lycopersicon esculentum), partial (42%)|-|81-97|#|	0.532033	0.880039	1.79485	0.270723	2.06268	0.100668	2.81857	0.00953976	1.10554	0.931152	2.8313	0.29215	0.39028	0.945046	-0.633414	0.917698	-0.241533	0.922985	126.45	20.33	11.19	96.84	17.39	135.19	9.24	130.6	91.75	35.04	59.93	11.58	91.1	454.93	59.02	325.79	107.91	62.47	40.06	92.78	57.96	48.83	21.55	0	15.39	16.52	120.29	216.98
StET014210	GAATTGATCATATACAT	BQ512672	BQ512672|-|NA|-|64-80|#|	0.487764	0.970681	-0.868334	0.666765	-2.5473	0.176797	0.743296	0.855664	-4.63639	0.10711	-3.69468	0.41762	-1.64799	0.531556	-1.8795	0.51928	-3.53869	0.029119	3.8	0	0	0	0	0	5.54	10.48	0	0	0	3.05	0	0	0	0	0	0	0	0	0	0	0	5.87	25.65	0	0	0
StET021335	TACAATTTTTGGGCATA	BQ512710	BQ512710|-|UniRef100_Q2V3X6 Cluster: Uncharacterized protein At3g07565.3; n=1; Arabidopsis thaliana|Rep: Uncharacterized protein At3g07565.3 - Arabidopsis thaliana (Mouse-ear cress), partial (8%)|-|113-129|#|	-0.84693	0.777143	0.716177	0.82395	0.114032	1	-0.0470884	1	-0.154597	1	1.28703	0.642674	-1.28024	0.689619	2.60759	0.934179	1.40528	0.912824	3.26	0	9.59	0	0	0	0	0	0	0	0	0	3.99	10.66	0	11.93	0	0	0	0	0	33.72	0	0	0	0	7.57	10.53
StET001656	AAGAAATACAACAATCA	BQ512735	BQ512735|-|weakly similar to UniRef100_Q0JPN4 Cluster: Os01g0212700 protein; n=2; Oryza sativa Japonica Group|Rep: Os01g0212700 protein - Oryza sativa subsp. japonica (Rice), partial (13%)|-|153-169|#|	-2.39656	0.474997	-2.40504	0.258881	3.198	0.126365	1.8477	0.323847	-4.41371	0.521434	-3.42415	1	3.28578	0.182123	-4.10574	0.0645397	-0.818645	0.813041	4.77	0	9.59	0	0	35.67	17.55	0	11.31	0	0	0	0	0	0	0	0	5.81	0	0	0	0	0	0	0	0	0	0
StET018610	GTCATATTATAATCAGT	BQ512898	BQ512898|-|similar to UniRef100_A7PH96 Cluster: Chromosome chr17 scaffold_16 whole genome shotgun sequence; n=1; Vitis vinifera|Rep:, partial (2%)|-|66-82|#|	-0.963944	0.810843	-0.284691	1	0.322954	1	0.703592	0.855346	-2.32311	0.62592	0.118147	1	1.06398	0.78414	-0.527768	0.964221	0.561069	1	3.52	30.49	0	7.83	0	0	0	4.03	0	0	0	9.76	1.99	8.29	0	0	21.21	0	0	0	0	0	0	0	13.68	0	10.94	0
StET023351	TATTATTAATATTCTTA	BQ513125	BQ513125|-|NA|-|195-211|#|	-1.07737	0.701485	-2.08183	0.244654	-0.762028	0.846617	1.1351	0.629981	0.0180318	1	-2.65403	1	0.422338	0.963104	-0.663045	0.903177	-0.235579	0.930229	11.86	0	4	15.67	24.16	46.94	7.39	12.09	16.34	0	0	9.15	7.31	10.66	0	0	0	7.26	0	0	0	0	25	36.05	5.13	0	6.73	35.81
StET029377	TTTAATTTAAAAAAAAA	BQ513214	BQ513214|-|similar to UniRef100_Q4HIK9 Cluster: Probable periplasmic protein Cj0879c; n=1; Campylobacter coli RM2228|Rep: Probable periplasmic protein Cj0879c - Campylobacter coli RM2228, partial (6%)|-|377-393|#|	1.35273	0.621519	1.01638	0.57586	-1.64058	0.322598	-0.336392	0.96283	-0.15252	1	-2.46086	0.067083	-2.21984	0.183792	-0.490446	0.930634	-2.60708	0.000575402	6.97	0	4.79	5.7	0	0	0	19.35	0	0	0	14.02	3.32	0	0	10.1	0	3.63	12.75	0	23.18	0	13.79	21.8	13.68	17.11	0	0
StET029639	TTTATTTTAAAAAAAAA	BQ513214	BQ513214|-|similar to UniRef100_Q4HIK9 Cluster: Probable periplasmic protein Cj0879c; n=1; Campylobacter coli RM2228|Rep: Probable periplasmic protein Cj0879c - Campylobacter coli RM2228, partial (6%)|-|377-393|#|	0.494995	0.941974	-0.962386	0.750122	0.225329	0.98018	-2.63781	0.0464654	-0.76649	0.928843	-2.02604	0.470377	0.0795538	1	-0.440603	0.937862	-0.363534	0.932899	7.62	20.33	23.97	0	13.53	0	0	11.29	33.94	0	17.48	6.71	13.3	2.37	21.08	4.59	0	3.63	0	0	0	9.3	28.45	10.9	0	8.26	0	0
StET030015	TTTGATTTAAAAAAAAA	BQ513214	BQ513214|-|similar to UniRef100_Q4HIK9 Cluster: Probable periplasmic protein Cj0879c; n=1; Campylobacter coli RM2228|Rep: Probable periplasmic protein Cj0879c - Campylobacter coli RM2228, partial (6%)|-|377-393|#|CV478033|-|similar to UniRef100_Q84ND6 Cluster: Cation diffusion facilitator 8; n=1; Stylosanthes hamata|Rep: Cation diffusion facilitator 8 - Stylosanthes hamata (Caribbean stylo), part…	0.583052	0.860683	-0.0714801	1	1.76424	0.167005	2.27328	0.0749443	0.351733	1	1.18744	2.13423e-05	0.698947	0.870609	-0.565335	0.925364	0.133356	1	44.95	79.61	23.17	65.51	0	0	21.24	29.02	71.64	35.04	61.6	42.07	39.23	62.79	23.19	41.3	10.15	33.42	9.1	0	66.07	0	15.52	14.25	18.81	31.86	76.55	71.63
StET028279	TTCTTGTTTTTTATAAT	BQ513218	BQ513218|-|similar to UniRef100_A6M2X4 Cluster: Transcriptional regulator, RpiR family; n=1; Clostridium beijerinckii NCIMB 8052|Rep: Transcriptional regulator, RpiR family - Clostridium beijerinckii NCIMB 8052, partial (5%)|-|23-39|#|	-1.32874	0.771368	-2.69212	0.213095	-0.197162	1	-0.284468	1	-0.154597	1	0.70225	0.988583	4.02312	0.0468058	0.205468	1	4.18706	0.376531	3.8	25.41	19.18	0	0	37.55	27.71	1.61	0	27.85	14.98	0	0	13.03	0	0	0	0	0	0	0	0	0	0	0	0	0	0
StET028160	TTCTGAGTCTGTGAAGT	BQ513240	BQ513240|-|similar to UniRef100_A7PAF4 Cluster: Chromosome chr14 scaffold_9, whole genome shotgun sequence; n=1; Vitis vinifera|Rep: Chromosome chr14 scaffold_9, whole genome shotgun sequence - Vitis vinifera (Grape), partial (7%)|-|38-54|#|	-0.534725	0.93267	1.11302	0.665964	2.11548	0.190249	1.70805	0.282981	-2.49545	0.445066	-1.08134	0.988583	1.98404	0.283137	-2.72425	0.0536811	-0.730304	0.842501	7.05	20.33	11.19	12.82	0	0	1.85	7.26	18.85	0	0	4.88	1.33	5.92	44.26	37.63	0	0	17.3	0	0	0	0	5.03	0	0	17.66	0
StET004967	AGAGTCGTTATATGCAG	BQ513403	BQ513403|-|similar to UniRef100_UPI0000196E46 Cluster: HEAT repeat-containing protein; n=1; Arabidopsis thaliana|Rep: HEAT repeat-containing protein - Arabidopsis thaliana, partial (6%)|-|11-27|#|	-1.14404	0.773925	-0.217327	1	-1.74625	0.399038	-0.367339	0.978582	-0.918807	0.725304	-0.297656	1	-0.315782	1	1.0337	1	0.71929	1	4.83	0	9.59	0	30.92	0	0	8.06	0	8.09	0	0	1.33	2.37	0	24.78	3.69	4.36	0	0	41.73	0	0	10.06	0	0	7.57	0
StET026869	TTAAGCAATGCAGTGTC	BQ513445	BQ513445|-|NA|-|140-156|#|	2.35443	0.26157	2.41717	0.334822	1.85727	0.406399	2.21896	0.0637601	-3.20263	0.391606	-2.26217	0.868223	-0.790577	0.782508	-2.14456	0.338913	-2.98903	0.110563	4.03	0	0	0	0	0	0	1.61	0	11.68	9.99	0	6.65	0	0	0	28.59	0	1.82	0	0	0	0	0	6.84	11.8	0	29.49
StET019663	GTTGTTTTAAGGTAGTG	BQ513490	BQ513490|-|similar to UniRef100_Q1ACJ9 Cluster: Cell division protein; n=1; Chara vulgaris|Rep: Cell division protein - Chara vulgaris, partial (1%)|-|180-196|#|	0.989226	0.76054	1.86112	0.427678	2.5639	0.174709	-0.284468	1	-0.569564	1	-2.33614	1	0.958736	0.630241	-2.98604	0.180046	-2.07126	0.519364	3.46	0	0	0	7.73	0	0	4.84	15.08	0	0	0	5.32	0	29.51	0	20.29	0	0	0	0	0	0	0	0	1.18	0	0
StET004758	AGAAGTATAATCACGAA	BQ513526	BQ513526|-|similar to UniRef100_A7QFY4 Cluster: Chromosome chr9 scaffold_90, whole genome shotgun sequence; n=1; Vitis vinifera|Rep: Chromosome chr9 scaffold_90, whole genome shotgun sequence - Vitis vinifera (Grape), partial (24%)|-|188-205|#|	-1.00374	0.80789	1.90698	0.486033	2.52688	0.169698	3.40788	0.00457081	1.39275	0.686238	1.70189	0.432009	1.72473	0.522292	0.205468	1	1.86738	0.883501	4.6	0	0	15.67	0	0	0	1.61	0	0	0	0	5.32	0	0	38.54	0	0	34.59	0	0	0	0	0	0	0	12.62	0
StET013557	GAAAGATGGAGAGAACA	BQ513534	BQ513534|-|weakly similar to UniRef100_A7NX13 Cluster: Chromosome chr5 scaffold_2, whole genome shotgun sequence; n=1; Vitis vinifera|Rep: Chromosome chr5 scaffold_2, whole genome shotgun sequence - Vitis vinifera (Grape), partial (15%)|-|275-291|#|BQ512304|-|similar to UniRef100_A7NX15 Cluster: Chromosome chr5 scaffold_2, whole genome shotgun sequence; n=1; Vitis vinifera|Rep: Chromosome chr5 sc…	0.809875	0.760269	-0.18409	1	-0.504021	0.820588	-0.335984	0.845942	1.42975	0.491365	-0.268149	1	-0.382539	0.885832	0.615041	0.863735	0.244158	1	45.35	25.41	38.36	56.97	0	48.82	62.8	37.08	64.1	35.93	222.26	39.63	24.6	17.77	69.56	0	65.48	17.43	40.97	81.96	83.46	51.16	63.8	22.64	20.52	139.22	9.25	35.81
StET025644	TGCTAAAAGGTAGAAGT	BQ513535	BQ513535|-|NA|-|60-77|#|	1.76839	0.53814	0.0341756	1	0.288791	0.994016	-0.975948	0.696037	-0.154597	1	0.70225	0.988583	-2.63064	0.263314	2.68288	0.850646	0.0471989	1	2.73	0	0	0	0	0	0	8.87	12.57	0	0	0	0	0	0	0	0	0	0	0	0	0	18.11	0	15.39	0	5.89	0
StET001206	AACACAGAAAAGTTACG	BQ513656	BQ513656|-|NA|-|225-241|#|	-1.21217	0.655372	1.04151	0.709479	-2.48696	0.236464	-0.192434	0.999667	2.19736	0.713152	0.287297	1	-0.369872	0.983552	3.28235	0.850465	2.90315	0.373646	12.48	30.49	13.58	19.23	0	0	19.39	0	10.06	9.88	0	2.44	11.97	5.92	67.45	100.03	0	7.99	4.55	85.05	0	0	18.11	0	11.97	0	13.46	0
StET002151	AAGTCTTGTTTGATTCC	BQ513718	BQ513718|-|similar to UniRef100_Q41321 Cluster: Protein induced upon tuberization; n=1; Solanum demissum|Rep: Protein induced upon tuberization - Solanum demissum (Wild potato), partial (53%)|-|411-428|#|FG550591|-|weakly similar to UniRef100_O65149 Cluster: Late embryogenis abundant protein 5; n=1; Nicotiana tabacum|Rep: Late embryogenis abundant protein 5 - Nicotiana tabacum (Common tobacco), p…	-1.58693	0.505849	-1.43504	0.562402	-0.368851	0.908841	-2.00242	0.256156	0.789243	0.976447	0.0636325	1	-0.61929	0.871141	1.86908	0.870574	1.24876	0.873283	49.34	174.47	70.32	41.3	102.43	0	23.09	8.06	25.14	0	18.31	17.68	53.86	16.59	0	102.79	27.67	2.91	0	415.97	23.18	87.2	77.59	46.11	3.42	6.49	90.84	158
StET010361	CAGTCCCCCTCCTTTTA	BQ513724	BQ513724|-|NA|-|197-213|#|	0.128081	1	-0.981042	0.693295	-1.27004	0.505222	-0.311495	1	-2.24482	0.343944	-2.67122	0.412232	1.09092	0.749893	-1.84711	0.503026	-0.741253	0.845787	3.48	13.55	12.79	0	0	0	10.16	1.61	0	39.53	0	1.22	0	0	0	0	9.22	5.08	0	0	0	0	0	0	13.68	0	0	0
StET003403	AATTTGTTGTTTTGGTT	BQ513767	BQ513767|-|similar to UniRef100_O48767 Cluster: Expressed protein; n=1; Arabidopsis thaliana|Rep: Expressed protein - Arabidopsis thaliana (Mouse-ear cress), partial (45%)|-|155-171|#|	-3.25128	0.0588084	-0.417712	0.961886	0.709367	0.873508	-0.955946	0.621389	1.55064	0.680506	0.70225	0.988583	1.29512	0.642214	2.02186	0.906078	3.34695	0.353774	3.98	5.08	7.99	22.79	25.12	0	0	0	0	0	0	0	1.99	21.32	0	0	0	3.63	15.48	0	0	0	0	3.35	17.1	0	0	0
StET009991	CACATAGTGGAAAAACT	BQ513797	BQ513797|-|NA|-|290-306|#|	-0.414672	0.963482	-1.22953	0.471	-0.5798	0.748922	0.153637	1	2.86074	0.427041	0.70225	0.988583	-0.374892	0.977184	3.31877	0.468975	2.96366	0.286878	6.09	0	6.39	1.42	13.53	13.14	11.08	11.29	0	17.07	0	0	4.65	0	0	0	0	7.26	5.46	0	0	26.74	10.35	2.52	18.81	10.03	8.41	0
StET014672	GAGATGCAACAAAGTAA	BQ513942	BQ513942|-|weakly similar to UniRef100_A7Q652 Cluster: Chromosome undetermined scaffold_55, whole genome shotgun sequence; n=1; Vitis vinifera|Rep: Chromosome undetermined scaffold_55, whole genome shotgun sequence - Vitis vinifera (Grape), partial (39%)|-|124-140|#|BI433208|-|homologue to UniRef100_Q69GY7 Cluster: Cytochrome b6-f complex iron-sulfur subunit, chloroplast precursor; n=1; Solanum t…	1.01021	0.82764	1.31699	0.690733	1.84008	0.283777	2.40636	0.0993148	3.59456	0.502291	4.62921	0.0514287	-0.2448	1	3.70639	0.828946	3.47271	0.760555	28.58	0	15.98	49.13	0	0	0	54.01	0	0	54.94	10.97	17.95	131.5	0	0	27.67	10.9	7.28	72.68	0	0	0	9.22	5.13	22.42	53.83	73.73
StET004903	AGAGAATGCTTCAATTC	BQ514063	BQ514063|-|similar to UniRef100_A7QA95 Cluster: Chromosome undetermined scaffold_70, whole genome shotgun sequence; n=1; Vitis vinifera|Rep: Chromosome undetermined scaffold_70, whole genome shotgun sequence - Vitis vinifera (Grape), partial (24%)|-|84-100|#|	-1.07218	0.814457	-1.38689	0.561668	0.620881	0.867942	-0.398427	0.999867	-2.12289	0.686238	-1.64663	1	-0.598924	0.932035	-0.990606	0.846476	-1.59326	0.628136	6.59	0	21.58	0	11.6	0	0	0	3.77	0	0	10.37	0	5.92	0	0	0	3.63	0	0	0	0	21.55	0	27.36	0	12.62	23.17
StET005364	AGCCTCTTCATAATTCA	BQ514111	BQ514111|-|UniRef100_Q2L3E2 Cluster: Nucleotide binding site/leucine rich repeat (NBS/LRR) kinase; n=1; Brachypodium sylvaticum|, partial (1%)|-|103-120|#|	-2.23188	0.293282	1.70936	0.400931	-0.615088	0.859869	0.193548	1	-0.31554	1	-0.85546	1	1.45717	0.600298	-0.950224	0.906078	0.597205	1	3.16	0	0	0	15.46	0	6.46	0	0	0	0	0	1.33	10.66	44.26	13.77	25.82	1.45	0	0	0	0	0	0	5.13	0	0	0
StET018533	GTATTTCTTCCCTTCCA	BQ514113	BQ514113|-|similar to UniRef100_Q2URX6 Cluster: Predicted protein; n=1; Aspergillus oryzae|Rep: Predicted protein - Aspergillus oryzae, partial (9%)|-|317-333|#|	0.63458	1	0.828257	0.802334	-2.43088	0.173653	-2.22294	0.16928	2.35734	0.732472	-0.65928	1	-0.98575	0.797342	1.23132	1	0.231447	1	2.85	0	0	0	0	0	10.16	24.18	0	0	0	0	0	0	0	0	22.13	3.63	0	0	0	22.09	0	0	8.55	0	0	0
StET020270	TAAATAGTTCAAAGTCT	BQ514143	BQ514143|-|similar to UniRef100_A7PVS2 Cluster: Chromosome chr8 scaffold_34, whole genome shotgun sequence; n=1; Vitis vinifera|Rep: Chromosome chr8 scaffold_34, whole genome shotgun sequence - Vitis vinifera (Grape), partial (7%)|-|151-167|#|	1.9804	0.470363	2.52339	0.264727	-1.48135	0.511695	-0.639665	0.839797	0.346194	1	-0.390176	1	-3.19815	0.195498	1.30568	1	-2.00284	0.292668	3.95	0	0	0	0	0	0	0	0	16.17	0	3.05	2.66	0	0	0	27.67	4.36	0	0	0	25.58	0	27.67	0	14.16	0	0
StET006683	ATATATTGGCAAGAGGA	BQ514250	BQ514250|-|similar to UniRef100_A7P2Q2 Cluster: Chromosome chr1 scaffold_5, whole genome shotgun sequence; n=1; Vitis vinifera|Rep: Chromosome chr1 scaffold_5, whole genome shotgun sequence - Vitis vinifera (Grape), partial (23%)|-|130-146|#|	2.31435	0.362971	1.28315	0.487478	-0.242426	0.992961	-0.623371	0.863439	1.30489	0.6933	-0.245353	1	-2.85497	0.195498	2.43896	0.863327	-0.503705	0.916346	7.17	0	4	0	0	0	2.77	0	8.8	22.46	28.3	1.83	0	2.37	0	0	0	13.08	6.37	0	34.78	41.86	0	10.9	0	4.72	3.36	0
StET023999	TCAGAATCAGAGATCCC	BQ514796	BQ514796|-|NA|-|370-386|#|	-2.33319	0.372889	0.221197	1	-2.02993	0.330965	-1.59294	0.307292	1.26789	0.791931	-0.03454	1	-1.34929	0.582093	3.51385	0.236896	2.15563	0.802951	6.18	16.94	0	10.68	0	15.02	0	0	0	5.39	0	0	0	0	0	24.78	22.13	1.45	0	0	40.57	36.04	19.83	13.41	0	0	0	25.28
StET014258	GACAAACTAAAACTTGT	BQ514845	BQ514845|-|similar to UniRef100_A7VJH5 Cluster: Heat shock protein 70; n=1; Nosema bombycis|Rep: Heat shock protein 70 - Nosema bombycis, partial (3%)|-|99-115|#|	0.808093	0.945434	2.28293	0.324694	-1.70395	0.316167	-1.48717	0.416357	-0.154597	1	0.70225	0.988583	-1.45061	0.582408	2.38818	0.840218	0.949837	0.968954	2.62	0	0	0	0	0	5.54	0	0	17.97	0	0	0	4.74	0	49.56	0	2.18	0	0	0	0	21.55	3.35	0	3.54	0	0
StET008607	ATTCTTCCAAATATGTA	BQ514884	BQ514884|-|NA|-|62-78|#|	-3.24989	0.304488	-3.64259	0.11632	-1.4143	0.562624	0.646188	0.866668	2.23256	0.536377	0.203901	1	0.813339	0.883359	1.55667	1	2.37013	0.932899	8.23	88.08	11.99	0	0	0	16.62	0	0	0	0	7.32	0	0	0	0	0	2.91	0	0	52.16	0	0	11.74	0	0	18.51	0
StET018865	GTGATGATGGACTCACA	BQ514929	BQ514929|-|similar to UniRef100_A5BR05 Cluster: Copper amine oxidase; n=1; Vitis vinifera|Rep: Copper amine oxidase - Vitis vinifera (Grape), partial (16%)|-|298-314|#|	1.20977	0.763173	0.0341756	1	0.216518	1	1.59771	0.4914	-0.154597	1	4.92662	0.124692	-2.99384	0.280087	3.04243	0.934462	0.0471989	1	7.56	0	0	0	0	0	0	0	13.83	0	0	0	0	0	0	0	0	0	0	0	49.84	0	0	0	0	0	18.51	0
StET011912	CTACTTTTATTCCATCC	BQ515137	BQ515137|-|similar to UniRef100_A7QQN6 Cluster: Chromosome undetermined scaffold_143, whole genome shotgun sequence; n=1; Vitis vinifera|Rep: Chromosome undetermined scaffold_143, whole genome shotgun sequence - Vitis vinifera (Grape), partial (74%)|-|145-161|#|	2.2898	0.409632	1.78237	0.290029	1.38651	0.543407	2.7572	0.0745962	-1.83639	0.655679	-2.0408	1	-0.158269	1	-2.70414	0.17499	-2.82183	0.199913	2.7	0	0	0	0	0	0	0	12.57	0	0	14.02	1.33	0	0	0	10.15	5.08	0	0	0	0	0	0	0	0	0	0
StET006345	ATAATAGTGGCACTTAG	BQ515154	BQ515154|-|NA|-|529-546|#|	1.04934	0.85283	-1.81826	0.331438	0.868513	0.646781	1.55637	0.316385	-0.154597	1	2.7904	0.0910869	0.566419	0.884295	1.31871	0.96563	1.84512	0.815998	3.05	0	0	12.82	0	0	2.77	41.92	0	0	0	0	0	0	0	0	0	0	0	0	0	0	0	7.55	0	4.72	15.98	0
StET000277	AAAAGGGTTAGGATGGA	BQ515154	BQ515154|-|NA|-|111-127|#|	-0.552466	0.814457	0.256532	1	-3.44818	0.0532803	-1.9981	0.347105	1.12333	0.897248	-0.297487	1	-4.06743	0.0894167	3.26237	0.734783	-0.952537	0.851801	3.3	0	0	0	0	0	0	0	0	0	0	0	0	0	0	0	0	1.45	0	0	23.18	66.27	18.97	0	0	3.54	0	0
StET023264	TATTAAGACCCCAAATA	BQ515154	BQ515154|-|NA|-|508-524|#|	0.0628772	1	0.00569931	1	-0.0815309	1	0.988982	0.737792	-0.154597	1	2.7904	0.0910869	-0.221932	1	2.1146	0.917414	1.909	0.863012	3.48	0	0	16.38	0	0	0	20.96	0	0	0	0	0	8.29	14.75	0	0	0	0	0	0	0	18.97	0	0	0	0	0
StET025377	TGATATATTACCAACTT	BQ515154	BQ515154|-|NA|-|606-622|#|	0.168432	1	1.35142	0.616317	2.44519	0.17207	1.93219	0.311453	-0.154597	1	3.23138	0.0603415	1.08622	0.543478	0.205468	1	1.236	0.876825	2.73	0	0	7.12	0	0	0	12.09	0	0	0	0	0	0	35.83	0	0	0	0	0	0	0	0	0	0	18.29	0	0
StET002391	AATAAGAGAGTAATTTT	BQ515154	BQ515154|-|NA|-|707-723|#|	0.384155	0.999608	-0.797414	0.880951	3.56721	0.092867	1.55131	0.412077	-0.154597	1	3.30693	0.0599557	2.29567	0.400914	0.205468	1	2.44627	0.893049	4.27	0	0	0	0	0	24.93	8.87	15.08	0	0	12.8	5.32	0	0	0	0	0	11.83	0	0	0	0	0	0	0	37.01	0
StET030632	TTTTGTTGTGTGGTCAC	BQ515154	BQ515154|-|NA|-|294-310|#|	0.303978	0.986809	-1.67747	0.415685	4.08867	2.02561e-05	3.52407	0.0148143	-1.15454	0.639511	2.19538	0.0782526	2.25272	0.333631	-1.53112	0.297388	0.827928	1	6.64	0	0	20.65	0	0	5.54	10.48	11.31	0	0	6.71	9.31	0	0	0	0	2.91	1.82	0	0	0	0	0	0	5.9	12.62	10.53
StET000344	AAAATACCACATTTTGA	BQ515249	BQ515249|-|weakly similar to UniRef100_A7QGC7 Cluster: Chromosome undetermined scaffold_91, whole genome shotgun sequence; n=1; Vitis vinifera|Rep: Chromosome undetermined scaffold_91, whole genome shotgun sequence - Vitis vinifera (Grape), partial (29%)|-|45-61|#|	0.795915	0.911344	0.358434	1	-1.25776	0.487883	-0.0797669	1	-0.606601	0.994796	-1.19826	0.806958	-0.691594	0.912603	-1.08639	0.782434	-1.7852	0.591519	12.82	0	0	0	0	0	45.25	12.9	0	34.14	0	36.58	8.64	8.29	0	35.79	14.76	12.35	0	0	0	30.23	23.28	31.02	3.42	14.75	15.14	0
StET000353	AAAATAGCACATTTTGA	BQ515249	BQ515249|-|weakly similar to UniRef100_A7QGC7 Cluster: Chromosome undetermined scaffold_91, whole genome shotgun sequence; n=1; Vitis vinifera|Rep: Chromosome undetermined scaffold_91, whole genome shotgun sequence - Vitis vinifera (Grape), partial (29%)|-|45-61|#|	-0.414119	0.972192	0.876319	0.779621	3.42035	0.0514447	1.49315	0.314805	-1.08837	0.919445	1.38682	0.678565	3.31318	0.127478	-2.24801	0.270393	1.1322	1	8.17	11.86	0	14.24	0	35.67	6.46	15.32	8.8	21.56	0	0	5.98	21.32	0	66.99	22.13	0	17.3	0	0	0	0	0	0	0	18.51	0
StET004378	ACTGTTTTGAGAATCTA	BQ515285	BQ515285|-|similar to UniRef100_A7P4R2 Cluster: Chromosome chr4 scaffold_6, whole genome shotgun sequence; n=1; Vitis vinifera|Rep: Chromosome chr4 scaffold_6, whole genome shotgun sequence - Vitis vinifera (Grape), partial (6%)|-|4-20|#|	-0.0670716	1	1.03687	0.636468	3.92851	0.0826258	4.67536	0.00174259	2.96434	0.615523	0.70225	0.988583	-0.158269	1	0.205468	1	0.0471989	1	6.96	0	0	0	0	0	0	0	0	0	0	0	1.33	0	0	0	0	0	6.37	0	0	0	0	0	0	0	21.87	0
StET018182	GTAATCTAAAAGAAAGG	BQ515377	BQ515377|-|similar to UniRef100_A7PLL8 Cluster: Chromosome chr7 scaffold_20, whole genome shotgun sequence; n=1; Vitis vinifera|Rep: Chromosome chr7 scaffold_20, whole genome shotgun sequence - Vitis vinifera (Grape), partial (11%)|-|54-71|#|	-0.552466	0.814457	3.09275	0.0963019	1.57732	0.464618	1.42182	0.438672	1.34342	0.869847	1.06	0.817165	-0.158269	1	-1.78887	0.249897	-1.91563	0.313215	2.94	0	0	0	0	0	0	0	0	0	0	0	0	4.74	25.29	0	13.83	0	11.83	0	0	0	0	0	0	0	0	16.85
StET027197	TTAGATTTCAGGATAGT	BQ515377	BQ515377|-|similar to UniRef100_A7PLL8 Cluster: Chromosome chr7 scaffold_20, whole genome shotgun sequence; n=1; Vitis vinifera|Rep: Chromosome chr7 scaffold_20, whole genome shotgun sequence - Vitis vinifera (Grape), partial (11%)|-|33-49|#|	0.0781539	1	-2.32045	0.197291	0.362984	0.945032	0.442589	0.859795	-0.526405	0.957762	1.34088	0.249668	1.05674	0.622436	-0.919644	0.815452	0.146505	1	17.7	0	27.17	34.18	14.49	15.02	54.49	48.37	28.91	0	43.29	25.61	13.96	5.92	0	0	0	16.71	0	0	25.5	0	11.21	7.55	25.65	49.55	11.78	0
StET014645	GAGAGTAGTATATGTAT	BQ515473	BQ515473|-|similar to UniRef100_A7Q6P0 Cluster: Chromosome chr11 scaffold_56, whole genome shotgun sequence; n=1; Vitis vinifera|Rep: Chromosome chr11 scaffold_56, whole genome shotgun sequence - Vitis vinifera (Grape), partial (60%)|-|221-237|#|	0.543201	1	2.72095	0.311523	-0.916154	0.727133	-3.69912	0.0241408	1.63247	0.651849	0.70225	0.988583	-2.73388	0.261676	3.52707	0.731969	0.800526	1	4.43	0	0	0	0	0	4.62	5.64	0	0	0	6.1	0	0	0	69.75	0	0	0	0	52.16	0	0	14.25	5.13	12.98	19.35	0
StET009432	CAAATAGTGCCATATGA	BQ515475	BQ515475|-|similar to UniRef100_A7Q759 Cluster: Chromosome chr5 scaffold_58, whole genome shotgun sequence; n=1; Vitis vinifera|Rep: Chromosome chr5 scaffold_58, whole genome shotgun sequence - Vitis vinifera (Grape), partial (34%)|-|178-194|#|	-0.346512	0.948502	-0.929056	0.74238	-1.19677	0.650073	-1.73395	0.424157	-0.643403	1	-1.55786	0.692137	0.1318	1	0.881014	1	0.990812	0.865539	12.7	0	18.38	15.67	40.58	24.41	30.48	21.77	27.65	31.44	0	16.46	6.65	8.29	61.13	0	4.61	2.91	0	30.93	0	84.87	0	8.38	0	28.32	18.51	0
StET010470	CATAGATGGTGATCACA	BQ515539	BQ515539|-|similar to UniRef100_A7PEE1 Cluster: Chromosome chr11 scaffold_13, whole genome shotgun sequence; n=1; Vitis vinifera|Rep: Chromosome chr11 scaffold_13, whole genome shotgun sequence - Vitis vinifera (Grape), partial (27%)|-|485-501|#|	2.65127	0.177861	-0.115473	1	0.205439	1	0.814805	0.68675	-2.12247	0.592049	1.7228	0.509921	-1.10347	0.627633	-0.246397	0.976407	-1.31496	0.607761	8.46	0	7.19	6.41	0	0	0	51.59	13.83	13.48	44.12	0	2.66	3.55	0	0	0	4.36	5.46	0	0	23.25	0	10.06	5.13	0	5.89	0
StET021762	TACTCGGTGAAACAGTC	BQ515539	BQ515539|-|similar to UniRef100_A7PEE1 Cluster: Chromosome chr11 scaffold_13, whole genome shotgun sequence; n=1; Vitis vinifera|Rep: Chromosome chr11 scaffold_13, whole genome shotgun sequence - Vitis vinifera (Grape), partial (27%)|-|76-92|#|	0.14565	1	0.822094	0.608332	-0.601483	0.784971	0.579192	0.689712	0.734343	0.910471	-0.590177	1	-0.369103	0.9637	0.828218	1	0.462019	1	17.81	0	15.18	27.06	0	16.9	25.86	28.22	0	15.27	27.47	15.85	10.64	22.51	46.37	41.3	33.2	8.72	15.48	0	0	25.58	46.56	22.64	15.39	20.65	13.46	0
StET022776	TATATGTACATTATAAT	BQ515642	BQ515642|-|weakly similar to UniRef100_A7P360 Cluster: Chromosome chr1 scaffold_5, whole genome shotgun sequence; n=1; Vitis vinifera|Rep: Chromosome chr1 scaffold_5, whole genome shotgun sequence - Vitis vinifera (Grape), partial (13%)|-|62-78|#|	-0.63254	0.911974	0.800569	0.79784	0.3262	1	1.14518	0.630415	-0.0872662	1	-0.32103	1	0.928209	0.83313	-1.75637	0.588046	-0.826457	0.821389	14.72	0	0	19.94	30.92	31.92	5.54	1.61	27.65	0	0	17.07	8.64	16.59	0	61.49	63.64	15.98	0	0	0	43.02	0	0	0	35.98	0	0
StET005736	AGGTGGGGAGGATAATT	BQ515921	BQ515921|-|similar to UniRef100_Q9M7Q8 Cluster: Cyclic nucleotide-gated calmodulin-binding ion channel; n=1; Nicotiana tabacum|Rep: Cyclic nucleotide-gated calmodulin-binding ion channel - Nicotiana tabacum (Common tobacco), partial (21%)|-|182-198|#|	-0.387824	1	0.771825	0.874998	1.59601	0.499907	1.04602	0.598625	-0.154597	1	1.70189	0.432009	-0.444102	0.982017	2.59611	0.809794	2.159	0.814193	7.08	0	0	0	19.33	0	3.69	0	0	14.37	0	3.66	0	5.92	44.26	0	0	0	0	0	0	23.25	0	9.22	0	7.67	0	0
StET022713	TATATACTATTCTATAA	BQ515972	BQ515972|-|similar to UniRef100_A7QD65 Cluster: Chromosome undetermined scaffold_80, whole genome shotgun sequence; n=1; Vitis vinifera|Rep: Chromosome undetermined scaffold_80, whole genome shotgun sequence - Vitis vinifera (Grape), partial (18%)|-|157-174|#|	1.99107	0.42428	1.12742	0.720956	3.05368	0.061954	2.74399	0.0863734	0.820096	0.966851	-0.518773	1	1.22221	0.536175	-1.01657	0.828946	0.304751	1	4.83	0	0	0	0	0	9.24	0	0	12.58	25.8	7.93	13.96	0	35.83	0	0	1.45	0	0	0	0	0	0	0	25.37	18.51	0
StET030788	TTTTTTCTAATTATAAT	BQ516006	BQ516006|-|homologue to UniRef100_Q9Z762 Cluster: GTP-binding protein engA; n=1; Chlamydophila pneumoniae|Rep: GTP-binding protein engA - Chlamydia pneumoniae (Chlamydophila pneumoniae), partial (4%)|-|293-309|#|	0.771438	0.957266	0.98994	0.844368	-2.36306	0.299116	-4.36152	0.0250621	-3.26675	0.313368	-0.499569	1	-2.30334	0.496174	1.14672	1	-1.20651	0.806311	5.82	0	0	0	0	18.78	0	0	0	0	37.46	0	0	0	0	0	0	1.45	32.77	83.5	0	38.37	0	0	0	0	3.36	0
StET022489	TATAACACAATTACAAC	BQ516010	BQ516010|-|homologue to UniRef100_Q8LP72 Cluster: Receptor-like protein kinase; n=1; Nicotiana tabacum|Rep: Receptor-like protein kinase - Nicotiana tabacum (Common tobacco), partial (31%)|-|82-99|#|	-1.49109	0.564695	-1.37193	0.489707	-1.16526	0.658163	-0.327884	0.983146	1.39275	0.686238	5.32	0.0639773	-2.08962	0.422629	3.41766	0.828946	1.40528	0.912824	5.16	0	9.59	0	0	0	0	0	0	0	0	0	1.33	0	0	0	0	0	0	0	48.69	0	0	15.93	0	0	21.03	0
StET023784	TCAAATCTTGTATGTTT	BQ516010	BQ516010|-|homologue to UniRef100_Q8LP72 Cluster: Receptor-like protein kinase; n=1; Nicotiana tabacum|Rep: Receptor-like protein kinase - Nicotiana tabacum (Common tobacco), partial (31%)|-|61-77|#|	-1.80573	0.415957	-1.68218	0.426522	-0.00328615	1	0.498904	0.820854	-2.63109	0.510112	-1.01511	0.988583	0.0469293	1	-0.0850509	1	-0.0396626	1	34.36	162.61	9.59	11.39	40.58	37.55	25.86	16.12	0	35.93	0	9.15	13.96	11.85	63.23	0	0	11.62	4.55	0	0	32.55	59.49	91.38	68.41	9.44	42.06	33.71
StET023783	TCAAATCTTATATGTTT	BQ516010	BQ516010|-|homologue to UniRef100_Q8LP72 Cluster: Receptor-like protein kinase; n=1; Nicotiana tabacum|Rep: Receptor-like protein kinase - Nicotiana tabacum (Common tobacco), partial (31%)|-|61-77|#|	-1.23071	0.736262	-1.13879	0.567526	-0.732812	0.845219	0.562959	0.853236	-1.51073	0.72817	-0.872169	1	0.174024	1	0.278757	0.9923	0.442907	1	26.43	130.43	34.36	8.54	30.92	18.78	19.39	68.52	0	0	0	22.56	3.99	10.66	0	59.65	13.83	18.89	0	0	0	0	42.25	103.12	44.47	0	72.34	16.85
StET002071	AAGGTGACATTGAATTA	BQ516219	BQ516219|-|similar to UniRef100_Q2HRQ7 Cluster: Peptidase A1, pepsin; n=5; Medicago truncatula|Rep: Peptidase A1, pepsin - Medicago truncatula (Barrel medic), partial (6%)|-|18-35|#|	-1.19941	0.715828	-0.683299	0.881927	-0.563528	0.880008	-2.26649	0.157832	-2.98628	0.568619	-2.01205	1	1.19993	0.625264	-0.739549	0.896032	0.461932	1	3.61	0	17.58	10.68	0	24.41	5.54	0	0	0	0	8.54	11.3	0	29.51	0	0	7.99	0	0	0	0	0	18.44	0	0	0	0
StET012131	CTCAATCAATTAACACT	BQ516302	BQ516302|-|similar to UniRef100_A7QG62 Cluster: Chromosome undetermined scaffold_91, whole genome shotgun sequence; n=1; Vitis vinifera|Rep: Chromosome undetermined scaffold_91, whole genome shotgun sequence - Vitis vinifera (Grape), partial (29%)|-|103-119|#|	0.409501	0.950178	-0.165589	1	-0.173559	0.991348	-0.239417	0.970935	-1.07846	0.933405	-4.24545	0.963247	0.224701	1	-0.228132	0.974145	-0.00365166	0.975284	28.82	91.47	39.96	42.72	0	33.8	6.46	46.76	110.61	8.98	82.41	8.54	27.26	0	0	30.29	56.26	23.97	60.08	72.68	0	29.07	12.07	38.56	29.07	34.8	10.94	44.24
StET012130	CTCAATCAATTAACAAT	BQ516302	BQ516302|-|similar to UniRef100_A7QG62 Cluster: Chromosome undetermined scaffold_91, whole genome shotgun sequence; n=1; Vitis vinifera|Rep: Chromosome undetermined scaffold_91, whole genome shotgun sequence - Vitis vinifera (Grape), partial (29%)|-|103-119|#|	0.817652	0.80906	0.777269	0.817512	-0.0312077	1	-0.284005	0.867388	0.331439	1	0.814256	0.786194	-1.26048	0.548094	2.27217	0.748139	1.01546	1	24.68	16.94	15.18	55.54	0	0	6.46	63.69	5.03	6.29	24.14	40.24	23.94	10.66	0	54.15	0	31.24	51.89	0	41.73	27.9	64.66	48.62	39.33	37.75	55.52	58.99
StET012134	CTCAATTAATTAACACT	BQ516302	BQ516302|-|similar to UniRef100_A7QG62 Cluster: Chromosome undetermined scaffold_91, whole genome shotgun sequence; n=1; Vitis vinifera|Rep: Chromosome undetermined scaffold_91, whole genome shotgun sequence - Vitis vinifera (Grape), partial (29%)|-|103-119|#|	0.707529	0.879878	0.240252	1	3.47793	0.045551	2.30999	0.0876063	1.64655	0.639511	-0.85546	1	1.00749	0.59828	-1.49074	0.460482	-0.369794	1	3.66	0	0	0	0	0	7.39	10.48	0	0	0	0	7.98	0	0	0	0	8.72	0	0	0	0	0	0	0	7.08	36.17	0
StET027642	TTATTTAGATTTGAGAG	BQ516330	BQ516330|-|UniRef100_Q3HRX4 Cluster: 40S ribosomal protein S17-like protein; n=1; Solanum tuberosum|Rep: 40S ribosomal protein S17-like protein - Solanum tuberosum (Potato), complete|-|29-45|#|	-0.0435381	1	-0.649883	0.822205	-0.309998	1	-0.288383	0.855025	0.0237676	1	0.279063	1	-0.170222	1	-0.892236	0.844594	-0.987873	0.80385	2.66	0	2.4	1.42	0	11.27	0	3.22	0	3.59	1.66	1.83	3.32	0	0	0	0	2.91	1.82	3.09	0	0	4.31	3.35	5.13	1.18	0	8.43
StET027649	TTATTTAGTTTTGAGAA	BQ516330	BQ516330|-|UniRef100_Q3HRX4 Cluster: 40S ribosomal protein S17-like protein; n=1; Solanum tuberosum|Rep: 40S ribosomal protein S17-like protein - Solanum tuberosum (Potato), complete|-|29-45|#|	-0.113662	1	-1.81699	0.407452	3.62398	0.0236398	0.568413	0.795727	-0.835991	1	-2.53343	0.790053	2.39914	0.300351	-2.9025	0.0660664	-0.473871	0.889521	5.17	0	0	9.97	0	0	25.86	11.29	5.03	0	0	10.37	10.64	5.92	0	0	0	2.18	0	0	0	0	0	0	3.42	33.03	47.95	12.64
StET027650	TTATTTAGTTTTGAGAG	BQ516330	BQ516330|-|UniRef100_Q3HRX4 Cluster: 40S ribosomal protein S17-like protein; n=1; Solanum tuberosum|Rep: 40S ribosomal protein S17-like protein - Solanum tuberosum (Potato), complete|-|29-45|#|	-0.041554	1	-0.210451	0.898202	0.178419	0.924449	0.578369	0.580806	0.317502	0.827415	0.469449	0.53844	0.42528	0.809253	-0.0944006	1	0.327677	0.932166	202.08	177.86	379.57	157.37	109.19	360.5	176.39	278.12	245.09	203.03	198.12	128.65	254.01	419.38	115.93	181.71	159.55	192.5	109.25	188.65	23.18	94.18	289.68	259.88	141.95	188.77	226.27	113.76
StET014344	GACATCAAAGCTCCCAA	BQ516636	BQ516636|-|homologue to UniRef100_Q43429 Cluster: DNA-binding protein; n=1; Daucus carota|Rep: DNA-binding protein - Daucus carota (Carrot), partial (75%)|-|251-267|#|	-0.034543	1	0.270034	1	1.62846	0.470687	1.4336	0.503073	1.59807	0.651849	0.748935	0.875109	1.96145	0.364883	-0.0931104	1	1.86362	0.728927	7.84	32.18	10.39	8.54	0	0	12.93	11.29	7.54	17.97	0	20.73	3.32	5.92	75.88	0	0	4.36	0	0	0	0	0	0	11.97	19.47	26.08	0
StET000184	AAAACAGATACTTTCAC	BQ516636	BQ516636|-|homologue to UniRef100_Q43429 Cluster: DNA-binding protein; n=1; Daucus carota|Rep: DNA-binding protein - Daucus carota (Carrot), partial (75%)|-|15-31|#|	0.743878	0.818644	0.53818	0.853103	0.0619309	1	-0.691867	0.800597	0.54629	0.985228	-0.836944	0.988583	0.0618869	1	-0.802025	0.888906	-0.738728	0.838145	27.41	49.12	49.54	34.89	0	0	7.39	121.73	28.91	26.95	19.15	19.51	19.28	17.77	37.94	95.44	30.44	16.71	10.92	0	70.71	0	21.55	36.89	3.42	25.37	25.23	18.96
StET003598	ACAATGAAGCTCTTGTC	BQ516636	BQ516636|-|homologue to UniRef100_Q43429 Cluster: DNA-binding protein; n=1; Daucus carota|Rep: DNA-binding protein - Daucus carota (Carrot), partial (75%)|-|636-653|#|	0.24131	0.992727	1.02531	0.600586	0.464576	0.874954	-0.708986	0.771555	1.90448	0.638003	0.173744	1	0.366792	0.980519	0.783591	1	1.15301	0.90856	12.5	0	11.19	23.5	0	20.65	14.78	28.22	30.17	8.09	4.99	7.32	10.64	5.92	52.7	31.2	36.89	2.18	27.31	0	0	40.69	0	5.87	8.55	17.11	10.94	0
StET024883	TCTTCTTCTTATAAGTG	BQ516636	BQ516636|-|homologue to UniRef100_Q43429 Cluster: DNA-binding protein; n=1; Daucus carota|Rep: DNA-binding protein - Daucus carota (Carrot), partial (75%)|-|36-53|#|	0.742435	0.490655	0.592505	0.449079	-0.200491	0.963764	-0.150489	0.927802	1.07282	0.625945	1.63165	0.342861	-0.454615	0.742752	0.989835	0.824172	0.535765	0.935321	142.54	228.68	77.51	178.73	41.55	75.1	74.8	228.95	164.65	297.36	94.9	140.23	168.9	183.63	126.47	158.77	207.51	150.37	158.41	324.73	173.88	59.3	168.12	68.74	141.95	178.15	124.49	223.3
StET015728	GATTGAAATGAAATCCA	BQ517008	BQ517008|-|similar to UniRef100_A7Q0K7 Cluster: Chromosome chr7 scaffold_42, whole genome shotgun sequence; n=1; Vitis vinifera|Rep: Chromosome chr7 scaffold_42, whole genome shotgun sequence - Vitis vinifera (Grape), partial (7%)|-|76-92|#|	-1.31005	0.640284	-0.939091	0.656124	0.268204	0.98298	0.776316	0.800143	1.52955	0.779366	1.96823	0.423141	-0.00553973	1	0.438366	0.97633	0.427257	1	41.13	0	24.77	66.22	13.53	90.12	31.4	16.93	0	0	41.62	18.29	11.97	26.06	23.19	48.64	0	11.62	12.75	156.18	86.94	0	0	10.9	0	31.27	90	0
StET030301	TTTTAAATGGTTTGAGA	BQ517099	BQ517099|-|similar to UniRef100_P09043 Cluster: Glyceraldehyde-3-phosphate dehydrogenase A, chloroplast precursor; n=1; Nicotiana tabacum|Rep: Glyceraldehyde-3-phosphate dehydrogenase A, chloroplast precursor - Nicotiana tabacum (Common tobacco), partial (31%)|-|20-36|#|	0.0152422	1	-1.53907	0.541411	-1.40806	0.406593	-2.85691	0.0659002	0.20582	1	-1.15793	0.698913	-0.439797	0.914892	0.295557	1	-0.143537	0.99256	34.03	0	84.71	47	30.92	46.94	66.49	26.6	57.82	19.76	0	126.21	37.24	0	25.29	0	0	55.21	5.46	0	69.55	86.04	21.55	101.44	95.77	13.57	4.21	14.75
StET017185	GGAGCCTACTGGAAAGG	BQ517238	BQ517238|-|homologue to UniRef100_A7Q8U7 Cluster: Chromosome chr5 scaffold_64, whole genome shotgun sequence; n=1; Vitis vinifera|Rep: Chromosome chr5 scaffold_64, whole genome shotgun sequence - Vitis vinifera (Grape), partial (4%)|-|541-557|#|	-1.5076	0.671156	-0.927014	0.734455	2.45561	0.249098	1.18937	0.393065	-1.95248	0.566779	0.0487155	1	2.56484	0.222939	-2.28385	0.18645	0.310406	1	2.88	0	6.39	24.21	4.83	0	0	0	12.57	0	0	0	0	0	0	0	15.68	0	0	0	0	0	0	0	0	0	31.96	0
StET020520	TAACTGTAATTCTCATT	BQ517344	BQ517344|-|NA|-|23-39|#|	-0.578706	0.88204	2.03139	0.35092	-0.15759	1	0.938799	0.696037	-0.65496	1	0.0157481	1	-1.21346	0.66532	-0.0353205	1	-1.26907	0.666151	3.3	0	4.79	0	0	0	0	1.61	0	0	0	0	1.99	9.48	0	32.12	0	0	0	0	0	0	17.24	0	0	0	0	0
StET030168	TTTGTAACTTGTTTATT	BQ517344	BQ517344|-|NA|-|93-109|#|	1.29866	0.70679	2.50332	0.230215	0.609241	0.88075	-0.982274	0.639217	0.582048	1	0.70225	0.988583	-1.92441	0.400875	2.57448	0.850063	0.632272	1	4.05	0	0	0	0	0	3.69	16.12	0	0	0	0	3.99	0	29.51	0	12.91	0	12.75	0	0	0	13.79	0	17.1	0	0	29.49
StET010772	CATTGAACAATCTTCTC	BQ517352	BQ517352|-|weakly similar to UniRef100_A7QMV3 Cluster: Chromosome chr14 scaffold_128, whole genome shotgun sequence; n=1; Vitis vinifera|Rep: Chromosome chr14 scaffold_128, whole genome shotgun sequence - Vitis vinifera (Grape), partial (4%)|-|346-362|#|	-0.156804	1	-0.576804	0.838871	-0.889798	0.785459	-1.31753	0.555284	-0.829898	0.897248	-1.09565	1	-2.09269	0.422132	1.37672	1	-0.703841	0.852972	2.79	0	0	7.12	0	0	0	0	0	0	0	7.32	0	4.74	0	0	0	0	0	0	0	0	45.69	3.35	0	0	23.55	0
StET024972	TCTTTGTTCTTGCTCCA	BQ517450	BQ517450|-|similar to UniRef100_A7P2J8 Cluster: Chromosome chr1 scaffold_5, whole genome shotgun sequence; n=1; Vitis vinifera|Rep: Chromosome chr1 scaffold_5, whole genome shotgun sequence - Vitis vinifera (Grape), partial (3%)|-|109-125|#|	-0.370241	0.970681	-1.68358	0.30314	0.141992	1	1.22945	0.456749	-0.187201	1	-0.885299	1	0.816109	0.766721	-0.0375046	1	0.774182	0.978864	3	0	0	7.12	10.63	0	9.24	1.61	0	0	0	10.37	7.31	0	0	0	0	3.63	0	0	0	0	0	6.71	6.84	0	0	18.96
StET027545	TTATGTTGACTAACTTT	BQ517502	BQ517502|-|weakly similar to UniRef100_A9IED9 Cluster: Benzoate 1,2-dioxygenase alpha subunit; n=1; Bordetella petrii|Rep: Benzoate 1,2-dioxygenase alpha subunit - Bordetella petrii, partial (6%)|-|24-40|#|	-2.79277	0.312053	-0.27907	1	-3.82564	0.0281697	-2.34139	0.193564	1.97889	0.902737	0.615108	0.988583	-1.59987	0.608658	1.90638	0.937962	0.307273	1	4.44	27.1	0	0	0	0	0	0	0	0	0	0	0	5.92	0	0	0	11.62	0	0	47.53	0	25.86	13.41	0	0	0	0
StET020338	TAAATGTCATAGCTTAT	BQ517504	BQ517504|-|similar to UniRef100_A7PES8 Cluster: Chromosome chr11 scaffold_13, whole genome shotgun sequence; n=1; Vitis vinifera|Rep: Chromosome chr11 scaffold_13, whole genome shotgun sequence - Vitis vinifera (Grape), partial (26%)|-|23-39|#|	-0.823039	0.821721	-1.06951	0.681383	2.55585	0.183966	3.6379	0.0318736	0.249009	1	-0.596371	1	2.20274	0.340426	-2.00981	0.48118	0.189913	1	9.55	0	0	6.41	14.49	35.67	3.69	8.06	16.34	0	0	6.1	3.32	10.66	0	0	0	12.35	0	0	0	0	0	0	8.55	10.03	0	0
StET014939	GAGTTGCTGTGGCATAT	BQ517590	BQ517590|-|similar to UniRef100_A7P7W1 Cluster: Chromosome chr3 scaffold_8, whole genome shotgun sequence; n=1; Vitis vinifera|Rep: Chromosome chr3 scaffold_8, whole genome shotgun sequence - Vitis vinifera (Grape), partial (5%)|-|95-111|#|	0.33775	1	1.10974	0.656161	0.875393	0.619207	0.718495	0.723259	-2.26489	0.592254	-1.82891	0.932624	0.695488	0.860502	-2.46134	0.148024	-1.78406	0.52608	3.29	0	0	0	0	0	12.01	9.67	0	0	0	7.93	2.66	4.74	0	19.27	14.76	1.45	0	0	0	0	0	2.52	5.13	4.72	10.09	0
StET007542	ATGATATCAATGACAAT	BQ517592	BQ517592|-|NA|-|462-478|#|	0.72633	0.882321	-0.651648	0.810671	-1.20681	0.550524	0.722905	0.845942	-0.865456	1	-2.2782	1	0.531095	1	-2.80111	0.241109	-2.31908	0.354235	3.67	8.47	0	9.26	0	0	0	5.64	22.62	0	0	0	6.65	7.11	0	0	0	2.18	0	0	0	0	0	0	10.26	0	0	0
StET015776	GATTGTGGTTGAGGATA	BQ517718	BQ517718|-|UniRef100_A4FVN8 Cluster: At1g10580; n=1; Arabidopsis thaliana|Rep: At1g10580 - Arabidopsis thaliana, partial (2%)|-|79-95|#|	1.49573	0.678668	0.784247	0.795627	1.59289	0.473884	2.0966	0.2956	-0.355355	1	-2.25851	1	0.0965839	1	-3.00877	0.168117	-2.9723	0.145486	6.45	0	2.4	0	0	0	7.39	0	0	0	0	9.76	25.93	16.59	0	0	0	5.81	0	0	0	0	0	0	10.26	17.7	0	23.17
StET010041	CACGAATGAAGTTTATG	BQ517718	BQ517718|-|UniRef100_A4FVN8 Cluster: At1g10580; n=1; Arabidopsis thaliana|Rep: At1g10580 - Arabidopsis thaliana, partial (2%)|-|152-168|#|	0.736723	0.862133	-0.396203	0.94411	-2.99984	0.0590081	-2.22171	0.121384	1.11252	0.966851	-0.147036	1	0.0965828	1	0.457172	1	0.551971	1	6.39	25.41	5.59	0	18.36	0	4.62	3.22	36.45	10.78	38.29	0	3.99	13.03	0	16.52	0	7.26	0	0	0	0	18.97	12.58	11.97	0	0	0
StET007386	ATGAACTTACTTATGTG	BQ517832	BQ517832|-|NA|-|82-98|#|	0.264332	1	0.387836	1	-1.53449	0.424325	0.518469	0.890852	1.59489	0.713152	-0.950617	1	0.982194	0.776996	-0.155116	1	0.826812	1	3.87	0	0	27.77	0	0	0	0	0	35.04	0	0	2.66	5.92	31.62	0	0	7.99	0	0	0	0	0	10.06	0	0	0	0
StET028124	TTCTCATCCTTCACAAT	BQ517870	BQ517870|-|similar to UniRef100_A7PHL8 Cluster: Chromosome chr17 scaffold_16, whole genome shotgun sequence; n=1; Vitis vinifera|Rep: Chromosome chr17 scaffold_16, whole genome shotgun sequence - Vitis vinifera (Grape), partial (7%)|-|403-420|#|	2.04832	0.332016	0.254758	1	1.00992	0.730531	-1.25444	0.506492	-0.569547	1	0.2873	0.988583	-0.860109	0.832991	1.43821	0.956768	0.552905	1	2.55	0	0	0	0	0	5.54	0	0	9.88	18.31	3.66	13.3	9.48	0	0	0	0	0	0	0	0	13.79	0	0	0	0	0
StET018987	GTGGCCTCGACGGCCCA	BQ517912	BQ517912|-|homologue to UniRef100_UPI000069DC03 Cluster: Platelet glycoprotein Ib beta chain precursor (GP-Ib beta) (GPIbB) (GPIb-beta) (Antigen CD42b-beta) (CD42c antigen).; n=1; Xenopus tropicalis|Rep: Platelet glycoprotein Ib beta chain precursor (GP-Ib beta) (GPIbB) (GPIb-beta) (Antigen CD42b-beta) (CD42c antigen). - Xenopus tropicalis, partial (6%)|-|46-62|#|	-1.27891	0.753311	-1.26589	0.675929	-2.12674	0.265253	-0.123416	1	-0.569547	1	0.2873	0.988583	1.42233	0.67838	1.79367	0.952394	3.20399	0.802034	4.03	62.67	0	4.98	0	7.51	1.85	12.9	0	0	0	9.76	3.32	2.37	0	22.94	0	2.18	0	0	23.18	0	0	0	0	0	0	0
StET013576	GAAAGGTGCCCTTGGAC	BQ517933	BQ517933|-|NA|-|719-735|#|	-0.552466	0.814457	0.256532	1	-2.04772	0.349072	-1.11019	0.72307	0.816089	1	-1.66244	1	-2.98094	0.284245	0.607287	1	-2.45201	0.326519	2.64	0	0	0	0	0	0	0	0	0	0	0	0	0	0	0	0	1.45	0	52.58	0	0	0	0	0	5.9	0	0
StET013283	CTTTTATGTGTTAATGA	BQ517933	BQ517933|-|NA|-|626-642|#|	0.563614	0.858391	1.56898	0.444082	0.0109324	1	-0.23421	0.988249	0.172205	1	-3.42669	0.0634666	-0.317538	0.960228	-0.515789	0.925364	-0.83469	0.791014	27.55	0	34.36	15.67	43.48	0	18.47	2.42	45.25	35.04	39.96	18.29	27.93	18.96	187.6	29.37	92.23	33.42	0	49.48	0	30.23	24.14	13.41	27.36	45.42	0	0
StET029119	TTGTGTTATCACCTGAT	BQ517955	BQ517955|-|weakly similar to UniRef100_A7QHL6 Cluster: Chromosome chr5 scaffold_98, whole genome shotgun sequence; n=1; Vitis vinifera|Rep: Chromosome chr5 scaffold_98, whole genome shotgun sequence - Vitis vinifera (Grape), partial (5%)|-|153-169|#|	-0.505918	0.939641	-0.135468	1	2.48519	0.126671	1.22503	0.45837	0.582048	1	2.02364	0.289085	3.00581	0.199513	0.205468	1	3.16232	0.657141	4.41	0	4.79	0	39.62	9.39	1.85	9.67	15.08	6.29	0	4.27	3.99	0	0	32.12	0	0	12.75	0	0	0	0	0	0	5.9	10.94	21.07
StET016439	GCGATGGCTATAAGTTC	BQ517957	BQ517957|-|UniRef100_Q6L3J7 Cluster: V-type ATPase 116kDa subunit family protein; n=1; Solanum demissum|Rep: V-type ATPase 116kDa subunit family protein - Solanum demissum (Wild potato), partial (3%)|-|473-489|#|	-0.67532	0.940251	-1.1392	0.737412	-3.28177	0.065024	-1.19737	0.522571	0.386268	1	0.287297	1	-0.146311	1	2.44542	0.839893	2.29915	0.87606	4.56	42.35	12.79	0	0	0	0	11.29	0	4.49	18.31	0	0	0	0	0	20.29	0	0	0	0	38.37	0	11.74	8.55	0	0	0
StET020822	TAATCATCAAACACGAA	BQ518028	BQ518028|-|homologue to UniRef100_P24157 Cluster: 1-aminocyclopropane-1-carboxylate oxidase 4; n=1; Solanum lycopersicum|Rep: 1-aminocyclopropane-1-carboxylate oxidase 4 - Solanum lycopersicum (Tomato) (Lycopersicon esculentum), partial (26%)|-|76-93|#|	0.680268	0.893224	0.912071	0.681557	1.73354	0.369912	2.07813	0.191212	-0.154597	1	4.99021	0.124692	-0.158269	1	0.205468	1	0.0471989	1	2.58	0	0	0	0	0	0	0	0	0	0	0	4.65	7.11	0	0	0	0	0	0	0	0	0	0	0	0	15.14	0
StET022854	TATATTTTGTGACGAAA	BQ518164	BQ518164|-|similar to UniRef100_Q9SCY3 Cluster: Probable FKBP-type peptidyl-prolyl cis-trans isomerase 4, chloroplast precursor; n=1; Arabidopsis thaliana|Rep: Probable FKBP-type peptidyl-prolyl cis-trans isomerase 4, chloroplast precursor - Arabidopsis thaliana (Mouse-ear cress), partial (46%)|-|35-51|#|	-0.40424	0.925203	-1.31786	0.50754	-2.58112	0.034915	-2.86877	0.0148143	-1.03418	0.839185	-3.4966	1.49021e-23	-0.892914	0.280087	-0.0417781	1	-0.968439	0.496283	43.07	45.74	99.89	14.24	67.64	24.41	79.42	22.57	0	70.97	59.93	70.12	17.29	0	31.62	0	16.6	65.38	8.19	126.8	95.05	125.57	112.94	88.86	78.67	23.6	28.6	0
StET022855	TATATTTTGTGACGAAT	BQ518164	BQ518164|-|similar to UniRef100_Q9SCY3 Cluster: Probable FKBP-type peptidyl-prolyl cis-trans isomerase 4, chloroplast precursor; n=1; Arabidopsis thaliana|Rep: Probable FKBP-type peptidyl-prolyl cis-trans isomerase 4, chloroplast precursor - Arabidopsis thaliana (Mouse-ear cress), partial (46%)|-|35-51|#|	0.0789445	1	-0.0177639	1	-2.53127	0.133676	-0.725307	0.835926	-0.814189	0.990783	-2.95405	0.50043	-0.0687561	1	-0.264054	0.976675	-0.334134	0.928804	14.44	0	28.77	19.94	31.89	0	29.55	10.48	10.06	26.05	22.48	38.41	9.97	4.74	88.53	0	0	23.97	0	0	0	55.81	23.28	20.12	17.1	13.57	0	0
StET006632	ATATAATTATACACGAT	BQ518164	BQ518164|-|similar to UniRef100_Q9SCY3 Cluster: Probable FKBP-type peptidyl-prolyl cis-trans isomerase 4, chloroplast precursor; n=1; Arabidopsis thaliana|Rep: Probable FKBP-type peptidyl-prolyl cis-trans isomerase 4, chloroplast precursor - Arabidopsis thaliana (Mouse-ear cress), partial (46%)|-|56-73|#|	-0.486063	0.998411	-2.7787	0.184085	-3.41944	0.0834627	-3.62332	0.0353236	-2.53608	0.600401	-1.57197	1	-0.632986	0.93324	1.11394	1	0.475985	1	3.37	27.1	15.18	0	0	0	0	0	18.85	0	1.66	9.76	0	0	0	0	0	0	0	0	52.16	0	0	14.25	0	0	0	0
StET024700	TCTCTCATTCATAATCT	BQ518348	BQ518348|-|similar to UniRef100_A7PZC9 Cluster: 50S ribosomal protein L21; n=1; Vitis vinifera|Rep: 50S ribosomal protein L21 - Vitis vinifera (Grape), partial (56%)|-|24-40|#|	0.153036	1	-1.13219	0.673959	-1.31313	0.450522	1.86893	0.386574	-3.2509	0.543835	-2.27272	1	0.365174	1	-1.76821	0.549237	-1.42938	0.674588	2.7	0	13.58	0	0	0	0	0	0	0	12.49	4.88	1.33	0	0	0	0	2.91	0	0	0	0	0	4.19	6.84	0	0	0
StET009374	CAAAGAAACAAAATGGA	BQ518348	BQ518348|-|similar to UniRef100_A7PZC9 Cluster: 50S ribosomal protein L21; n=1; Vitis vinifera|Rep: 50S ribosomal protein L21 - Vitis vinifera (Grape), partial (56%)|-|143-160|#|	-0.888802	0.802734	0.499615	0.921558	-0.806994	0.654444	-1.46241	0.415333	1.79386	0.00168479	-0.962433	0.817165	-0.512795	0.888811	1.84459	0.21168	1.38273	0.930808	16.39	59.29	24.77	0	0	16.9	12.93	16.12	6.28	8.09	0	15.24	11.3	13.03	88.53	0	40.58	13.08	11.83	40.2	42.89	31.39	34.49	8.38	8.55	14.75	0	0
StET024071	TCATAATGCATTTTTCT	BQ518354	BQ518354|-|weakly similar to UniRef100_Q5ZF49 Cluster: Tetracycline transporter-like protein 1; n=1; Plantago major|Rep: Tetracycline transporter-like protein 1 - Plantago major (Common plantain), partial (76%)|-|120-136|#|	-0.36621	0.989061	1.56079	0.503662	-2.91269	0.0536503	-3.07959	0.0174275	-1.10849	0.897248	-1.41852	1	-1.37173	0.506737	-1.06006	0.811805	-2.42671	0.292668	3.87	0	9.59	0	0	0	2.77	0	0	0	0	4.88	3.99	18.96	0	0	0	3.63	22.76	0	20.87	0	6.9	14.25	0	0	0	0
StET030294	TTTGTTTTGGTATTCAA	BQ518354	BQ518354|-|weakly similar to UniRef100_Q5ZF49 Cluster: Tetracycline transporter-like protein 1; n=1; Plantago major|Rep: Tetracycline transporter-like protein 1 - Plantago major (Common plantain), partial (76%)|-|66-82|#|	-1.51893	0.491527	-0.747963	0.806974	-3.23084	0.0196507	-3.39083	0.00429083	-2.14031	0.636242	-0.718787	1	-0.620733	0.81375	1.2647	0.934462	0.643364	1	2.83	0	6.39	0	17.39	0	9.24	0	0	0	0	6.1	1.99	15.4	0	0	0	2.91	0	0	24.34	0	15.52	8.38	6.84	0	0	0
StET003449	AATTTTGTTCATATGCT	BQ518416	BQ518416|-|similar to UniRef100_A7PD65 Cluster: Chromosome chr17 scaffold_12, whole genome shotgun sequence; n=1; Vitis vinifera|Rep: Chromosome chr17 scaffold_12, whole genome shotgun sequence - Vitis vinifera (Grape), partial (18%)|-|42-58|#|	-1.21803	0.768134	-2.65232	0.25803	0.21809	1	1.53163	0.298549	-0.612958	1	-2.50587	1	3.05188	0.251114	-3.19065	0.106228	-0.107492	0.897696	3.25	40.65	0	0	0	0	14.78	8.87	6.28	0	0	0	7.31	0	0	0	0	2.91	0	0	0	0	0	0	0	0	0	0
StET002734	AATCTCTTCTATATCTT	BQ518433	BQ518433|-|similar to UniRef100_A7PDT5 Cluster: Chromosome chr11 scaffold_13, whole genome shotgun sequence; n=1; Vitis vinifera|Rep: Chromosome chr11 scaffold_13, whole genome shotgun sequence - Vitis vinifera (Grape), partial (64%)|-|74-91|#|	0.730024	0.926856	-1.01212	0.678948	-0.180193	1	-1.89141	0.327186	-1.14189	0.752851	-2.06386	0.614741	-1.76623	0.438294	0.712607	1	-1.05958	0.726074	4.47	0	4.79	0	10.63	0	0	0	0	20.66	10.82	0	0	0	0	0	0	3.63	0	0	15.07	0	31.04	0	17.1	0	0	0
StET020325	TAAATGGAAAGGCTTCT	BQ518433	BQ518433|-|similar to UniRef100_A7PDT5 Cluster: Chromosome chr11 scaffold_13, whole genome shotgun sequence; n=1; Vitis vinifera|Rep: Chromosome chr11 scaffold_13, whole genome shotgun sequence - Vitis vinifera (Grape), partial (64%)|-|24-40|#|	-0.1519	1	-0.853852	0.715264	-0.639114	0.46026	-1.534	0.106215	-0.289852	0.982035	-2.17166	0.307308	-0.0713524	1	-0.824349	0.607289	-0.809004	0.791782	2.53	0	4.79	0	1.93	0	11.08	1.61	2.51	0	4.16	8.54	1.99	0	0	0	1.84	5.08	0	3.09	2.32	3.49	6.04	1.68	8.55	4.13	0	0
StET020326	TAAATGGAAAGGTTTCT	BQ518433	BQ518433|-|similar to UniRef100_A7PDT5 Cluster: Chromosome chr11 scaffold_13, whole genome shotgun sequence; n=1; Vitis vinifera|Rep: Chromosome chr11 scaffold_13, whole genome shotgun sequence - Vitis vinifera (Grape), partial (64%)|-|24-40|#|	-0.132685	1	-1.77608	0.291935	-1.90251	0.25748	-2.2347	0.109289	-0.868931	0.928128	-2.51022	0.0103451	-0.280671	0.921557	-0.324762	0.934462	-0.603187	0.811472	88.24	33.88	238.13	48.42	163.3	67.59	225.34	84.65	96.78	129.36	145.67	168.28	76.47	15.4	40.05	0	62.72	91.53	9.1	54.12	100.85	183.7	188.81	134.97	270.21	68.43	4.21	0
StET004416	ACTTCATTAATGTAGTA	BQ518668	BQ518668|-|similar to UniRef100_A7P5K6 Cluster: Chromosome chr4 scaffold_6, whole genome shotgun sequence; n=1; Vitis vinifera|Rep: Chromosome chr4 scaffold_6, whole genome shotgun sequence - Vitis vinifera (Grape), partial (16%)|-|30-46|#|	2.19901	0.421297	1.12841	0.560485	-0.81125	0.787574	-1.28769	0.538748	-1.85305	0.761832	-2.83727	0.789631	-2.23426	0.384669	-1.00608	0.840218	-3.22717	0.0807145	6.29	0	7.99	0	0	0	0	11.29	3.77	26.05	0	21.34	0	0	0	7.34	0	5.08	11.83	0	0	46.51	0	15.93	0	20.06	0	0
StET023346	TATTATGTAGGTAAGCT	BQ518674	BQ518674|-|homologue to UniRef100_A7P6U7 Cluster: Chromosome chr9 scaffold_7, whole genome shotgun sequence; n=1; Vitis vinifera|Rep: Chromosome chr9 scaffold_7, whole genome shotgun sequence - Vitis vinifera (Grape), partial (11%)|-|152-168|#|	-0.360647	0.926856	0.268426	1	1.33465	0.53285	-0.363163	0.961912	-0.179137	1	-0.158508	1	-0.243928	1	0.490965	1	0.230795	1	13.55	10.16	11.19	11.39	0	24.41	12.01	20.96	3.77	10.78	0	6.71	9.97	39.1	0	0	22.13	19.61	0	0	0	30.23	0	41.08	6.84	15.93	0	21.07
StET021199	TAATTTCCTCTTGAGAA	BQ518704	BQ518704|-|homologue to UniRef100_P46279 Cluster: DNA-directed RNA polymerase II subunit RPB7; n=1; Glycine max|Rep: DNA-directed RNA polymerase II subunit RPB7 - Glycine max (Soybean), partial (33%)|-|391-407|#|	-0.0697878	1	0.777551	0.425647	0.599842	0.825334	0.195498	1	-0.890399	0.768721	-0.37712	1	0.411307	0.947425	-0.640137	0.92006	-0.211086	0.954957	27.68	49.12	36.76	43.44	24.16	0	17.55	71.75	0	7.19	0	34.75	37.24	36.73	56.91	71.58	31.36	42.13	49.16	0	0	59.3	10.35	47.79	5.13	22.42	87.48	37.92
StET012570	CTGGAGGAAAGGGACTT	BQ518772	BQ518772|-|NA|-|320-336|#|	-0.285952	1	0.3683	0.990917	-1.96214	0.204253	-1.16083	0.512017	-0.0299673	1	-0.165586	1	-1.24088	0.681299	1.39588	0.939539	0.160737	1	5.41	0	0	0	28.02	0	0	8.87	15.08	0	0	1.22	1.33	9.48	0	15.6	0	10.17	2.73	0	0	36.04	8.62	15.09	13.68	5.31	0	0
StET027185	TTAGATGAAGGAACAAT	BQ518782	BQ518782|-|similar to UniRef100_Q5P0K1 Cluster: Transposase (IS4),; n=1; Azoarcus sp. EbN1|Rep: Transposase (IS4), - Azoarcus sp. (strain EbN1) (Aromatoleum aromaticum (strain EbN1)), partial (5%)|-|347-363|#|DN588463|-|similar to UniRef100_A7NGN7 Cluster: Secretion protein HlyD family protein precursor; n=1; Roseiflexus castenholzii DSM 13941|, partial (2%)|-|391-408|#|	1.12643	0.712218	1.1496	0.528106	-2.38996	0.221419	0.786135	0.811563	-2.99328	0.57879	2.50738	0.418043	-2.36886	0.34437	-0.422596	0.934462	-2.81061	0.208026	4.29	0	0	0	0	0	0	5.64	0	0	0	4.27	0	4.74	0	0	0	3.63	0	0	0	0	25	0	0	0	0	0
StET002111	AAGTAGTGCAATTTGAT	BQ518810	BQ518810|-|similar to UniRef100_Q3SYT7 Cluster: 26S proteasome non-ATPase regulatory subunit 8; n=1; Bos taurus|Rep: 26S proteasome non-ATPase regulatory subunit 8 - Bos taurus (Bovine), partial (6%)|-|105-121|#|DN940387|-|NA|-|119-135|#|	1.41831	0.755891	1.71216	0.485927	0.0465247	1	-0.439007	0.897835	0.706997	1	3.46773	0.219231	-0.495767	0.882735	-0.249512	1	-0.785673	0.867721	4.99	0	0	2.14	0	0	5.54	0	36.45	0	0	0	0	0	35.83	0	0	8.72	0	0	0	0	0	5.87	8.55	12.39	0	0
StET017344	GGATGGGCTCTGGAGTC	BQ518834	BQ518834|-|weakly similar to UniRef100_A7R2K6 Cluster: Chromosome chr10 scaffold_433, whole genome shotgun sequence; n=1; Vitis vinifera|Rep: Chromosome chr10 scaffold_433, whole genome shotgun sequence - Vitis vinifera (Grape), partial (9%)|-|41-57|#|	-0.508516	0.893801	-1.05302	0.514382	1.00753	0.719142	0.130459	1	-2.58763	0.379165	-0.412018	1	-1.23711	0.604566	-0.951914	0.869303	-2.20127	0.228589	4.14	0	6.39	0	0	0	2.77	0	0	0	0	3.66	1.99	2.37	0	0	0	0	0	0	0	0	18.11	0	10.26	0	0	14.75
StET001144	AACAACAATTTTTGTTC	BQ518845	BQ518845|-|weakly similar to UniRef100_A7P721 Cluster: Chromosome chr9 scaffold_7, whole genome shotgun sequence; n=1; Vitis vinifera|Rep: Chromosome chr9 scaffold_7, whole genome shotgun sequence - Vitis vinifera (Grape), partial (31%)|-|512-529|#|	2.22143	0.44199	0.0341756	1	1.0244	0.674983	0.547245	0.882768	-1.31392	0.897248	-0.206281	1	-2.25071	0.355285	-0.703888	0.914735	-2.96062	0.170717	4.12	0	0	0	0	0	0	17.74	0	0	0	0	7.98	0	0	0	0	0	0	0	0	0	22.42	0	0	20.65	0	31.6
StET001674	AAGAACAATTTTTGTTC	BQ518845	BQ518845|-|weakly similar to UniRef100_A7P721 Cluster: Chromosome chr9 scaffold_7, whole genome shotgun sequence; n=1; Vitis vinifera|Rep: Chromosome chr9 scaffold_7, whole genome shotgun sequence - Vitis vinifera (Grape), partial (31%)|-|512-529|#|	-0.710389	0.8939	-2.74168	0.182018	2.52084	0.0920734	-1.60936	0.316069	1.00602	0.999792	-1.25217	0.988583	1.97051	0.421925	-2.42551	0.375977	-0.450881	0.871259	9.83	0	8.79	27.06	0	0	40.63	15.32	15.08	15.27	0	0	6.65	0	0	0	0	5.81	0	0	0	0	0	14.25	0	24.19	13.46	31.6
StET027731	TTCAAGAAAGCTTCAAG	BQ518845	BQ518845|-|weakly similar to UniRef100_A7P721 Cluster: Chromosome chr9 scaffold_7, whole genome shotgun sequence; n=1; Vitis vinifera|Rep: Chromosome chr9 scaffold_7, whole genome shotgun sequence - Vitis vinifera (Grape), partial (31%)|-|163-179|#|	-0.574741	0.925203	-1.94081	0.413448	0.945329	0.586918	-1.049	0.674613	-1.25348	0.692434	-1.19522	0.678598	-0.0754565	1	0.157583	1	0.0832036	1	27.79	0	19.18	77.62	0	13.14	81.27	20.96	21.37	0	56.6	18.9	16.62	0	0	9.18	0	11.62	21.85	112.88	0	26.74	59.49	21.8	0	108.54	109.35	18.96
StET028257	TTCTTGATTTTGTCTTG	BQ518886	BQ518886|-|similar to UniRef100_A7PY16 Cluster: Chromosome chr15 scaffold_37, whole genome shotgun sequence; n=1; Vitis vinifera|Rep: Chromosome chr15 scaffold_37, whole genome shotgun sequence - Vitis vinifera (Grape), partial (28%)|-|24-40|#|	1.36444	0.672255	0.314118	1	1.95973	0.313769	-1.25908	0.470701	1.7247	0.735609	0.871206	0.825168	0.862235	0.801667	0.403386	1	1.26118	0.963531	5.85	3.39	3.2	0	0	0	22.16	16.12	5.03	0	12.49	44.51	5.32	0	0	13.77	0	6.54	15.48	0	0	0	0	11.74	0	0	17.66	14.75
StET011988	CTATAACTTTAAGCCAG	BQ518890	BQ518890|-|similar to UniRef100_A7NXM0 Cluster: Chromosome chr5 scaffold_2, whole genome shotgun sequence; n=1; Vitis vinifera|Rep: Chromosome chr5 scaffold_2, whole genome shotgun sequence - Vitis vinifera (Grape), partial (6%)|-|100-116|#|	2.49754	0.256895	1.55433	0.355453	-2.77982	0.10644	0.289669	0.947404	1.0859	0.764276	0.2873	0.988583	-2.75719	0.218328	2.43877	0.832177	-0.367751	1	2.99	0	0	0	0	0	0	12.09	0	0	0	11.58	6.65	0	0	0	6.46	5.08	0	0	0	0	19.83	15.09	0	0	0	0
StET006240	ATAAATAAAACTAAATT	BQ519027	BQ519027|-|similar to UniRef100_Q3VR12 Cluster: Glucose-1-phosphate thymidylyltransferase; n=1; Prosthecochloris aestuarii DSM 271|Rep: Glucose-1-phosphate thymidylyltransferase - Prosthecochloris aestuarii DSM 271, partial (6%)|-|12-28|#|	1.15504	0.705407	-0.0674963	1	-0.0306771	1	-0.0364896	1	0.761692	0.897248	-0.960412	1	-0.039248	1	-1.12571	0.793793	-1.15826	0.764112	18.64	0	5.59	0	0	28.16	43.41	33.05	13.83	59.29	31.63	26.22	25.27	4.74	0	0	0	37.05	25.49	0	0	24.42	20.69	12.58	25.65	1.77	0	4.21
StET026051	TGTAAACAGAAATTACA	BQ519105	BQ519105|-|similar to UniRef100_A7PVJ4 Cluster: Chromosome chr9 scaffold_33, whole genome shotgun sequence; n=1; Vitis vinifera|Rep: Chromosome chr9 scaffold_33, whole genome shotgun sequence - Vitis vinifera (Grape), partial (19%)|-|69-85|#|	0.458915	0.980699	0.582294	0.853027	-2.94169	0.102231	-0.525778	0.877393	-0.154597	1	2.50871	0.124692	-1.38549	0.608135	2.96166	0.812288	1.65032	0.774179	3.07	0	7.19	0	0	0	5.54	0	0	0	18.31	4.27	0	4.74	0	0	19.37	0	0	0	0	0	28.45	11.74	0	0	0	0
StET025026	TGAAAACAGAAATTACA	BQ519105	BQ519105|-|similar to UniRef100_A7PVJ4 Cluster: Chromosome chr9 scaffold_33, whole genome shotgun sequence; n=1; Vitis vinifera|Rep: Chromosome chr9 scaffold_33, whole genome shotgun sequence - Vitis vinifera (Grape), partial (19%)|-|69-85|#|	0.725773	0.866677	-1.96929	0.248501	0.499625	1	-0.373308	0.93977	0.750299	0.989153	0.763141	0.916936	1.117	0.739812	-1.85299	0.460482	-0.748433	0.841585	3.66	0	2.4	15.67	0	0	4.62	14.51	0	15.27	0	13.41	0	2.37	0	0	0	0	0	0	0	0	0	0	8.55	11.21	0	0
StET023627	TATTTCGTATATCTCAA	BQ519123	BQ519123|-|NA|-|22-38|#|	-1.32729	0.675651	0.100465	1	1.08104	0.632653	1.32524	0.473141	-1.12575	0.896211	1.61702	0.571197	2.45753	0.294226	-1.83881	0.518427	0.613226	1	10.91	0	12.79	4.98	56.04	37.55	0	20.96	0	9.88	0	7.93	2.66	8.29	86.42	0	12.91	7.99	10.92	0	0	0	0	12.58	0	0	5.89	0
StET019572	GTTGGGAATTGAAGGAA	BQ519256	BQ519256|-|homologue to UniRef100_Q6IVK5 Cluster: UDP-glucuronate decarboxylase 1; n=1; Nicotiana tabacum|Rep: UDP-glucuronate decarboxylase 1 - Nicotiana tabacum (Common tobacco), partial (27%)|-|157-173|#|	1.71621	0.472516	1.555	0.434859	-0.823765	0.721982	-0.771486	0.792511	-1.06638	0.897248	-0.507985	1	-1.30295	0.683582	-0.0356597	1	-1.33676	0.673628	5.56	0	10.39	0	0	0	2.77	25.8	18.85	0	0	7.93	7.98	2.37	25.29	22.94	0	6.54	0	0	0	0	0	33.53	5.13	7.08	8.41	0
StET019573	GTTGGGAATTGATGGAA	BQ519256	BQ519256|-|homologue to UniRef100_Q6IVK5 Cluster: UDP-glucuronate decarboxylase 1; n=1; Nicotiana tabacum|Rep: UDP-glucuronate decarboxylase 1 - Nicotiana tabacum (Common tobacco), partial (27%)|-|157-173|#|	0.651913	0.923505	-0.992269	0.62928	2.13772	0.324845	0.679534	0.860951	-0.134618	1	-0.0940627	1	1.23705	0.635497	-0.587579	0.978941	0.615443	0.993206	4.02	0	7.19	8.54	0	0	8.31	0	0	13.48	27.47	4.27	0	10.66	0	0	0	0	0	0	0	0	0	0	8.55	0	22.71	0
StET023098	TATGCAATAATTGTCAC	BQ519413	BQ519413|-|NA|-|87-103|#|	-0.0325606	1	-0.633348	0.925855	-0.615088	0.859869	0.911762	0.658668	2.95284	0.553476	3.06908	0.0910869	1.58033	0.539075	0.639112	1	2.25919	0.777595	2.6	0	0	14.24	0	0	8.31	0	22.62	0	0	1.83	3.32	5.92	12.65	0	0	0	0	0	0	0	0	0	5.13	0	0	0
StET017274	GGATAATTCTTGCTCTC	BQ519440	BQ519440|-|NA|-|30-47|#|BI436405|-|similar to UniRef100_A7NTF3 Cluster: Chromosome chr18 scaffold_1, whole genome shotgun sequence; n=1; Vitis vinifera|Rep: Chromosome chr18 scaffold_1, whole genome shotgun sequence - Vitis vinifera (Grape), partial (26%)|-|32-49|#|	1.39836	0.814457	0.423759	0.955846	3.78091	0.040208	-0.506973	0.689712	-0.154597	1	2.02364	0.289085	1.47328	0.585458	0.427973	1	1.90323	0.864241	5.33	0	16.78	0	0	0	0	0	3.77	0	55.77	0	0	7.11	0	0	20.29	0	0	0	0	0	0	0	3.42	11.21	10.94	10.53
StET016424	GCGAACCACCTTCTTCA	BQ519440	BQ519440|-|NA|-|346-363|#|	-0.568351	0.910899	-0.45733	0.95056	-0.321451	0.974104	-1.13505	0.590545	1.54064	0.663199	-1.042	1	-0.5057	0.930826	1.03038	1	0.514984	1	3.92	0	7.19	7.83	0	0	9.24	2.42	11.31	0	0	0	5.32	0	0	0	16.6	0	0	0	0	27.9	0	10.06	0	20.06	5.89	0
StET011708	CTAAAAAGCAATGTCCC	CF802470	CF802470|-|similar to UniRef100_A7PM77 Cluster: Chromosome chr14 scaffold_21, whole genome shotgun sequence; n=1; Vitis vinifera|Rep: Chromosome chr14 scaffold_21, whole genome shotgun sequence - Vitis vinifera (Grape), partial (30%)|-|51-67|#|	0.505703	0.880752	-1.10854	0.647201	1.06784	0.512199	0.410024	0.89698	1.89866	0.672144	0.311859	1	-0.347098	0.98195	0.811521	1	0.459144	1	12.34	3.39	13.58	13.53	0	0	20.32	2.42	13.83	7.19	31.63	12.8	11.3	10.66	0	0	0	1.45	9.1	0	0	0	20.69	10.06	32.49	8.26	38.69	16.85
StET016027	GCAATTTTTCAAAGTAG	CF802495	CF802495|-|UniRef100_P29345 Cluster: 40S ribosomal protein S6; n=1; Nicotiana tabacum|Rep: 40S ribosomal protein S6 - Nicotiana tabacum (Common tobacco), partial (5%)|-|209-225|#|	-0.994223	0.791385	-0.235719	1	-0.161926	1	0.254781	0.954666	0.34662	1	1.1493	0.711154	0.403168	0.950473	0.231464	1	0.631726	1	12.73	0	12.79	39.16	35.75	0	12.01	1.61	0	17.97	0	4.27	21.94	18.96	42.16	16.52	9.22	6.54	0	0	0	31.39	22.42	14.25	5.13	0	23.55	4.21
StET018208	GTAATTTTTCAAAGTAG	CF802495	CF802495|-|UniRef100_P29345 Cluster: 40S ribosomal protein S6; n=1; Nicotiana tabacum|Rep: 40S ribosomal protein S6 - Nicotiana tabacum (Common tobacco), partial (5%)|-|209-225|#|	0.660042	0.882832	0.861209	0.730581	2.28032	0.227461	2.25734	0.0920423	1.57717	0.745125	2.98825	0.139894	2.29483	0.295852	-2.11064	0.246944	0.207023	1	6.92	0	18.38	9.26	0	0	0	0	0	3.59	16.65	3.05	23.94	7.11	29.51	0	0	10.9	11.83	0	0	0	0	0	0	0	20.19	10.53
StET030419	TTTTCAGTCTATTGGAT	CF802495	CF802495|-|UniRef100_P29345 Cluster: 40S ribosomal protein S6; n=1; Nicotiana tabacum|Rep: 40S ribosomal protein S6 - Nicotiana tabacum (Common tobacco), partial (5%)|-|230-247|#|	-0.103271	1	-0.310926	0.991833	0.949991	0.666334	1.04567	0.501527	-0.434981	0.956913	0.824834	0.343566	0.974511	0.728593	-1.03301	0.818318	-0.0571788	1	44.27	0	75.91	77.62	28.99	93.88	22.16	79.81	36.45	45.82	36.63	25	52.53	139.79	0	63.32	0	34.87	6.37	0	0	8.14	59.49	50.3	23.94	34.21	70.66	105.33
StET007523	ATGATAATATTATTTCC	CK243666	CK243666|-|similar to UniRef100_A7Q6M7 Cluster: Xylose isomerase; n=1; Vitis vinifera|Rep: Xylose isomerase - Vitis vinifera (Grape), partial (23%)|-|92-109|#|	1.42669	0.577284	1.12151	0.71688	2.19395	0.233328	2.62217	0.150814	1.39697	0.870632	0.380762	0.988583	1.85614	0.483788	-2.16119	0.375977	-0.265751	0.921481	12.22	0	0	27.06	0	0	14.78	21.77	69.13	10.78	18.31	4.88	12.63	0	54.8	39.46	0	4.36	11.83	0	0	0	0	0	8.55	10.62	0	0
StET014468	GACTATCTTTATTCGTA	CK244685	CK244685|-|NA|-|315-332|#|	0.544719	0.964745	3.67066	0.0995736	-3.79623	0.0686353	-3.78491	0.0287963	-0.949114	0.923723	-2.6482	0.559394	-4.38266	0.0819049	1.07144	1	-3.40345	0.0174552	6.49	0	0	0	0	0	0	5.64	0	0	0	0	0	3.55	33.73	0	46.11	3.63	0	83.5	44.05	0	17.24	0	0	0	0	6.32
StET013492	GAAACATTGTACAGATA	CK244694	CK244694|-|NA|-|76-92|#|	3.73706	0.057981	2.37646	0.311794	1.2309	0.575959	-2.11645	0.166546	1.47573	0.738168	0.592329	0.988583	-1.91476	0.41926	-0.274179	0.962222	-2.23194	0.269396	5.09	0	0	0	0	0	0	17.74	0	42.22	0	9.76	11.97	0	0	25.7	0	2.91	0	0	0	0	0	15.93	0	5.31	0	0
StET004882	AGACTTGCTTGTGGACA	CK245325	CK245325|-|similar to UniRef100_A9LM03 Cluster: Bypass2; n=1; Nicotiana benthamiana|Rep: Bypass2 - Nicotiana benthamiana, partial (52%)|-|352-368|#|	-0.949831	0.814457	0.797556	0.797767	1.0648	0.438766	-1.24419	0.35098	4.01555	0.310591	2.7904	0.0910869	-0.0420217	1	2.54394	0.48097	2.47434	0.668755	5.83	0	2.4	19.23	0	0	6.46	0	11.31	0	0	0	3.99	18.96	0	0	34.12	3.63	0	0	15.07	0	6.9	8.38	0	8.85	30.28	0
StET015680	GATTATTGACATCACAA	CK245347	CK245347|-|similar to UniRef100_O49946 Cluster: Extensin-like protein; n=1; Solanum tuberosum|Rep: Extensin-like protein - Solanum tuberosum (Potato), partial (31%)|-|128-144|#|	0.646343	0.905541	-0.0868229	1	-1.43506	0.46241	-2.10078	0.215079	-0.257247	1	-0.407909	0.988583	-1.09282	0.745699	0.205279	1	-0.889292	0.817271	6.57	0	0	28.48	0	0	3.69	0	0	14.37	19.15	6.71	15.29	7.11	0	0	0	20.34	0	0	0	48.83	0	13.41	15.39	11.21	12.62	0
StET012457	CTGATTTTGTTTACTTT	CK246412	CK246412|-|UniRef100_A3LR52 Cluster: Inorganic phosphate transporter transmembrane protein; n=1; Pichia stipitis|Rep:, partial (1%)|-|116-132|#|	2.42283	0.269965	3.69651	0.101163	-0.471646	0.935463	-2.29394	0.205714	-1.87991	0.672144	-0.950617	1	-3.23165	0.193692	1.65514	0.987193	-1.72901	0.381457	5.34	0	0	0	0	0	0	4.84	2.51	14.37	0	0	9.97	0	54.8	0	22.13	10.9	0	0	47.53	0	0	9.22	3.42	0	3.36	0
StET012754	CTTACAAGTTTGTGATT	CK246623	CK246623|-|NA|-|29-45|#|	0.539279	0.902882	0.409444	0.938264	-0.247265	1	0.117178	1	-0.755852	0.880295	-0.730117	0.988583	-0.764181	0.80077	0.693156	1	-0.0653523	1	11.13	0	13.58	0	29.95	0	6.46	19.35	2.51	5.39	34.13	7.32	8.64	8.29	0	25.7	19.37	1.45	13.66	0	0	30.23	10.35	22.64	22.23	0	6.73	37.92
StET014418	GACGATACTGCTCTCAA	CK247134	CK247134|-|homologue to UniRef100_A7UGC9 Cluster: WRKY transcription factor 2; n=1; Solanum tuberosum|Rep: WRKY transcription factor 2 - Solanum tuberosum (Potato), partial (81%)|-|777-794|#|	2.5296	0.342143	-0.380769	0.991171	-0.413201	0.949372	-2.04293	0.242935	-3.33439	0.607993	-2.77595	1	-2.83316	0.212135	-0.385808	0.926819	-3.19614	0.164651	4.29	0	2.4	0	0	0	0	27.41	0	16.17	0	3.05	0	0	0	0	0	0	0	0	0	37.21	0	10.06	8.55	0	0	21.07
StET015866	GATTTTTGTGCTTGGAA	CK247199	CK247199|-|weakly similar to UniRef100_A7PD93 Cluster: Chromosome chr17 scaffold_12, whole genome shotgun sequence; n=1; Vitis vinifera|Rep: Chromosome chr17 scaffold_12, whole genome shotgun sequence - Vitis vinifera (Grape), partial (19%)|-|50-66|#|	-0.230011	1	0.462768	0.93641	-0.460478	0.916534	-2.76281	0.109484	-1.79318	0.716737	-2.55838	1	-2.19098	0.318169	0.340202	1	-1.85524	0.460065	4.93	3.39	7.19	0	0	0	3.69	12.09	0	0	0	0	0	0	0	0	15.68	3.63	0	0	0	0	39.66	23.47	10.26	11.21	0	0
StET006374	ATAATGGTATGTAGTAT	CK247236	CK247236|-|similar to UniRef100_Q2R2Z8 Cluster: Expressed protein; n=1; Oryza sativa Japonica Group|Rep: Expressed protein - Oryza sativa subsp. japonica (Rice), partial (4%)|-|765-782|#|	-3.83248	0.0582629	0.317762	1	0.723119	0.762661	1.06898	0.676316	-2.07368	0.63639	0.394279	0.988583	1.37788	0.579076	0.0228591	1	1.39981	0.90856	5.1	0	19.18	7.83	0	0	24.93	0	0	0	0	0	0	3.55	0	45.89	0	2.91	17.3	0	0	0	0	15.09	0	14.75	16.82	0
StET009829	CAATGACACTTGATGAT	CK247816	CK247816|-|weakly similar to UniRef100_Q9FPQ5 Cluster: Gamete-specific hydroxyproline-rich glycoprotein a2; n=1; Chlamydomonas reinhardtii|Rep: Gamete-specific hydroxyproline-rich glycoprotein a2 - Chlamydomonas reinhardtii, partial (11%)|-|596-613|#|	-0.468258	1	-3.06123	0.245391	-0.705958	0.829397	-1.5388	0.311273	-0.569547	1	2.77231	0.124692	1.62329	0.684618	1.05953	1	2.75893	0.987358	2.68	0	0	0	0	48.82	0	7.26	8.8	23.36	0	0	0	0	0	0	0	0	0	0	0	0	0	0	11.97	0	0	0
StET006810	ATATTAGTACTAGTGAC	CK248302	CK248302|-|NA|-|74-90|#|	-0.361964	0.986025	0.169274	1	-0.216441	1	-0.128602	1	-0.366687	1	-0.843211	0.988583	-0.894955	0.855601	0.258313	0.945878	-0.62576	0.862732	9.22	0	0	19.94	20.29	0	1.85	0	0	0	21.64	6.1	3.99	2.37	0	0	46.11	0	0	0	0	66.27	0	0	15.39	18.29	0	52.67
StET009926	CACAAAAGCATAAACAT	CK248302	CK248302|-|NA|-|95-112|#|	-0.659468	0.939641	-2.71401	0.277487	-0.840921	0.755686	-2.24683	0.215194	0.726869	0.980031	0.362454	1	1.09793	0.823996	0.57276	1	1.66893	1	5.68	0	11.19	0	0	73.23	1.85	28.22	21.37	0	0	6.1	1.99	7.11	0	0	0	2.18	0	0	0	38.37	0	0	0	8.85	0	0
StET014989	GATAACGTACTTGTTCT	CK248594	CK248594|-|homologue to UniRef100_Q43653 Cluster: Sucrose transport protein; n=1; Solanum tuberosum|Rep: Sucrose transport protein - Solanum tuberosum (Potato), partial (42%)|-|80-96|#|	-0.30807	1	-1.58694	0.471	-0.123736	1	-2.86083	0.105901	-3.04589	0.574116	-2.07038	1	-1.10158	0.786196	-0.189052	0.937862	-1.29297	0.729959	2.72	0	0	0	13.53	0	0	0	13.83	0	0	0	0	0	0	0	0	0	0	0	37.09	0	0	0	0	0	0	23.17
StET010777	CATTGACTCTTAAGTTT	CK248845	CK248845|-|similar to UniRef100_O36450 Cluster: Envelope glycoprotein; n=1; Fowlpox virus|Rep: Envelope glycoprotein - Fowlpox virus (FPV), partial (13%)|-|811-828|#|	-0.556928	0.943802	0.364589	0.987325	2.33581	0.295064	0.300424	1	-1.73766	0.651849	-1.54405	0.873905	3.19883	0.175899	-2.96985	0.0431547	0.212889	1	5.57	25.41	11.19	0	0	0	23.09	0	17.6	0	0	7.93	13.96	0	0	18.35	46.11	9.44	5.46	0	0	0	0	0	0	0	0	0
StET006702	ATATCACATCATTTCAT	CK248906	CK248906|-|homologue to UniRef100_Q60D48 Cluster: Homoserine dehydrogenase family protein; n=1; Solanum demissum|Rep: Homoserine dehydrogenase family protein - Solanum demissum (Wild potato), partial (37%)|-|7-24|#|	-0.105947	1	0.264438	1	-1.2413	0.509788	-0.744114	0.78089	-0.168831	1	-1.66673	0.938604	0.763643	0.885613	-1.13082	0.812101	-0.357881	0.886853	10.2	0	0	37.03	52.18	0	0	8.87	0	34.14	0	31.1	3.99	16.59	0	20.19	0	23.25	36.42	0	0	9.3	0	12.58	25.65	10.62	0	0
StET019611	GTTGTATTACTTATTCG	CK249237	CK249237|-|similar to UniRef100_A7Q6A8 Cluster: Chromosome chr11 scaffold_56, whole genome shotgun sequence; n=1; Vitis vinifera|Rep: Chromosome chr11 scaffold_56, whole genome shotgun sequence - Vitis vinifera (Grape), partial (80%)|-|831-848|#|	-1.1946	0.674408	0.405256	0.936624	1.6528	0.426904	3.15269	0.0132778	1.67434	0.841265	-0.75698	1	3.0644	0.135116	-1.37526	0.404804	1.81219	0.774618	5.66	0	13.58	17.09	23.19	0	0	0	0	10.78	0	5.49	4.65	18.96	33.73	0	20.29	6.54	0	0	0	0	0	0	0	0	0	0
StET016685	GCTGAGTATGAAGCCTT	CK249441	CK249441|-|homologue to UniRef100_Q0CYE1 Cluster: Predicted protein; n=1; Aspergillus terreus NIH2624|Rep: Predicted protein - Aspergillus, partial (2%)|-|834-851|#|	0.316733	1	0.108647	1	1.00169	0.673056	-0.461432	0.908702	-3.35463	0.235026	-2.07102	0.635268	-0.194481	1	-1.46389	0.690432	-1.66175	0.505847	9.75	20.33	11.19	0	0	11.27	6.46	0	3.77	19.76	4.99	15.85	12.63	7.11	0	0	17.52	0	21.85	0	0	36.04	0	15.93	0	34.8	22.71	42.13
StET028146	TTCTCTGCAAGGTTGTT	CK249443	CK249443|-|homologue to UniRef100_Q93WX7 Cluster: Aspartate aminotransferase; n=1; Securigera parviflora|Rep: Aspartate aminotransferase - Securigera parviflora, partial (32%)|-|274-290|#|	1.07137	0.782363	1.6646	0.29052	2.37451	0.128254	1.9495	0.239079	1.61261	0.797144	2.82366	0.106264	-0.0872488	1	-0.764022	0.906078	-0.842625	0.794945	24.88	0	6.39	24.21	6.76	0	5.54	23.38	70.39	0	0	2.44	5.98	56.87	54.8	22.94	17.52	8.72	0	0	0	11.63	0	31.02	0	11.8	92.53	21.07
StET020703	TAATAAATGGAAATTCT	CK250345	CK250345|-|weakly similar to UniRef100_A7NU78 Cluster: Chromosome chr18 scaffold_1, whole genome shotgun sequence; n=1; Vitis vinifera|Rep: Chromosome chr18 scaffold_1, whole genome shotgun sequence - Vitis vinifera (Grape), partial (14%)|-|7-23|#|CK252918|-|weakly similar to UniRef100_A7NU78 Cluster: Chromosome chr18 scaffold_1, whole genome shotgun sequence; n=1; Vitis vinifera|Rep: Chromosome …	-0.178749	1	0.13407	1	0.131092	1	-1.39967	0.526413	-1.77253	0.651849	-0.353615	1	-0.214031	1	1.52686	0.947866	1.3125	1	5.37	0	0	4.27	0	35.67	0	20.96	16.34	0	0	0	1.33	26.06	0	0	5.53	12.35	0	0	0	0	29.31	11.74	3.42	19.47	15.98	0
StET013156	CTTTCAAAAAAGAAGTT	CK250496	CK250496|-|similar to UniRef100_Q9ZS31 Cluster: NL27; n=1; Solanum tuberosum|Rep: NL27 - Solanum tuberosum (Potato), partial (37%)|-|410-427|#|	-3.40537	0.186848	-2.42539	0.283393	-0.197162	1	3.30468	0.0529581	-0.154597	1	0.70225	0.988583	2.67476	0.301896	0.205468	1	2.83731	0.836692	2.52	35.57	0	0	0	0	7.39	0	0	0	0	0	0	0	0	0	0	2.18	0	0	0	0	0	0	0	0	0	0
StET028089	TTCTATATATATATATA	CK251193	CK251193|-|similar to UniRef100_Q2N7I5 Cluster: Aldehyde oxidase and xanthine dehydrogenase, molybdopterin binding; n=1; Erythrobacter litoralis HTCC2594|Rep: Aldehyde oxidase and xanthine dehydrogenase, molybdopterin binding - Erythrobacter litoralis (strain HTCC2594), partial (3%)|-|461-478|#|TC205501|-|similar to UniRef100_A7QWE9 Cluster: Chromosome undetermined scaffold_203, whole genome shot…	0.692237	0.465839	-0.239146	0.768708	-1.75586	0.160986	-1.05773	0.468731	0.250699	1	-1.3464	1	-0.764551	0.32782	-0.0114644	1	-0.770689	0.423481	84.38	84.69	62.33	49.13	109.19	86.37	68.34	33.05	114.38	229.98	139.01	114.02	93.09	82.93	37.94	67.91	117.13	34.14	45.52	134.53	188.95	255.79	62.94	46.95	109.45	56.63	26.08	35.81
StET027375	TTATATATATGTATATA	CK251193	CK251193|-|similar to UniRef100_Q2N7I5 Cluster: Aldehyde oxidase and xanthine dehydrogenase, molybdopterin binding; n=1; Erythrobacter litoralis HTCC2594|Rep: Aldehyde oxidase and xanthine dehydrogenase, molybdopterin binding - Erythrobacter litoralis (strain HTCC2594), partial (3%)|-|461-478|#|TC219689|-|UniRef100_P20076 Cluster: Ethylene-responsive proteinase inhibitor 1 precursor; n=1; Solanum…	0.36528	1	1.3621	0.511039	1.62989	0.28672	3.32883	0.00746219	1.93278	0.575834	4.16405	0.000405007	1.01775	0.587368	0.205468	1	1.16975	0.90856	4.06	0	0	6.41	0	0	0	0	0	0	0	0	10.64	22.51	6.32	0	1.84	2.91	0	0	0	0	0	0	0	0	8.41	6.32
StET026632	TGTTTGAATATTACTAC	CK251424	CK251424|-|NA|-|173-189|#|	-1.74224	0.506617	-1.11969	0.648923	3.25337	0.114889	2.73154	0.0573876	0.582048	1	0.70225	0.988583	0.992374	0.66356	0.205468	1	1.21679	1	2.74	0	0	0	0	11.27	0	0	0	0	0	0	0	0	0	0	0	0	0	0	0	0	0	0	0	0	19.35	0
StET007014	ATCACTAATGTAAGCGG	CK251463	CK251463|-|similar to UniRef100_Q2Y5D0 Cluster: 3-dehydroquinate dehydratase; n=1; Nitrosospira multiformis ATCC 25196|Rep: 3-dehydroquinate dehydratase - Nitrosospira multiformis (strain ATCC 25196 / NCIMB 11849), partial (14%)|-|537-554|#|	-0.615155	0.996072	-2.86675	0.18284	-1.31278	0.559533	-2.86414	0.107166	2.13222	0.406165	0.70225	0.988583	0.206413	1	2.68697	0.937862	2.89842	0.806311	2.9	0	0	25.63	0	16.9	0	0	30.17	0	0	0	0	0	0	0	0	0	0	0	0	36.04	0	0	0	9.44	0	0
StET014497	GACTGGATAGCAGCTCA	CK251597	CK251597|-|NA|-|123-139|#|	-1.66307	0.575177	0.419111	1	0.428089	0.94358	-1.63199	0.304349	-1.29722	0.767732	-2.0103	0.988583	-0.0552102	1	-0.387119	0.947866	-0.447744	0.895259	3.88	0	5.59	0	22.22	0	0	0	0	0	0	5.49	0	0	44.26	0	0	0	0	0	0	13.95	0	13.41	0	0	0	0
StET002246	AAGTTTAAAAAAAGTAA	CK251971	CK251971|-|homologue to UniRef100_P93561 Cluster: Amino acid transporter; n=1; Solanum tuberosum|Rep: Amino acid transporter - Solanum tuberosum (Potato), partial (36%)|-|32-48|#|	-0.296739	0.979193	0.837596	0.697448	2.03953	0.33388	3.03559	0.00417305	0.0735843	1	0.327484	0.839319	1.90841	0.342836	-2.17453	0.41154	-0.248231	0.932899	27.07	28.8	13.58	31.33	0	48.82	18.47	1.61	35.19	5.39	22.48	21.95	25.93	81.74	0	41.3	63.64	50.12	13.66	0	0	0	24.14	5.87	0	21.83	82.43	48.45
StET002245	AAGTTTAAAAAAAAAAA	CK251971	CK251971|-|homologue to UniRef100_P93561 Cluster: Amino acid transporter; n=1; Solanum tuberosum|Rep: Amino acid transporter - Solanum tuberosum (Potato), partial (36%)|-|32-48|#|	-1.05908	0.850178	0.360327	1	1.44991	0.460605	0.736112	0.716432	0.845195	0.809478	3.53946	0.0775182	0.471721	1	2.03414	0.820769	2.46876	1	6.79	0	0	0	0	39.43	0	8.06	0	0	0	0	8.64	21.32	0	0	22.13	10.17	0	0	0	0	10.35	12.58	3.42	0	26.92	42.13
StET004469	ACTTTAACACAGCAAGT	CK252259	CK252259|-|similar to UniRef100_A7CCJ0 Cluster: Rod shape-determining protein MreD; n=1; Ralstonia pickettii 12D|Rep: Rod shape-determining protein MreD - Ralstonia pickettii 12D, partial (9%)|-|312-328|#|	-0.254526	1	-2.1591	0.147273	1.67036	0.452953	2.53833	0.161457	-2.63926	0.356556	-2.32902	0.672374	2.24861	0.209569	-2.9608	0.0336584	-0.729217	0.82079	2.97	0	5.59	10.68	0	0	9.24	0	0	0	23.31	0	0	0	0	0	1.84	0	0	0	0	0	0	0	0	0	0	21.07
StET008299	ATTAATCGGTTCTTGTT	CK252537	CK252537|-|similar to UniRef100_Q9Y1J8 Cluster: Nuclear receptor GRF; n=1; Bombyx mori|Rep: Nuclear receptor GRF - Bombyx mori (Silk moth), partial (4%)|-|823-840|#|	1.57185	0.650413	0.619161	0.797767	-0.197162	1	2.36384	0.229706	0.409964	1	-0.959691	0.988583	-0.158269	1	-3.40469	0.00388745	-3.53878	0.00635142	2.92	0	0	0	0	0	0	0	2.51	0	14.98	0	0	3.55	0	0	0	1.45	0	0	0	0	0	0	0	0	0	0
StET009693	CAAGCATTGAGTGTTCT	CK252590	CK252590|-|NA|-|96-113|#|	2.58836	0.164608	1.50458	0.520798	-0.812533	0.791831	-3.36446	0.0190052	0.139653	1	0.203901	1	-2.96579	0.181184	1.35179	0.969024	-1.71478	0.430636	3.62	0	1.6	0	0	0	0	3.22	0	15.27	0	9.76	10.64	16.59	0	0	0	0	0	0	0	24.42	0	11.74	17.1	12.98	0	16.85
StET001346	AACCAAATAGGGAACAT	CK252729	CK252729|-|similar to UniRef100_Q6RYC4 Cluster: 60S ribosomal protein L19; n=1; Capsicum annuum|Rep: 60S ribosomal protein L19 - Capsicum annuum (Bell pepper), partial (28%)|-|91-108|#|	-0.995682	0.340307	-0.68712	0.48958	0.19573	1	-0.906264	0.661185	-1.14775	0.742805	-0.52439	1	0.170849	1	0.255864	1	0.387045	0.79246	35.43	50.82	53.54	49.13	67.64	54.45	38.79	33.86	2.51	39.53	12.49	23.17	37.24	33.17	0	71.58	28.59	26.15	26.4	0	173.88	82.55	19.83	12.58	0	51.91	52.15	23.17
StET017365	GGATTATGTAAATTTCG	CK252913	CK252913|-|similar to UniRef100_Q6ZIF9 Cluster: Metal-dependent hydrolase-like protein; n=1; Oryza sativa Japonica Group|Rep: Metal-dependent hydrolase-like protein - Oryza sativa subsp. japonica (Rice), partial (43%)|-|40-56|#|	0.755901	0.764195	1.26273	0.31713	0.457634	0.758641	-0.156559	0.973966	-0.40013	0.909721	-0.410566	1	-1.33207	0.488765	0.416067	1	-0.910912	0.747012	54.19	0	15.18	61.24	47.35	22.53	12.93	114.47	28.91	52.1	8.32	25	38.57	77.01	153.87	31.2	73.78	37.77	26.4	0	143.74	105.8	75.01	58.68	22.23	80.82	76.55	77.95
StET003056	AATGTTCTAGTCCCCAA	CK253025	CK253025|-|homologue to UniRef100_Q5EDD1 Cluster: Calcium-dependent protein kinase 4; n=1; Capsicum annuum|Rep: Calcium-dependent protein kinase 4 - Capsicum annuum (Bell pepper), partial (16%)|-|191-208|#|	-0.227446	1	-0.432296	0.943544	-0.31455	1	-0.896344	0.731295	-1.87991	0.672144	2.99016	0.165639	0.534875	0.95302	1.03195	1	1.56223	0.932899	6.06	44.04	4.79	8.54	0	0	0	15.32	0	25.15	0	2.44	3.99	8.29	0	26.61	0	4.36	0	0	0	0	26.73	5.03	0	0	0	0
StET029308	TTTAAGTTGTTGCTTGA	CK253044	CK253044|-|similar to UniRef100_A5E0D8 Cluster: Predicted protein; n=1; Lodderomyces elongisporus NRRL YB-4239|Rep: Predicted protein - Lodderomyces elongisporus (Yeast) (Saccharomyces elongisporus), partial (9%)|-|463-480|#|	0.454282	0.974617	0.135469	1	1.60392	0.365059	1.83096	0.272656	2.29265	0.240393	0.8989	0.673901	2.55523	0.273646	-1.37526	0.404804	1.31965	0.930099	4.64	0	0	21.36	0	0	12.01	29.83	17.6	0	0	3.05	4.65	3.55	0	0	0	6.54	24.58	0	0	0	0	0	0	0	8.41	0
StET009736	CAAGTGTGTTAGGATGA	CK253087	CK253087|-|UniRef100_O49969 Cluster: SRE1b; n=2; Solanum tuberosum|Rep: SRE1b - Solanum tuberosum (Potato), complete|-|158-174|#|	0.494881	0.810763	-0.309207	0.96415	1.33583	0.464408	-0.0268477	1	0.482459	1	1.03293	0.60866	0.7431	0.776627	1.2622	0.97903	1.98035	0.411278	42.49	71.14	11.99	45.57	24.16	39.43	96.05	131.4	69.13	103.31	54.11	36.58	24.6	11.85	124.36	81.68	0	13.8	19.12	0	0	24.42	50.87	36.05	53.02	54.27	15.98	18.96
StET000910	AAATCTTATATAGCCCA	CK253178	CK253178|-|similar to UniRef100_A7P4A9 Cluster: Chromosome chr1 scaffold_5, whole genome shotgun sequence; n=1; Vitis vinifera|Rep: Chromosome chr1 scaffold_5, whole genome shotgun sequence - Vitis vinifera (Grape), partial (32%)|-|13-29|#|	-3.65421	0.124889	-1.6049	0.500322	1.74943	0.450503	-0.850043	0.701558	-1.40374	0.804142	0.915882	0.808837	1.38601	0.628746	0.197386	1	1.5847	0.932899	3.73	42.35	3.2	7.83	0	0	0	0	0	0	0	0	0	2.37	0	0	0	0	9.1	0	0	0	12.93	0	0	6.49	0	0
StET016948	GGAAACCAAAATTTCAA	CK253192	CK253192|-|NA|-|73-90|#|	-0.25	1	-0.597598	0.897156	2.02219	0.113596	0.377705	0.963953	0.560125	1	-0.35649	1	1.58968	0.460304	-1.56382	0.51928	0.0217063	0.98073	4.42	5.08	0	25.63	0	0	3.69	11.29	0	18.87	0	0	0	11.85	0	0	0	7.99	0	0	0	0	0	5.87	0	11.8	13.46	16.85
StET004856	AGACGAGATTACTTAAT	CK253843	CK253843|-|NA|-|90-106|#|	-2.05302	0.523373	0.199804	1	1.71383	0.355733	0.134638	1	-2.11603	0.670522	-0.22328	0.951516	0.173032	1	-0.709189	0.905185	-0.53644	0.863012	9.73	0	0	12.11	0	0	34.17	0	0	0	0	0	7.98	0	0	49.56	0	2.91	8.19	0	0	0	0	30.18	11.97	17.7	20.19	23.17
StET008687	ATTGATCAATAATTTGT	CK253919	CK253919|-|homologue to UniRef100_A7QQE3 Cluster: Chromosome undetermined scaffold_142, whole genome shotgun sequence; n=1; Vitis vinifera|Rep: Chromosome undetermined scaffold_142, whole genome shotgun sequence - Vitis vinifera (Grape), partial (32%)|-|73-89|#|	-0.130886	1	-2.33262	0.331438	-1.31686	0.626625	-1.1663	0.663258	-0.154597	1	0.70225	0.988583	-0.503282	0.983818	2.89005	0.931402	2.37619	0.906673	2.93	30.49	0	0	0	0	0	0	0	0	23.31	0	3.32	0	0	0	0	0	0	0	44.05	0	0	0	0	0	12.62	0
StET008686	ATTGATCAATAATGTGT	CK253919	CK253919|-|homologue to UniRef100_A7QQE3 Cluster: Chromosome undetermined scaffold_142, whole genome shotgun sequence; n=1; Vitis vinifera|Rep: Chromosome undetermined scaffold_142, whole genome shotgun sequence - Vitis vinifera (Grape), partial (32%)|-|73-89|#|	2.45315	0.406439	0.0341756	1	1.16619	0.441471	2.84894	0.150482	2.78412	0.62592	-0.0346608	1	-0.158269	1	-0.531443	0.947866	-0.689712	0.913921	2.62	0	0	0	0	0	0	0	0	0	24.14	0	7.31	0	0	0	0	0	0	0	0	0	0	0	0	7.08	0	0
StET021427	TACATACAAAGACATAT	CK254142	CK254142|-|similar to UniRef100_A7Q8R7 Cluster: Chromosome chr5 scaffold_64, whole genome shotgun sequence; n=2; Vitis vinifera|Rep: Chromosome chr5 scaffold_64, whole genome shotgun sequence - Vitis vinifera (Grape), partial (33%)|-|576-593|#|	-0.54422	0.960534	1.62918	0.52459	-2.65787	0.221419	-3.19102	0.130927	-2.95246	0.528146	-2.00606	1	-1.83135	0.553139	1.44241	1	-0.346694	0.912377	7.47	0	14.38	14.24	0	0	0	16.12	0	0	0	4.27	0	10.66	86.42	0	0	3.63	11.83	103.6	0	0	23.28	0	0	5.9	0	0
StET005974	AGTGGACCATTGAATTG	CK254796	CK254796|-|NA|-|223-239|#|	2.0422	0.347428	2.14239	0.201214	1.6728	0.364758	-0.284468	1	1.93664	0.52834	2.71656	0.289085	-0.158269	1	-1.20913	0.51928	-1.3674	0.541625	2.69	0	0	0	0	0	0	5.64	0	0	12.49	3.05	1.99	8.29	0	0	0	2.91	10.92	0	0	0	0	0	0	7.08	0	12.64
StET004190	ACTAGAACTTTCAGAGG	CK255462	CK255462|-|similar to UniRef100_A7Q0K2 Cluster: Chromosome chr7 scaffold_42, whole genome shotgun sequence; n=1; Vitis vinifera|Rep: Chromosome chr7 scaffold_42, whole genome shotgun sequence - Vitis vinifera (Grape), partial (73%)|-|934-951|#|	0.680268	0.893224	2.40098	0.232342	0.72133	0.75549	-0.384643	0.944698	-2.03979	0.628331	-1.9583	0.816658	-1.57388	0.502727	-1.97737	0.383681	-3.53111	0.0250786	2.62	0	0	0	0	0	0	0	0	0	0	0	4.65	10.66	0	0	17.52	2.18	0	0	0	0	0	10.9	0	20.06	0	0
StET011279	CCTATAGGAGTGTGATT	CK255989	CK255989|-|homologue to UniRef100_A0LSH9 Cluster: Cellulose-binding, family II precursor; n=1; Acidothermus cellulolyticus 11B|Rep: Cellulose-binding, family II precursor - Acidothermus cellulolyticus (strain ATCC 43068 / 11B), partial (3%)|-|674-691|#|	-0.137513	1	0.761082	0.761559	1.01662	0.461806	0.586298	0.853236	0.551485	1	-0.644846	1	2.79775	0.135116	-1.76025	0.330821	1.0828	0.892826	4.66	3.39	11.99	7.83	22.22	0	0	0	30.17	0	0	7.32	3.99	5.92	46.37	0	17.52	1.45	12.75	0	0	0	0	0	0	0	7.57	0
StET011907	CTACTTGTTATATTATC	CK256236	CK256236|-|NA|-|525-542|#|	-0.102631	1	0.59575	0.923005	-2.98034	0.17013	-0.145993	1	-3.31433	0.267904	0.0145202	1	-0.167123	1	0.782792	1	0.60796	1	11.15	0	7.99	14.95	0	54.45	0	43.53	0	0	10.82	18.9	0	11.85	65.34	41.3	0	11.62	0	0	39.41	0	45.69	0	3.42	0	0	8.43
StET010980	CCAATGTTAAAAAAAAA	CK256731	CK256731|-|homologue to UniRef100_A7R6U5 Cluster: Chromosome undetermined scaffold_1427, whole genome shotgun sequence; n=2; Vitis vinifera|Rep: Chromosome undetermined scaffold_1427, whole genome shotgun sequence - Vitis vinifera (Grape), partial (63%)|-|639-655|#|	-1.36106	0.700909	-2.52173	0.11315	-3.39192	0.139268	-3.61104	0.0750481	-0.358658	1	0.835824	0.923565	-0.944367	0.834717	1.83317	1	0.869249	0.968954	3	0	7.19	0	14.49	0	9.24	0	0	10.78	0	0	0	0	0	0	0	0	0	71.13	0	0	0	0	0	0	0	0
StET028947	TTGTACAACAAGTTCTT	CK256732	CK256732|-|similar to UniRef100_A7R6U5 Cluster: Chromosome undetermined scaffold_1427, whole genome shotgun sequence; n=2; Vitis vinifera|Rep: Chromosome undetermined scaffold_1427, whole genome shotgun sequence - Vitis vinifera (Grape), partial (38%)|-|110-126|#|	1.09399	0.709174	0.256597	1	3.35567	0.11084	4.67297	0.000293836	-2.91317	0.375601	2.81849	0.159718	-0.158269	1	-2.58961	0.0795912	-2.72279	0.098892	8.06	0	0	0	0	0	0	0	3.77	0	0	0	5.98	2.37	0	0	0	0	0	0	0	0	0	0	0	0	15.98	0
StET025055	TGAAATGAAGATGTTAA	CK257090	CK257090|-|homologue to UniRef100_Q9M438 Cluster: Chloroplast FtsZ-like protein; n=1; Nicotiana tabacum|Rep: Chloroplast FtsZ-like protein - Nicotiana tabacum (Common tobacco), partial (27%)|-|92-108|#|	1.20975	0.811584	-1.90006	0.437282	1.1405	0.450211	0.452404	0.956157	-2.61777	0.52497	-3.08968	0.799499	1.97752	0.486481	-3.7267	0.0122006	-1.7236	0.62174	3.32	25.41	0	0	0	0	0	41.11	3.77	14.37	0	0	5.32	0	0	0	0	1.45	0	0	0	0	0	0	0	0	0	0
StET011993	CTATACAACTAGTGAAG	CK257145	CK257145|-|homologue to UniRef100_A7NW25 Cluster: Chromosome chr5 scaffold_2, whole genome shotgun sequence; n=2; Vitis vinifera|Rep: Chromosome chr5 scaffold_2, whole genome shotgun sequence - Vitis vinifera (Grape), partial (68%)|-|124-140|#|	0.554471	0.93719	0.740023	0.820885	0.386996	0.980702	-0.953895	0.679459	-0.942079	0.966701	0.209756	0.988583	-0.101172	1	-1.06434	0.828946	-1.15944	0.746786	8.4	0	3.2	24.92	0	0	8.31	33.86	0	0	6.66	12.19	5.98	2.37	27.4	30.29	0	11.62	0	0	0	0	36.21	0	0	14.16	0	0
[truncated: 30,040 more rows]
[truncated: 17 more columns]
