# Supplementary material for: The Transcriptome of Compatible and Incompatible Interactions of Potato (Solanum tuberosum) with Phytophthora infestans Revealed by DeepSAGE Analysis
Source: PLoS One. 2012 Feb 6;7(2):e31526. doi: 10.1371/journal.pone.0031526 (PMC3273468; doi:10.1371/journal.pone.0031526)
Supplement: Table S2 — Tag identification, sequence, annotation and normalized tag counts (Columns X to BO) of 146 ‘defense response’ (GO:0006952) unitags; log-fold change values (logFC) and false discovery rates (FDR) of the nine pair wise comparisons (columns E to V) between sample groups ( Fig. 4 ). FDR values<0.05 are highlighted white. (XLSX) [file pone.0031526.s002.xlsx]

## Sheet: Defense response tags
Tag-ID	Tag sequence (5'-CATG-17n-3')	Primary Annotation ID	All annotations	logFC R1_1dpi versus R1_0dpi	FDR R1_1dpi versus R1_0dpi	logFC R1_3dpi versus R1_0dpi	FDR R1_3dpi versus R1_0dpi	logFC r1_1dpi versus r1_0dpi	FDR r1_1dpi versus r1_0dpi	logFC r1_3dpi versus r1_0dpi	FDR r1_3dpi versus r1_0dpi	logFC ORF45_1dpi versus ORF45_0dpi	FDR ORF45_1dpi versus ORF45_0dpi	logFC ORF45_3dpi versus ORF45_0dpi	FDR ORF45_3dpi versus ORF45_0dpi	logFC R1_0dpi versus r1_0dpi	FDR R1_0dpi versus r1_0dpi	logFC r1_0dpi versus ORF45_0dpi	FDR r1_0dpi versus ORF45_0dpi	logFC R1_0dpi versus ORF45_0dpi	FDR R1_0dpi versus ORF45_0dpi	Mean_All [counts/million]	R1(10-2/4) 0dpi_Rep1 [counts/million]	R1(10-2/4) 0dpi_Rep2 [counts/million]	R1(10-2/4) 0dpi_Rep3 [counts/million]	R1(10-23/2) 0dpi_Rep1 [counts/million]	R1(10-23/2) 0dpi_Rep2 [counts/million]	R1(10-23/2) 0dpi_Rep3 [counts/million]	R1(10-2/4) 1dpi_Rep1 [counts/million]	R1(10-2/4) 1dpi_Rep2 [counts/million]	R1(10-2/4) 1dpi_Rep3 [counts/million]	R1(10-23/2) 1dpi_Rep1 [counts/million]	R1(10-23/2) 1dpi_Rep2 [counts/million]	R1(10-23/2) 1dpi_Rep3 [counts/million]	R1(10-2/4) 3dpi_Rep1 [counts/million]	R1(10-2/4) 3dpi_Rep2 [counts/million]	R1(10-2/4) 3dpi_Rep3 [counts/million]	R1(10-23/2) 3dpi_Rep1 [counts/million]	R1(10-23/2) 3dpi_Rep2 [counts/million]	R1(10-23/2) 3dpi_Rep3 [counts/million]	r1(wt) 0dpi_Rep1 [counts/million]	r1(wt) 0dpi_Rep2 [counts/million]	r1(wt) 0dpi_Rep3 [counts/million]	r1(LV41) 0dpi_Rep1 [counts/million]	r1(LV41) 0dpi_Rep2 [counts/million]	r1(LV41) 0dpi_Rep3 [counts/million]	r1(wt) 1dpi_Rep1 [counts/million]	r1(wt) 1dpi_Rep2 [counts/million]	r1(wt) 1dpi_Rep3 [counts/million]
StET010652	CATGCACGTGAAAATGC	TC198439	TC198439|-|similar to UniRef100_Q708X5 Cluster: Leucine rich repeat protein precursor; n=1; Cicer arietinum|Rep: Leucine rich repeat protein precursor - Cicer arietinum (Chickpea) (Garbanzo), partial (54%)|-|937-954|#|CV507022|-|weakly similar to UniRef100_Q708X5 Cluster: Leucine rich repeat protein precursor; n=1; Cicer arietinum|Rep: Leucine rich repeat protein precursor - Cicer arietinum (Chic…	-2.92431	0.205149	-3.24111	0.090767	-3.84868	0.00743919	-4.02073	0.00149266	-3.20585	0.375385	-3.06779	0.746907	-0.591136	0.91069	-0.0046298	1	-0.600008	0.873283	4.2	16.94	27.97	0	0	0	12.01	0	0	0	0	3.66	0	0	0	0	0	0	0	0	25.5	16.28	0	18.44	27.36	0	0	0
StET025995	TGGTGTATTTTTTGCTC	TC224767	TC224767|-|homologue to UniRef100_P20346 Cluster: Probable protease inhibitor P322 precursor; n=1; Solanum tuberosum|Rep: Probable protease inhibitor P322 precursor - Solanum tuberosum (Potato), partial (96%)|-|442-459|#|EG010368|-|weakly similar to UniRef100_Q5CYG6 Cluster: Signal peptide, secreted low complexity protein; n=1; Cryptosporidium parvum Iowa II|Rep: Signal peptide, secreted low comp…	0.00493272	1	0.198601	1	-4.7473	0.00079327	-1.40067	0.578996	1.00637	0.458724	1.3613	0.597984	-1.2557	0.635495	1.14809	0.931947	-0.108438	0.986675	13.68	0	38.36	4.98	0	22.53	2.77	0	17.6	0	13.32	35.36	0	10.66	0	21.11	37.81	10.17	0	64.95	0	61.62	26.73	5.03	17.1	0	0	0
StET005066	AGATGTATCTGCAGTAG	TC197042	TC197042|-|homologue to UniRef100_Q94KA9 Cluster: Importin alpha 2; n=1; Capsicum annuum|Rep: Importin alpha 2 - Capsicum annuum (Bell pepper), complete|-|2069-2086|#|TC199103|-|homologue to UniRef100_Q94KA9 Cluster: Importin alpha 2; n=1; Capsicum annuum|Rep: Importin alpha 2 - Capsicum annuum (Bell pepper), partial (37%)|-|1087-1104|#|	-1.29809	0.50167	-0.169747	1	-1.55652	0.0671876	-2.10997	0.0955127	-0.0671027	1	1.84817	0.422126	-0.651027	0.693528	2.29016	0.471376	1.64096	0.67212	30.25	59.29	31.17	54.12	87.93	15.02	11.08	34.66	2.51	21.56	0	16.46	21.28	62.79	0	53.23	0	26.15	64.64	60.31	111.28	148.82	52.59	10.9	23.94	12.39	32.81	27.39
StET006758	ATATGATTTAAGTTTTT	TC217185	TC217185|-|homologue to UniRef100_Q6UJX4 Cluster: Molecular chaperone Hsp90-1; n=1; Solanum lycopersicum|Rep: Molecular chaperone Hsp90-1 - Solanum lycopersicum (Tomato) (Lycopersicon esculentum), partial (85%)|-|1877-1894|#|	0.41219	0.971471	0.611206	0.797767	0.367879	0.887237	1.00365	0.510533	-0.866123	0.796642	0.543055	0.932256	-0.331282	0.973065	-1.3179	0.559401	-1.6498	0.520087	49.95	44.04	65.53	29.19	0	0	37.86	70.94	6.28	27.85	0	28.05	91.1	81.74	18.97	31.2	42.42	67.56	25.49	69.59	26.66	0	62.07	25.99	41.05	2.36	70.66	71.63
StET024255	TCCAGCTGGTGGAGCCG	TC217185	TC217185|-|homologue to UniRef100_Q6UJX4 Cluster: Molecular chaperone Hsp90-1; n=1; Solanum lycopersicum|Rep: Molecular chaperone Hsp90-1 - Solanum lycopersicum (Tomato) (Lycopersicon esculentum), partial (85%)|-|1856-1872|#|	0.494519	0.955211	0.473703	0.879166	1.65564	0.391988	2.08992	0.0967226	2.61373	0.592254	2.87193	0.00158248	0.533402	0.879798	1.3513	0.757763	1.87038	0.714928	8.57	10.16	0	10.68	12.56	0	0	24.99	0	0	6.66	0	14.63	13.03	0	22.03	0	6.54	4.55	0	0	0	6.9	7.55	5.13	0	26.92	8.43
StET016637	GCTCTGGTTAGTCTAAT	TC208120	TC208120|-|UniRef100_P09762 Cluster: Wound-induced protein WIN2 precursor; n=1; Solanum tuberosum|Rep: Wound-induced protein WIN2 precursor - Solanum tuberosum (Potato), partial (96%)|-|629-646|#|	0.578316	0.936743	1.66622	0.348597	1.76276	0.0827384	2.9267	1.93396e-05	2.64465	0.264355	4.57885	6.61153e-16	1.44581	0.398564	0.790224	0.906938	2.15214	0.727016	11.94	3.39	1.6	23.5	1.93	0	10.16	3.22	0	0	4.99	3.66	44.55	85.3	18.97	7.34	15.68	15.25	2.73	0	0	4.65	3.45	3.35	0	1.18	21.03	10.53
StET016648	GCTCTGTTTAGTCTAAT	TC208120	TC208120|-|UniRef100_P09762 Cluster: Wound-induced protein WIN2 precursor; n=1; Solanum tuberosum|Rep: Wound-induced protein WIN2 precursor - Solanum tuberosum (Potato), partial (96%)|-|629-646|#|	0.639402	0.86346	2.60096	0.161474	2.56952	0.0268413	3.04453	4.72343e-05	1.56901	0.136115	3.40775	6.09733e-18	1.11091	0.478661	0.310504	1	1.42088	0.762714	1204.25	435.33	114.27	1847.1	166.2	240.33	263.2	701.36	379.58	159.01	334.63	165.23	2639.2	12534.1	3345.1	409.31	1403.71	1406.34	198.46	184.01	86.94	330.2	116.39	459.41	208.65	176.38	2003.63	2709.15
StET016640	GCTCTGTTCAGTCTAAT	TC208120	TC208120|-|UniRef100_P09762 Cluster: Wound-induced protein WIN2 precursor; n=1; Solanum tuberosum|Rep: Wound-induced protein WIN2 precursor - Solanum tuberosum (Potato), partial (96%)|-|629-646|#|	0.292188	1	1.93998	0.31228	1.0861	0.277605	2.30907	0.0503914	0.653393	1	3.55791	0.0085065	1.21776	0.503754	0.427815	1	1.62177	0.826287	4.3	11.86	0	4.27	0	0	0	2.42	0	0	0	0	15.29	43.83	10.54	2.75	5.53	10.9	1.82	0	0	0	1.72	0	0	0	3.36	8.43
StET016455	GCGCTGTTTAGTCTAAT	TC208120	TC208120|-|UniRef100_P09762 Cluster: Wound-induced protein WIN2 precursor; n=1; Solanum tuberosum|Rep: Wound-induced protein WIN2 precursor - Solanum tuberosum (Potato), partial (96%)|-|629-646|#|	0.811411	0.864343	1.62301	0.348105	0.902734	0.393207	1.99116	0.0169839	1.06811	0.767732	3.16203	0.00703345	0.478688	0.8629	0.790282	1	1.22881	0.834724	3.39	0	1.6	5.7	0	0	0	2.42	0	0	0	0	14.63	22.51	8.43	0	2.77	6.54	0	0	0	0	1.72	2.52	0	0	4.21	4.21
StET016655	GCTCTGTTTGGTCTAAT	TC208120	TC208120|-|UniRef100_P09762 Cluster: Wound-induced protein WIN2 precursor; n=1; Solanum tuberosum|Rep: Wound-induced protein WIN2 precursor - Solanum tuberosum (Potato), partial (96%)|-|629-646|#|	0.571334	0.906248	2.27077	0.232882	1.7145	0.128317	2.93287	7.07115e-05	0.844922	0.897248	3.87128	6.35594e-05	1.04604	0.576362	0.427809	1	1.40894	0.838145	4.89	0	0	7.83	1.93	0	0	1.61	0	0	2.5	0	13.96	53.31	10.54	0	5.53	5.81	1.82	0	0	0	0	1.68	0	0	10.09	4.21
StET016336	GCCCTGTTTAGTCTAAT	TC208120	TC208120|-|UniRef100_P09762 Cluster: Wound-induced protein WIN2 precursor; n=1; Solanum tuberosum|Rep: Wound-induced protein WIN2 precursor - Solanum tuberosum (Potato), partial (96%)|-|629-646|#|	0.768197	0.824176	2.07713	0.232547	1.28221	0.278219	1.67233	0.0709124	1.06819	0.673275	3.62583	0.0155778	0.399534	0.89302	0.942335	0.96563	1.29556	0.859405	4.25	0	0	6.41	0	0	1.85	1.61	2.51	0	2.5	1.22	13.3	36.73	10.54	1.84	9.22	3.63	0	3.09	0	0	0	3.35	0	0	9.25	0
StET016656	GCTCTGTTTTGTCTAAT	TC208120	TC208120|-|UniRef100_P09762 Cluster: Wound-induced protein WIN2 precursor; n=1; Solanum tuberosum|Rep: Wound-induced protein WIN2 precursor - Solanum tuberosum (Potato), partial (96%)|-|629-646|#|	1.21179	0.647991	1.88528	0.287531	1.84556	0.147896	2.15442	0.00340394	0.232015	1	1.63547	0.0662746	0.326261	0.948151	-0.931599	0.706976	-0.605828	0.870652	4.87	0	0	5.7	1.93	0	0	3.22	0	1.8	1.66	2.44	17.29	31.99	6.32	0	5.53	5.08	0	0	0	3.49	0	2.52	0	0	10.09	18.96
StET016641	GCTCTGTTTAGACTAAT	TC208120	TC208120|-|UniRef100_P09762 Cluster: Wound-induced protein WIN2 precursor; n=1; Solanum tuberosum|Rep: Wound-induced protein WIN2 precursor - Solanum tuberosum (Potato), partial (96%)|-|629-646|#|	0.65685	0.934378	2.25952	0.139987	1.61934	0.260063	2.41458	7.8447e-05	2.60149	0.465323	3.466	3.75929e-06	0.840532	0.560557	-0.0166576	1	0.868539	0.875125	8.52	5.08	0	8.54	0	5.63	3.69	2.42	0	0	1.66	0	27.93	61.6	18.97	5.51	11.99	20.34	1.82	0	0	2.33	0	4.19	3.42	1.18	13.46	18.96
StET016652	GCTCTGTTTAGTCTGAT	TC208120	TC208120|-|UniRef100_P09762 Cluster: Wound-induced protein WIN2 precursor; n=1; Solanum tuberosum|Rep: Wound-induced protein WIN2 precursor - Solanum tuberosum (Potato), partial (96%)|-|629-646|#|	0.506892	0.887122	1.97328	0.295227	1.72564	0.143445	2.88972	0.00842416	1.71541	0.541235	3.0234	0.0253697	0.943721	0.666727	0.427809	1	1.30141	0.883501	4.34	0	0	7.83	0	0	0	3.22	0	1.8	3.33	0	9.31	37.91	10.54	1.84	2.77	5.81	0	0	0	0	0	1.68	0	1.18	7.57	10.53
StET016649	GCTCTGTTTAGTCTACT	TC208120	TC208120|-|UniRef100_P09762 Cluster: Wound-induced protein WIN2 precursor; n=1; Solanum tuberosum|Rep: Wound-induced protein WIN2 precursor - Solanum tuberosum (Potato), partial (96%)|-|629-646|#|	0.684945	0.883699	2.06581	0.342698	1.99859	0.151406	2.83368	0.00578456	1.38941	0.680506	3.77479	0.000198598	1.38835	0.486661	0.205468	1	1.53457	0.886531	4.8	0	0	10.68	0	0	0	3.22	0	0	0	2.44	16.62	55.68	6.32	2.75	2.77	7.26	0	0	0	0	0	0	0	1.18	10.09	6.32
StET016651	GCTCTGTTTAGTCTCAT	TC208120	TC208120|-|UniRef100_P09762 Cluster: Wound-induced protein WIN2 precursor; n=1; Solanum tuberosum|Rep: Wound-induced protein WIN2 precursor - Solanum tuberosum (Potato), partial (96%)|-|629-646|#|	0.825631	0.822731	2.12184	0.260462	2.19854	0.119351	2.86433	0.000266007	1.54638	0.434181	4.19376	1.56501e-09	0.954376	0.598576	0.20556	1	1.1403	0.88707	6.34	3.39	0	7.83	0	0	1.85	0	2.51	0	3.33	2.44	17.29	42.65	8.43	3.67	1.84	16.71	0	3.09	0	0	0	1.68	0	2.95	10.94	23.17
StET016653	GCTCTGTTTAGTCTTAT	TC208120	TC208120|-|UniRef100_P09762 Cluster: Wound-induced protein WIN2 precursor; n=1; Solanum tuberosum|Rep: Wound-induced protein WIN2 precursor - Solanum tuberosum (Potato), partial (96%)|-|629-646|#|	0.46476	0.997012	1.96262	0.211073	1.99266	0.0506528	2.74871	0.00365141	0.65279	0.926569	2.9055	0.0145626	1.06358	0.543478	-0.209542	1	0.85404	0.887964	3.98	0	1.6	4.98	1.93	0	0	1.61	0	0	0	0	11.3	29.62	8.43	1.84	1.84	9.44	1.82	0	0	0	0	0	0	2.36	8.41	8.43
StET016639	GCTCTGTCTAGTCTAAT	TC208120	TC208120|-|UniRef100_P09762 Cluster: Wound-induced protein WIN2 precursor; n=1; Solanum tuberosum|Rep: Wound-induced protein WIN2 precursor - Solanum tuberosum (Potato), partial (96%)|-|629-646|#|	0.693481	0.890211	2.66309	0.110414	0.778114	0.631149	2.15533	0.00159553	1.86438	0.593227	3.94975	1.47447e-05	0.264335	1	0.80372	0.975761	1.09883	0.894011	4.68	0	0	5.7	0	0	0	1.61	0	0	0	1.22	11.97	47.39	12.65	1.84	7.38	9.44	1.82	0	0	2.33	0	0	5.13	0	5.89	6.32
StET016644	GCTCTGTTTAGTATAAT	TC208120	TC208120|-|UniRef100_P09762 Cluster: Wound-induced protein WIN2 precursor; n=1; Solanum tuberosum|Rep: Wound-induced protein WIN2 precursor - Solanum tuberosum (Potato), partial (96%)|-|629-646|#|	0.534876	0.965198	1.81829	0.386731	1.1922	0.193626	1.99838	0.00542022	1.81389	0.257147	3.12375	1.90257e-06	1.17615	0.539552	-0.279874	1	0.908279	0.908599	6.35	5.08	0	12.11	0	5.63	0	0	0	0	2.5	1.83	25.27	49.76	18.97	0	4.61	15.25	1.82	0	0	2.33	0	3.35	0	1.18	8.41	6.32
StET016647	GCTCTGTTTAGTCTAAC	TC208120	TC208120|-|UniRef100_P09762 Cluster: Wound-induced protein WIN2 precursor; n=1; Solanum tuberosum|Rep: Wound-induced protein WIN2 precursor - Solanum tuberosum (Potato), partial (96%)|-|629-646|#|	0.640802	0.839373	2.11604	0.221714	2.57547	0.0417788	2.57507	0.0107089	0.607379	1	0.98816	0.798908	1.08622	0.543478	-1.50666	0.414773	-0.452774	0.930739	4.44	0	0	7.12	0	0	0	2.42	2.51	0	0	1.83	11.3	37.91	10.54	2.75	2.77	5.81	2.73	0	0	0	0	0	0	2.36	8.41	8.43
StET016643	GCTCTGTTTAGGCTAAT	TC208120	TC208120|-|UniRef100_P09762 Cluster: Wound-induced protein WIN2 precursor; n=1; Solanum tuberosum|Rep: Wound-induced protein WIN2 precursor - Solanum tuberosum (Potato), partial (96%)|-|629-646|#|	0.773033	0.858701	1.91275	0.28884	1.33942	0.322222	2.20005	0.0284945	1.66018	0.668044	2.94159	0.0844402	0.862011	0.718764	0.205546	1	1.06279	0.968954	7.63	3.39	0	17.8	0	0	1.85	6.45	5.03	0	4.99	0	25.27	54.5	16.86	5.51	10.15	16.71	1.82	0	0	3.49	1.72	5.03	0	1.18	9.25	18.96
StET016642	GCTCTGTTTAGCCTAAT	TC208120	TC208120|-|UniRef100_P09762 Cluster: Wound-induced protein WIN2 precursor; n=1; Solanum tuberosum|Rep: Wound-induced protein WIN2 precursor - Solanum tuberosum (Potato), partial (96%)|-|629-646|#|	1.19663	0.706251	2.92484	0.0719854	1.89251	0.190719	2.52163	0.00811838	2.37103	0.121357	4.00197	0.00129552	-0.117056	1	0.696226	1	0.592007	0.9774	11.76	0	0	9.26	0	3.76	2.77	4.84	6.28	0	4.16	0	25.27	80.56	21.08	1.84	11.07	28.33	8.19	0	0	6.98	0	5.87	5.13	1.77	18.51	40.03
StET016634	GCTCTGATTAGTCTAAT	TC208120	TC208120|-|UniRef100_P09762 Cluster: Wound-induced protein WIN2 precursor; n=1; Solanum tuberosum|Rep: Wound-induced protein WIN2 precursor - Solanum tuberosum (Potato), partial (96%)|-|629-646|#|	0.961008	0.806248	2.12654	0.189357	2.24721	0.0374739	3.09218	0.00117455	1.96162	0.399851	3.36986	2.37119e-06	1.45632	0.343345	-0.794573	0.840218	0.607796	1	7.12	0	1.6	9.97	2.9	0	1.85	3.22	0	0	1.66	1.22	27.26	41.46	25.29	0	7.38	15.25	2.73	0	0	0	0	1.68	0	2.36	9.25	14.75
StET016650	GCTCTGTTTAGTCTAGT	TC208120	TC208120|-|UniRef100_P09762 Cluster: Wound-induced protein WIN2 precursor; n=1; Solanum tuberosum|Rep: Wound-induced protein WIN2 precursor - Solanum tuberosum (Potato), partial (96%)|-|629-646|#|	0.350105	0.997409	1.59792	0.463861	1.95395	0.187828	2.32622	0.0531014	-0.476257	1	0.550244	1	1.36865	0.479553	-0.531322	0.947866	0.841043	1	3.27	0	0	9.26	1.93	0	0	0	2.51	0	0	1.22	13.3	39.1	0	0	4.61	5.08	0	0	0	0	0	0	0	0	6.73	12.64
StET016626	GCTCGGTTTAGTCTAAT	TC208120	TC208120|-|UniRef100_P09762 Cluster: Wound-induced protein WIN2 precursor; n=1; Solanum tuberosum|Rep: Wound-induced protein WIN2 precursor - Solanum tuberosum (Potato), partial (96%)|-|629-646|#|	0.720498	0.856768	2.2208	0.21755	1.74018	0.304631	2.25761	0.00531235	1.15323	0.765611	0.965756	0.922381	0.715789	0.725669	-0.531322	0.947866	0.184468	1	3.08	0	0	4.27	0	0	0	1.61	0	0	0	0	10.64	31.99	4.22	1.84	3.69	7.99	0	0	0	0	0	0	0	0	5.89	0
StET004278	ACTCTGTTTAGTCTAAT	TC208120	TC208120|-|UniRef100_P09762 Cluster: Wound-induced protein WIN2 precursor; n=1; Solanum tuberosum|Rep: Wound-induced protein WIN2 precursor - Solanum tuberosum (Potato), partial (96%)|-|629-646|#|	0.824354	0.819949	1.97422	0.29052	1.37167	0.278148	2.01739	0.0295546	1.5233	0.525002	2.61483	0.0439577	0.940672	0.574389	-0.309322	0.962768	0.57834	1	4.03	0	0	5.7	0	3.76	1.85	2.42	5.03	0	1.66	0	13.96	35.54	14.75	0	3.69	5.81	0	0	0	0	0	1.68	0	1.77	3.36	4.21
StET016577	GCTATGTTTAGTCTAAT	TC208120	TC208120|-|UniRef100_P09762 Cluster: Wound-induced protein WIN2 precursor; n=1; Solanum tuberosum|Rep: Wound-induced protein WIN2 precursor - Solanum tuberosum (Potato), partial (96%)|-|629-646|#|	1.0912	0.762791	2.16891	0.204514	1.46323	0.0970863	2.15531	0.0350721	1.08148	0.735789	2.52456	0.0434919	0.729169	0.750131	-0.571928	0.96563	0.133186	1	3.92	0	0	5.7	0	0	0	1.61	0	1.8	0	1.22	16.62	35.54	8.43	0	3.69	5.81	2.73	0	0	0	0	1.68	0	0	6.73	6.32
StET016654	GCTCTGTTTCGTCTAAT	TC208120	TC208120|-|UniRef100_P09762 Cluster: Wound-induced protein WIN2 precursor; n=1; Solanum tuberosum|Rep: Wound-induced protein WIN2 precursor - Solanum tuberosum (Potato), partial (96%)|-|629-646|#|	0.654787	0.861275	1.93182	0.244992	2.02634	0.123211	2.19102	0.0242182	1.53933	0.720213	2.01751	0.189519	0.503463	0.827428	-0.209834	0.994609	0.192174	1	6.58	5.08	1.6	8.54	0	0	0	3.22	3.77	1.8	1.66	1.22	15.96	37.91	12.65	0	8.3	12.35	1.82	0	0	3.49	0	3.35	3.42	0	14.3	25.28
StET016635	GCTCTGCTTAGTCTAAT	TC208120	TC208120|-|UniRef100_P09762 Cluster: Wound-induced protein WIN2 precursor; n=1; Solanum tuberosum|Rep: Wound-induced protein WIN2 precursor - Solanum tuberosum (Potato), partial (96%)|-|629-646|#|	0.163183	1	1.59053	0.501531	2.42731	0.0242265	3.16268	0.00018871	1.54581	0.6969	3.8356	1.52774e-10	1.85107	0.399171	-0.2764	1	1.32674	1	10.96	5.08	0	32.04	0	0	2.77	4.84	0	3.59	2.5	2.44	29.92	80.56	21.08	3.67	6.46	21.79	1.82	0	0	3.49	0	3.35	0	2.95	18.51	16.85
StET015390	GATCTGTTTAGTCTAAT	TC208120	TC208120|-|UniRef100_P09762 Cluster: Wound-induced protein WIN2 precursor; n=1; Solanum tuberosum|Rep: Wound-induced protein WIN2 precursor - Solanum tuberosum (Potato), partial (96%)|-|629-646|#|	1.17211	0.759465	1.74759	0.371479	1.37391	0.307316	2.25597	0.0676715	0.951034	0.804539	3.143	0.0059463	0.472596	0.913069	-0.126914	1	0.225534	1	4.85	0	0	7.12	0	0	1.85	0	2.51	0	0	0	23.94	28.43	6.32	1.84	1.84	10.9	0	0	0	0	0	4.19	0	0	3.36	8.43
StET016603	GCTCAGTTTAGTCTAAT	TC208120	TC208120|-|UniRef100_P09762 Cluster: Wound-induced protein WIN2 precursor; n=1; Solanum tuberosum|Rep: Wound-induced protein WIN2 precursor - Solanum tuberosum (Potato), partial (96%)|-|629-646|#|	1.38484	0.550936	2.70081	0.11303	1.13411	0.279973	1.95255	0.00765722	1.14694	0.758675	2.49487	0.0804516	-0.380671	1	0.0129201	1	-0.367751	1	2.9	0	0	0	0	0	0	0	0	1.8	2.5	1.22	7.31	21.32	8.43	1.84	4.61	5.81	0	0	0	2.33	0	0	0	1.77	4.21	8.43
StET016619	GCTCCGTTTAGTCTAAT	TC208120	TC208120|-|UniRef100_P09762 Cluster: Wound-induced protein WIN2 precursor; n=1; Solanum tuberosum|Rep: Wound-induced protein WIN2 precursor - Solanum tuberosum (Potato), partial (96%)|-|629-646|#|	1.4071	0.589699	2.38882	0.177435	1.23799	0.402757	1.51052	0.175073	0.846159	0.662122	2.49771	0.0603415	-0.0749123	1	0.208674	1	0.134124	1	6.65	0	0	5.7	0	3.76	3.69	5.64	0	1.8	1.66	4.27	25.93	55.68	16.86	2.75	5.53	10.9	0	3.09	0	2.33	0	6.71	3.42	0	5.05	12.64
StET016645	GCTCTGTTTAGTCCAAT	TC208120	TC208120|-|UniRef100_P09762 Cluster: Wound-induced protein WIN2 precursor; n=1; Solanum tuberosum|Rep: Wound-induced protein WIN2 precursor - Solanum tuberosum (Potato), partial (96%)|-|629-646|#|	0.608358	0.786068	2.44963	0.173961	1.36293	0.342985	1.71568	0.0126083	0.740577	0.948404	2.54929	0.0134981	0.25618	1	0.0534856	1	0.301733	1	3.84	0	0	4.98	0	0	0	2.42	2.51	0	1.66	2.44	6.65	43.83	6.32	5.51	4.61	4.36	0	0	0	0	0	3.35	0	0	8.41	8.43
StET016646	GCTCTGTTTAGTCTAAA	TC208120	TC208120|-|UniRef100_P09762 Cluster: Wound-induced protein WIN2 precursor; n=1; Solanum tuberosum|Rep: Wound-induced protein WIN2 precursor - Solanum tuberosum (Potato), partial (96%)|-|629-646|#|	1.06467	0.775319	2.34217	0.223318	2.08614	0.17663	2.20831	0.0171876	2.25039	0.494307	2.2865	0.189519	0.256723	1	0.205468	1	0.462191	1	2.9	0	0	1.42	0	0	1.85	0	0	0	0	0	11.3	22.51	0	0	1.84	13.08	0	0	0	0	0	0	0	0	12.62	10.53
StET007112	ATCCAAACAAAGGAAGA	TC200350	TC200350|-|UniRef100_Q9LL85 Cluster: DNA-binding protein p24; n=1; Solanum tuberosum|Rep: DNA-binding protein p24 - Solanum tuberosum (Potato), complete|-|655-672|#|	-0.803425	0.903269	-0.778975	0.853724	-2.836	0.107309	-3.02233	0.0450812	-3.0326	0.206765	0.060175	1	0.848356	0.790695	0.0824691	1	0.918555	0.941954	5	35.57	15.18	0	11.6	0	17.55	22.57	0	0	22.48	0	0	0	0	0	0	0	34.59	0	0	0	22.42	14.25	0	0	0	0
StET014759	GAGCTGAAGCAATGGGA	TC211689	TC211689|-|similar to UniRef100_A5H2U4 Cluster: SGT1-2; n=1; Solanum lycopersicum|Rep: SGT1-2 - Solanum lycopersicum (Tomato) (Lycopersicon esculentum), partial (88%)|-|1119-1136|#|	-2.02954	0.43252	-0.606689	0.8874	1.51111	0.386508	-2.64563	0.0765212	-2.72157	0.592254	0.244473	1	-1.01017	0.793398	0.630348	1	-0.379018	0.925512	6.34	0	4	0	0	20.65	0	1.61	0	0	0	0	1.33	0	0	0	0	10.17	0	0	0	18.6	0	27.67	5.13	21.24	26.08	65.31
StET027066	TTACCATTGCTAATGGA	TC210914	TC210914|-|homologue to UniRef100_O04848 Cluster: Probable histone H2AXa; n=1; Arabidopsis thaliana|Rep: Probable histone H2AXa - Arabidopsis thaliana (Mouse-ear cress), partial (98%)|-|383-400|#|	0.86416	0.840626	0.143208	1	-0.0196635	1	0.263373	0.967967	2.3187	0.616064	0.334576	1	-0.458893	0.961581	1.31899	1	0.850667	1	13.71	28.8	17.58	15.67	0	0	0	54.01	0	0	19.98	12.8	23.27	16.59	0	0	30.44	13.08	5.46	0	67.23	0	4.31	0	15.39	7.08	31.12	42.13
StET001944	AAGCTAGCCTCCCCTAT	TC206395	TC206395|-|homologue to UniRef100_Q6BDJ3 Cluster: Polygalacturonase inhibitor protein; n=1; Solanum palustre|Rep: Polygalacturonase inhibitor protein - Solanum brevidens, complete|-|974-991|#|	-0.282688	1	-2.20977	0.185364	-2.63221	0.197899	-1.61623	0.419194	2.68177	0.616064	2.02364	0.289085	0.88115	0.801048	2.65447	0.928076	3.57426	0.29312	4.55	27.1	18.38	6.41	22.22	0	0	10.48	0	0	39.12	0	7.98	8.29	0	0	0	2.91	0	0	0	0	31.04	0	0	0	0	0
StET001943	AAGCTAGCCTCCCCAAT	TC206395	TC206395|-|homologue to UniRef100_Q6BDJ3 Cluster: Polygalacturonase inhibitor protein; n=1; Solanum palustre|Rep: Polygalacturonase inhibitor protein - Solanum brevidens, complete|-|974-991|#|	1.4568	0.599741	0.185984	1	3.29264	0.11467	2.09995	0.0738362	2.4874	0.63639	2.98071	0.0910869	0.715789	0.725669	0.205468	1	0.921257	0.932899	3.39	0	0	4.27	0	0	0	0	0	0	18.31	0	6.65	5.92	0	0	0	2.18	0	0	0	0	0	0	0	0	0	0
StET022085	TAGAGGTGTTCCAAATA	TC199463	TC199463|-|UniRef100_O24371 Cluster: 13-lipoxygenase; n=1; Solanum tuberosum|Rep: 13-lipoxygenase - Solanum tuberosum (Potato), complete|-|2839-2856|#|	-0.319151	0.995695	-1.74458	0.487636	-1.01678	0.595151	0.319324	0.948773	2.58064	0.5387	2.52606	0.201563	-1.16764	0.712971	4.18724	0.182721	3.02859	0.796236	20.58	71.14	5.59	0	31.89	0	1.85	23.38	0	29.65	21.64	6.71	2.66	18.96	0	0	0	2.18	6.37	71.13	0	31.39	32.76	92.22	10.26	40.7	30.28	0
StET020463	TAACCATTGAAGTAATA	TC210080	TC210080|-|homologue to UniRef100_A5BE97 Cluster: Histone H2A; n=1; Vitis vinifera|Rep: Histone H2A - Vitis vinifera (Grape), partial (95%)|-|686-702|#|	-1.9361	0.614437	0.754314	0.898091	-0.197162	1	1.63033	0.385551	-0.154597	1	1.28703	0.642674	2.95175	0.258754	0.205468	1	3.11303	0.813041	3.87	0	0	16.38	0	33.8	0	0	0	0	0	9.15	0	0	0	44.05	47.96	0	0	0	0	0	0	0	0	0	0	0
StET008905	ATTTAGGATTTTATGAC	TC210080	TC210080|-|homologue to UniRef100_A5BE97 Cluster: Histone H2A; n=1; Vitis vinifera|Rep: Histone H2A - Vitis vinifera (Grape), partial (95%)|-|546-563|#|	1.30288	0.425005	0.38419	0.90192	2.10355	0.0453594	1.19047	0.324466	1.37645	0.646396	0.732525	0.855059	0.343669	0.970488	-0.536957	0.931871	-0.193973	0.957604	59.9	5.08	32.76	56.25	79.23	0	33.25	71.75	40.22	116.79	127.36	68.9	75.8	55.68	10.54	23.86	65.48	23.97	78.29	80.41	35.93	24.42	0	10.9	20.52	92.03	85.8	99.01
StET020458	TAACCACTGAAGTAATA	TC210080	TC210080|-|homologue to UniRef100_A5BE97 Cluster: Histone H2A; n=1; Vitis vinifera|Rep: Histone H2A - Vitis vinifera (Grape), partial (95%)|-|686-702|#|	-0.960718	0.81359	0.632925	0.881927	-1.01403	0.75054	-3.02409	0.109945	-0.917112	0.919445	0.501122	0.961517	-1.79609	0.555257	2.40379	1	0.609654	1	6.04	0	11.99	14.24	0	0	0	0	0	8.98	0	4.27	0	4.74	0	0	0	21.79	12.75	95.87	0	0	0	19.28	0	21.83	26.92	0
StET014121	GAATCTTAAGAGAGGCC	TC194642	TC194642|-|UniRef100_Q9ZTK9 Cluster: Ethylene receptor homolog; n=1; Solanum tuberosum|Rep: Ethylene receptor homolog - Solanum tuberosum (Potato), complete|-|1430-1447|#|	-1.07922	0.846142	-3.78173	0.0596325	0.634773	0.880015	-0.515186	0.876919	1.83413	0.767732	-0.933187	1	0.625607	0.931039	1.4749	1	2.10398	0.863012	7.79	0	12.79	2.85	0	56.33	12.01	29.02	0	11.68	0	0	0	0	0	0	0	0	0	0	27.82	0	0	0	25.65	11.21	11.78	0
StET030473	TTTTCTCTGTTATCTGG	TC212630	TC212630|-|homologue to UniRef100_Q8H7Y8 Cluster: Probable histone H2A variant 1; n=3; Oryza sativa|Rep: Probable histone H2A variant 1 - Oryza sativa subsp. japonica (Rice), complete|-|523-540|#|DN590116|-|homologue to UniRef100_Q8H7Y8 Cluster: Probable histone H2A variant 1; n=3; Oryza sativa|Rep: Probable histone H2A variant 1 - Oryza sativa subsp. japonica (Rice), partial (32%)|-|198-215|#|	0.31365	1	-1.75684	0.397459	1.98466	0.22807	1.4382	0.427713	2.28839	0.728399	1.06446	0.636058	2.32952	0.320814	-1.01657	0.828946	1.42679	0.921481	3.25	18.63	0	13.53	0	0	0	8.06	0	0	27.47	6.1	0	2.37	0	0	0	2.91	0	0	0	0	0	0	0	12.98	6.73	0
StET010567	CATCAGATGAGATTTAC	TC204989	TC204989|-|UniRef100_Q43191 Cluster: Lipoxygenase; n=1; Solanum tuberosum|Rep: Lipoxygenase - Solanum tuberosum (Potato), complete|-|2452-2469|#|	-0.598484	0.999608	-1.32919	0.773146	7.40431	0.00230327	7.46716	4.49295e-05	3.92783	0.553343	5.77734	0.000113447	4.80473	0.168279	0.205468	1	4.94557	1	66.4	0	5.59	190.83	0	0	0	0	0	0	0	0	110.38	52.13	0	0	0	21.07	0	0	0	0	0	0	0	0	405.44	107.44
StET023143	TATGGCAGTGGAATGGG	TC199490	TC199490|-|UniRef100_Q84XQ4 Cluster: NtPRp27-like protein; n=1; Solanum tuberosum|Rep: NtPRp27-like protein - Solanum tuberosum (Potato), complete|-|433-450|#|BI435412|-|homologue to UniRef100_Q84XQ4 Cluster: NtPRp27-like protein; n=1; Solanum tuberosum|Rep: NtPRp27-like protein - Solanum tuberosum (Potato), partial (63%)|-|351-368|#|	0.44746	1	0.449271	1	2.32874	0.156685	5.17611	0.00712531	0.260673	1	2.01206	0.435119	-0.158269	1	0.205468	1	0.0471989	1	6.5	0	0	0	0	0	0	1.61	0	0	0	0	2.66	3.55	0	0	0	0	0	0	0	0	0	0	0	1.77	15.14	0
StET023144	TATGGCAGTGGGATGGG	TC199490	TC199490|-|UniRef100_Q84XQ4 Cluster: NtPRp27-like protein; n=1; Solanum tuberosum|Rep: NtPRp27-like protein - Solanum tuberosum (Potato), complete|-|433-450|#|BI435412|-|homologue to UniRef100_Q84XQ4 Cluster: NtPRp27-like protein; n=1; Solanum tuberosum|Rep: NtPRp27-like protein - Solanum tuberosum (Potato), partial (63%)|-|351-368|#|	-0.289441	1	0.0341756	1	0.677495	0.631149	4.10216	0.0217331	-0.154597	1	0.70225	0.988583	-0.158269	1	0.205468	1	0.0471989	1	2.73	0	0	0	0	0	0	1.61	0	0	0	0	0	0	0	0	0	0	0	0	0	0	0	0	0	0	3.36	0
StET019061	GTGGTGTTCTTCCTAAC	TC206157	TC206157|-|homologue to UniRef100_A5AFR3 Cluster: Histone H2A; n=1; Vitis vinifera|Rep: Histone H2A - Vitis vinifera (Grape), partial (97%)|-|399-416|#|CV506432|-|homologue to UniRef100_Q9ST30 Cluster: Histone H2A-like protein; n=1; Solanum melongena|Rep: Histone H2A-like protein - Solanum melongena (Eggplant) (Aubergine), partial (60%)|-|245-262|#|	-0.31803	0.935841	-1.01303	0.643262	0.660157	0.444837	0.588529	0.450722	-0.428932	0.972435	0.601812	0.642674	0.426585	0.852926	-0.457199	0.870574	-0.00976813	1	46.75	108.41	44.75	60.53	80.2	0	34.17	74.97	38.96	27.85	52.44	17.68	43.22	39.1	0	27.53	40.58	45.04	0	27.83	41.73	45.34	16.38	31.86	73.54	13.57	66.45	48.45
StET011624	CGGTAGATGCTTGAGGG	TC203758	TC203758|-|homologue to UniRef100_P32045 Cluster: Pathogenesis-related protein P2 precursor; n=1; Solanum lycopersicum|Rep: Pathogenesis-related protein P2 precursor - Solanum lycopersicum (Tomato) (Lycopersicon esculentum), complete|-|318-335|#|TC204904|-|homologue to UniRef100_P32045 Cluster: Pathogenesis-related protein P2 precursor; n=1; Solanum lycopersicum|Rep: Pathogenesis-related protein …	0.0537136	1	1.10137	0.722355	4.36735	0.0761799	6.09126	0.000929351	2.58583	0.526835	4.93684	9.72429e-08	2.0307	0.448455	0.205468	1	2.17193	0.864241	17.77	0	0	21.36	0	0	0	8.87	10.06	0	0	0	7.98	42.65	0	0	8.3	4.36	3.64	0	0	0	0	0	0	0	12.62	0
StET021975	TACTTTGTATACCCTTC	TC203758	TC203758|-|homologue to UniRef100_P32045 Cluster: Pathogenesis-related protein P2 precursor; n=1; Solanum lycopersicum|Rep: Pathogenesis-related protein P2 precursor - Solanum lycopersicum (Tomato) (Lycopersicon esculentum), complete|-|629-646|#|TC204904|-|homologue to UniRef100_P32045 Cluster: Pathogenesis-related protein P2 precursor; n=1; Solanum lycopersicum|Rep: Pathogenesis-related protein …	1.89701	0.565091	2.38551	0.356432	3.17667	0.0793173	5.99165	7.79457e-05	3.29354	0.393137	6.70003	2.17806e-15	-0.194416	1	1.62676	0.76639	1.42548	0.932899	983.03	38.96	18.38	335.38	10.63	7.51	12.01	677.98	49.02	16.17	64.93	35.36	631.04	1413.35	396.27	0	106.98	116.23	200.28	13.92	38.25	180.21	18.11	172.7	46.18	18.29	1445.94	316
StET021974	TACTTTGTATACCCTTA	TC203758	TC203758|-|homologue to UniRef100_P32045 Cluster: Pathogenesis-related protein P2 precursor; n=1; Solanum lycopersicum|Rep: Pathogenesis-related protein P2 precursor - Solanum lycopersicum (Tomato) (Lycopersicon esculentum), complete|-|629-646|#|TC204904|-|homologue to UniRef100_P32045 Cluster: Pathogenesis-related protein P2 precursor; n=1; Solanum lycopersicum|Rep: Pathogenesis-related protein …	0.393547	0.909359	-0.117086	1	1.05235	0.403404	4.16568	0.00270861	-0.569607	1	3.45692	3.02318e-05	0.578368	0.81375	-0.209542	1	0.368826	1	3.93	0	0	3.56	0	0	0	1.61	0	0	0	0	6.65	4.74	0	0	0	0	0	0	0	0	0	0	0	0	5.05	0
StET021968	TACTTTGTACACCCTTC	TC203758	TC203758|-|homologue to UniRef100_P32045 Cluster: Pathogenesis-related protein P2 precursor; n=1; Solanum lycopersicum|Rep: Pathogenesis-related protein P2 precursor - Solanum lycopersicum (Tomato) (Lycopersicon esculentum), complete|-|629-646|#|TC204904|-|homologue to UniRef100_P32045 Cluster: Pathogenesis-related protein P2 precursor; n=1; Solanum lycopersicum|Rep: Pathogenesis-related protein …	-0.137256	1	0.200264	1	0.816658	0.562476	3.57188	0.00671162	0.260533	1	2.91328	0.0433664	0.426447	0.91274	0.205468	1	0.631915	1	2.63	0	0	2.85	0	0	0	1.61	0	0	0	0	2.66	5.92	0	0	0	0	0	0	0	0	0	0	0	0	0	0
StET010122	CACTTTGTATACCCTTC	TC203758	TC203758|-|homologue to UniRef100_P32045 Cluster: Pathogenesis-related protein P2 precursor; n=1; Solanum lycopersicum|Rep: Pathogenesis-related protein P2 precursor - Solanum lycopersicum (Tomato) (Lycopersicon esculentum), complete|-|629-646|#|TC204904|-|homologue to UniRef100_P32045 Cluster: Pathogenesis-related protein P2 precursor; n=1; Solanum lycopersicum|Rep: Pathogenesis-related protein …	0.362651	1	0.701775	0.778001	1.36291	0.313476	3.92123	0.00505191	1.31379	0.77314	3.62583	0.0155778	0.0640412	1	0.205468	1	0.269509	1	3.56	0	0	1.42	0	0	0	3.22	0	0	0	0	1.99	7.11	0	0	0	0	0	0	0	0	0	0	0	0	6.73	0
StET014535	GACTTTGTATACCCTTC	TC203758	TC203758|-|homologue to UniRef100_P32045 Cluster: Pathogenesis-related protein P2 precursor; n=1; Solanum lycopersicum|Rep: Pathogenesis-related protein P2 precursor - Solanum lycopersicum (Tomato) (Lycopersicon esculentum), complete|-|629-646|#|TC204904|-|homologue to UniRef100_P32045 Cluster: Pathogenesis-related protein P2 precursor; n=1; Solanum lycopersicum|Rep: Pathogenesis-related protein …	0.225143	1	0.0342869	1	0.580676	0.657134	3.34138	0.0102085	-0.154597	1	4.10272	0.0103582	-0.1583	1	0.427809	1	0.269509	1	2.84	0	0	1.42	0	0	0	0	0	0	0	0	3.32	2.37	0	0	0	0	0	0	0	0	0	1.68	0	0	4.21	0
StET021219	TAATTTGTATACCCTTC	TC203758	TC203758|-|homologue to UniRef100_P32045 Cluster: Pathogenesis-related protein P2 precursor; n=1; Solanum lycopersicum|Rep: Pathogenesis-related protein P2 precursor - Solanum lycopersicum (Tomato) (Lycopersicon esculentum), complete|-|629-646|#|TC204904|-|homologue to UniRef100_P32045 Cluster: Pathogenesis-related protein P2 precursor; n=1; Solanum lycopersicum|Rep: Pathogenesis-related protein …	0.7089	0.870638	0.619161	0.797767	1.53684	0.393739	4.03756	0.00147507	-0.154597	1	4.36322	0.00591004	-0.158269	1	0.205468	1	0.0471989	1	3.95	0	0	0	0	0	0	1.61	0	0	0	0	3.99	3.55	0	0	0	1.45	0	0	0	0	0	0	0	0	7.57	0
StET021578	TACCTTGTATACCCTTC	TC203758	TC203758|-|homologue to UniRef100_P32045 Cluster: Pathogenesis-related protein P2 precursor; n=1; Solanum lycopersicum|Rep: Pathogenesis-related protein P2 precursor - Solanum lycopersicum (Tomato) (Lycopersicon esculentum), complete|-|629-646|#|TC204904|-|homologue to UniRef100_P32045 Cluster: Pathogenesis-related protein P2 precursor; n=1; Solanum lycopersicum|Rep: Pathogenesis-related protein …	0.0325868	1	0.52023	0.940257	1.42905	0.388588	3.88347	0.00381962	0.914003	1	3.22659	0.00349197	0.0342023	1	0.0128597	1	0.047062	1	4.11	0	0	2.14	0	0	0	1.61	0	0	0	0	2.66	7.11	0	0	0	0	0	0	0	2.33	0	0	0	0	5.89	0
StET021635	TACGTTGTATACCCTTC	TC203758	TC203758|-|homologue to UniRef100_P32045 Cluster: Pathogenesis-related protein P2 precursor; n=1; Solanum lycopersicum|Rep: Pathogenesis-related protein P2 precursor - Solanum lycopersicum (Tomato) (Lycopersicon esculentum), complete|-|629-646|#|TC204904|-|homologue to UniRef100_P32045 Cluster: Pathogenesis-related protein P2 precursor; n=1; Solanum lycopersicum|Rep: Pathogenesis-related protein …	0.584961	0.945102	0.619094	0.898091	1.16047	0.363258	3.58566	0.0042794	1.02158	0.999792	3.58147	0.00200108	-0.158269	1	0.205468	1	0.0471989	1	2.9	0	0	0	0	0	0	3.22	0	0	0	0	1.99	0	0	0	0	2.18	1.82	0	0	0	0	0	0	0	5.89	0
StET021804	TACTCTGTATACCCTTC	TC203758	TC203758|-|homologue to UniRef100_P32045 Cluster: Pathogenesis-related protein P2 precursor; n=1; Solanum lycopersicum|Rep: Pathogenesis-related protein P2 precursor - Solanum lycopersicum (Tomato) (Lycopersicon esculentum), complete|-|629-646|#|TC204904|-|homologue to UniRef100_P32045 Cluster: Pathogenesis-related protein P2 precursor; n=1; Solanum lycopersicum|Rep: Pathogenesis-related protein …	0.78264	0.814457	0.87927	0.765732	1.86784	0.313935	4.15651	0.0034452	0.260673	1	4.67454	2.66893e-06	0.256604	1	0.205468	1	0.462072	1	4.87	0	0	2.14	0	0	0	4.84	0	0	0	0	4.65	9.48	0	0	0	1.45	0	0	0	0	0	0	0	0	3.36	4.21
StET021886	TACTGTGTATACCCTTC	TC203758	TC203758|-|homologue to UniRef100_P32045 Cluster: Pathogenesis-related protein P2 precursor; n=1; Solanum lycopersicum|Rep: Pathogenesis-related protein P2 precursor - Solanum lycopersicum (Tomato) (Lycopersicon esculentum), complete|-|629-646|#|TC204904|-|homologue to UniRef100_P32045 Cluster: Pathogenesis-related protein P2 precursor; n=1; Solanum lycopersicum|Rep: Pathogenesis-related protein …	0.488159	0.950709	0.940843	0.576133	0.455154	0.762661	3.44131	0.00678861	0.653393	1	3.90732	7.62021e-05	-0.1583	1	0.427809	1	0.269509	1	3.26	0	0	1.42	0	0	0	2.42	0	0	0	0	3.32	4.74	6.32	0	0	0	2.73	0	0	0	0	1.68	0	0	3.36	0
StET021926	TACTTCGTATACCCTTC	TC203758	TC203758|-|homologue to UniRef100_P32045 Cluster: Pathogenesis-related protein P2 precursor; n=1; Solanum lycopersicum|Rep: Pathogenesis-related protein P2 precursor - Solanum lycopersicum (Tomato) (Lycopersicon esculentum), complete|-|629-646|#|TC204904|-|homologue to UniRef100_P32045 Cluster: Pathogenesis-related protein P2 precursor; n=1; Solanum lycopersicum|Rep: Pathogenesis-related protein …	0.000251488	1	1.42452	0.437282	1.53318	0.317765	4.3119	0.000867049	1.555	0.765701	4.02488	7.18472e-06	0.0115129	1	0.620402	1	0.631915	1	5.98	0	0	2.85	0	0	0	4.03	0	0	0	0	1.33	16.59	0	0	0	0	3.64	0	0	0	0	2.52	0	0	5.89	0
StET021960	TACTTTGAATACCCTTC	TC203758	TC203758|-|homologue to UniRef100_P32045 Cluster: Pathogenesis-related protein P2 precursor; n=1; Solanum lycopersicum|Rep: Pathogenesis-related protein P2 precursor - Solanum lycopersicum (Tomato) (Lycopersicon esculentum), complete|-|629-646|#|TC204904|-|homologue to UniRef100_P32045 Cluster: Pathogenesis-related protein P2 precursor; n=1; Solanum lycopersicum|Rep: Pathogenesis-related protein …	0.225107	1	0.396877	0.996832	1.68073	0.364758	4.72984	0.000767292	2.23995	0.651849	4.98021	1.00944e-06	0.0640769	1	0.205468	1	0.269545	1	6.24	0	1.6	0	0	0	0	0	0	0	0	0	3.32	3.55	0	0	0	0	1.82	0	0	0	0	0	0	0	5.89	0
StET021961	TACTTTGCATACCCTTC	TC203758	TC203758|-|homologue to UniRef100_P32045 Cluster: Pathogenesis-related protein P2 precursor; n=1; Solanum lycopersicum|Rep: Pathogenesis-related protein P2 precursor - Solanum lycopersicum (Tomato) (Lycopersicon esculentum), complete|-|629-646|#|TC204904|-|homologue to UniRef100_P32045 Cluster: Pathogenesis-related protein P2 precursor; n=1; Solanum lycopersicum|Rep: Pathogenesis-related protein …	0.913364	0.798925	1.13829	0.362061	2.26427	0.183032	5.14874	0.000596163	2.23995	0.651849	5.48372	6.87233e-06	0.0113907	1	0.620524	1	0.631915	1	11.02	0	0	2.85	0	0	0	5.64	0	0	0	0	6.65	8.29	0	0	0	3.63	3.64	0	0	3.49	0	0	0	0	15.14	4.21
StET021964	TACTTTGGATACCCTTC	TC203758	TC203758|-|homologue to UniRef100_P32045 Cluster: Pathogenesis-related protein P2 precursor; n=1; Solanum lycopersicum|Rep: Pathogenesis-related protein P2 precursor - Solanum lycopersicum (Tomato) (Lycopersicon esculentum), complete|-|629-646|#|TC204904|-|homologue to UniRef100_P32045 Cluster: Pathogenesis-related protein P2 precursor; n=1; Solanum lycopersicum|Rep: Pathogenesis-related protein …	1.23688	0.618082	1.46291	0.305984	2.29632	0.216295	5.43835	0.000406436	2.04638	0.682541	4.64257	0.000775243	0.0640412	1	-0.209822	1	-0.145781	1	9.93	0	0	1.42	0	0	0	5.64	0	0	0	0	6.65	4.74	10.54	0	0	2.91	2.73	0	0	0	0	0	0	0	9.25	0
StET021969	TACTTTGTATACACTTC	TC203758	TC203758|-|homologue to UniRef100_P32045 Cluster: Pathogenesis-related protein P2 precursor; n=1; Solanum lycopersicum|Rep: Pathogenesis-related protein P2 precursor - Solanum lycopersicum (Tomato) (Lycopersicon esculentum), complete|-|629-646|#|TC204904|-|homologue to UniRef100_P32045 Cluster: Pathogenesis-related protein P2 precursor; n=1; Solanum lycopersicum|Rep: Pathogenesis-related protein …	0.63734	0.919929	0.485487	0.832883	0.712864	0.585383	3.9563	0.00522639	1.02158	0.999792	4.68224	0.000729218	0.163434	1	0.620402	1	0.783836	1	5.07	0	0	3.56	0	0	0	4.03	0	0	0	0	6.65	8.29	0	0	0	0	1.82	0	0	0	0	2.52	0	0	2.52	0
StET021970	TACTTTGTATACCATTC	TC203758	TC203758|-|homologue to UniRef100_P32045 Cluster: Pathogenesis-related protein P2 precursor; n=1; Solanum lycopersicum|Rep: Pathogenesis-related protein P2 precursor - Solanum lycopersicum (Tomato) (Lycopersicon esculentum), complete|-|629-646|#|TC204904|-|homologue to UniRef100_P32045 Cluster: Pathogenesis-related protein P2 precursor; n=1; Solanum lycopersicum|Rep: Pathogenesis-related protein …	-0.0670886	1	0.619225	0.797767	0.54	0.631149	4.04991	0.00363746	0.228485	1	4.08212	0.000138873	-0.158269	1	-0.209482	1	-0.367751	1	3.84	0	0	0	0	0	0	1.61	0	0	0	1.22	0	4.74	0	0	0	0	0	0	0	0	0	0	0	0	2.52	0
StET021971	TACTTTGTATACCCCTC	TC203758	TC203758|-|homologue to UniRef100_P32045 Cluster: Pathogenesis-related protein P2 precursor; n=1; Solanum lycopersicum|Rep: Pathogenesis-related protein P2 precursor - Solanum lycopersicum (Tomato) (Lycopersicon esculentum), complete|-|629-646|#|TC204904|-|homologue to UniRef100_P32045 Cluster: Pathogenesis-related protein P2 precursor; n=1; Solanum lycopersicum|Rep: Pathogenesis-related protein …	1.54751	0.401887	1.45681	0.365705	1.80251	0.287436	4.22714	0.00184284	1.02158	0.999792	3.81902	0.0521838	-0.380671	1	0.42787	1	0.0471989	1	5.28	0	0	0	0	0	0	4.03	0	0	4.99	0	5.32	8.29	0	0	0	1.45	3.64	0	0	2.33	0	0	0	0	6.73	0
StET021972	TACTTTGTATACCCTAC	TC203758	TC203758|-|homologue to UniRef100_P32045 Cluster: Pathogenesis-related protein P2 precursor; n=1; Solanum lycopersicum|Rep: Pathogenesis-related protein P2 precursor - Solanum lycopersicum (Tomato) (Lycopersicon esculentum), complete|-|629-646|#|TC204904|-|homologue to UniRef100_P32045 Cluster: Pathogenesis-related protein P2 precursor; n=1; Solanum lycopersicum|Rep: Pathogenesis-related protein …	1.11206	0.763173	0.771189	0.712659	1.18328	0.326982	3.56577	0.007372	1.02158	0.999792	5.23936	0.00292598	-0.158269	1	0.205468	1	0.0471989	1	4.07	0	0	0	0	0	0	0	0	0	0	0	7.98	2.37	0	0	0	1.45	2.73	0	0	0	0	0	0	0	5.05	0
StET021973	TACTTTGTATACCCTCC	TC203758	TC203758|-|homologue to UniRef100_P32045 Cluster: Pathogenesis-related protein P2 precursor; n=1; Solanum lycopersicum|Rep: Pathogenesis-related protein P2 precursor - Solanum lycopersicum (Tomato) (Lycopersicon esculentum), complete|-|629-646|#|TC204904|-|homologue to UniRef100_P32045 Cluster: Pathogenesis-related protein P2 precursor; n=1; Solanum lycopersicum|Rep: Pathogenesis-related protein …	1.81082	0.450922	1.82241	0.22774	1.71499	0.288522	4.61537	0.00107487	0.260673	1	4.53135	0.00224723	-0.158269	1	0.205468	1	0.0471989	1	6.07	0	0	0	0	0	0	11.29	0	0	0	0	6.65	9.48	6.32	0	0	1.45	4.55	0	0	0	0	0	0	0	6.73	0
StET021976	TACTTTGTATGCCCTTC	TC203758	TC203758|-|homologue to UniRef100_P32045 Cluster: Pathogenesis-related protein P2 precursor; n=1; Solanum lycopersicum|Rep: Pathogenesis-related protein P2 precursor - Solanum lycopersicum (Tomato) (Lycopersicon esculentum), complete|-|629-646|#|TC204904|-|homologue to UniRef100_P32045 Cluster: Pathogenesis-related protein P2 precursor; n=1; Solanum lycopersicum|Rep: Pathogenesis-related protein …	0.710469	0.869568	0.256597	1	1.37197	0.456902	3.5681	0.00530579	1.31379	0.77314	2.51059	0.0910869	-0.158269	1	0.205468	1	0.0471989	1	2.7	0	0	0	0	0	0	2.42	0	0	0	0	3.32	2.37	0	0	0	0	0	0	0	0	0	0	0	0	3.36	0
StET021978	TACTTTGTGTACCCTTC	TC203758	TC203758|-|homologue to UniRef100_P32045 Cluster: Pathogenesis-related protein P2 precursor; n=1; Solanum lycopersicum|Rep: Pathogenesis-related protein P2 precursor - Solanum lycopersicum (Tomato) (Lycopersicon esculentum), complete|-|629-646|#|TC204904|-|homologue to UniRef100_P32045 Cluster: Pathogenesis-related protein P2 precursor; n=1; Solanum lycopersicum|Rep: Pathogenesis-related protein …	0.488159	0.950709	0.396915	0.996832	1.55145	0.396765	4.02796	0.00365639	-0.154597	1	3.62583	0.0155778	0.0640412	1	0.205468	1	0.269509	1	3.67	0	0	1.42	0	0	0	2.42	0	0	0	0	3.32	4.74	0	0	0	0	0	0	0	0	0	0	0	0	4.21	0
StET025742	TGCTTTGTATACCCTTC	TC203758	TC203758|-|homologue to UniRef100_P32045 Cluster: Pathogenesis-related protein P2 precursor; n=1; Solanum lycopersicum|Rep: Pathogenesis-related protein P2 precursor - Solanum lycopersicum (Tomato) (Lycopersicon esculentum), complete|-|629-646|#|TC204904|-|homologue to UniRef100_P32045 Cluster: Pathogenesis-related protein P2 precursor; n=1; Solanum lycopersicum|Rep: Pathogenesis-related protein …	0.447467	1	0.909993	0.627831	0.54	0.631149	3.98679	0.000526859	0.260673	1	4.19686	0.0458172	-0.158269	1	0.205468	1	0.0471989	1	3.68	0	0	0	0	0	0	2.42	0	0	0	0	1.99	5.92	0	0	0	0	1.82	0	0	0	0	0	0	0	2.52	0
StET028300	TTCTTTGTATACCCTTC	TC203758	TC203758|-|homologue to UniRef100_P32045 Cluster: Pathogenesis-related protein P2 precursor; n=1; Solanum lycopersicum|Rep: Pathogenesis-related protein P2 precursor - Solanum lycopersicum (Tomato) (Lycopersicon esculentum), complete|-|629-646|#|TC204904|-|homologue to UniRef100_P32045 Cluster: Pathogenesis-related protein P2 precursor; n=1; Solanum lycopersicum|Rep: Pathogenesis-related protein …	0.44746	1	0.619159	0.797767	0.677495	0.631149	3.80565	0.00751838	0.653393	1	3.24337	0.0152007	-0.158269	1	0.205468	1	0.0471989	1	2.97	0	0	0	0	0	0	1.61	0	0	0	0	2.66	2.37	0	0	0	1.45	1.82	0	0	0	0	0	0	0	3.36	0
StET011624	CGGTAGATGCTTGAGGG	TC203758	TC203758|-|homologue to UniRef100_P32045 Cluster: Pathogenesis-related protein P2 precursor; n=1; Solanum lycopersicum|Rep: Pathogenesis-related protein P2 precursor - Solanum lycopersicum (Tomato) (Lycopersicon esculentum), complete|-|318-335|#|TC204904|-|homologue to UniRef100_P32045 Cluster: Pathogenesis-related protein P2 precursor; n=1; Solanum lycopersicum|Rep: Pathogenesis-related protein …	0.0537136	1	1.10137	0.722355	4.36735	0.0761799	6.09126	0.000929351	2.58583	0.526835	4.93684	9.72429e-08	2.0307	0.448455	0.205468	1	2.17193	0.864241	17.77	0	0	21.36	0	0	0	8.87	10.06	0	0	0	7.98	42.65	0	0	8.3	4.36	3.64	0	0	0	0	0	0	0	12.62	0
StET021975	TACTTTGTATACCCTTC	TC203758	TC203758|-|homologue to UniRef100_P32045 Cluster: Pathogenesis-related protein P2 precursor; n=1; Solanum lycopersicum|Rep: Pathogenesis-related protein P2 precursor - Solanum lycopersicum (Tomato) (Lycopersicon esculentum), complete|-|629-646|#|TC204904|-|homologue to UniRef100_P32045 Cluster: Pathogenesis-related protein P2 precursor; n=1; Solanum lycopersicum|Rep: Pathogenesis-related protein …	1.89701	0.565091	2.38551	0.356432	3.17667	0.0793173	5.99165	7.79457e-05	3.29354	0.393137	6.70003	2.17806e-15	-0.194416	1	1.62676	0.76639	1.42548	0.932899	983.03	38.96	18.38	335.38	10.63	7.51	12.01	677.98	49.02	16.17	64.93	35.36	631.04	1413.35	396.27	0	106.98	116.23	200.28	13.92	38.25	180.21	18.11	172.7	46.18	18.29	1445.94	316
StET021974	TACTTTGTATACCCTTA	TC203758	TC203758|-|homologue to UniRef100_P32045 Cluster: Pathogenesis-related protein P2 precursor; n=1; Solanum lycopersicum|Rep: Pathogenesis-related protein P2 precursor - Solanum lycopersicum (Tomato) (Lycopersicon esculentum), complete|-|629-646|#|TC204904|-|homologue to UniRef100_P32045 Cluster: Pathogenesis-related protein P2 precursor; n=1; Solanum lycopersicum|Rep: Pathogenesis-related protein …	0.393547	0.909359	-0.117086	1	1.05235	0.403404	4.16568	0.00270861	-0.569607	1	3.45692	3.02318e-05	0.578368	0.81375	-0.209542	1	0.368826	1	3.93	0	0	3.56	0	0	0	1.61	0	0	0	0	6.65	4.74	0	0	0	0	0	0	0	0	0	0	0	0	5.05	0
StET021968	TACTTTGTACACCCTTC	TC203758	TC203758|-|homologue to UniRef100_P32045 Cluster: Pathogenesis-related protein P2 precursor; n=1; Solanum lycopersicum|Rep: Pathogenesis-related protein P2 precursor - Solanum lycopersicum (Tomato) (Lycopersicon esculentum), complete|-|629-646|#|TC204904|-|homologue to UniRef100_P32045 Cluster: Pathogenesis-related protein P2 precursor; n=1; Solanum lycopersicum|Rep: Pathogenesis-related protein …	-0.137256	1	0.200264	1	0.816658	0.562476	3.57188	0.00671162	0.260533	1	2.91328	0.0433664	0.426447	0.91274	0.205468	1	0.631915	1	2.63	0	0	2.85	0	0	0	1.61	0	0	0	0	2.66	5.92	0	0	0	0	0	0	0	0	0	0	0	0	0	0
StET010122	CACTTTGTATACCCTTC	TC203758	TC203758|-|homologue to UniRef100_P32045 Cluster: Pathogenesis-related protein P2 precursor; n=1; Solanum lycopersicum|Rep: Pathogenesis-related protein P2 precursor - Solanum lycopersicum (Tomato) (Lycopersicon esculentum), complete|-|629-646|#|TC204904|-|homologue to UniRef100_P32045 Cluster: Pathogenesis-related protein P2 precursor; n=1; Solanum lycopersicum|Rep: Pathogenesis-related protein …	0.362651	1	0.701775	0.778001	1.36291	0.313476	3.92123	0.00505191	1.31379	0.77314	3.62583	0.0155778	0.0640412	1	0.205468	1	0.269509	1	3.56	0	0	1.42	0	0	0	3.22	0	0	0	0	1.99	7.11	0	0	0	0	0	0	0	0	0	0	0	0	6.73	0
StET014535	GACTTTGTATACCCTTC	TC203758	TC203758|-|homologue to UniRef100_P32045 Cluster: Pathogenesis-related protein P2 precursor; n=1; Solanum lycopersicum|Rep: Pathogenesis-related protein P2 precursor - Solanum lycopersicum (Tomato) (Lycopersicon esculentum), complete|-|629-646|#|TC204904|-|homologue to UniRef100_P32045 Cluster: Pathogenesis-related protein P2 precursor; n=1; Solanum lycopersicum|Rep: Pathogenesis-related protein …	0.225143	1	0.0342869	1	0.580676	0.657134	3.34138	0.0102085	-0.154597	1	4.10272	0.0103582	-0.1583	1	0.427809	1	0.269509	1	2.84	0	0	1.42	0	0	0	0	0	0	0	0	3.32	2.37	0	0	0	0	0	0	0	0	0	1.68	0	0	4.21	0
StET021219	TAATTTGTATACCCTTC	TC203758	TC203758|-|homologue to UniRef100_P32045 Cluster: Pathogenesis-related protein P2 precursor; n=1; Solanum lycopersicum|Rep: Pathogenesis-related protein P2 precursor - Solanum lycopersicum (Tomato) (Lycopersicon esculentum), complete|-|629-646|#|TC204904|-|homologue to UniRef100_P32045 Cluster: Pathogenesis-related protein P2 precursor; n=1; Solanum lycopersicum|Rep: Pathogenesis-related protein …	0.7089	0.870638	0.619161	0.797767	1.53684	0.393739	4.03756	0.00147507	-0.154597	1	4.36322	0.00591004	-0.158269	1	0.205468	1	0.0471989	1	3.95	0	0	0	0	0	0	1.61	0	0	0	0	3.99	3.55	0	0	0	1.45	0	0	0	0	0	0	0	0	7.57	0
StET021578	TACCTTGTATACCCTTC	TC203758	TC203758|-|homologue to UniRef100_P32045 Cluster: Pathogenesis-related protein P2 precursor; n=1; Solanum lycopersicum|Rep: Pathogenesis-related protein P2 precursor - Solanum lycopersicum (Tomato) (Lycopersicon esculentum), complete|-|629-646|#|TC204904|-|homologue to UniRef100_P32045 Cluster: Pathogenesis-related protein P2 precursor; n=1; Solanum lycopersicum|Rep: Pathogenesis-related protein …	0.0325868	1	0.52023	0.940257	1.42905	0.388588	3.88347	0.00381962	0.914003	1	3.22659	0.00349197	0.0342023	1	0.0128597	1	0.047062	1	4.11	0	0	2.14	0	0	0	1.61	0	0	0	0	2.66	7.11	0	0	0	0	0	0	0	2.33	0	0	0	0	5.89	0
StET021635	TACGTTGTATACCCTTC	TC203758	TC203758|-|homologue to UniRef100_P32045 Cluster: Pathogenesis-related protein P2 precursor; n=1; Solanum lycopersicum|Rep: Pathogenesis-related protein P2 precursor - Solanum lycopersicum (Tomato) (Lycopersicon esculentum), complete|-|629-646|#|TC204904|-|homologue to UniRef100_P32045 Cluster: Pathogenesis-related protein P2 precursor; n=1; Solanum lycopersicum|Rep: Pathogenesis-related protein …	0.584961	0.945102	0.619094	0.898091	1.16047	0.363258	3.58566	0.0042794	1.02158	0.999792	3.58147	0.00200108	-0.158269	1	0.205468	1	0.0471989	1	2.9	0	0	0	0	0	0	3.22	0	0	0	0	1.99	0	0	0	0	2.18	1.82	0	0	0	0	0	0	0	5.89	0
StET021804	TACTCTGTATACCCTTC	TC203758	TC203758|-|homologue to UniRef100_P32045 Cluster: Pathogenesis-related protein P2 precursor; n=1; Solanum lycopersicum|Rep: Pathogenesis-related protein P2 precursor - Solanum lycopersicum (Tomato) (Lycopersicon esculentum), complete|-|629-646|#|TC204904|-|homologue to UniRef100_P32045 Cluster: Pathogenesis-related protein P2 precursor; n=1; Solanum lycopersicum|Rep: Pathogenesis-related protein …	0.78264	0.814457	0.87927	0.765732	1.86784	0.313935	4.15651	0.0034452	0.260673	1	4.67454	2.66893e-06	0.256604	1	0.205468	1	0.462072	1	4.87	0	0	2.14	0	0	0	4.84	0	0	0	0	4.65	9.48	0	0	0	1.45	0	0	0	0	0	0	0	0	3.36	4.21
StET021886	TACTGTGTATACCCTTC	TC203758	TC203758|-|homologue to UniRef100_P32045 Cluster: Pathogenesis-related protein P2 precursor; n=1; Solanum lycopersicum|Rep: Pathogenesis-related protein P2 precursor - Solanum lycopersicum (Tomato) (Lycopersicon esculentum), complete|-|629-646|#|TC204904|-|homologue to UniRef100_P32045 Cluster: Pathogenesis-related protein P2 precursor; n=1; Solanum lycopersicum|Rep: Pathogenesis-related protein …	0.488159	0.950709	0.940843	0.576133	0.455154	0.762661	3.44131	0.00678861	0.653393	1	3.90732	7.62021e-05	-0.1583	1	0.427809	1	0.269509	1	3.26	0	0	1.42	0	0	0	2.42	0	0	0	0	3.32	4.74	6.32	0	0	0	2.73	0	0	0	0	1.68	0	0	3.36	0
StET021926	TACTTCGTATACCCTTC	TC203758	TC203758|-|homologue to UniRef100_P32045 Cluster: Pathogenesis-related protein P2 precursor; n=1; Solanum lycopersicum|Rep: Pathogenesis-related protein P2 precursor - Solanum lycopersicum (Tomato) (Lycopersicon esculentum), complete|-|629-646|#|TC204904|-|homologue to UniRef100_P32045 Cluster: Pathogenesis-related protein P2 precursor; n=1; Solanum lycopersicum|Rep: Pathogenesis-related protein …	0.000251488	1	1.42452	0.437282	1.53318	0.317765	4.3119	0.000867049	1.555	0.765701	4.02488	7.18472e-06	0.0115129	1	0.620402	1	0.631915	1	5.98	0	0	2.85	0	0	0	4.03	0	0	0	0	1.33	16.59	0	0	0	0	3.64	0	0	0	0	2.52	0	0	5.89	0
StET021960	TACTTTGAATACCCTTC	TC203758	TC203758|-|homologue to UniRef100_P32045 Cluster: Pathogenesis-related protein P2 precursor; n=1; Solanum lycopersicum|Rep: Pathogenesis-related protein P2 precursor - Solanum lycopersicum (Tomato) (Lycopersicon esculentum), complete|-|629-646|#|TC204904|-|homologue to UniRef100_P32045 Cluster: Pathogenesis-related protein P2 precursor; n=1; Solanum lycopersicum|Rep: Pathogenesis-related protein …	0.225107	1	0.396877	0.996832	1.68073	0.364758	4.72984	0.000767292	2.23995	0.651849	4.98021	1.00944e-06	0.0640769	1	0.205468	1	0.269545	1	6.24	0	1.6	0	0	0	0	0	0	0	0	0	3.32	3.55	0	0	0	0	1.82	0	0	0	0	0	0	0	5.89	0
StET021961	TACTTTGCATACCCTTC	TC203758	TC203758|-|homologue to UniRef100_P32045 Cluster: Pathogenesis-related protein P2 precursor; n=1; Solanum lycopersicum|Rep: Pathogenesis-related protein P2 precursor - Solanum lycopersicum (Tomato) (Lycopersicon esculentum), complete|-|629-646|#|TC204904|-|homologue to UniRef100_P32045 Cluster: Pathogenesis-related protein P2 precursor; n=1; Solanum lycopersicum|Rep: Pathogenesis-related protein …	0.913364	0.798925	1.13829	0.362061	2.26427	0.183032	5.14874	0.000596163	2.23995	0.651849	5.48372	6.87233e-06	0.0113907	1	0.620524	1	0.631915	1	11.02	0	0	2.85	0	0	0	5.64	0	0	0	0	6.65	8.29	0	0	0	3.63	3.64	0	0	3.49	0	0	0	0	15.14	4.21
StET021964	TACTTTGGATACCCTTC	TC203758	TC203758|-|homologue to UniRef100_P32045 Cluster: Pathogenesis-related protein P2 precursor; n=1; Solanum lycopersicum|Rep: Pathogenesis-related protein P2 precursor - Solanum lycopersicum (Tomato) (Lycopersicon esculentum), complete|-|629-646|#|TC204904|-|homologue to UniRef100_P32045 Cluster: Pathogenesis-related protein P2 precursor; n=1; Solanum lycopersicum|Rep: Pathogenesis-related protein …	1.23688	0.618082	1.46291	0.305984	2.29632	0.216295	5.43835	0.000406436	2.04638	0.682541	4.64257	0.000775243	0.0640412	1	-0.209822	1	-0.145781	1	9.93	0	0	1.42	0	0	0	5.64	0	0	0	0	6.65	4.74	10.54	0	0	2.91	2.73	0	0	0	0	0	0	0	9.25	0
StET021969	TACTTTGTATACACTTC	TC203758	TC203758|-|homologue to UniRef100_P32045 Cluster: Pathogenesis-related protein P2 precursor; n=1; Solanum lycopersicum|Rep: Pathogenesis-related protein P2 precursor - Solanum lycopersicum (Tomato) (Lycopersicon esculentum), complete|-|629-646|#|TC204904|-|homologue to UniRef100_P32045 Cluster: Pathogenesis-related protein P2 precursor; n=1; Solanum lycopersicum|Rep: Pathogenesis-related protein …	0.63734	0.919929	0.485487	0.832883	0.712864	0.585383	3.9563	0.00522639	1.02158	0.999792	4.68224	0.000729218	0.163434	1	0.620402	1	0.783836	1	5.07	0	0	3.56	0	0	0	4.03	0	0	0	0	6.65	8.29	0	0	0	0	1.82	0	0	0	0	2.52	0	0	2.52	0
StET021970	TACTTTGTATACCATTC	TC203758	TC203758|-|homologue to UniRef100_P32045 Cluster: Pathogenesis-related protein P2 precursor; n=1; Solanum lycopersicum|Rep: Pathogenesis-related protein P2 precursor - Solanum lycopersicum (Tomato) (Lycopersicon esculentum), complete|-|629-646|#|TC204904|-|homologue to UniRef100_P32045 Cluster: Pathogenesis-related protein P2 precursor; n=1; Solanum lycopersicum|Rep: Pathogenesis-related protein …	-0.0670886	1	0.619225	0.797767	0.54	0.631149	4.04991	0.00363746	0.228485	1	4.08212	0.000138873	-0.158269	1	-0.209482	1	-0.367751	1	3.84	0	0	0	0	0	0	1.61	0	0	0	1.22	0	4.74	0	0	0	0	0	0	0	0	0	0	0	0	2.52	0
StET021971	TACTTTGTATACCCCTC	TC203758	TC203758|-|homologue to UniRef100_P32045 Cluster: Pathogenesis-related protein P2 precursor; n=1; Solanum lycopersicum|Rep: Pathogenesis-related protein P2 precursor - Solanum lycopersicum (Tomato) (Lycopersicon esculentum), complete|-|629-646|#|TC204904|-|homologue to UniRef100_P32045 Cluster: Pathogenesis-related protein P2 precursor; n=1; Solanum lycopersicum|Rep: Pathogenesis-related protein …	1.54751	0.401887	1.45681	0.365705	1.80251	0.287436	4.22714	0.00184284	1.02158	0.999792	3.81902	0.0521838	-0.380671	1	0.42787	1	0.0471989	1	5.28	0	0	0	0	0	0	4.03	0	0	4.99	0	5.32	8.29	0	0	0	1.45	3.64	0	0	2.33	0	0	0	0	6.73	0
StET021972	TACTTTGTATACCCTAC	TC203758	TC203758|-|homologue to UniRef100_P32045 Cluster: Pathogenesis-related protein P2 precursor; n=1; Solanum lycopersicum|Rep: Pathogenesis-related protein P2 precursor - Solanum lycopersicum (Tomato) (Lycopersicon esculentum), complete|-|629-646|#|TC204904|-|homologue to UniRef100_P32045 Cluster: Pathogenesis-related protein P2 precursor; n=1; Solanum lycopersicum|Rep: Pathogenesis-related protein …	1.11206	0.763173	0.771189	0.712659	1.18328	0.326982	3.56577	0.007372	1.02158	0.999792	5.23936	0.00292598	-0.158269	1	0.205468	1	0.0471989	1	4.07	0	0	0	0	0	0	0	0	0	0	0	7.98	2.37	0	0	0	1.45	2.73	0	0	0	0	0	0	0	5.05	0
StET021973	TACTTTGTATACCCTCC	TC203758	TC203758|-|homologue to UniRef100_P32045 Cluster: Pathogenesis-related protein P2 precursor; n=1; Solanum lycopersicum|Rep: Pathogenesis-related protein P2 precursor - Solanum lycopersicum (Tomato) (Lycopersicon esculentum), complete|-|629-646|#|TC204904|-|homologue to UniRef100_P32045 Cluster: Pathogenesis-related protein P2 precursor; n=1; Solanum lycopersicum|Rep: Pathogenesis-related protein …	1.81082	0.450922	1.82241	0.22774	1.71499	0.288522	4.61537	0.00107487	0.260673	1	4.53135	0.00224723	-0.158269	1	0.205468	1	0.0471989	1	6.07	0	0	0	0	0	0	11.29	0	0	0	0	6.65	9.48	6.32	0	0	1.45	4.55	0	0	0	0	0	0	0	6.73	0
StET021976	TACTTTGTATGCCCTTC	TC203758	TC203758|-|homologue to UniRef100_P32045 Cluster: Pathogenesis-related protein P2 precursor; n=1; Solanum lycopersicum|Rep: Pathogenesis-related protein P2 precursor - Solanum lycopersicum (Tomato) (Lycopersicon esculentum), complete|-|629-646|#|TC204904|-|homologue to UniRef100_P32045 Cluster: Pathogenesis-related protein P2 precursor; n=1; Solanum lycopersicum|Rep: Pathogenesis-related protein …	0.710469	0.869568	0.256597	1	1.37197	0.456902	3.5681	0.00530579	1.31379	0.77314	2.51059	0.0910869	-0.158269	1	0.205468	1	0.0471989	1	2.7	0	0	0	0	0	0	2.42	0	0	0	0	3.32	2.37	0	0	0	0	0	0	0	0	0	0	0	0	3.36	0
StET021978	TACTTTGTGTACCCTTC	TC203758	TC203758|-|homologue to UniRef100_P32045 Cluster: Pathogenesis-related protein P2 precursor; n=1; Solanum lycopersicum|Rep: Pathogenesis-related protein P2 precursor - Solanum lycopersicum (Tomato) (Lycopersicon esculentum), complete|-|629-646|#|TC204904|-|homologue to UniRef100_P32045 Cluster: Pathogenesis-related protein P2 precursor; n=1; Solanum lycopersicum|Rep: Pathogenesis-related protein …	0.488159	0.950709	0.396915	0.996832	1.55145	0.396765	4.02796	0.00365639	-0.154597	1	3.62583	0.0155778	0.0640412	1	0.205468	1	0.269509	1	3.67	0	0	1.42	0	0	0	2.42	0	0	0	0	3.32	4.74	0	0	0	0	0	0	0	0	0	0	0	0	4.21	0
StET025742	TGCTTTGTATACCCTTC	TC203758	TC203758|-|homologue to UniRef100_P32045 Cluster: Pathogenesis-related protein P2 precursor; n=1; Solanum lycopersicum|Rep: Pathogenesis-related protein P2 precursor - Solanum lycopersicum (Tomato) (Lycopersicon esculentum), complete|-|629-646|#|TC204904|-|homologue to UniRef100_P32045 Cluster: Pathogenesis-related protein P2 precursor; n=1; Solanum lycopersicum|Rep: Pathogenesis-related protein …	0.447467	1	0.909993	0.627831	0.54	0.631149	3.98679	0.000526859	0.260673	1	4.19686	0.0458172	-0.158269	1	0.205468	1	0.0471989	1	3.68	0	0	0	0	0	0	2.42	0	0	0	0	1.99	5.92	0	0	0	0	1.82	0	0	0	0	0	0	0	2.52	0
StET028300	TTCTTTGTATACCCTTC	TC203758	TC203758|-|homologue to UniRef100_P32045 Cluster: Pathogenesis-related protein P2 precursor; n=1; Solanum lycopersicum|Rep: Pathogenesis-related protein P2 precursor - Solanum lycopersicum (Tomato) (Lycopersicon esculentum), complete|-|629-646|#|TC204904|-|homologue to UniRef100_P32045 Cluster: Pathogenesis-related protein P2 precursor; n=1; Solanum lycopersicum|Rep: Pathogenesis-related protein …	0.44746	1	0.619159	0.797767	0.677495	0.631149	3.80565	0.00751838	0.653393	1	3.24337	0.0152007	-0.158269	1	0.205468	1	0.0471989	1	2.97	0	0	0	0	0	0	1.61	0	0	0	0	2.66	2.37	0	0	0	1.45	1.82	0	0	0	0	0	0	0	3.36	0
StET001296	AACATATGGTACGTGGA	TC199385	TC199385|-|homologue to UniRef100_Q9SC15 Cluster: Pathogenesis related protein PR-1 precursor; n=1; Solanum tuberosum|Rep: Pathogenesis related protein PR-1 precursor - Solanum tuberosum (Potato), complete|-|642-658|#|TC199907|-|homologue to UniRef100_Q8L688 Cluster: Pathogenesis related protein isoform b1 precursor; n=1; Solanum phureja|Rep: Pathogenesis related protein isoform b1 precursor - So…	1.85344	0.556743	1.38965	0.59777	5.46421	0.0256886	8.3161	1.76329e-05	2.91756	0.52588	6.26618	1.83174e-05	1.21454	0.529465	0.205468	1	1.36315	0.897879	61.36	0	0	8.54	0	0	0	7.26	0	4.49	0	0	35.24	9.48	0	0	0	0	21.85	0	0	0	0	0	0	0	111.87	16.85
StET002462	AATACATAAAGCTGTTA	TC199385	TC199385|-|homologue to UniRef100_Q9SC15 Cluster: Pathogenesis related protein PR-1 precursor; n=1; Solanum tuberosum|Rep: Pathogenesis related protein PR-1 precursor - Solanum tuberosum (Potato), complete|-|720-737|#|TC199907|-|homologue to UniRef100_Q8L688 Cluster: Pathogenesis related protein isoform b1 precursor; n=1; Solanum phureja|Rep: Pathogenesis related protein isoform b1 precursor - So…	2.07188	0.465593	1.57055	0.426439	2.5754	0.14465	5.61967	0.000372423	0.845608	0.744855	6.15626	4.92926e-06	-1.49553	0.439956	0.850191	0.936519	-0.689591	0.913921	27.72	0	0	0	0	0	0	7.26	0	0	1.66	0	13.3	0	4.22	0	0	0	10.01	9.28	0	4.65	0	1.68	0	2.95	39.53	4.21
StET001208	AACACATAAAGTTGTTA	TC199385	TC199385|-|homologue to UniRef100_Q9SC15 Cluster: Pathogenesis related protein PR-1 precursor; n=1; Solanum tuberosum|Rep: Pathogenesis related protein PR-1 precursor - Solanum tuberosum (Potato), complete|-|720-737|#|TC199907|-|homologue to UniRef100_Q8L688 Cluster: Pathogenesis related protein isoform b1 precursor; n=1; Solanum phureja|Rep: Pathogenesis related protein isoform b1 precursor - So…	1.6678	0.585479	0.0341756	1	0.704448	0.906382	3.48869	0.135664	-0.476117	1	6.0987	8.91622e-06	-3.15717	0.271855	2.60061	0.985836	-0.689591	0.913921	22.74	0	0	0	0	0	0	0	0	0	0	0	13.96	0	0	0	0	0	0	60.31	0	0	0	0	0	0	59.72	0
StET002473	AATACATAACGTTGTTA	TC199385	TC199385|-|homologue to UniRef100_Q9SC15 Cluster: Pathogenesis related protein PR-1 precursor; n=1; Solanum tuberosum|Rep: Pathogenesis related protein PR-1 precursor - Solanum tuberosum (Potato), complete|-|720-737|#|TC199907|-|homologue to UniRef100_Q8L688 Cluster: Pathogenesis related protein isoform b1 precursor; n=1; Solanum phureja|Rep: Pathogenesis related protein isoform b1 precursor - So…	-0.0670716	1	0.619223	0.797767	1.59693	0.335821	5.25451	0.00135916	-0.476257	1	3.95817	0.00246079	-0.380671	1	-0.30892	1	-0.689591	0.913921	8.44	0	0	0	0	0	0	0	0	0	0	0	1.33	3.55	0	0	0	0	1.82	0	0	2.33	0	0	0	0	11.78	0
StET002461	AATACATAAAGATGTTA	TC199385	TC199385|-|homologue to UniRef100_Q9SC15 Cluster: Pathogenesis related protein PR-1 precursor; n=1; Solanum tuberosum|Rep: Pathogenesis related protein PR-1 precursor - Solanum tuberosum (Potato), complete|-|720-737|#|TC199907|-|homologue to UniRef100_Q8L688 Cluster: Pathogenesis related protein isoform b1 precursor; n=1; Solanum phureja|Rep: Pathogenesis related protein isoform b1 precursor - So…	1.78922	0.482098	1.18535	0.548846	1.96037	0.343894	5.47217	0.00172506	2.80663	0.186844	7.14943	4.6132e-07	-1.37267	0.472481	1.6355	0.852266	0.269509	1	27.46	0	0	1.42	0	0	0	3.22	0	0	0	1.83	14.63	2.37	4.22	0	0	0	7.28	9.28	0	0	0	4.19	3.42	0	38.69	0
StET029512	TTTAGTGGAAACAAGAA	TC199385	TC199385|-|homologue to UniRef100_Q9SC15 Cluster: Pathogenesis related protein PR-1 precursor; n=1; Solanum tuberosum|Rep: Pathogenesis related protein PR-1 precursor - Solanum tuberosum (Potato), complete|-|699-715|#|TC199907|-|homologue to UniRef100_Q8L688 Cluster: Pathogenesis related protein isoform b1 precursor; n=1; Solanum phureja|Rep: Pathogenesis related protein isoform b1 precursor - So…	2.02977	0.371113	1.78487	0.350105	1.97048	0.4249	5.21718	0.00120572	4.41821	0.196855	7.15741	0.000158358	-2.47112	0.291439	2.70724	0.864107	0.269545	1	45.74	0	1.6	0	0	0	0	11.29	0	0	0	1.83	11.97	10.66	0	0	0	0	9.1	0	0	31.39	5.17	0	0	0	74.02	23.17
StET002467	AATACATAAAGTTGCTA	TC199385	TC199385|-|homologue to UniRef100_Q9SC15 Cluster: Pathogenesis related protein PR-1 precursor; n=1; Solanum tuberosum|Rep: Pathogenesis related protein PR-1 precursor - Solanum tuberosum (Potato), complete|-|720-737|#|TC199907|-|homologue to UniRef100_Q8L688 Cluster: Pathogenesis related protein isoform b1 precursor; n=1; Solanum phureja|Rep: Pathogenesis related protein isoform b1 precursor - So…	1.36398	0.590206	1.03235	0.583445	1.67778	0.287997	5.3693	0.00104131	1.42889	0.685037	5.92744	0.0007746	-1.03265	0.725669	1.07985	0.925555	0.0471989	1	15.21	0	0	0	0	0	0	2.42	0	0	1.66	0	7.98	0	0	0	0	1.45	5.46	3.09	0	2.33	0	3.35	0	0	21.87	4.21
StET018394	GTATAGTGTCTTACGTT	TC199385	TC199385|-|homologue to UniRef100_Q9SC15 Cluster: Pathogenesis related protein PR-1 precursor; n=1; Solanum tuberosum|Rep: Pathogenesis related protein PR-1 precursor - Solanum tuberosum (Potato), complete|-|663-680|#|TC220354|-|homologue to UniRef100_Q8L687 Cluster: Pathogenesis related protein isoform b2 precursor; n=1; Solanum phureja|Rep: Pathogenesis related protein isoform b2 precursor - So…	1.72926	0.523962	1.53552	0.48896	3.95422	0.111311	6.94409	0.00121169	-0.154597	1	7.33914	1.07094e-11	-1.36718	0.540197	1.39548	0.934462	0.0471989	1	53.98	0	0	0	0	0	0	0	0	13.48	0	0	3.99	0	0	0	0	0	10.92	0	0	0	0	8.38	0	0	128.7	0
StET004830	AGACAAGTGAGTAACAA	TC199385	TC199385|-|homologue to UniRef100_Q9SC15 Cluster: Pathogenesis related protein PR-1 precursor; n=1; Solanum tuberosum|Rep: Pathogenesis related protein PR-1 precursor - Solanum tuberosum (Potato), complete|-|97-113|#|TC199907|-|homologue to UniRef100_Q8L688 Cluster: Pathogenesis related protein isoform b1 precursor; n=1; Solanum phureja|Rep: Pathogenesis related protein isoform b1 precursor - Sol…	2.63389	0.274098	0.919896	0.72203	2.12929	0.465401	4.72386	0.068677	1.93305	0.622616	5.14195	0.000639664	-2.78401	0.330116	3.4012	0.961094	0.783836	1	49.88	0	0	3.56	0	0	0	38.7	0	0	0	9.76	7.98	14.22	0	0	0	0	0	0	0	63.95	0	0	0	0	91.69	65.31
StET002493	AATACGTAAAGTTGTTA	TC199385	TC199385|-|homologue to UniRef100_Q9SC15 Cluster: Pathogenesis related protein PR-1 precursor; n=1; Solanum tuberosum|Rep: Pathogenesis related protein PR-1 precursor - Solanum tuberosum (Potato), complete|-|720-737|#|TC199907|-|homologue to UniRef100_Q8L688 Cluster: Pathogenesis related protein isoform b1 precursor; n=1; Solanum phureja|Rep: Pathogenesis related protein isoform b1 precursor - So…	0.447453	1	0.771253	0.712659	1.25551	0.493958	4.97282	0.00181783	0.260673	1	5.15472	9.17941e-05	-0.895382	0.726014	0.944597	0.97372	0.0471989	1	10.63	0	0	0	0	0	0	0	0	0	0	0	3.32	3.55	0	0	0	0	2.73	6.19	0	0	0	1.68	0	0	12.62	0
StET002470	AATACATAAAGTTGTTA	TC199385	TC199385|-|homologue to UniRef100_Q9SC15 Cluster: Pathogenesis related protein PR-1 precursor; n=1; Solanum tuberosum|Rep: Pathogenesis related protein PR-1 precursor - Solanum tuberosum (Potato), complete|-|720-737|#|TC199907|-|homologue to UniRef100_Q8L688 Cluster: Pathogenesis related protein isoform b1 precursor; n=1; Solanum phureja|Rep: Pathogenesis related protein isoform b1 precursor - So…	2.14603	0.474806	1.77226	0.393717	3.17861	0.194121	6.36726	0.0062374	3.2064	0.399851	7.80016	0.00158955	-1.42964	0.701762	2.58984	1	1.16041	1	1908.24	40.65	4	170.9	0	78.86	7.39	291.02	15.08	76.36	109.88	57.31	690.89	278.4	212.89	53.23	132.81	37.05	294.96	371.12	0	295.32	16.38	169.34	0	100.28	3444.53	313.89
StET002463	AATACATAAAGGTGTTA	TC199385	TC199385|-|homologue to UniRef100_Q9SC15 Cluster: Pathogenesis related protein PR-1 precursor; n=1; Solanum tuberosum|Rep: Pathogenesis related protein PR-1 precursor - Solanum tuberosum (Potato), complete|-|720-737|#|TC199907|-|homologue to UniRef100_Q8L688 Cluster: Pathogenesis related protein isoform b1 precursor; n=1; Solanum phureja|Rep: Pathogenesis related protein isoform b1 precursor - So…	0.969899	0.752705	0.619159	0.797767	2.44381	0.145639	5.89734	0.000337267	1.47534	0.686238	6.33525	4.89205e-06	-0.743077	0.91274	0.790275	1	0.0471989	1	17.82	0	0	0	0	0	0	0	0	0	0	1.22	5.98	0	0	1.84	0	0	2.73	0	0	0	0	3.35	0	0	29.44	0
StET022591	TATACATAAAGTTGTTA	TC199385	TC199385|-|homologue to UniRef100_Q9SC15 Cluster: Pathogenesis related protein PR-1 precursor; n=1; Solanum tuberosum|Rep: Pathogenesis related protein PR-1 precursor - Solanum tuberosum (Potato), complete|-|720-737|#|TC199907|-|homologue to UniRef100_Q8L688 Cluster: Pathogenesis related protein isoform b1 precursor; n=1; Solanum phureja|Rep: Pathogenesis related protein isoform b1 precursor - So…	0.825943	0.810915	0.256532	1	1.74924	0.287308	4.50284	0.00215222	-0.154597	1	4.78976	0.00045876	-0.743138	0.91274	0.790336	1	0.0471989	1	7.14	0	0	0	0	0	0	4.03	0	0	0	0	2.66	0	0	0	0	1.45	0	0	0	2.33	0	2.52	0	0	14.3	0
StET000187	AAAACATAAAGTTGTTA	TC199385	TC199385|-|homologue to UniRef100_Q9SC15 Cluster: Pathogenesis related protein PR-1 precursor; n=1; Solanum tuberosum|Rep: Pathogenesis related protein PR-1 precursor - Solanum tuberosum (Potato), complete|-|720-737|#|TC199907|-|homologue to UniRef100_Q8L688 Cluster: Pathogenesis related protein isoform b1 precursor; n=1; Solanum phureja|Rep: Pathogenesis related protein isoform b1 precursor - So…	-0.552466	0.814457	0.449142	0.991171	1.52534	0.353992	4.00077	0.00584039	-0.154597	1	4.51361	0.0109894	-0.158269	1	0.205468	1	0.0471989	1	3.8	0	0	0	0	0	0	0	0	0	0	0	0	0	0	0	0	2.18	0	0	0	0	0	0	0	0	8.41	4.21
StET001739	AAGACATAAAGTTGTTA	TC199385	TC199385|-|homologue to UniRef100_Q9SC15 Cluster: Pathogenesis related protein PR-1 precursor; n=1; Solanum tuberosum|Rep: Pathogenesis related protein PR-1 precursor - Solanum tuberosum (Potato), complete|-|720-737|#|TC199907|-|homologue to UniRef100_Q8L688 Cluster: Pathogenesis related protein isoform b1 precursor; n=1; Solanum phureja|Rep: Pathogenesis related protein isoform b1 precursor - So…	-0.0967766	1	-0.188135	1	1.50328	0.322222	4.35919	0.00313399	0.653393	1	5.18489	0.002739	-0.350893	1	0.620402	1	0.269509	1	6.21	0	0	1.42	0	0	0	0	0	0	0	1.22	1.33	0	0	0	0	0	0	0	0	0	0	2.52	0	0	10.09	0
StET002312	AATAAATAAAGTTGTTA	TC199385	TC199385|-|homologue to UniRef100_Q9SC15 Cluster: Pathogenesis related protein PR-1 precursor; n=1; Solanum tuberosum|Rep: Pathogenesis related protein PR-1 precursor - Solanum tuberosum (Potato), complete|-|720-737|#|TC199907|-|homologue to UniRef100_Q8L688 Cluster: Pathogenesis related protein isoform b1 precursor; n=1; Solanum phureja|Rep: Pathogenesis related protein isoform b1 precursor - So…	0.447453	1	0.256595	1	1.04329	0.658526	4.5139	0.00232606	0.582553	1	4.68224	0.000729218	-0.380671	1	0.42787	1	0.0471989	1	5.5	0	0	0	0	0	0	0	0	0	0	0	3.32	0	0	0	0	0	1.82	0	0	2.33	0	0	0	0	10.09	0
StET002445	AATACAAAAAGTTGTTA	TC199385	TC199385|-|homologue to UniRef100_Q9SC15 Cluster: Pathogenesis related protein PR-1 precursor; n=1; Solanum tuberosum|Rep: Pathogenesis related protein PR-1 precursor - Solanum tuberosum (Potato), complete|-|720-737|#|TC199907|-|homologue to UniRef100_Q8L688 Cluster: Pathogenesis related protein isoform b1 precursor; n=1; Solanum phureja|Rep: Pathogenesis related protein isoform b1 precursor - So…	-0.289609	1	-0.188362	1	-0.197162	1	3.9779	0.00224672	-0.154597	1	3.81902	0.0521838	0.0642689	1	0.205468	1	0.269737	1	3.1	0	0	0	0	3.76	0	0	0	0	0	0	1.33	0	0	0	0	0	0	0	0	0	0	0	0	0	0	0
StET002452	AATACACAAAGTTGTTA	TC199385	TC199385|-|homologue to UniRef100_Q9SC15 Cluster: Pathogenesis related protein PR-1 precursor; n=1; Solanum tuberosum|Rep: Pathogenesis related protein PR-1 precursor - Solanum tuberosum (Potato), complete|-|720-737|#|TC199907|-|homologue to UniRef100_Q8L688 Cluster: Pathogenesis related protein isoform b1 precursor; n=1; Solanum phureja|Rep: Pathogenesis related protein isoform b1 precursor - So…	-0.0670716	1	0.256595	1	1.05235	0.403404	4.7413	0.00215222	-0.154597	1	4.28243	0.018602	-0.158269	1	0.205468	1	0.0471989	1	5.15	0	0	0	0	0	0	0	0	0	0	0	1.33	0	0	0	0	0	1.82	0	0	0	0	0	0	0	5.05	0
StET002455	AATACAGAAAGTTGTTA	TC199385	TC199385|-|homologue to UniRef100_Q9SC15 Cluster: Pathogenesis related protein PR-1 precursor; n=1; Solanum tuberosum|Rep: Pathogenesis related protein PR-1 precursor - Solanum tuberosum (Potato), complete|-|720-737|#|TC199907|-|homologue to UniRef100_Q8L688 Cluster: Pathogenesis related protein isoform b1 precursor; n=1; Solanum phureja|Rep: Pathogenesis related protein isoform b1 precursor - So…	0.125557	1	0.0341756	1	0.025221	1	4.0696	0.00351627	0.260673	1	3.4057	0.0011	-0.158269	1	0.205468	1	0.0471989	1	3.08	0	0	0	0	0	0	0	0	0	0	0	1.99	0	0	0	0	0	0	0	0	0	0	0	0	0	1.68	0
StET002464	AATACATAAAGTAGTTA	TC199385	TC199385|-|homologue to UniRef100_Q9SC15 Cluster: Pathogenesis related protein PR-1 precursor; n=1; Solanum tuberosum|Rep: Pathogenesis related protein PR-1 precursor - Solanum tuberosum (Potato), complete|-|720-737|#|TC199907|-|homologue to UniRef100_Q8L688 Cluster: Pathogenesis related protein isoform b1 precursor; n=1; Solanum phureja|Rep: Pathogenesis related protein isoform b1 precursor - So…	-0.552466	0.814457	0.256595	1	0.803016	0.529402	3.50721	0.00951329	0.260673	1	3.76244	0.06937	-0.158269	1	0.205468	1	0.0471989	1	2.55	0	0	0	0	0	0	0	0	0	0	0	0	0	0	0	0	0	1.82	0	0	0	0	0	0	0	4.21	0
StET002465	AATACATAAAGTCGTTA	TC199385	TC199385|-|homologue to UniRef100_Q9SC15 Cluster: Pathogenesis related protein PR-1 precursor; n=1; Solanum tuberosum|Rep: Pathogenesis related protein PR-1 precursor - Solanum tuberosum (Potato), complete|-|720-737|#|TC199907|-|homologue to UniRef100_Q8L688 Cluster: Pathogenesis related protein isoform b1 precursor; n=1; Solanum phureja|Rep: Pathogenesis related protein isoform b1 precursor - So…	0.577222	0.947677	0.449209	1	1.84696	0.296352	5.13426	0.00083097	-0.154597	1	4.69812	0.00267068	-0.380671	1	0.42787	1	0.0471989	1	8.09	0	0	0	0	0	0	0	0	0	0	0	3.99	2.37	0	1.84	0	0	0	0	0	2.33	0	0	0	0	8.41	0
StET002466	AATACATAAAGTTGATA	TC199385	TC199385|-|homologue to UniRef100_Q9SC15 Cluster: Pathogenesis related protein PR-1 precursor; n=1; Solanum tuberosum|Rep: Pathogenesis related protein PR-1 precursor - Solanum tuberosum (Potato), complete|-|720-737|#|TC199907|-|homologue to UniRef100_Q8L688 Cluster: Pathogenesis related protein isoform b1 precursor; n=1; Solanum phureja|Rep: Pathogenesis related protein isoform b1 precursor - So…	0.295504	1	0.908655	0.712659	1.87464	0.300501	5.1135	0.00159553	2.09764	0.66427	5.54664	4.96798e-06	-0.573325	1	0.620524	1	0.0471989	1	10.05	0	0	0	0	0	0	0	0	1.8	0	0	1.99	0	0	0	0	2.18	3.64	0	0	3.49	0	0	0	0	16.82	0
StET002468	AATACATAAAGTTGGTA	TC199385	TC199385|-|homologue to UniRef100_Q9SC15 Cluster: Pathogenesis related protein PR-1 precursor; n=1; Solanum tuberosum|Rep: Pathogenesis related protein PR-1 precursor - Solanum tuberosum (Potato), complete|-|720-737|#|TC199907|-|homologue to UniRef100_Q8L688 Cluster: Pathogenesis related protein isoform b1 precursor; n=1; Solanum phureja|Rep: Pathogenesis related protein isoform b1 precursor - So…	0.295466	1	0.256595	1	1.39169	0.372711	4.53263	0.00333368	-0.154597	1	4.61724	0.00230003	-0.573325	1	0.620524	1	0.0471989	1	6.34	0	0	0	0	0	0	0	0	0	0	0	2.66	0	0	0	0	0	1.82	0	0	3.49	0	0	0	1.18	9.25	4.21
StET002469	AATACATAAAGTTGTCA	TC199385	TC199385|-|homologue to UniRef100_Q9SC15 Cluster: Pathogenesis related protein PR-1 precursor; n=1; Solanum tuberosum|Rep: Pathogenesis related protein PR-1 precursor - Solanum tuberosum (Potato), complete|-|720-737|#|TC199907|-|homologue to UniRef100_Q8L688 Cluster: Pathogenesis related protein isoform b1 precursor; n=1; Solanum phureja|Rep: Pathogenesis related protein isoform b1 precursor - So…	0.825906	0.810915	0.0341756	1	1.67845	0.353314	4.77167	0.00126885	0.260673	1	4.3546	6.76718e-05	-0.158269	1	0.205468	1	0.0471989	1	5.58	0	0	0	0	0	0	2.42	0	0	0	1.22	3.32	0	0	0	0	0	0	0	0	0	0	0	0	0	11.78	0
StET002471	AATACATAAAGTTGTTC	TC199385	TC199385|-|homologue to UniRef100_Q9SC15 Cluster: Pathogenesis related protein PR-1 precursor; n=1; Solanum tuberosum|Rep: Pathogenesis related protein PR-1 precursor - Solanum tuberosum (Potato), complete|-|720-737|#|TC199907|-|homologue to UniRef100_Q8L688 Cluster: Pathogenesis related protein isoform b1 precursor; n=1; Solanum phureja|Rep: Pathogenesis related protein isoform b1 precursor - So…	0.225084	1	-0.18817	1	1.67845	0.353314	4.47402	0.00201976	0.260673	1	4.32338	0.0107981	0.0640769	1	0.205468	1	0.269545	1	4.78	0	1.6	0	0	0	0	0	0	0	0	1.22	2.66	0	0	0	0	0	0	0	0	0	0	0	0	0	11.78	0
StET002472	AATACATAAAGTTGTTG	TC199385	TC199385|-|homologue to UniRef100_Q9SC15 Cluster: Pathogenesis related protein PR-1 precursor; n=1; Solanum tuberosum|Rep: Pathogenesis related protein PR-1 precursor - Solanum tuberosum (Potato), complete|-|720-737|#|TC199907|-|homologue to UniRef100_Q8L688 Cluster: Pathogenesis related protein isoform b1 precursor; n=1; Solanum phureja|Rep: Pathogenesis related protein isoform b1 precursor - So…	-0.0670716	1	0.0341756	1	1.55145	0.396765	4.88959	0.00139023	-0.154597	1	4.21748	0.00993719	-0.158269	1	0.205468	1	0.0471989	1	5.69	0	0	0	0	0	0	0	0	0	0	0	1.33	0	0	0	0	0	0	0	0	0	0	0	0	0	4.21	0
StET002474	AATACATAAGGTTGTTA	TC199385	TC199385|-|homologue to UniRef100_Q9SC15 Cluster: Pathogenesis related protein PR-1 precursor; n=1; Solanum tuberosum|Rep: Pathogenesis related protein PR-1 precursor - Solanum tuberosum (Potato), complete|-|720-737|#|TC199907|-|homologue to UniRef100_Q8L688 Cluster: Pathogenesis related protein isoform b1 precursor; n=1; Solanum phureja|Rep: Pathogenesis related protein isoform b1 precursor - So…	0.447491	1	0.619223	0.797767	2.33339	0.17536	5.52207	0.000795271	0.260533	1	5.09251	2.69662e-07	-0.158269	1	0.205468	1	0.0471989	1	9.31	0	0	0	0	0	0	0	0	1.8	0	0	2.66	3.55	0	0	0	0	1.82	0	0	0	0	0	0	1.18	18.51	0
StET002476	AATACATAATGTTGTTA	TC199385	TC199385|-|homologue to UniRef100_Q9SC15 Cluster: Pathogenesis related protein PR-1 precursor; n=1; Solanum tuberosum|Rep: Pathogenesis related protein PR-1 precursor - Solanum tuberosum (Potato), complete|-|720-737|#|TC199907|-|homologue to UniRef100_Q8L688 Cluster: Pathogenesis related protein isoform b1 precursor; n=1; Solanum phureja|Rep: Pathogenesis related protein isoform b1 precursor - So…	-0.0670716	1	0.0341756	1	1.97743	0.165024	5.10767	0.00150734	1.65712	0.616064	4.61724	0.00230003	-0.158269	1	0.205468	1	0.0471989	1	6.94	0	0	0	0	0	0	0	0	0	0	0	1.33	0	0	0	0	0	0	0	0	0	0	0	0	1.18	12.62	0
StET002477	AATACATACAGTTGTTA	TC199385	TC199385|-|homologue to UniRef100_Q9SC15 Cluster: Pathogenesis related protein PR-1 precursor; n=1; Solanum tuberosum|Rep: Pathogenesis related protein PR-1 precursor - Solanum tuberosum (Potato), complete|-|720-737|#|TC199907|-|homologue to UniRef100_Q8L688 Cluster: Pathogenesis related protein isoform b1 precursor; n=1; Solanum phureja|Rep: Pathogenesis related protein isoform b1 precursor - So…	0.295466	1	0.0341756	1	1.5575	0.359977	4.76522	0.000776329	-0.154597	1	3.16203	0.00703345	-0.158269	1	0.205468	1	0.0471989	1	4.86	0	0	0	0	0	0	0	0	0	0	0	2.66	0	0	0	0	0	0	0	0	0	0	0	0	0	10.09	0
StET002478	AATACATAGAGTTGTTA	TC199385	TC199385|-|homologue to UniRef100_Q9SC15 Cluster: Pathogenesis related protein PR-1 precursor; n=1; Solanum tuberosum|Rep: Pathogenesis related protein PR-1 precursor - Solanum tuberosum (Potato), complete|-|720-737|#|TC199907|-|homologue to UniRef100_Q8L688 Cluster: Pathogenesis related protein isoform b1 precursor; n=1; Solanum phureja|Rep: Pathogenesis related protein isoform b1 precursor - So…	0.584957	0.945102	0.256595	1	2.16659	0.202291	5.19294	0.00104074	-0.154597	1	5.08316	0.000543281	-0.158269	1	0.205468	1	0.0471989	1	7.74	0	0	0	0	0	0	0	0	0	1.66	0	3.32	0	0	0	0	0	1.82	0	0	0	0	0	0	0	14.3	0
StET002479	AATACATATAGTTGTTA	TC199385	TC199385|-|homologue to UniRef100_Q9SC15 Cluster: Pathogenesis related protein PR-1 precursor; n=1; Solanum tuberosum|Rep: Pathogenesis related protein PR-1 precursor - Solanum tuberosum (Potato), complete|-|720-737|#|TC199907|-|homologue to UniRef100_Q8L688 Cluster: Pathogenesis related protein isoform b1 precursor; n=1; Solanum phureja|Rep: Pathogenesis related protein isoform b1 precursor - So…	-0.289579	1	0.0340893	1	1.37659	0.426934	4.62247	0.00284033	0.260533	1	4.47612	0.00102278	-0.15821	1	0.427916	1	0.269707	1	5.99	3.39	0	0	0	0	0	0	0	0	0	0	1.33	2.37	0	0	0	0	0	3.09	0	0	0	0	0	0	10.94	0
StET002480	AATACATCAAGTTGTTA	TC199385	TC199385|-|homologue to UniRef100_Q9SC15 Cluster: Pathogenesis related protein PR-1 precursor; n=1; Solanum tuberosum|Rep: Pathogenesis related protein PR-1 precursor - Solanum tuberosum (Potato), complete|-|720-737|#|TC199907|-|homologue to UniRef100_Q8L688 Cluster: Pathogenesis related protein isoform b1 precursor; n=1; Solanum phureja|Rep: Pathogenesis related protein isoform b1 precursor - So…	0.125557	1	0.0341756	1	0.921403	0.450503	4.4591	0.00250221	-0.154597	1	4.10272	0.0103582	-0.158269	1	0.205468	1	0.0471989	1	4.22	0	0	0	0	0	0	0	0	0	0	0	1.99	0	0	0	0	0	0	0	0	0	0	0	0	0	5.89	0
StET002481	AATACATGAAGTTGTTA	TC199385	TC199385|-|homologue to UniRef100_Q9SC15 Cluster: Pathogenesis related protein PR-1 precursor; n=1; Solanum tuberosum|Rep: Pathogenesis related protein PR-1 precursor - Solanum tuberosum (Potato), complete|-|720-737|#|TC199907|-|homologue to UniRef100_Q8L688 Cluster: Pathogenesis related protein isoform b1 precursor; n=1; Solanum phureja|Rep: Pathogenesis related protein isoform b1 precursor - So…	0.125564	1	0.449271	1	1.60581	0.339126	4.87615	0.000411171	2.0865	0.62592	4.9698	0.00134839	-0.158269	1	0.205468	1	0.0471989	1	6.49	0	0	0	0	0	0	1.61	0	0	0	0	1.33	3.55	0	0	0	0	0	0	0	0	0	0	0	0	10.94	0
StET002482	AATACATTAAGTTGTTA	TC199385	TC199385|-|homologue to UniRef100_Q9SC15 Cluster: Pathogenesis related protein PR-1 precursor; n=1; Solanum tuberosum|Rep: Pathogenesis related protein PR-1 precursor - Solanum tuberosum (Potato), complete|-|720-737|#|TC199907|-|homologue to UniRef100_Q8L688 Cluster: Pathogenesis related protein isoform b1 precursor; n=1; Solanum phureja|Rep: Pathogenesis related protein isoform b1 precursor - So…	-0.289382	1	0.226957	1	0.677261	0.631149	3.93489	0.00465868	1.31379	0.77314	2.57195	0.227793	0.0640412	1	0.205468	1	0.269509	1	2.9	0	0	1.42	0	0	0	0	0	0	0	0	1.33	0	0	0	0	0	2.73	0	0	0	0	0	0	0	5.05	0
StET002489	AATACCTAAAGTTGTTA	TC199385	TC199385|-|homologue to UniRef100_Q9SC15 Cluster: Pathogenesis related protein PR-1 precursor; n=1; Solanum tuberosum|Rep: Pathogenesis related protein PR-1 precursor - Solanum tuberosum (Potato), complete|-|720-737|#|TC199907|-|homologue to UniRef100_Q8L688 Cluster: Pathogenesis related protein isoform b1 precursor; n=1; Solanum phureja|Rep: Pathogenesis related protein isoform b1 precursor - So…	0.447453	1	0.0341756	1	1.29812	0.383664	4.36709	0.00266954	-0.154597	1	3.8738	0.0293328	-0.158269	1	0.205468	1	0.0471989	1	4.06	0	0	0	0	0	0	0	0	0	0	0	3.32	0	0	0	0	0	0	0	0	0	0	0	0	0	9.25	0
StET002498	AATACTTAAAGTTGTTA	TC199385	TC199385|-|homologue to UniRef100_Q9SC15 Cluster: Pathogenesis related protein PR-1 precursor; n=1; Solanum tuberosum|Rep: Pathogenesis related protein PR-1 precursor - Solanum tuberosum (Potato), complete|-|720-737|#|TC199907|-|homologue to UniRef100_Q8L688 Cluster: Pathogenesis related protein isoform b1 precursor; n=1; Solanum phureja|Rep: Pathogenesis related protein isoform b1 precursor - So…	0.577222	0.947677	0.0341756	1	1.77317	0.300125	4.45027	0.00206749	-0.154597	1	4.25995	0.00595103	-0.158269	1	0.205468	1	0.0471989	1	4.62	0	0	0	0	0	0	0	0	0	0	0	3.99	0	0	0	0	0	0	0	0	0	0	0	0	0	8.41	0
StET002551	AATATATAAAGTTGTTA	TC199385	TC199385|-|homologue to UniRef100_Q9SC15 Cluster: Pathogenesis related protein PR-1 precursor; n=1; Solanum tuberosum|Rep: Pathogenesis related protein PR-1 precursor - Solanum tuberosum (Potato), complete|-|720-737|#|TC199907|-|homologue to UniRef100_Q8L688 Cluster: Pathogenesis related protein isoform b1 precursor; n=1; Solanum phureja|Rep: Pathogenesis related protein isoform b1 precursor - So…	-0.552466	0.814457	0.0341756	1	0.217857	0.963764	3.83587	0.00554969	-0.154597	1	4.12844	0.0301401	-0.158269	1	0.205468	1	0.0471989	1	2.93	0	0	0	0	0	0	0	0	0	0	0	0	0	0	0	0	0	0	0	0	0	0	0	0	0	2.52	0
StET002882	AATGCATAAAGTTGTTA	TC199385	TC199385|-|homologue to UniRef100_Q9SC15 Cluster: Pathogenesis related protein PR-1 precursor; n=1; Solanum tuberosum|Rep: Pathogenesis related protein PR-1 precursor - Solanum tuberosum (Potato), complete|-|720-737|#|TC199907|-|homologue to UniRef100_Q8L688 Cluster: Pathogenesis related protein isoform b1 precursor; n=1; Solanum phureja|Rep: Pathogenesis related protein isoform b1 precursor - So…	0.577222	0.947677	0.0341756	1	1.91342	0.295329	5.04737	0.0013892	-0.154597	1	4.1737	0.0179321	-0.158269	1	0.205468	1	0.0471989	1	6.42	0	0	0	0	0	0	0	0	0	0	0	3.99	0	0	0	0	0	0	0	0	0	0	0	0	0	3.36	0
StET003177	AATTCATAAAGTTGTTA	TC199385	TC199385|-|homologue to UniRef100_Q9SC15 Cluster: Pathogenesis related protein PR-1 precursor; n=1; Solanum tuberosum|Rep: Pathogenesis related protein PR-1 precursor - Solanum tuberosum (Potato), complete|-|720-737|#|TC199907|-|homologue to UniRef100_Q8L688 Cluster: Pathogenesis related protein isoform b1 precursor; n=1; Solanum phureja|Rep: Pathogenesis related protein isoform b1 precursor - So…	0.125557	1	0.619219	0.797767	1.05235	0.403404	4.11206	0.00402152	0.260673	1	3.44693	0.0131497	-0.158269	1	0.205468	1	0.0471989	1	3.48	0	0	0	0	0	0	0	0	0	0	0	1.99	0	0	0	0	0	3.64	0	0	0	0	0	0	0	5.05	0
StET005803	AGTACATAAAGTTGTTA	TC199385	TC199385|-|homologue to UniRef100_Q9SC15 Cluster: Pathogenesis related protein PR-1 precursor; n=1; Solanum tuberosum|Rep: Pathogenesis related protein PR-1 precursor - Solanum tuberosum (Potato), complete|-|720-737|#|TC199907|-|homologue to UniRef100_Q8L688 Cluster: Pathogenesis related protein isoform b1 precursor; n=1; Solanum phureja|Rep: Pathogenesis related protein isoform b1 precursor - So…	0.125557	1	1.03422	0.61733	2.01173	0.240929	5.64116	0.000116668	-0.154597	1	4.81517	3.57571e-10	-0.158269	1	0.205468	1	0.0471989	1	9.51	0	0	0	0	0	0	0	0	0	0	0	1.99	2.37	0	0	2.77	0	3.64	0	0	0	0	0	0	1.18	9.25	0
StET008335	ATTACATAAAGTTGTTA	TC199385	TC199385|-|homologue to UniRef100_Q9SC15 Cluster: Pathogenesis related protein PR-1 precursor; n=1; Solanum tuberosum|Rep: Pathogenesis related protein PR-1 precursor - Solanum tuberosum (Potato), complete|-|720-737|#|TC199907|-|homologue to UniRef100_Q8L688 Cluster: Pathogenesis related protein isoform b1 precursor; n=1; Solanum phureja|Rep: Pathogenesis related protein isoform b1 precursor - So…	-0.0670716	1	0.0341756	1	1.32201	0.313939	4.03917	0.00362774	0.653393	1	3.64441	0.000799326	-0.158269	1	0.205468	1	0.0471989	1	3.38	0	0	0	0	0	0	0	0	0	0	0	1.33	0	0	0	0	0	0	0	0	0	0	0	0	0	8.41	0
StET015051	GATACATAAAGTTGTTA	TC199385	TC199385|-|homologue to UniRef100_Q9SC15 Cluster: Pathogenesis related protein PR-1 precursor; n=1; Solanum tuberosum|Rep: Pathogenesis related protein PR-1 precursor - Solanum tuberosum (Potato), complete|-|720-737|#|TC199907|-|homologue to UniRef100_Q8L688 Cluster: Pathogenesis related protein isoform b1 precursor; n=1; Solanum phureja|Rep: Pathogenesis related protein isoform b1 precursor - So…	0.680268	0.893224	0.449303	1	2.13706	0.15786	5.13557	0.00126885	-0.154597	1	4.94407	7.59171e-05	-0.38061	1	0.427809	1	0.0471989	1	8.36	0	0	0	0	0	0	0	0	0	0	0	4.65	0	4.22	0	1.84	0	0	0	0	0	0	1.68	0	1.18	15.98	0
StET029513	TTTAGTGGAAACGAGAA	TC199385	TC199385|-|homologue to UniRef100_Q9SC15 Cluster: Pathogenesis related protein PR-1 precursor; n=1; Solanum tuberosum|Rep: Pathogenesis related protein PR-1 precursor - Solanum tuberosum (Potato), complete|-|699-715|#|TC199907|-|homologue to UniRef100_Q8L688 Cluster: Pathogenesis related protein isoform b1 precursor; n=1; Solanum phureja|Rep: Pathogenesis related protein isoform b1 precursor - So…	0.577222	0.947677	1.9787	0.295174	2.37333	0.226419	6.11878	0.00152349	3.18867	0.600401	3.63613	0.0599557	-0.158269	1	0.205468	1	0.0471989	1	12.65	0	0	0	0	0	0	0	0	0	0	0	3.99	5.92	0	0	0	0	12.75	0	0	0	0	0	0	0	26.92	0
StET017413	GGCAAAATATATATTCA	TC201564	TC201564|-|similar to UniRef100_A0N015 Cluster: Vegetative cell wall protein; n=1; Chlamydomonas incerta|Rep: Vegetative cell wall protein - Chlamydomonas incerta, partial (7%)|-|879-896|#|	-4.83249	0.0771161	-3.8854	0.142868	-5.03167	0.0210938	-7.85581	1.43527e-05	-2.45685	0.636242	-5.95849	0.000210561	-1.32498	0.73574	1.0531	1	-0.27145	0.897473	53.2	0	35.16	0	384.58	58.21	54.49	0	0	0	0	8.54	3.99	0	0	0	25.82	4.36	0	998.94	307.18	63.95	20.69	40.24	3.42	2.95	1.68	0
StET025743	TGCTTTTGGCAGTGAGG	TC205212	TC205212|-|homologue to UniRef100_P25469 Cluster: Histone H2A.1; n=1; Solanum lycopersicum|Rep: Histone H2A.1 - Solanum lycopersicum (Tomato) (Lycopersicon esculentum), complete|-|376-393|#|BQ046779|-|homologue to UniRef100_P25469 Cluster: Histone H2A.1; n=1; Solanum lycopersicum|Rep: Histone H2A.1 - Solanum lycopersicum (Tomato) (Lycopersicon esculentum), complete|-|445-462|#|DN586727|-|homologu…	-0.770193	0.828438	-0.583125	0.829508	-1.56546	0.286075	-0.731087	0.640597	-2.01611	0.677586	-2.14477	0.983336	-0.815007	0.742752	-0.283184	0.967306	-1.104	0.754395	11.57	0	35.16	25.63	5.8	5.63	1.85	18.54	0	13.48	8.32	1.83	1.33	17.77	0	3.67	7.38	13.08	4.55	32.47	16.23	59.3	15.52	0	13.68	1.77	22.71	0
StET025245	TGACGGGGAAATGAGTC	TC195367	TC195367|-|similar to UniRef100_A8IXG8 Cluster: Pathogenesis-related thaumatin family protein; n=1; Brassica rapa|Rep: Pathogenesis-related thaumatin family protein - Brassica campestris (Field mustard), partial (70%)|-|1263-1280|#|TC204108|-|homologue to UniRef100_A8IXG8 Cluster: Pathogenesis-related thaumatin family protein; n=1; Brassica rapa|Rep: Pathogenesis-related thaumatin family protein …	-0.753403	0.899758	-0.618066	0.891113	2.47478	0.167301	2.63134	0.0497287	-1.12014	0.500781	-2.62011	0.0546461	2.38377	0.332405	-2.07996	0.0254266	0.220895	1	8.12	60.98	5.59	0	0	0	6.46	1.61	0	0	24.97	1.83	11.3	7.11	0	20.19	15.68	0	2.73	0	0	0	6.9	0	0	7.67	16.82	52.67
StET003834	ACATCTGTTCTTCAGAT	TC222251	TC222251|-|UniRef100_Q93YA7 Cluster: Resistance gene-like; n=1; Solanum tuberosum subsp. andigena|Rep: Resistance gene-like - Solanum tuberosum subsp. andigena, complete|-|2834-2851|#|NP410307|-|GB|AJ300266.1|CAC82812.1 resistance gene-like [Solanum tuberosum subsp. andigena]|-|2759-2776|#|	-1.61532	0.631031	-0.599352	0.932958	1.76805	0.41549	1.70585	0.348294	-1.64886	0.809538	-2.58024	1	2.96319	0.280167	-3.22225	0.0999939	-0.291463	0.873638	3.71	5.08	0	0	48.31	0	0	2.42	0	0	0	4.27	6.65	26.06	0	0	0	5.81	0	0	0	0	0	0	0	0	0	0
StET004304	ACTGAGCCCAAGAAGGG	TC215609	TC215609|-|homologue to UniRef100_Q41430 Cluster: Lipoxygenase; n=1; Solanum tuberosum|Rep: Lipoxygenase - Solanum tuberosum (Potato), complete|-|2784-2801|#|	-1.06987	0.709345	-0.736541	0.7901	1.14894	0.544756	-0.82748	0.647374	-2.99607	0.293239	-2.67472	0.632049	1.28094	0.550724	-1.36685	0.730371	-0.0960802	1	5.53	28.8	1.6	9.26	18.36	3.76	4.62	17.74	0	0	0	7.32	1.33	16.59	0	0	18.45	0	0	0	0	0	0	11.74	8.55	6.49	12.62	0
StET017113	GGACAATAGGCTAGCAG	TC200987	TC200987|-|homologue to UniRef100_O65157 Cluster: Basic PR-1 protein precursor; n=1; Capsicum annuum|Rep: Basic PR-1 protein precursor - Capsicum annuum (Bell pepper), complete|-|148-165|#|TC201018|-|homologue to UniRef100_O65157 Cluster: Basic PR-1 protein precursor; n=1; Capsicum annuum|Rep: Basic PR-1 protein precursor - Capsicum annuum (Bell pepper), partial (91%)|-|191-208|#|TC201464|-|homol…	0.295466	1	2.49532	0.266791	3.69997	0.0997406	3.06961	0.0138763	-0.154597	1	0.70225	0.988583	-0.158269	1	0.205468	1	0.0471989	1	4.07	0	0	0	0	0	0	0	0	0	0	0	2.66	21.32	0	0	0	0	10.01	0	0	0	0	0	0	0	21.87	69.52
[truncated: 17 more columns]
