# Supplementary material for: The Transcriptome of Compatible and Incompatible Interactions of Potato (Solanum tuberosum) with Phytophthora infestans Revealed by DeepSAGE Analysis
Source: PLoS One. 2012 Feb 6;7(2):e31526. doi: 10.1371/journal.pone.0031526 (PMC3273468; doi:10.1371/journal.pone.0031526)
Supplement: Table S3 — Tag identification, sequence, annotation and normalized tag counts (Columns X to BO) of 390 unitags differentially regulated (FDR<0.05) only in incompatible interactions; log-fold change values (logFC) and false discovery rates (FDR) of the nine pair wise comparisons (columns E to V) between sample groups ( Fig. 4 ). FDR values<0.05 are highlighted white. (XLSX) [file pone.0031526.s003.xlsx]

## Sheet: incompatible interaction only
Tag-ID	Tag sequence (5'-CATG-17n-3')	Primary Annotation ID	All annotations	logFC R1_1DPI versus R1_0dpi	FDR R1_1DPI versus R1_0dpi	logFC R1_3DPI versus R1_0dpi	FDR R1_3DPI versus R1_0dpi	logFC r1_1dpi versus r1_0dpi	FDR r1_1dpi versus r1_0dpi	logFC r1_3dpi versus r1_0dpi	FDR r1_3dpi versus r1_0dpi	logFC ORF45_1dpi versus ORF45_0dpi	FDR ORF45_1dpi versus ORF45_0dpi	logFC ORF45_3dpi versus ORF45_0dpi	FDR ORF45_3dpi versus ORF45_0dpi	logFC R1_0dpi versus r1_0dpi	FDR R1_0dpi versus r1_0dpi	logFC r1_0dpi versus ORF45_0dpi	FDR r1_0dpi versus ORF45_0dpi	logFC R1_0dpi versus ORF45_0dpi	FDR R1_0dpi versus ORF45_0dpi	Mean_All [counts/million]	R1(10-2/4) 0dpi_Rep1 [counts/million]	R1(10-2/4) 0dpi_Rep2 [counts/million]	R1(10-2/4) 0dpi_Rep3 [counts/million]	R1(10-23/2) 0dpi_Rep1 [counts/million]	R1(10-23/2) 0dpi_Rep2 [counts/million]	R1(10-23/2) 0dpi_Rep3 [counts/million]	R1(10-2/4) 1dpi_Rep1 [counts/million]	R1(10-2/4) 1dpi_Rep2 [counts/million]	R1(10-2/4) 1dpi_Rep3 [counts/million]	R1(10-23/2) 1dpi_Rep1 [counts/million]	R1(10-23/2) 1dpi_Rep2 [counts/million]	R1(10-23/2) 1dpi_Rep3 [counts/million]	R1(10-2/4) 3dpi_Rep1 [counts/million]	R1(10-2/4) 3dpi_Rep2 [counts/million]	R1(10-2/4) 3dpi_Rep3 [counts/million]	R1(10-23/2) 3dpi_Rep1 [counts/million]	R1(10-23/2) 3dpi_Rep2 [counts/million]	R1(10-23/2) 3dpi_Rep3 [counts/million]	r1(wt) 0dpi_Rep1 [counts/million]	r1(wt) 0dpi_Rep2 [counts/million]	r1(wt) 0dpi_Rep3 [counts/million]	r1(LV41) 0dpi_Rep1 [counts/million]	r1(LV41) 0dpi_Rep2 [counts/million]	r1(LV41) 0dpi_Rep3 [counts/million]	r1(wt) 1dpi_Rep1 [counts/million]	r1(wt) 1dpi_Rep2 [counts/million]	r1(wt) 1dpi_Rep3 [counts/million]
StET029655	TTTCAAAATTGTGCTAA	AM906973	AM906973|-|weakly similar to UniRef100_A7PE52 Cluster: Chromosome chr11 scaffold_13, whole genome shotgun sequence; n=1; Vitis vinifera|Rep: Chromosome chr11 scaffold_13, whole genome shotgun sequence - Vitis vinifera (Grape), partial (13%)|-|589-606|#|AM907017|-|weakly similar to UniRef100_A2I5G0 Cluster: Casein kinase; n=1; Beta vulgaris|Rep: Casein kinase - Beta vulgaris (Sugar beet), partial …	-2.45175	0.158595	-3.25276	0.0263233	1.90431	0.228542	0.792883	0.696037	2.58816	0.49759	2.12616	0.209264	3.55664	0.0300246	-0.794269	0.909566	2.83675	0.320569	3.64	40.65	5.59	12.11	0	15.02	10.16	0	0	0	0	3.66	5.98	3.55	0	0	0	0	0	0	0	0	0	0	0	9.44	0	0
StET025974	TGGTATTTTCTGAATGT	BF187269	BF187269|-|UniRef100_P29463 Cluster: Triose phosphate/phosphate translocator, chloroplast precursor; n=1; Solanum tuberosum|Rep: Triose phosphate/phosphate translocator, chloroplast precursor - Solanum tuberosum (Potato), partial (34%)|-|388-405|#|	-1.21644	0.678668	-3.47626	0.0274164	-1.52502	0.41549	-1.92048	0.315734	-0.251481	1	-1.50289	0.978698	-0.313932	0.996469	1.77144	0.922453	1.46655	0.878749	6.71	42.35	13.58	13.53	15.46	0	0	0	0	0	11.65	14.63	3.99	2.37	0	0	0	0	0	54.12	18.55	29.07	0	7.55	0	10.62	0	0
StET025442	TGATGCTGATGCAACAC	BG098147	BG098147|-|similar to UniRef100_Q589Y1 Cluster: Glycosyltransferase; n=1; Nicotiana tabacum|Rep: Glycosyltransferase - Nicotiana tabacum (Common tobacco), partial (8%)|-|27-44|#|	-0.0198048	1	2.76925	0.0376555	2.04653	0.151406	2.75395	0.0528038	0.814685	0.944082	-0.768771	1	0.578922	0.725669	-1.36947	0.460482	-0.71118	0.930808	3.85	3.39	0	0	0	0	3.69	0	7.54	0	0	0	1.33	24.88	0	10.1	23.98	3.63	9.1	0	0	0	0	0	0	11.21	6.73	0
StET007218	ATCTATATCCTATTTTT	BM111347	BM111347|-|similar to UniRef100_Q93ZN6 Cluster: AT5g64840/MXK3_6; n=1; Arabidopsis thaliana|Rep: AT5g64840/MXK3_6 - Arabidopsis thaliana (Mouse-ear cress), partial (19%)|-|561-578|#|	1.06981	0.0212087	0.838941	0.468849	0.229958	0.988793	0.765265	0.64135	-0.119999	1	-0.11432	1	-0.355298	0.930801	-0.90433	0.84407	-1.25256	0.0416965	130.42	71.14	47.15	74.77	100.49	78.86	101.59	115.28	177.22	130.26	249.73	196.94	111.05	59.24	25.29	290	112.52	84.99	241.25	58.76	220.24	0	30.18	119.04	176.15	264.28	100.1	63.2
StET027422	TTATCATAGCTATGCTC	BM403968	BM403968|-|NA|-|81-98|#|	-3.63048	0.047854	0.139853	1	-1.02237	0.65359	-1.1646	0.442111	-2.8439	0.458724	-1.07786	1	1.97328	0.368733	-1.5744	0.674347	0.408763	1	3	0	4	0	20.29	18.78	7.39	0	0	0	0	0	0	0	0	28.45	26.75	0	0	0	0	0	0	0	8.55	0	0	0
StET023103	TATGCAGCCAGTAATGA	BQ113339	BQ113339|-|weakly similar to UniRef100_A7PDX5 Cluster: Chromosome chr11 scaffold_13, whole genome shotgun sequence; n=1; Vitis vinifera|Rep: Chromosome chr11 scaffold_13, whole genome shotgun sequence - Vitis vinifera (Grape), partial (38%)|-|79-95|#|	2.11765	0.430454	4.72837	9.13291e-05	-0.90254	0.770301	-0.331301	0.907389	-1.83234	0.351249	-1.13255	0.629454	-4.81867	0.0181732	0.969873	1	-3.94622	8.87456959458472e-06	15.37	0	0	0	0	0	0	6.45	0	12.58	0	6.1	0	8.29	80.1	32.12	13.83	6.54	32.77	64.95	0	65.11	0	27.67	29.07	0	75.7	4.21
StET016473	GCGTAAAAAAAAAAAAA	BQ116294	BQ116294|-|similar to UniRef100_A7PHI2 Cluster: Chromosome chr17 scaffold_16, whole genome shotgun sequence; n=1; Vitis vinifera|Rep: Chromosome chr17 scaffold_16, whole genome shotgun sequence - Vitis vinifera (Grape), partial (21%)|-|173-190|#|	-0.309073	0.92156	-1.81075	0.000517156	-1.75427	0.262865	-0.150882	1	0.794377	0.964053	-0.25267	1	-0.00924163	1	0.723468	1	0.548565	0.604807	7.98	11.86	11.99	9.97	18.36	15.02	7.39	0	20.11	9.88	18.31	6.1	5.32	2.37	0	5.51	0	6.54	0	0	0	5.81	25.86	11.74	23.94	0	10.94	0
StET013114	CTTTAATGTTTTGTTAT	BQ121931	BQ121931|-|NA|-|136-152|#|BQ120511|-|similar to UniRef100_A8IDV8 Cluster: Inositol-1,4,5-triphosphate-5-phosphatase; n=1; Solanum lycopersicum|Rep: Inositol-1,4,5-triphosphate-5-phosphatase - Solanum lycopersicum (Tomato) (Lycopersicon esculentum), partial (10%)|-|163-179|#|	1.7619	0.496485	3.26401	0.0091294	0.712303	0.903554	1.7784	0.330916	0.222607	1	1.64379	0.536103	-0.936962	0.809672	1.41337	1	0.470524	1	16.26	0	14.38	0	0	0	6.46	35.47	0	13.48	18.31	0	21.28	55.68	84.31	77.09	12.91	23.25	20.03	0	37.09	0	0	0	11.97	0	0	14.75
StET022146	TAGCACTCATTTTTGTA	BQ509670	BQ509670|-|NA|-|196-212|#|	-3.82857	0.0172673	-1.98703	0.233167	2.88946	0.115719	1.89683	0.325695	-2.07971	0.574701	0.361451	1	3.11094	0.0894167	-2.82128	0.061668	0.314504	1	3.69	0	4.79	7.83	16.43	0	24.01	0	0	0	0	0	0	2.37	0	0	0	6.54	0	0	0	0	0	0	0	27.14	17.66	0
StET016285	GCCACGTCATCAGCAAC	BQ510528	BQ510528|-|weakly similar to UniRef100_Q94KL5 Cluster: BEL1-like homeodomain protein 4; n=1; Arabidopsis thaliana|Rep: BEL1-like homeodomain protein 4 - Arabidopsis thaliana (Mouse-ear cress), partial (5%)|-|507-523|#|BQ517760|-|weakly similar to UniRef100_Q94KL5 Cluster: BEL1-like homeodomain protein 4; n=1; Arabidopsis thaliana|Rep: BEL1-like homeodomain protein 4 - Arabidopsis thaliana (Mouse-…	2.82422	0.0275989	2.56596	0.114418	0.883401	0.708898	0.632446	0.841134	-0.834732	0.860566	-1.72792	0.112037	-2.25718	0.355334	-1.25983	0.75803	-3.45174	4.64488360674002e-07	10.06	0	4.79	0	0	0	0	17.74	33.94	14.37	8.32	3.66	3.32	4.74	0	0	26.75	15.25	10.92	0	0	29.07	0	0	18.81	5.31	19.35	23.17
StET019691	GTTTACTCATTCTTTTC	CK275846	CK275846|-|similar to UniRef100_A7QVC3 Cluster: Chromosome chr2 scaffold_187, whole genome shotgun sequence; n=2; Vitis vinifera|Rep: Chromosome chr2 scaffold_187, whole genome shotgun sequence - Vitis vinifera (Grape), partial (85%)|-|93-110|#|	-1.40115	0.665202	-3.67611	0.0164148	-3.92239	0.0827384	-2.2385	0.340606	-3.26305	0.459082	-3.58248	0.957783	-0.287789	1	-0.428293	0.911128	-0.703298	0.851801	6.05	18.63	21.58	0	28.99	0	11.08	0	22.62	0	0	4.88	1.99	0	0	0	0	0	0	0	0	0	83.63	4.19	0	0	0	0
StET014255	GACAAAATATTTATTTT	CK276204	CK276204|-|NA|-|228-244|#|	-3.21764	0.247101	-4.48624	0.0391597	-1.68911	0.430567	-1.44927	0.483516	-4.84711	0.271977	-3.87628	1	0.566302	0.93383	-0.738401	0.899834	-0.174672	0.894483	8.54	66.06	47.15	0	35.75	0	0	0	0	10.78	0	0	1.33	0	0	0	0	0	0	0	32.46	0	24.14	35.21	0	0	9.25	18.96
StET017316	GGATCGTAGGTCCTTGC	CK852618	CK852618|-|similar to UniRef100_Q94HF1 Cluster: Eukaryotic translation initiation factor 3 subunit K; n=4; Oryza sativa|Rep: Eukaryotic translation initiation factor 3 subunit K - Oryza sativa subsp. japonica (Rice), partial (29%)|-|272-289|#|	0.250865	0.945102	1.32345	0.0136529	0.529999	0.790735	0.200386	0.962417	-0.405934	0.814738	1.45245	0.0747144	-0.30449	0.96376	0.370542	1	0.0163772	1	29.41	20.33	29.57	18.51	17.39	26.29	12.01	41.92	3.77	46.71	23.31	7.93	20.61	41.46	105.39	51.39	35.97	27.6	51.89	0	57.96	0	48.28	13.41	27.36	25.37	13.46	21.07
StET006970	ATCAAGTGATTTTAACT	CK863350	CK863350|-|NA|-|322-339|#|	-4.28936	0.0173463	-3.01255	0.090767	1.6468	0.418924	2.58161	0.0792107	-1.37011	0.784069	0.801359	0.806989	3.56607	0.0724359	-1.01681	0.828946	2.59889	0.600189	3.35	38.96	0	12.11	26.09	0	6.46	0	0	0	0	0	0	0	0	0	0	3.63	0	0	0	0	0	0	0	0	15.14	0
StET024680	TCTCGAGGAGTAGAGAC	CK864261	CK864261|-|similar to UniRef100_O65149 Cluster: Late embryogenis abundant protein 5; n=1; Nicotiana tabacum|Rep: Late embryogenis abundant protein 5 - Nicotiana tabacum (Common tobacco), partial (84%)|-|473-490|#|	-1.45006	0.316207	-1.87622	0.0263451	0.116152	1	-0.585833	0.795465	0.706711	0.980031	0.286549	0.988583	0.0380469	1	1.09769	1	1.13138	0.614013	222.88	520.03	222.95	219.32	686.06	236.58	129.29	43.53	79.18	185.06	50.78	25.61	295.24	137.43	56.91	192.72	59.95	31.96	61	1108.73	26.66	358.1	249.16	271.62	0	83.18	520.67	573.01
StET011713	CTAAAAGAGCTGTTGGG	CN215797	CN215797|-|homologue to UniRef100_A7Q7M6 Cluster: Chromosome undetermined scaffold_60, whole genome shotgun sequence; n=1; Vitis vinifera|Rep: Chromosome undetermined scaffold_60, whole genome shotgun sequence - Vitis vinifera (Grape), partial (15%)|-|400-417|#|	2.65331	0.0310613	1.45859	0.517365	-0.261536	1	1.05033	0.619398	-0.922684	0.956957	0.898141	0.842337	-1.76839	0.425672	0.10524	1	-1.68073	0.515751	5.93	0	0	4.27	0	0	0	19.35	6.28	11.68	22.48	1.83	6.65	22.51	0	0	0	2.91	0	0	0	0	24.14	0	5.13	0	7.57	0
StET003659	ACACATCGCGATGAAGA	CV430972	CV430972|-|UniRef100_P30264 Cluster: Catalase isozyme 1; n=1; Solanum lycopersicum|Rep: Catalase isozyme 1 - Solanum lycopersicum (Tomato) (Lycopersicon esculentum), partial (28%)|-|404-421|#|CX699926|-|UniRef100_A9YTZ0 Cluster: Catalase isozyme; n=1; Solanum tuberosum|Rep: Catalase isozyme - Solanum tuberosum (Potato), partial (17%)|-|650-667|#|	1.55909	0.465593	2.85198	0.0276324	1.26904	0.326298	1.84963	0.214415	1.09367	0.707102	0.210937	0.988583	-0.00262425	1	-0.924172	0.839893	-0.928111	0.792486	38.99	0	18.38	34.89	0	0	21.24	104.8	42.73	25.15	25.8	9.15	35.24	144.53	113.82	71.58	130.96	81.36	58.26	0	16.23	32.55	15.52	0	15.39	8.26	48.79	16.85
StET002320	AATAAATCCGCCTCTTT	CV474958	CV474958|-|similar to UniRef100_Q9ST36 Cluster: JPR ORF1 protein; n=1; Pyrus pyrifolia|Rep: JPR ORF1 protein - Pyrus pyrifolia (Japanese pear) (Pyrus serotina), partial (25%)|-|362-379|#|	1.33986	0.626417	2.86423	1.86324e-13	0.644287	0.872149	1.20821	0.533562	0.599703	0.989449	0.0985471	0.988583	-1.28446	0.554264	-1.06272	0.82472	-2.35699	0.155246	12.87	0	7.19	0	6.76	0	1.85	17.74	0	0	19.98	0	9.97	18.96	35.83	26.61	21.21	21.79	29.13	0	0	0	17.24	6.71	18.81	0	2.52	0
StET016886	GCTTTCTTGAAAAAAAA	CV475336	CV475336|-|UniRef100_P58519 Cluster: Aspartic protease inhibitor 5 precursor; n=1; Solanum tuberosum|Rep: Aspartic protease inhibitor 5 precursor - Solanum tuberosum (Potato), partial (19%)|-|289-306|#|	-3.55354	0.0222359	-3.76482	0.0182626	-0.588782	0.871684	-2.25148	0.157277	1.54397	0.770047	-1.042	1	1.69684	0.474643	0.350692	1	2.03726	0.7681	3.43	0	17.58	0	22.22	28.16	15.7	0	0	0	0	1.22	1.99	0	0	0	0	0	0	23.2	0	0	1.72	0	0	10.62	0	0
StET016883	GCTTTCTTAGAAAAAAA	CV475336	CV475336|-|UniRef100_P58519 Cluster: Aspartic protease inhibitor 5 precursor; n=1; Solanum tuberosum|Rep: Aspartic protease inhibitor 5 precursor - Solanum tuberosum (Potato), partial (19%)|-|289-306|#|	-3.12404	0.0602379	-3.56442	0.0208435	-2.40363	0.175576	-2.75351	0.067698	1.08348	0.897248	-1.90136	0.740833	0.991206	0.730308	0.0182828	1	0.998829	0.908599	3.67	0	16.78	0	26.09	16.9	12.93	0	3.77	0	1.66	0	1.33	0	0	0	0	0	0	30.93	4.64	0	2.59	0	0	1.18	0	0
StET016879	GCTTTCTTAACAAAAAA	CV475336	CV475336|-|UniRef100_P58519 Cluster: Aspartic protease inhibitor 5 precursor; n=1; Solanum tuberosum|Rep: Aspartic protease inhibitor 5 precursor - Solanum tuberosum (Potato), partial (19%)|-|289-306|#|	-3.67978	0.0340747	-4.02346	0.0215031	-2.18079	0.150951	-2.33575	0.0730801	0.80056	1	-2.56849	0.76297	1.87295	0.385133	-1.17218	0.781316	0.70817	1	4.48	0	23.97	0	51.21	16.9	11.08	0	0	0	0	1.83	1.99	0	0	0	0	0	0	17.01	3.48	0	6.04	0	0	0	0	0
StET016877	GCTTTCTTAAAAGAAAA	CV475336	CV475336|-|UniRef100_P58519 Cluster: Aspartic protease inhibitor 5 precursor; n=1; Solanum tuberosum|Rep: Aspartic protease inhibitor 5 precursor - Solanum tuberosum (Potato), partial (19%)|-|289-306|#|	-3.77964	0.0307807	-3.42671	0.034885	-2.09994	0.235347	-2.44712	0.0988733	0.833426	1	-0.896953	1	1.1599	0.67945	-0.139734	1	1.01377	0.959557	3.1	0	13.58	0	30.92	15.02	7.39	0	0	0	0	1.22	0	0	0	0	0	0	0	23.2	0	0	5.17	0	0	1.18	0	0
StET016859	GCTTTATTAAAAAAAAA	CV475336	CV475336|-|UniRef100_P58519 Cluster: Aspartic protease inhibitor 5 precursor; n=1; Solanum tuberosum|Rep: Aspartic protease inhibitor 5 precursor - Solanum tuberosum (Potato), partial (19%)|-|289-306|#|	-3.72013	0.0584898	-3.76818	0.037085	-2.6966	0.15271	-3.05219	0.0618078	1.3602	0.848849	-1.62358	0.819475	0.912673	0.808999	0.0580455	1	0.962828	1	4.51	0	11.99	0	30.92	37.55	5.54	0	0	0	0	0	1.99	0	0	0	0	0	0	40.2	0	0	4.31	0	3.42	1.18	0	0
StET016633	GCTCTCTTAAAAAAAAA	CV475336	CV475336|-|UniRef100_P58519 Cluster: Aspartic protease inhibitor 5 precursor; n=1; Solanum tuberosum|Rep: Aspartic protease inhibitor 5 precursor - Solanum tuberosum (Potato), partial (19%)|-|289-306|#|	-3.68415	0.0601475	-3.55777	0.0374872	-2.37701	0.152739	-2.54961	0.0717607	1.87658	0.718454	-1.042	1	1.19051	0.662905	0.636445	1	1.83002	0.849908	3.25	0	15.98	0	37.68	15.02	5.54	2.42	0	0	0	0	0	0	0	0	0	0	0	24.74	0	0	4.31	2.52	0	0	0	0
StET016872	GCTTTCTTAAAAAAAAC	CV475336	CV475336|-|UniRef100_P58519 Cluster: Aspartic protease inhibitor 5 precursor; n=1; Solanum tuberosum|Rep: Aspartic protease inhibitor 5 precursor - Solanum tuberosum (Potato), partial (19%)|-|289-306|#|	-3.26982	0.102971	-3.85604	0.0381821	-1.62875	0.190476	-2.12707	0.0700185	0.360063	1	-1.72529	0.751695	1.87205	0.374705	-1.11168	0.684508	0.82985	1	3.96	0	10.39	0	48.31	28.16	5.54	0	0	0	0	2.44	2.66	0	0	0	0	0	0	12.37	0	0	2.59	2.52	6.84	1.77	0	0
StET016786	GCTTCCTTAAAAAAAAA	CV475336	CV475336|-|UniRef100_P58519 Cluster: Aspartic protease inhibitor 5 precursor; n=1; Solanum tuberosum|Rep: Aspartic protease inhibitor 5 precursor - Solanum tuberosum (Potato), partial (19%)|-|289-306|#|	-3.18412	0.0605429	-3.27766	0.0395698	-2.02646	0.230173	-2.18905	0.111248	0.967716	0.933542	-1.85437	0.686517	1.26808	0.569777	-0.494864	0.956384	0.776795	0.991503	2.89	0	12.79	0	23.19	18.78	5.54	0	2.51	0	0	0	1.33	0	0	0	0	0	0	18.56	2.32	0	3.45	0	0	0	0	0
StET016885	GCTTTCTTCAAAAAAAA	CV475336	CV475336|-|UniRef100_P58519 Cluster: Aspartic protease inhibitor 5 precursor; n=1; Solanum tuberosum|Rep: Aspartic protease inhibitor 5 precursor - Solanum tuberosum (Potato), partial (19%)|-|289-306|#|	-2.53731	0.139881	-3.14888	0.0428181	-2.11451	0.233328	-2.46176	0.097802	1.89447	0.634149	-1.03422	0.963247	0.863852	0.780187	0.759965	1	1.61482	0.728927	2.83	0	11.99	0	22.22	15.02	5.54	0	0	0	0	1.83	3.32	0	0	0	0	0	0	24.74	0	2.33	1.72	0	3.42	1.18	0	0
StET016874	GCTTTCTTAAAAAAGAA	CV475336	CV475336|-|UniRef100_P58519 Cluster: Aspartic protease inhibitor 5 precursor; n=1; Solanum tuberosum|Rep: Aspartic protease inhibitor 5 precursor - Solanum tuberosum (Potato), partial (19%)|-|289-306|#|	-3.05088	0.104256	-3.52121	0.0483585	-1.8077	0.172861	-2.30282	0.055812	1.93231	0.721641	-1.042	1	1.39708	0.520569	0.376484	1	1.80286	0.857576	3.24	0	19.18	0	24.16	26.29	2.77	0	0	0	0	2.44	1.99	0	0	0	0	0	0	17.01	3.48	4.65	2.59	0	0	1.77	0	0
StET011102	CCATTACCATCATTTAC	CV491985	CV491985|-|homologue to UniRef100_A7PP05 Cluster: Chromosome chr8 scaffold_23, whole genome shotgun sequence; n=1; Vitis vinifera|Rep: Chromosome chr8 scaffold_23, whole genome shotgun sequence - Vitis vinifera (Grape), partial (5%)|-|91-108|#|	3.33673	0.221106	3.50983	0.03354	1.80409	0.429463	0.383635	1	-4.40302	0.197649	-0.73276	1	-0.790577	0.782508	-3.33964	0.0577434	-4.19669	0.00815509	5.86	0	0	0	0	0	0	8.87	52.79	0	0	0	5.98	2.37	0	26.61	22.13	2.91	14.57	0	0	0	0	0	6.84	0	31.12	0
StET023632	TATTTCTTGCTTCCAAA	CV495724	CV495724|-|NA|-|172-189|#|	3.66579	0.012574	2.50659	0.17003	-0.0479291	1	0.19592	0.978841	-1.52891	0.844169	-1.79903	0.489265	-3.32304	0.114069	-1.48829	0.560649	-4.84012	2.439889868026e-08	10.81	0	1.6	0	0	0	0	50.79	6.28	7.19	19.15	5.49	4.65	5.92	0	0	25.82	5.81	0	0	37.09	0	18.11	2.52	13.68	20.06	28.6	0
StET022371	TAGTTGGTGTGTAAGAC	CV496440	CV496440|-|homologue to UniRef100_A8W460 Cluster: SINA1; n=1; Medicago truncatula|Rep: SINA1 - Medicago truncatula (Barrel medic), partial (52%)|-|606-623|#|	-0.296644	0.955441	-2.84271	0.0210653	-1.17807	0.495969	-0.28673	0.957118	3.15133	0.180468	-0.518773	1	1.69481	0.383729	1.28969	0.972811	2.96961	0.163659	6.79	25.41	6.39	14.24	31.89	0	24.01	9.67	2.51	27.85	22.48	5.49	14.63	4.74	0	0	0	4.36	0	0	0	0	15.52	0	10.26	7.08	0	0
StET022700	TATATAAGCAGATATAG	CV497564	CV497564|-|similar to UniRef100_A1RPJ9 Cluster: Diguanylate cyclase/phosphodiesterase with PAS/PAC sensor(S) precursor; n=1; Shewanella sp., partial (1%)|-|658-675|#|	1.39443	0.683367	2.91753	0.0374701	0.622021	0.884385	0.41102	0.897922	2.23151	0.651849	3.60676	0.314425	-0.985876	0.74283	0.607105	1	-0.287638	0.942353	8.26	5.08	5.59	0	0	0	0	6.45	18.85	0	0	11.58	0	2.37	44.26	29.37	6.46	10.17	19.12	0	0	0	18.97	0	3.42	1.77	21.87	0
StET015223	GATCCAATTATCAATGA	CV500188	CV500188|-|similar to UniRef100_Q6PV94 Cluster: Thioredoxin; n=1; Glycine max|Rep: Thioredoxin - Glycine max (Soybean), partial (30%)|-|291-308|#|	-4.66012	0.00327355	-2.14877	0.259414	-3.89767	0.0601825	-0.391066	0.942649	1.07335	0.966851	1.52819	0.594563	0.126775	1	2.21075	1	2.32163	0.66939	7.48	5.08	4	40.59	34.79	0	19.39	0	0	0	0	0	0	17.77	0	0	0	2.18	0	85.05	0	0	10.35	0	6.84	0	0	0
StET003812	ACATATTGTTACCAGAG	CV506594	CV506594|-|homologue to UniRef100_Q0GA60 Cluster: DnaJ-like protein isoform; n=1; Solanum phureja|Rep: DnaJ-like protein isoform - Solanum phureja, partial (82%)|-|254-271|#|	-2.45774	0.00188762	-2.22024	0.0607114	0.366635	0.929123	-0.811018	0.7806	-0.485973	1	0.60582	0.967754	0.499216	0.894385	1.15488	1	1.58345	0.212214	15.01	18.63	16.78	29.19	51.21	43.18	23.09	12.09	0	5.39	0	4.88	6.65	8.29	0	0	0	15.98	6.37	0	55.64	44.18	28.45	0	0	29.5	53.83	21.07
StET025498	TGATTGATGGCTTTTTT	CV506646	CV506646|-|similar to UniRef100_Q1PCI1 Cluster: Xyloglucan endo-transglycosylase precursor; n=1; Solanum chacoense|Rep: Xyloglucan endo-transglycosylase precursor - Solanum chacoense (Chaco potato), partial (11%)|-|188-205|#|	-4.25323	0.0222359	-3.65383	0.0357208	-2.4952	0.140089	-0.853783	0.696037	-1.83669	0.72105	-1.86197	1	1.19372	0.64787	-0.179452	0.981983	1.018	1	2.97	0	6.39	0	23.19	15.02	30.48	0	0	0	0	0	0	0	0	0	0	0	0	0	0	0	18.97	8.38	0	0	0	0
StET004583	AGAAATATATGTGTTCC	CX162937	CX162937|-|similar to UniRef100_A7QMI7 Cluster: Chromosome chr19 scaffold_126, whole genome shotgun sequence; n=1; Vitis vinifera|Rep: Chromosome chr19 scaffold_126, whole genome shotgun sequence - Vitis vinifera (Grape), partial (16%)|-|245-262|#|	4.22578	2.20846e-06	2.83466	0.145595	-0.0979694	1	-1.57683	0.433535	-0.865994	1	-1.90693	1	-3.45838	0.182826	-0.442943	0.92407	-3.885	0.0563276	8.57	0	0	0	0	0	0	46.76	12.57	11.68	23.31	11.58	9.97	5.92	8.43	28.45	0	2.91	0	0	0	29.07	36.21	0	0	0	0	31.6
StET018009	GGTTCATTGAGTCTTTA	DN588624	DN588624|-|UniRef100_A2E3J2 Cluster: Metallo-beta-lactamase superfamily protein; n=1; Trichomonas vaginalis G3|Rep:, partial (1%)|-|401-418|#|	-4.42117	0.03577	-1.7071	0.463861	1.33242	0.60129	-0.761206	0.805933	-0.484832	1	1.5718	0.459791	1.83809	0.543478	-0.886356	0.884408	0.963479	0.970569	9.43	66.06	0	37.74	20.29	0	8.31	1.61	2.51	0	0	0	0	26.06	0	0	9.22	2.18	0	0	0	0	0	0	29.07	13.57	17.66	0
StET005567	AGGACTTTGTAAACAGA	DN588679	DN588679|-|similar to UniRef100_Q04130 Cluster: Glycine-rich protein; n=1; Solanum lycopersicum|Rep: Glycine-rich protein - Solanum lycopersicum (Tomato) (Lycopersicon esculentum), partial (44%)|-|23-40|#|CV431649|-|homologue to UniRef100_Q6RY61 Cluster: Glycine-rich RNA-binding protein RGP-1c; n=1; Nicotiana sylvestris|Rep: Glycine-rich RNA-binding protein RGP-1c - Nicotiana sylvestris (Wood tob…	1.61604	0.0223009	1.71285	0.0509516	-0.435993	0.760393	0.119719	0.972726	0.196044	1	0.345848	0.98997	-1.35684	0.319825	0.177398	1	-1.17474	0.66358	6.41	5.08	1.6	2.85	2.9	5.63	0	12.9	5.03	6.29	7.49	7.93	7.31	5.92	8.43	6.42	10.15	6.54	14.57	4.64	3.48	3.49	17.24	5.87	6.84	4.72	4.21	0
StET007549	ATGATCATTCTTTTTTA	DN848892	DN848892|-|weakly similar to UniRef100_Q3BDN5 Cluster: Rhodopsin; n=1; Sepia pharaonis|Rep: Rhodopsin - Sepia pharaonis (Pharaoh cuttlefish), partial (7%)|-|157-173|#|	-0.696454	0.945692	-3.65212	0.046542	-0.491646	0.942885	-0.768532	0.752703	3.6497	0.371692	0.70225	0.988583	0.604929	0.914892	3.09044	0.818003	3.69439	0.479965	6.18	32.18	5.59	0	0	18.78	22.16	13.7	37.71	0	0	0	0	0	0	0	0	0	0	0	19.71	0	0	27.67	0	0	0	35.81
StET027951	TTCATTTGGTTTTCTGA	DN923282	DN923282|-|similar to UniRef100_Q41251 Cluster: Calmodulin-binding heat-shock protein; n=1; Nicotiana tabacum|Rep: Calmodulin-binding heat-shock protein - Nicotiana tabacum (Common tobacco), partial (16%)|-|45-61|#|	1.29247	0.584594	3.48971	0.0405759	0.819625	0.846145	1.40056	0.37929	2.80684	0.323542	2.68453	0.0910869	-0.576752	0.914892	0.639112	1	0.0471989	1	3.17	0	0	0	0	0	0	0	0	0	0	4.27	5.32	4.74	23.19	0	22.13	2.18	19.12	0	0	0	0	0	5.13	9.44	0	0
StET017033	GGAAGTCTGCAGGAATG	DR035668	DR035668|-|NA|-|307-323|#|	3.53941	0.000188137	0.771794	0.727882	-1.40767	0.4878	0.542128	0.886666	3.88483	0.0617231	1.87155	0.388968	-1.64383	0.512276	1.35928	1	-0.367751	1	3.98	0	0	0	0	0	0	8.06	16.34	12.58	19.15	14.02	1.99	0	0	0	0	0	4.55	0	0	0	0	0	15.39	0	0	0
StET006820	ATATTCAACTGTAATGA	EG010715	EG010715|-|NA|-|444-461|#|	-0.729532	0.929843	-4.29269	0.0398733	2.73447	0.14813	-0.256726	0.98028	0.441648	1	-1.69145	0.776657	2.85169	0.264819	-2.51173	0.18494	0.390849	1	10.01	89.78	11.19	0	27.06	0	3.69	3.22	0	58.39	0	0	11.3	0	0	0	0	0	0	0	0	0	0	2.52	10.26	0	12.62	16.85
StET014432	GACGGGAGTATAATTGC	EG010834	EG010834|-|homologue to UniRef100_A7QZF6 Cluster: Chromosome undetermined scaffold_274, whole genome shotgun sequence; n=1; Vitis vinifera|Rep: Chromosome undetermined scaffold_274, whole genome shotgun sequence - Vitis vinifera (Grape), partial (61%)|-|282-299|#|	3.41498	0.0124052	1.6626	0.457715	0.474999	0.944894	0.788326	0.661185	-0.80666	1	0.0564834	1	-0.982427	0.675116	-0.0330531	1	-0.894048	0.805106	4.65	0	3.2	0	0	0	0	21.77	30.17	13.48	28.3	0	6.65	4.74	0	0	20.29	0	0	0	12.75	0	0	0	0	0	0	23.17
StET026515	TGTTGAGACTGTCGCTA	EG015079	EG015079|-|similar to UniRef100_A7NWB0 Cluster: Chromosome chr5 scaffold_2, whole genome shotgun sequence; n=1; Vitis vinifera|Rep: Chromosome chr5 scaffold_2, whole genome shotgun sequence - Vitis vinifera (Grape), partial (67%)|-|172-188|#|	-1.34643	0.458449	-2.65521	0.0126212	-1.49769	0.269081	-0.760545	0.659972	1.17548	0.866649	-0.868381	1	0.384254	0.893983	1.53711	0.709479	1.92059	0.329851	4.45	20.33	15.98	14.95	8.7	0	4.62	0	0	9.88	0	8.54	2.66	3.55	0	0	0	2.18	0	0	23.18	9.3	7.76	6.71	0	0	7.57	0
StET028323	TTGAAAATTGTAATAGC	FG549198	FG549198|-|similar to UniRef100_A7P143 Cluster: Chromosome chr19 scaffold_4, whole genome shotgun sequence; n=1; Vitis vinifera|Rep: Chromosome chr19 scaffold_4, whole genome shotgun sequence - Vitis vinifera (Grape), partial (21%)|-|187-204|#|	-2.16641	0.366512	-3.18221	0.0197487	0.0823516	1	0.408259	0.878336	0.0227075	1	3.43861	0.142526	0.306539	0.965985	1.97005	0.931402	2.26085	0.573082	22.74	98.25	18.38	9.26	42.52	20.65	24.93	30.63	0	0	0	0	11.3	5.92	0	0	0	10.17	0	26.29	0	27.9	50.87	57.01	0	0	66.45	0
StET007204	ATCTAAATCAAACAAAT	GH639960	GH639960|-|NA|-|161-177|#|	-5.0756	0.00895931	-3.67896	0.0438462	-2.36108	0.172498	0.851629	0.728963	2.38411	0.624409	0.70225	0.988583	2.13356	0.361262	2.3866	0.850063	4.51369	0.317257	5.44	38.96	5.59	0	21.26	71.35	6.46	0	0	0	0	0	0	0	0	0	0	4.36	0	0	0	0	0	15.93	10.26	0	0	0
StET013321	CTTTTGGGCTCAGGTTG	TC194658	TC194658|-|UniRef100_Q2TNK3 Cluster: Phytoalexin-deficient 4-1 protein; n=1; Solanum tuberosum|Rep: Phytoalexin-deficient 4-1 protein - Solanum tuberosum (Potato), complete|-|1515-1532|#|	1.95329	0.476365	3.33288	0.0158005	1.40743	0.502546	0.915191	0.736371	2.69233	0.566779	3.85539	0.0599557	-2.55152	0.274224	3.12656	0.782434	0.632105	1	10.29	0	2.4	0	0	0	1.85	25.8	0	0	0	0	6.65	0	14.75	35.79	10.15	5.08	24.58	0	0	29.07	0	20.12	0	18.88	30.28	0
StET005116	AGATTCGCAGCGTATGG	TC194659	TC194659|-|UniRef100_Q2PYW5 Cluster: Catalase; n=1; Solanum tuberosum|Rep: Catalase - Solanum tuberosum (Potato), complete|-|1425-1442|#|TC198657|-|UniRef100_P55312 Cluster: Catalase isozyme 2; n=1; Solanum tuberosum|Rep: Catalase isozyme 2 - Solanum tuberosum (Potato), partial (32%)|-|628-645|#|TC205014|-|homologue to UniRef100_P55312 Cluster: Catalase isozyme 2; n=1; Solanum tuberosum|Rep: Cata…	0.697822	0.450922	1.73025	2.03598e-06	0.485558	0.509072	0.67012	0.386041	1.48299	0.636242	1.46079	0.1855	-0.349299	0.58639	0.197524	1	-0.211554	0.93531	16.89	6.78	6.39	14.95	7.73	5.63	9.24	24.99	16.34	12.58	7.49	6.1	17.29	35.54	40.05	21.11	33.2	16.71	33.68	18.56	12.75	13.95	6.04	6.71	15.39	8.26	13.46	12.64
StET005103	AGATTCGCAGCATAAGG	TC194659	TC194659|-|UniRef100_Q2PYW5 Cluster: Catalase; n=1; Solanum tuberosum|Rep: Catalase - Solanum tuberosum (Potato), complete|-|1425-1442|#|TC198657|-|UniRef100_P55312 Cluster: Catalase isozyme 2; n=1; Solanum tuberosum|Rep: Catalase isozyme 2 - Solanum tuberosum (Potato), partial (32%)|-|628-645|#|TC205014|-|homologue to UniRef100_P55312 Cluster: Catalase isozyme 2; n=1; Solanum tuberosum|Rep: Cata…	0.639527	0.803206	1.92481	4.33562e-05	1.65277	0.133943	1.5065	0.0758618	1.72788	0.471464	2.01091	0.207354	0.799856	0.469192	-1.15748	0.403351	-0.316681	0.935321	11.1	3.39	0	11.39	7.73	5.63	5.54	21.77	5.03	9.88	1.66	3.05	11.97	22.51	29.51	23.86	21.21	27.6	10.92	3.09	2.32	6.98	1.72	3.35	3.42	0	10.94	21.07
StET005112	AGATTCGCAGCATCTGG	TC194659	TC194659|-|UniRef100_Q2PYW5 Cluster: Catalase; n=1; Solanum tuberosum|Rep: Catalase - Solanum tuberosum (Potato), complete|-|1425-1442|#|TC198657|-|UniRef100_P55312 Cluster: Catalase isozyme 2; n=1; Solanum tuberosum|Rep: Catalase isozyme 2 - Solanum tuberosum (Potato), partial (32%)|-|628-645|#|TC205014|-|homologue to UniRef100_P55312 Cluster: Catalase isozyme 2; n=1; Solanum tuberosum|Rep: Cata…	1.056	0.453814	1.61103	0.000851755	0.928064	0.263248	0.529507	0.674396	1.68374	0.583088	1.69542	0.0599301	-0.53967	0.617805	-0.140819	1	-0.657128	0.602934	16.19	5.08	4.79	13.53	7.73	0	7.39	22.57	18.85	1.8	16.65	4.88	21.28	23.69	25.29	17.44	32.28	10.9	24.58	20.1	6.96	16.28	8.62	3.35	10.26	5.31	14.3	35.81
StET005119	AGATTCGCCGCATATGG	TC194659	TC194659|-|UniRef100_Q2PYW5 Cluster: Catalase; n=1; Solanum tuberosum|Rep: Catalase - Solanum tuberosum (Potato), complete|-|1425-1442|#|TC198657|-|UniRef100_P55312 Cluster: Catalase isozyme 2; n=1; Solanum tuberosum|Rep: Catalase isozyme 2 - Solanum tuberosum (Potato), partial (32%)|-|628-645|#|TC205014|-|homologue to UniRef100_P55312 Cluster: Catalase isozyme 2; n=1; Solanum tuberosum|Rep: Cata…	0.190731	0.997506	1.60018	0.013629	0.409013	0.807002	0.772836	0.510726	1.48875	0.716713	1.09436	0.66679	-0.117305	1	-0.38651	0.96563	-0.504613	0.851801	7.65	0	2.4	10.68	2.9	3.76	3.69	4.84	5.03	3.59	9.99	1.83	5.32	11.85	21.08	11.01	13.83	7.99	18.21	7.73	0	11.63	3.45	2.52	3.42	1.77	0	14.75
StET004966	AGAGTCGCAGCATATGG	TC194659	TC194659|-|UniRef100_Q2PYW5 Cluster: Catalase; n=1; Solanum tuberosum|Rep: Catalase - Solanum tuberosum (Potato), complete|-|1425-1442|#|TC198657|-|UniRef100_P55312 Cluster: Catalase isozyme 2; n=1; Solanum tuberosum|Rep: Catalase isozyme 2 - Solanum tuberosum (Potato), partial (32%)|-|628-645|#|TC205014|-|homologue to UniRef100_P55312 Cluster: Catalase isozyme 2; n=1; Solanum tuberosum|Rep: Cata…	0.467768	0.858735	1.41228	0.0210653	0.604456	0.231653	0.883584	0.364788	1.17577	0.767732	0.915744	0.831864	0.0377092	1	-0.675124	0.828946	-0.692643	0.79384	11.73	6.78	2.4	13.53	4.83	0	11.08	9.67	3.77	6.29	19.15	3.05	14.63	15.4	23.19	24.78	23.06	10.9	18.21	13.92	5.8	8.14	2.59	5.03	8.55	7.67	11.78	14.75
StET005120	AGATTCGCGGCATATGG	TC194659	TC194659|-|UniRef100_Q2PYW5 Cluster: Catalase; n=1; Solanum tuberosum|Rep: Catalase - Solanum tuberosum (Potato), complete|-|1425-1442|#|TC198657|-|UniRef100_P55312 Cluster: Catalase isozyme 2; n=1; Solanum tuberosum|Rep: Catalase isozyme 2 - Solanum tuberosum (Potato), partial (32%)|-|628-645|#|TC205014|-|homologue to UniRef100_P55312 Cluster: Catalase isozyme 2; n=1; Solanum tuberosum|Rep: Cata…	0.849804	0.59887	1.78578	0.0288354	1.18555	0.12462	1.15186	0.145704	1.17161	0.738168	0.775987	0.829332	0.176927	1	-0.431341	0.909258	-0.282257	0.918467	12.54	0	4	14.24	3.87	7.51	8.31	28.22	18.85	5.39	7.49	4.27	10.64	45.02	16.86	18.35	28.59	9.44	24.58	10.82	4.64	11.63	5.17	2.52	3.42	5.31	10.09	27.39
StET005122	AGATTCGTAGCATATGG	TC194659	TC194659|-|UniRef100_Q2PYW5 Cluster: Catalase; n=1; Solanum tuberosum|Rep: Catalase - Solanum tuberosum (Potato), complete|-|1425-1442|#|TC198657|-|UniRef100_P55312 Cluster: Catalase isozyme 2; n=1; Solanum tuberosum|Rep: Catalase isozyme 2 - Solanum tuberosum (Potato), partial (32%)|-|628-645|#|TC205014|-|homologue to UniRef100_P55312 Cluster: Catalase isozyme 2; n=1; Solanum tuberosum|Rep: Cata…	0.679905	0.781031	1.40137	0.0288354	0.369009	0.826168	0.639435	0.541212	0.778397	0.989625	0.686593	0.868837	-0.24464	0.922539	-1.15808	0.757763	-1.40737	0.618099	6.02	3.39	0	5.7	0	3.76	4.62	12.09	0	5.39	4.99	1.83	4.65	10.66	10.54	10.1	9.22	2.91	9.1	0	0	9.3	2.59	3.35	5.13	2.36	7.57	6.32
StET005152	AGATTTGCAGCATATGG	TC194659	TC194659|-|UniRef100_Q2PYW5 Cluster: Catalase; n=1; Solanum tuberosum|Rep: Catalase - Solanum tuberosum (Potato), complete|-|1425-1442|#|TC198657|-|UniRef100_P55312 Cluster: Catalase isozyme 2; n=1; Solanum tuberosum|Rep: Catalase isozyme 2 - Solanum tuberosum (Potato), partial (32%)|-|628-645|#|TC205014|-|homologue to UniRef100_P55312 Cluster: Catalase isozyme 2; n=1; Solanum tuberosum|Rep: Cata…	1.09358	0.398652	1.51077	0.034885	0.907232	0.175901	0.563259	0.492922	2.30613	0.342438	3.05428	0.0558461	-0.232869	0.922539	1.20562	0.698064	0.972755	0.80422	5.88	3.39	1.6	4.98	1.93	0	4.62	14.51	7.54	3.59	4.16	1.83	8.64	14.22	6.32	9.18	12.91	7.26	3.64	6.19	4.64	2.33	2.59	2.52	6.84	5.9	7.57	8.43
StET005115	AGATTCGCAGCCTATGG	TC194659	TC194659|-|UniRef100_Q2PYW5 Cluster: Catalase; n=1; Solanum tuberosum|Rep: Catalase - Solanum tuberosum (Potato), complete|-|1425-1442|#|TC198657|-|UniRef100_P55312 Cluster: Catalase isozyme 2; n=1; Solanum tuberosum|Rep: Catalase isozyme 2 - Solanum tuberosum (Potato), partial (32%)|-|628-645|#|TC205014|-|homologue to UniRef100_P55312 Cluster: Catalase isozyme 2; n=1; Solanum tuberosum|Rep: Cata…	0.450082	0.828261	1.47278	0.0359806	0.442415	0.663343	0.717924	0.363919	1.73492	0.616064	1.73289	0.122695	-0.0571543	1	-0.129128	1	-0.194318	0.967334	17.56	8.47	4.79	17.09	2.9	13.14	15.7	17.74	16.34	8.98	12.49	4.27	24.6	39.1	21.08	22.94	32.28	18.89	36.42	12.37	5.8	22.09	7.76	4.19	15.39	5.31	7.57	21.07
StET006138	AGTTTCGCAGCATATGG	TC194659	TC194659|-|UniRef100_Q2PYW5 Cluster: Catalase; n=1; Solanum tuberosum|Rep: Catalase - Solanum tuberosum (Potato), complete|-|1425-1442|#|TC198657|-|UniRef100_P55312 Cluster: Catalase isozyme 2; n=1; Solanum tuberosum|Rep: Catalase isozyme 2 - Solanum tuberosum (Potato), partial (32%)|-|628-645|#|TC205014|-|homologue to UniRef100_P55312 Cluster: Catalase isozyme 2; n=1; Solanum tuberosum|Rep: Cata…	0.373357	0.977719	1.77615	0.0471667	0.798743	0.40518	0.886738	0.474765	1.73141	0.64848	0.680999	0.86031	-0.565203	0.749632	-0.223328	1	-0.738845	0.838274	4.4	0	0	2.14	0	3.76	3.69	4.03	3.77	0	0	2.44	3.32	10.66	12.65	3.67	10.15	4.36	3.64	0	6.96	0	3.45	1.68	3.42	0	7.57	8.43
StET021260	TACAAAATTCAATATTC	TC194929	TC194929|-|similar to UniRef100_A7PCL9 Cluster: Chromosome chr17 scaffold_12, whole genome shotgun sequence; n=1; Vitis vinifera|Rep: Chromosome chr17 scaffold_12, whole genome shotgun sequence - Vitis vinifera (Grape), partial (78%)|-|1249-1265|#|TC217520|-|similar to UniRef100_A7PCL9 Cluster: Chromosome chr17 scaffold_12, whole genome shotgun sequence; n=1; Vitis vinifera|Rep: Chromosome chr17 …	4.3088	0.0255281	3.50319	0.101937	-0.17376	1	0.0460194	1	0.510303	0.963356	0.943703	0.743539	-3.21429	0.157367	-0.612737	0.925364	-3.87053	0.00732036	11.18	0	0	0	0	0	0	0	31.42	0	44.95	26.83	19.95	3.55	52.7	0	0	8.72	10.92	0	30.14	0	14.66	0	11.97	15.93	31.12	0
StET018050	GGTTGTTTTTAAGTATC	TC194960	TC194960|-|similar to UniRef100_A7PGP3 Cluster: Chromosome chr17 scaffold_16, whole genome shotgun sequence; n=1; Vitis vinifera|Rep: Chromosome chr17 scaffold_16, whole genome shotgun sequence - Vitis vinifera (Grape), partial (82%)|-|1188-1205|#|TC200883|-|similar to UniRef100_A7PGP3 Cluster: Chromosome chr17 scaffold_16, whole genome shotgun sequence; n=1; Vitis vinifera|Rep: Chromosome chr17 …	3.29092	0.145013	3.26907	0.0344873	-0.20581	1	-0.534909	0.903681	-1.30322	0.737513	2.18915	0.38032	-2.88478	0.245137	-0.379262	0.936914	-3.33645	0.0283723	9.29	0	0	0	0	0	1.85	0	2.51	19.76	35.79	0	13.96	16.59	0	0	23.98	13.8	10.92	0	0	0	0	15.93	32.49	0	0	0
StET002690	AATCCCTGAACATTATA	TC194981	TC194981|-|UniRef100_P93212 Cluster: 14-3-3 protein 7; n=1; Solanum lycopersicum|Rep: 14-3-3 protein 7 - Solanum lycopersicum (Tomato) (Lycopersicon esculentum), complete|-|879-895|#|	-0.466049	0.928278	-3.693	0.0113828	-1.62237	0.489116	-2.59885	0.183365	-1.97972	0.651849	-1.042	1	0.704572	0.885442	1.24881	1	1.93848	0.728927	4.46	0	7.19	25.63	24.16	0	19.39	19.35	2.51	0	14.98	5.49	13.96	0	0	0	0	0	0	0	0	45.34	0	0	0	0	0	0
StET016609	GCTCCAGCTAGTTTAAG	TC195045	TC195045|-|homologue to UniRef100_A7QKD8 Cluster: Chromosome chr2 scaffold_112, whole genome shotgun sequence; n=1; Vitis vinifera|Rep: Chromosome chr2 scaffold_112, whole genome shotgun sequence - Vitis vinifera (Grape), partial (33%)|-|1134-1151|#|	3.181	0.0172618	2.45076	0.269386	-0.445049	0.973186	-0.692826	0.839964	-1.98466	0.63639	-0.575414	1	-2.90179	0.183792	0.0501616	1	-2.82608	0.106021	7.11	0	0	2.85	0	0	0	8.87	30.17	15.27	21.64	0	7.98	11.85	0	0	0	27.6	0	0	18.55	0	14.66	0	29.07	0	0	0
StET028335	TTGAAATATAAATATCT	TC195143	TC195143|-|similar to UniRef100_A7PLG2 Cluster: Chromosome chr7 scaffold_20, whole genome shotgun sequence; n=1; Vitis vinifera|Rep: Chromosome chr7 scaffold_20, whole genome shotgun sequence - Vitis vinifera (Grape), partial (77%)|-|583-600|#|TC195490|-|similar to UniRef100_A7PLG2 Cluster: Chromosome chr7 scaffold_20, whole genome shotgun sequence; n=1; Vitis vinifera|Rep: Chromosome chr7 scaffo…	3.49396	0.00327355	3.90176	0.128389	-0.512087	0.911124	-0.760095	0.800075	2.1655	0.418884	2.79284	0.0910869	-3.64734	0.159755	2.00593	0.96563	-1.72627	0.317257	14.5	0	3.2	0	0	0	0	18.54	36.45	14.37	0	18.29	13.96	9.48	128.58	0	0	10.9	0	0	0	81.39	0	12.58	18.81	10.03	15.14	0
StET012192	CTCCACTTTGGTCTAGA	TC195149	TC195149|-|homologue to UniRef100_O82161 Cluster: Phi-1 protein; n=1; Nicotiana tabacum|Rep: Phi-1 protein - Nicotiana tabacum (Common tobacco), partial (97%)|-|988-1005|#|TC195644|-|homologue to UniRef100_O82161 Cluster: Phi-1 protein; n=1; Nicotiana tabacum|Rep: Phi-1 protein - Nicotiana tabacum (Common tobacco), complete|-|1009-1026|#|	-2.94993	0.319425	-6.37587	0.00679984	-1.65754	0.414598	-2.35893	0.134496	-2.37476	0.651849	-1.11219	1	-0.00334197	1	1.78534	0.948965	1.78325	1	78.02	714.82	193.38	6.41	339.16	0	12.01	45.95	65.36	30.54	0	10.37	5.98	4.74	0	0	0	4.36	0	103.6	147.22	218.58	375.89	343.72	0	2.95	46.26	115.87
StET012191	CTCCACTTTGGTCTAAA	TC195149	TC195149|-|homologue to UniRef100_O82161 Cluster: Phi-1 protein; n=1; Nicotiana tabacum|Rep: Phi-1 protein - Nicotiana tabacum (Common tobacco), partial (97%)|-|988-1005|#|TC195644|-|homologue to UniRef100_O82161 Cluster: Phi-1 protein; n=1; Nicotiana tabacum|Rep: Phi-1 protein - Nicotiana tabacum (Common tobacco), complete|-|1009-1026|#|	-4.09935	0.0800099	-4.76304	0.0376555	-0.592064	0.87991	-2.16697	0.258845	-1.31521	0.936873	-3.24552	0.677996	0.380796	0.990938	1.53959	0.996652	1.92146	0.962345	23.38	177.86	43.95	14.24	172.96	0	1.85	11.29	0	0	0	4.27	3.32	9.48	0	0	0	0	0	0	69.55	29.07	82.77	108.98	0	0	10.94	0
StET016715	GCTGGGAGACTGATAAT	TC195177	TC195177|-|homologue to UniRef100_Q5DKU8 Cluster: Adenosine kinase isoform 2S; n=1; Nicotiana tabacum|Rep: Adenosine kinase isoform 2S - Nicotiana tabacum (Common tobacco), complete|-|726-743|#|	-3.61028	0.0331513	-1.38583	0.461619	-0.727287	0.871783	-0.429563	0.903033	-1.31227	0.79581	-1.47335	0.745884	1.79573	0.486364	-0.547465	0.924953	1.24104	0.895335	15.44	3.39	63.13	20.65	28.02	152.08	20.32	2.42	0	10.78	0	2.44	5.32	27.25	35.83	0	32.28	5.81	13.66	0	0	0	62.07	8.38	5.13	0	0	10.53
StET005865	AGTATTGTTATAGTTCT	TC195199	TC195199|-|similar to UniRef100_A5GZD1 Cluster: AT-hook1 protein; n=1; Capsicum annuum|Rep: AT-hook1 protein - Capsicum annuum (Bell pepper), partial (75%)|-|947-964|#|TC195970|-|similar to UniRef100_A5GZD1 Cluster: AT-hook1 protein; n=1; Capsicum annuum|Rep: AT-hook1 protein - Capsicum annuum (Bell pepper), partial (78%)|-|974-991|#|TC196041|-|similar to UniRef100_A5GZD1 Cluster: AT-hook1 protei…	3.6602	0.0172618	4.13125	0.0276324	-0.51383	0.909873	0.533657	0.84847	2.92526	0.712061	0.81282	0.77396	-2.46773	0.310796	-0.0634982	0.96563	-2.49329	0.252315	19.11	0	0	5.7	0	0	0	21.77	31.42	0	71.59	14.02	15.96	7.11	73.77	102.79	0	7.26	28.22	0	0	26.74	0	33.53	0	0	17.66	0
StET003402	AATTTGTTGTGTGAAAA	TC195397	TC195397|-|homologue to UniRef100_A7QWV3 Cluster: Chromosome chr13 scaffold_210, whole genome shotgun sequence; n=1; Vitis vinifera|Rep: Chromosome chr13 scaffold_210, whole genome shotgun sequence - Vitis vinifera (Grape), partial (61%)|-|1177-1194|#|	-1.16477	0.00540348	-1.3258	0.00215672	0.258732	0.854354	-0.198189	0.849838	-1.16816	0.554065	-0.723716	0.751211	1.00484	0.266636	-0.556803	0.876755	0.446535	0.862005	351.22	1009.56	410.74	511.98	716.01	886.22	454.37	237.01	307.94	284.78	399.56	180.47	324.5	260.63	301.42	358.83	161.4	173.61	302.25	589.16	292.11	373.22	186.22	521.45	66.7	270.77	390.3	311.78
StET004763	AGAAGTGCTGAGAGTTC	TC195404	TC195404|-|homologue to UniRef100_Q0PY39 Cluster: Auxin repressed/dormancy associated protein; n=1; Solanum lycopersicum|Rep: Auxin repressed/dormancy associated protein - Solanum lycopersicum (Tomato) (Lycopersicon esculentum), complete|-|723-740|#|TC200680|-|homologue to UniRef100_Q0PY39 Cluster: Auxin repressed/dormancy associated protein; n=1; Solanum lycopersicum|Rep: Auxin repressed/dormanc…	1.54745	0.162533	2.17093	0.00344406	0.609179	0.588786	0.34486	0.82882	0.509987	0.780667	-0.0918185	1	-0.810223	0.74323	-0.495159	0.888906	-1.33107	0.420289	3.96	5.08	1.6	0	0	0	1.85	9.67	5.03	5.39	4.99	1.83	3.32	3.55	6.32	11.93	9.22	6.54	5.46	3.09	5.8	0	0	5.03	0	2.95	2.52	6.32
StET004731	AGAAGAGCTGAGAGTTT	TC195404	TC195404|-|homologue to UniRef100_Q0PY39 Cluster: Auxin repressed/dormancy associated protein; n=1; Solanum lycopersicum|Rep: Auxin repressed/dormancy associated protein - Solanum lycopersicum (Tomato) (Lycopersicon esculentum), complete|-|723-740|#|TC200680|-|homologue to UniRef100_Q0PY39 Cluster: Auxin repressed/dormancy associated protein; n=1; Solanum lycopersicum|Rep: Auxin repressed/dormanc…	1.14562	0.186368	1.94648	0.0113828	0.620654	0.413394	0.269391	0.903033	1.0426	0.624409	0.884206	0.510925	-0.827215	0.311275	-0.46626	0.871913	-1.30548	0.230633	12.99	8.47	3.2	4.27	3.87	3.76	9.24	14.51	7.54	7.19	8.32	11.58	17.95	11.85	16.86	19.27	12.91	21.79	34.59	18.56	10.43	10.46	6.04	5.03	10.26	22.42	6.73	16.85
StET004174	ACTACAAGGATGGCATC	TC195475	TC195475|-|similar to UniRef100_A7PDM0 Cluster: Chromosome chr17 scaffold_12, whole genome shotgun sequence; n=1; Vitis vinifera|Rep: Chromosome chr17 scaffold_12, whole genome shotgun sequence - Vitis vinifera (Grape), partial (52%)|-|899-916|#|	3.36609	0.0155251	2.43499	0.0597339	1.56542	0.561344	1.33088	0.557379	-1.40428	0.721641	-0.698599	1	-0.883827	0.81054	-1.18003	0.821178	-2.11881	0.150214	9.67	0	4.79	0	0	0	3.69	23.38	3.77	71.87	14.15	23.17	7.31	33.17	0	17.44	9.22	10.9	3.64	0	0	0	0	0	20.52	42.47	0	0
StET017325	GGATCTTTTTCGTAGAA	TC195541	TC195541|-|weakly similar to UniRef100_A7PW22 Cluster: Chromosome chr8 scaffold_34, whole genome shotgun sequence; n=1; Vitis vinifera|Rep: Chromosome chr8 scaffold_34, whole genome shotgun sequence - Vitis vinifera (Grape), partial (98%)|-|958-975|#|TC205836|-|similar to UniRef100_A7PW22 Cluster: Chromosome chr8 scaffold_34, whole genome shotgun sequence; n=1; Vitis vinifera|Rep: Chromosome chr8…	1.19104	0.413548	1.92574	0.0274771	0.866854	0.078675	0.343653	0.822501	0.79408	0.718454	0.852168	0.464217	-1.10612	0.405001	-0.707853	0.644113	-1.76715	0.0182309	8.2	0	1.6	7.83	0	3.76	0	11.29	6.28	1.8	4.99	9.15	4.65	5.92	8.43	10.1	12.91	9.44	16.39	13.92	2.32	4.65	9.48	4.19	3.42	11.8	9.25	10.53
StET030469	TTTTCTCCTTCCTCTAA	TC195723	TC195723|-|similar to UniRef100_Q40477 Cluster: Ethylene-responsive transcription factor 4; n=1; Nicotiana tabacum|Rep: Ethylene-responsive transcription factor 4 - Nicotiana tabacum (Common tobacco), partial (86%)|-|887-904|#|	-4.19112	0.000183212	-4.07042	0.000268045	2.37816	0.34899	-0.0340108	1	-3.04894	0.280416	-0.977458	0.963518	2.49954	0.144282	-1.24956	0.710461	1.24316	0.7681	5.23	28.8	11.19	16.38	40.58	0	10.16	0	0	0	0	0	1.33	0	0	0	0	0	0	0	0	0	0	10.9	0	0	0	0
StET004604	AGAACAAAAATACAGAA	TC195770	TC195770|-|UniRef100_P30171 Cluster: Actin-97; n=1; Solanum tuberosum|Rep: Actin-97 - Solanum tuberosum (Potato), complete|-|1286-1302|#|	-0.217699	1	-3.27972	0.031468	-0.383538	0.960993	-1.971	0.229211	-0.159281	1	-1.72781	1	-0.188851	1	0.937905	1	0.746456	1	5.77	0	7.99	7.83	33.82	0	8.31	0	13.83	0	26.64	8.54	1.99	0	0	0	0	0	0	0	26.66	0	21.55	12.58	5.13	0	0	0
StET005146	AGATTTCAGAGTCATTG	TC195844	TC195844|-|similar to UniRef100_A7NWS2 Cluster: Chromosome chr5 scaffold_2, whole genome shotgun sequence; n=1; Vitis vinifera|Rep: Chromosome chr5 scaffold_2, whole genome shotgun sequence - Vitis vinifera (Grape), partial (84%)|-|1473-1490|#|	3.25537	0.0115188	2.49321	0.265654	-0.169118	1	0.498973	0.848899	-0.986152	0.935815	0.853039	0.749023	-3.32006	0.135116	-0.788568	0.893386	-4.09261	0.0268663	9.58	0	0	0	0	0	0	7.26	0	20.66	14.98	5.49	8.64	13.03	0	0	0	0	16.39	34.02	0	18.6	12.07	0	0	4.72	18.51	10.53
StET007284	ATCTTGAATTCTTGATT	TC195953	TC195953|-|similar to UniRef100_A7P0I6 Cluster: Chromosome chr19 scaffold_4, whole genome shotgun sequence; n=1; Vitis vinifera|Rep: Chromosome chr19 scaffold_4, whole genome shotgun sequence - Vitis vinifera (Grape), partial (88%)|-|985-1002|#|	-1.59891	0.570818	-3.00026	0.042017	-1.88663	0.322222	-0.0953719	1	-0.674539	1	-0.353615	1	1.52953	0.461741	0.363984	1	1.881	0.686278	2.87	33.88	4.79	12.82	2.9	0	12.01	15.32	0	0	0	3.66	0	0	0	0	0	2.18	0	0	0	0	0	15.09	0	0	0	0
StET007746	ATGCTTTGTTTCCTTGA	TC196120	TC196120|-|UniRef100_Q2XTD0 Cluster: Adenosylhomocysteinase; n=1; Solanum tuberosum|Rep: Adenosylhomocysteinase - Solanum tuberosum (Potato), complete|-|1800-1816|#|TC209277|-|homologue to UniRef100_Q9SWF5 Cluster: Adenosylhomocysteinase; n=1; Solanum lycopersicum|Rep: Adenosylhomocysteinase - Solanum lycopersicum (Tomato) (Lycopersicon esculentum), partial (32%)|-|848-864|#|	-2.4182	0.25466	-2.5864	0.0370374	-0.0625056	1	-0.139924	1	-3.42383	0.382779	-2.4654	0.892244	1.37483	0.494611	-1.16572	0.794393	0.209955	1	3.85	0	18.38	12.82	3.87	20.65	11.08	0	0	9.88	0	0	0	4.74	0	0	0	2.18	0	0	0	0	0	18.44	0	0	0	23.17
StET000060	AAAAAAGTTTCTGTTGT	TC196188	TC196188|-|NA|-|260-277|#|TC201867|-|NA|-|128-145|#|	-3.64968	0.064272	-4.14021	0.0288354	-4.33302	0.0508426	-3.38697	0.0985239	-1.15474	0.616064	0.507937	0.988583	-0.205377	1	2.58886	0.968871	2.3672	0.754093	6.1	74.53	15.18	0	9.66	0	15.7	3.22	0	0	0	0	1.99	0	0	0	0	0	0	0	0	80.22	0	46.11	0	0	0	0
StET009098	ATTTGTTGTTGCCATAT	TC196405	TC196405|-|UniRef100_O24370 Cluster: 13-lipoxygenase; n=1; Solanum tuberosum|Rep: 13-lipoxygenase - Solanum tuberosum (Potato), complete|-|1434-1451|#|	-4.08393	0.0158857	-3.48471	0.0280201	-1.31697	0.478353	-2.1683	0.158406	-3.43401	0.552547	-2.46407	1	1.52635	0.510293	-1.31633	0.779525	0.232962	1	2.6	0	7.99	12.82	21.26	28.16	0	0	0	0	0	0	0	0	0	0	0	0	0	0	0	0	0	16.77	0	3.54	0	0
StET016808	GCTTGAGAGCAACCAGC	TC196407	TC196407|-|homologue to UniRef100_P24629 Cluster: Heat shock cognate 70 kDa protein 1; n=1; Solanum lycopersicum|Rep: Heat shock cognate 70 kDa protein 1 - Solanum lycopersicum (Tomato) (Lycopersicon esculentum), complete|-|1831-1848|#|TC223583|-|homologue to UniRef100_P24629 Cluster: Heat shock cognate 70 kDa protein 1; n=1; Solanum lycopersicum|Rep: Heat shock cognate 70 kDa protein 1 - Solanum…	-3.49177	0.0315934	-0.466869	0.916401	1.22583	0.63098	-1.2738	0.443265	0.702272	1	-0.445167	1	0.175288	1	0.483707	1	0.648149	1	6.7	25.41	12.79	4.98	13.53	0	0	1.61	0	0	0	0	0	3.55	0	0	10.15	0	20.03	0	0	0	6.9	22.64	13.68	0	21.03	0
StET003938	ACCACCACAGTGCTAGG	TC196420	TC196420|-|homologue to UniRef100_P05414 Cluster: Peroxisomal (S)-2-hydroxy-acid oxidase; n=1; Spinacia oleracea|Rep: Peroxisomal (S)-2-hydroxy-acid oxidase - Spinacia oleracea (Spinach), partial (71%)|-|295-312|#|TC203973|-|homologue to UniRef100_Q2V3V9 Cluster: Uncharacterized protein At3g14420.3; n=1; Arabidopsis thaliana|Rep: Uncharacterized protein At3g14420.3 - Arabidopsis thaliana (Mouse-e…	-3.13785	0.0664168	-3.91368	0.00187068	-1.90135	0.300125	0.686063	0.806421	0.951125	1	-1.39513	1	2.03822	0.274224	-0.317995	0.966983	1.77565	0.819172	4.27	42.35	5.59	15.67	16.43	18.78	1.85	0	0	0	0	6.1	0	0	0	0	0	0	0	0	0	0	15.52	0	0	0	0	0
StET005553	AGGACAAGCCATCTATA	TC196535	TC196535|-|UniRef100_P80471 Cluster: Light-induced protein, chloroplast precursor; n=1; Solanum tuberosum|Rep: Light-induced protein, chloroplast precursor - Solanum tuberosum (Potato), complete|-|1164-1180|#|DR037956|-|homologue to UniRef100_P80471 Cluster: Light-induced protein, chloroplast precursor; n=1; Solanum tuberosum|Rep: Light-induced protein, chloroplast precursor - Solanum tuberosum (…	1.93262	0.446984	3.28767	0.00852159	-0.630346	0.87168	1.06286	0.630326	0.265108	1	3.28181	0.0897668	-2.40243	0.305204	-0.223808	0.973272	-2.66547	0.112811	14.83	0	0	0	0	0	5.54	10.48	0	16.17	0	0	14.63	11.85	0	29.37	18.45	20.34	25.49	0	0	40.69	0	7.55	11.97	0	31.96	0
StET030726	TTTTTGGAGTTGTGTAT	TC196535	TC196535|-|UniRef100_P80471 Cluster: Light-induced protein, chloroplast precursor; n=1; Solanum tuberosum|Rep: Light-induced protein, chloroplast precursor - Solanum tuberosum (Potato), complete|-|1062-1079|#|DR037956|-|homologue to UniRef100_P80471 Cluster: Light-induced protein, chloroplast precursor; n=1; Solanum tuberosum|Rep: Light-induced protein, chloroplast precursor - Solanum tuberosum (…	0.62176	0.666836	1.98283	0.0459516	0.9768	0.6031	1.77313	0.332243	-0.42509	1	1.40678	0.432009	0.639879	0.833733	-0.836124	0.872243	-0.18686	0.97314	73.81	81.31	22.37	65.51	12.56	45.06	41.56	69.33	64.1	90.73	72.42	18.29	89.77	364.89	227.64	218.42	36.89	79.18	144.75	0	0	75.57	66.39	14.25	10.26	56.04	84.12	120.08
StET014525	GACTTGGGTTTGAATAT	TC196592	TC196592|-|similar to UniRef100_A7QI39 Cluster: Chromosome chr17 scaffold_101, whole genome shotgun sequence; n=1; Vitis vinifera|Rep: Chromosome chr17 scaffold_101, whole genome shotgun sequence - Vitis vinifera (Grape), partial (86%)|-|1202-1219|#|	-4.61078	0.0142931	-4.76107	0.0102703	1.1671	0.688778	-1.36153	0.366956	-0.265327	1	-1.66539	1	4.02742	0.101214	-1.62242	0.705738	2.41459	0.867069	7.43	18.63	21.58	27.77	16.43	163.35	0	0	0	0	0	3.66	1.99	0	0	0	0	2.91	0	0	0	0	0	0	10.26	0	28.6	0
StET029481	TTTAGATTTTGTGTTAG	TC196601	TC196601|-|UniRef100_Q9VD49 Cluster: CG5778-PA, isoform A; n=1; Drosophila melanogaster|Rep: CG5778-PA, isoform A - Drosophila melanogaster (Fruit fly), partial (11%)|-|582-599|#|TC203414|-|NA|-|606-623|#|TC225268|-|weakly similar to UniRef100_Q6CLV5 Cluster: Kluyveromyces lactis strain NRRL Y-1140 chromosome F of strain NRRL Y- 1140 of Kluyveromyces lactis; n=1; Kluyveromyces lactis|Rep: Kluyver…	-1.5314	0.550026	-2.77646	0.00852159	1.01868	0.510564	0.920872	0.658668	0.0583832	1	-0.75698	1	3.61756	0.000942417	-1.37526	0.404804	2.33497	0.270676	3.2	0	15.18	12.82	18.36	26.29	10.16	16.93	0	0	0	8.54	0	2.37	0	0	0	4.36	0	0	0	0	0	0	0	0	0	0
StET021861	TACTGGGATTTGAATCT	TC196661	TC196661|-|homologue to UniRef100_Q07491 Cluster: Pre-pro-cysteine proteinase precursor; n=1; Solanum lycopersicum|Rep: Pre-pro-cysteine proteinase precursor - Solanum lycopersicum (Tomato) (Lycopersicon esculentum), partial (68%)|-|899-916|#|TC207258|-|homologue to UniRef100_Q07491 Cluster: Pre-pro-cysteine proteinase precursor; n=1; Solanum lycopersicum|Rep: Pre-pro-cysteine proteinase precurso…	0.504583	0.784167	1.42302	0.0211684	1.15335	0.40188	1.33965	0.0887705	1.00306	0.600401	1.31748	0.115479	0.898456	0.679109	-2.0378	0.108616	-1.14352	0.330844	7.03	5.08	1.6	4.98	8.7	0	3.69	4.84	0	7.19	4.16	6.71	9.97	10.66	14.75	18.35	5.53	11.62	9.1	3.09	0	0	0	2.52	6.84	6.49	2.52	0
StET021398	TACAGGGATTTGTATCT	TC196661	TC196661|-|homologue to UniRef100_Q07491 Cluster: Pre-pro-cysteine proteinase precursor; n=1; Solanum lycopersicum|Rep: Pre-pro-cysteine proteinase precursor - Solanum lycopersicum (Tomato) (Lycopersicon esculentum), partial (68%)|-|899-916|#|TC207258|-|homologue to UniRef100_Q07491 Cluster: Pre-pro-cysteine proteinase precursor; n=1; Solanum lycopersicum|Rep: Pre-pro-cysteine proteinase precurso…	1.74873	0.285067	2.04421	0.046556	1.49362	0.0748728	0.649497	0.493853	1.09456	0.520109	0.608923	0.978698	-0.617742	0.747055	-0.334869	0.993039	-0.952611	0.808336	3.18	0	1.6	1.42	0	0	0	5.64	3.77	0	0	4.27	9.97	4.74	10.54	9.18	0	5.08	4.55	0	0	0	1.72	3.35	3.42	5.9	9.25	4.21
StET019877	GTTTGTTTGTCTGAAAT	TC196755	TC196755|-|similar to UniRef100_A7Q8K9 Cluster: Chromosome chr5 scaffold_64, whole genome shotgun sequence; n=1; Vitis vinifera|Rep: Chromosome chr5 scaffold_64, whole genome shotgun sequence - Vitis vinifera (Grape), partial (85%)|-|2419-2436|#|	-3.8432	0.0483411	-3.242	0.0664504	-0.284151	1	-1.72957	0.497013	-1.77253	0.651849	-0.85546	1	-0.0873231	1	1.87042	1	1.75743	0.834985	3.97	33.88	3.2	0	15.46	0	8.31	0	0	0	0	0	0	0	0	0	0	0	0	0	0	0	0	54.49	0	0	0	0
StET029677	TTTCAATTGTAATCTCA	TC196773	TC196773|-|similar to UniRef100_A7PTF1 Cluster: Chromosome chr8 scaffold_29, whole genome shotgun sequence; n=1; Vitis vinifera|Rep: Chromosome chr8 scaffold_29, whole genome shotgun sequence - Vitis vinifera (Grape), partial (47%)|-|901-918|#|	-2.05687	0.264894	-3.77783	0.00638574	-2.80768	0.107786	-1.94675	0.173945	-1.1874	0.910471	-2.80506	0.791732	-0.720217	0.769393	0.842847	1	0.119665	1	25.83	94.86	69.52	11.39	19.33	56.33	30.48	2.42	2.51	29.65	0	6.71	21.28	0	0	0	0	11.62	0	49.48	0	109.29	100.01	162.64	27.36	22.42	19.35	21.07
StET009643	CAACTGCACAATGTTCG	TC196885	TC196885|-|homologue to UniRef100_Q941R1 Cluster: Transaldolase ToTAL2; n=1; Solanum lycopersicum|Rep: Transaldolase ToTAL2 - Solanum lycopersicum (Tomato) (Lycopersicon esculentum), complete|-|1371-1388|#|	2.33674	2.6196e-06	1.63735	0.281585	0.415679	0.930181	0.589854	0.878393	0.392176	1	-0.535286	1	-0.629861	0.809219	0.0663213	1	-0.582593	0.883501	10.66	0	6.39	7.12	0	0	9.24	15.32	23.88	31.44	31.63	21.34	26.6	4.74	40.05	27.53	0	9.44	10.92	0	0	18.6	0	11.74	10.26	11.8	9.25	37.92
StET027962	TTCCACTTTGGTTTAGA	TC196999	TC196999|-|similar to UniRef100_O82161 Cluster: Phi-1 protein; n=1; Nicotiana tabacum|Rep: Phi-1 protein - Nicotiana tabacum (Common tobacco), complete|-|990-1007|#|	-3.48767	0.225329	-5.84193	0.00187068	-2.75345	0.279312	-3.76274	0.0512459	-5.54563	0.185404	-4.57248	0.988583	0.429879	0.985847	0.0553777	0.945593	0.484549	1	19.11	135.51	65.53	0	114.02	65.72	2.77	0	0	26.05	0	0	3.32	0	0	0	0	0	0	81.96	0	0	71.56	114.85	0	0	0	0
StET017771	GGGTCCACGGTTCACCA	TC197128	TC197128|-|similar to UniRef100_A7QMU2 Cluster: Chromosome chr14 scaffold_128, whole genome shotgun sequence; n=1; Vitis vinifera|Rep: Chromosome chr14 scaffold_128, whole genome shotgun sequence - Vitis vinifera (Grape), partial (74%)|-|508-525|#|	-1.47054	0.610748	-3.69909	0.0265377	0.0659278	1	-0.599791	0.838026	-1.5257	0.715942	-1.7377	0.695745	0.840437	0.801017	-0.173556	1	0.657659	1	7.02	27.1	15.98	3.56	0	45.06	6.46	1.61	0	16.17	14.15	0	1.99	2.37	0	0	0	0	0	0	26.66	0	19.83	0	5.13	7.67	10.94	0
StET004373	ACTGTTGTCCTGGGTCA	TC197293	TC197293|-|weakly similar to UniRef100_A7P929 Cluster: Chromosome chr3 scaffold_8, whole genome shotgun sequence; n=1; Vitis vinifera|Rep: Chromosome chr3 scaffold_8, whole genome shotgun sequence - Vitis vinifera (Grape), partial (14%)|-|1294-1311|#|	-0.932569	0.587776	-2.71569	0.00232866	0.239516	0.991348	1.31313	0.311273	0.656646	0.421227	-0.54393	0.717788	2.36274	0.170447	-0.317506	0.979318	2.03413	0.109193	16.3	64.37	15.98	61.24	32.85	73.23	13.85	31.44	33.94	0	19.98	21.34	24.6	8.29	0	9.18	10.15	7.26	0	0	0	0	7.76	21.8	13.68	16.52	0	0
StET011007	CCACATTTTTTTCCAGT	TC197370	TC197370|-|weakly similar to UniRef100_Q9FXD2 Cluster: F12A21.19; n=2; Arabidopsis thaliana|Rep: F12A21.19 - Arabidopsis thaliana (Mouse-ear cress), partial (37%)|-|812-829|#|	3.65369	0.00628656	3.70361	0.101429	-0.165195	1	0.401503	0.962267	0.132503	1	-2.33131	0.225838	-1.52891	0.479553	-1.29572	0.602777	-2.76183	0.00105962	6.65	0	1.6	0	0	0	0	28.22	20.11	0	26.64	9.15	7.31	0	80.1	0	11.99	10.9	0	0	0	0	0	7.55	8.55	0	12.62	0
StET022535	TATAATAAATTATAGTA	TC197485	TC197485|-|similar to UniRef100_A7PSY6 Cluster: Chromosome chr8 scaffold_29, whole genome shotgun sequence; n=1; Vitis vinifera|Rep: Chromosome chr8 scaffold_29, whole genome shotgun sequence - Vitis vinifera (Grape), partial (80%)|-|1519-1536|#|TC215440|-|NA|-|543-560|#|	3.70504	0.0608383	3.92699	0.032743	-2.63826	0.233117	-0.362253	0.97531	0.231214	1	0.582653	0.935363	-3.99547	0.180033	1.66449	1	-2.42931	0.313215	9.11	0	0	0	0	0	0	1.61	21.37	0	35.79	4.27	19.28	5.92	0	23.86	0	26.15	29.13	94.33	0	0	0	15.93	0	10.03	0	0
StET002712	AATCGGGTTGATGAATA	TC197553	TC197553|-|homologue to UniRef100_Q4LDR0 Cluster: Heat shock protein; n=1; Solanum lycopersicum|Rep: Heat shock protein - Solanum lycopersicum (Tomato) (Lycopersicon esculentum), partial (54%)|-|1181-1198|#|CV497666|-|UniRef100_Q4LDR0 Cluster: Heat shock protein; n=1; Solanum lycopersicum|Rep: Heat shock protein - Solanum lycopersicum (Tomato) (Lycopersicon esculentum), partial (12%)|-|374-391|#|	2.80317	0.163669	3.78788	0.0256412	-3.62405	0.0506593	-1.3686	0.5138	-2.86707	0.140366	-1.16217	0.529798	-3.60262	0.144316	-0.806935	0.894574	-4.48049	4.11052689172347e-11	7.1	0	0	0	0	0	0	11.29	0	8.98	17.48	5.49	0	4.74	0	33.04	33.2	2.18	12.75	40.2	30.14	0	0	0	11.97	0	0	0
StET018727	GTCTATATAGAGGAACT	TC197677	TC197677|-|similar to UniRef100_A7QMG8 Cluster: Chromosome chr19 scaffold_126, whole genome shotgun sequence; n=1; Vitis vinifera|Rep: Chromosome chr19 scaffold_126, whole genome shotgun sequence - Vitis vinifera (Grape), partial (68%)|-|2381-2398|#|TC211213|-|similar to UniRef100_A7QMG8 Cluster: Chromosome chr19 scaffold_126, whole genome shotgun sequence; n=1; Vitis vinifera|Rep: Chromosome chr…	-1.34465	0.71232	-3.73866	0.0395698	0.733617	0.816867	0.604669	0.852302	-1.84341	0.680506	1.00236	0.759468	1.42136	0.538465	-0.14904	1	1.27596	0.982776	6.11	0	16.78	4.98	57.01	0	5.54	0	23.88	0	0	4.88	3.32	0	0	0	0	0	0	0	12.75	0	0	11.74	3.42	11.21	0	40.03
StET028295	TTCTTTCTACTTTGTAG	TC197690	TC197690|-|similar to UniRef100_A7QCD7 Cluster: Chromosome undetermined scaffold_77, whole genome shotgun sequence; n=1; Vitis vinifera|Rep: Chromosome undetermined scaffold_77, whole genome shotgun sequence - Vitis vinifera (Grape), partial (32%)|-|768-785|#|	3.07797	0.0190582	-0.291197	1	1.66767	0.349072	1.86979	0.340189	0.824417	0.999792	0.871206	0.825168	0.283766	1	-0.427589	1	-0.13101	1	5.22	0	7.19	0	0	0	0	33.05	38.96	3.59	22.48	6.71	12.63	0	0	0	0	4.36	0	0	0	0	0	0	6.84	13.57	0	14.75
StET013654	GAAATTCTCAAATTATC	TC197709	TC197709|-|homologue to UniRef100_Q76MS4 Cluster: LEXYL2 protein; n=1; Solanum lycopersicum|Rep: LEXYL2 protein - Solanum lycopersicum (Tomato) (Lycopersicon esculentum), partial (33%)|-|808-825|#|TC211443|-|homologue to UniRef100_Q76MS4 Cluster: LEXYL2 protein; n=1; Solanum lycopersicum|Rep: LEXYL2 protein - Solanum lycopersicum (Tomato) (Lycopersicon esculentum), partial (31%)|-|663-680|#|	-1.63653	0.0116014	-1.30415	0.119993	-0.972356	0.495577	-1.53067	0.30433	-1.04291	0.697748	-1.70896	0.235761	0.393851	0.725669	-0.746026	0.566832	-0.353353	0.849775	126.48	387.9	282.88	107.52	318.87	184	144.99	41.92	50.28	63.78	85.74	130.48	57.19	34.36	139.12	104.62	34.12	95.89	136.56	324.73	82.3	91.85	265.54	168.51	136.82	106.77	17.66	115.87
StET001629	AAGAAAATACACTGAAA	TC197759	TC197759|-|weakly similar to UniRef100_A7QVL5 Cluster: Chromosome chr16 scaffold_189, whole genome shotgun sequence; n=1; Vitis vinifera|Rep: Chromosome chr16 scaffold_189, whole genome shotgun sequence - Vitis vinifera (Grape), partial (8%)|-|655-672|#|	2.00704	0.361555	4.30544	1.41058e-06	-0.982197	0.706673	1.12901	0.628855	-0.193196	1	-1.82425	1	-2.55993	0.321895	-0.0469673	0.96563	-2.56031	0.37251	6.85	0	0	0	0	0	0	8.06	0	0	0	4.27	7.98	5.92	44.26	20.19	24.9	10.17	20.94	0	34.78	0	0	0	0	12.39	0	0
StET028894	TTGGTTTATATTGTTGA	TC197763	TC197763|-|NA|-|1156-1173|#|	-1.08067	0.726555	-3.59379	0.0263233	0.151973	1	-1.31627	0.491708	-3.40898	0.543573	-2.4285	1	1.26815	0.644856	-0.931652	0.858536	0.340196	1	4.4	0	5.59	14.24	41.55	0	12.01	16.93	2.51	0	0	4.88	8.64	0	0	0	0	0	0	0	0	0	23.28	0	0	0	0	16.85
StET001201	AACACAACAATGTTCTC	TC197777	TC197777|-|homologue to UniRef100_Q852T2 Cluster: Vacuolar processing enzyme-1b; n=1; Nicotiana tabacum|Rep: Vacuolar processing enzyme-1b - Nicotiana tabacum (Common tobacco), partial (58%)|-|276-292|#|TC202059|-|similar to UniRef100_Q852T2 Cluster: Vacuolar processing enzyme-1b; n=1; Nicotiana tabacum|Rep: Vacuolar processing enzyme-1b - Nicotiana tabacum (Common tobacco), partial (71%)|-|455-4…	3.98429	0.172484	5.07326	0.0356785	3.79581	0.0529765	2.76792	0.114177	-0.407935	1	-2.99246	0.988583	-0.158269	1	-3.6311	0.0280133	-3.7461	0.0395009	12.15	0	0	0	0	0	0	86.26	15.08	0	0	0	3.99	21.32	71.67	138.58	0	3.63	0	0	0	0	0	0	0	0	0	0
StET022403	TAGTTTCACTATCTGGT	TC197811	TC197811|-|UniRef100_P43349 Cluster: Translationally-controlled tumor protein homolog; n=1; Solanum tuberosum|Rep: Translationally-controlled tumor protein homolog - Solanum tuberosum (Potato), complete|-|687-704|#|TC207952|-|UniRef100_P43349 Cluster: Translationally-controlled tumor protein homolog; n=1; Solanum tuberosum|Rep: Translationally-controlled tumor protein homolog - Solanum tuberosum …	1.60959	0.0403354	1.31898	0.137835	0.371727	0.65359	0.259369	0.874673	0.493639	0.833958	0.575881	0.860429	-1.15735	0.34927	0.12105	1	-1.05401	0.62174	6.22	0	0	2.14	1.93	7.51	4.62	7.26	6.28	8.98	6.66	7.93	9.97	5.92	6.32	5.51	8.3	6.54	6.37	0	6.96	9.3	5.17	8.38	5.13	6.49	8.41	8.43
StET007291	ATCTTGGGTCTTCTAAT	TC197925	TC197925|-|homologue to UniRef100_Q2PQJ0 Cluster: EIN3-binding F-box protein 2; n=1; Solanum lycopersicum|Rep: EIN3-binding F-box protein 2 - Solanum lycopersicum (Tomato) (Lycopersicon esculentum), partial (67%)|-|1467-1484|#|TC202870|-|NA|-|645-662|#|TC223878|-|UniRef100_Q9SXR9 Cluster: LeArcA1 protein; n=1; Solanum lycopersicum|Rep: LeArcA1 protein - Solanum lycopersicum (Tomato) (Lycopersicon…	3.00429	0.22443	3.25568	0.0356785	-0.111471	1	1.06917	0.513909	-0.0190457	1	-0.117214	1	-1.36718	0.540197	-0.634177	0.924953	-2.00284	0.292668	4.04	0	0	0	0	0	0	0	16.34	12.58	22.48	1.83	0	9.48	0	20.19	20.29	7.26	0	0	0	0	0	8.38	0	0	0	12.64
StET019282	GTTACTAGATAGCTTTT	TC198052	TC198052|-|similar to UniRef100_A7NXI7 Cluster: Chromosome chr5 scaffold_2, whole genome shotgun sequence; n=1; Vitis vinifera|Rep: Chromosome chr5 scaffold_2, whole genome shotgun sequence - Vitis vinifera (Grape), partial (36%)|-|1277-1294|#|	2.01187	0.0255281	2.85501	0.151368	-0.448697	0.997994	0.583676	0.863303	0.820096	0.966851	2.5873	0.193998	-1.65888	0.598664	2.09827	1	0.430088	1	8.92	0	7.19	0	0	0	4.62	6.45	7.54	8.98	19.98	14.02	12.63	9.48	0	48.64	0	5.81	51.89	0	53.32	0	0	0	0	0	34.49	0
StET017011	GGAAGATTTATAGGAAC	TC198086	TC198086|-|NA|-|669-685|#|TC198713|-|NA|-|701-717|#|CV429233|-|homologue to UniRef100_A7NWN0 Cluster: Chromosome chr5 scaffold_2, whole genome shotgun sequence; n=2; Vitis vinifera|Rep: Chromosome chr5 scaffold_2, whole genome shotgun sequence - Vitis vinifera (Grape), partial (13%)|-|742-758|#|	-0.698173	0.872431	-3.66925	0.00543899	1.83632	0.313546	0.227232	0.956618	-0.349863	1	-2.31645	0.0684717	1.79122	0.362718	-1.42253	0.587047	0.352234	1	10.19	30.49	11.19	14.24	0	43.18	21.24	0	33.94	12.58	0	23.17	3.32	3.55	0	0	0	1.45	0	0	0	0	20.69	6.71	0	8.85	47.1	0
StET016742	GCTTAAAGAACTAAAAA	TC198313	TC198313|-|similar to UniRef100_A7PVI8 Cluster: Chromosome chr9 scaffold_33, whole genome shotgun sequence; n=1; Vitis vinifera|Rep: Chromosome chr9 scaffold_33, whole genome shotgun sequence - Vitis vinifera (Grape), partial (86%)|-|948-965|#|	-1.56749	0.0274466	-0.880054	0.596527	-0.974847	0.534723	-0.861713	0.295996	0.296793	1	-1.14084	0.889779	-0.0624198	1	0.455037	0.909566	0.394582	0.911668	50.57	86.39	132.65	17.8	88.9	93.88	57.26	28.22	25.14	30.54	41.62	15.24	17.95	17.77	0	16.52	56.26	70.46	70.1	88.14	38.25	72.09	137.08	51.14	100.9	92.62	46.26	58.99
StET008367	ATTAGATTTGTTGCATT	TC198378	TC198378|-|similar to UniRef100_Q9SKM6 Cluster: En/Spm-like transposon protein; n=1; Arabidopsis thaliana|Rep: En/Spm-like transposon protein - Arabidopsis thaliana (Mouse-ear cress), partial (14%)|-|741-758|#|	-4.38795	0.0237582	-1.48819	0.578786	-2.79111	0.0960884	-0.757294	0.748199	-2.97355	0.335107	-2.40297	0.586127	0.20884	1	-0.072243	1	0.136171	1	9.54	40.65	14.38	10.68	0	60.08	5.54	0	3.77	0	0	0	0	2.37	37.94	0	0	7.99	0	0	44.05	22.09	0	28.5	17.1	0	10.09	0
StET021255	TACAAAAAGCTGTTGTA	TC198414	TC198414|-|similar to UniRef100_Q8LAA6 Cluster: Probable aquaporin PIP1-5; n=2; Arabidopsis thaliana|Rep: Probable aquaporin PIP1-5 - Arabidopsis thaliana (Mouse-ear cress), partial (98%)|-|1000-1017|#|	-3.89898	0.0155251	-0.21003	1	-1.6104	0.372485	-0.588006	0.892578	-0.236684	1	-0.826657	1	0.658887	0.83864	0.805979	1	1.46141	0.893888	8.1	0	39.16	20.65	35.75	0	12.01	0	0	0	0	0	2.66	0	0	29.37	59.95	4.36	0	0	41.73	0	10.35	9.22	6.84	15.34	0	0
StET019073	GTGTAAACTGAAAAATG	TC198571	TC198571|-|similar to UniRef100_A7NV45 Cluster: Chromosome chr18 scaffold_1, whole genome shotgun sequence; n=1; Vitis vinifera|Rep: Chromosome chr18 scaffold_1, whole genome shotgun sequence - Vitis vinifera (Grape), partial (39%)|-|880-897|#|TC207925|-|similar to UniRef100_A7NV45 Cluster: Chromosome chr18 scaffold_1, whole genome shotgun sequence; n=1; Vitis vinifera|Rep: Chromosome chr18 scaff…	-1.48619	0.464125	3.0316	0.0489092	2.35938	0.0920606	2.65347	0.139651	-0.882111	0.980618	1.02636	0.772138	0.371082	1	-1.11116	0.883955	-0.820978	0.838145	8.2	0	0	7.12	0	0	4.62	1.61	0	0	0	0	1.33	21.32	0	4.59	69.17	18.89	26.4	0	0	2.33	0	0	8.55	5.9	12.62	0
StET020630	TAAGCAGAGAACAACAG	TC198594	TC198594|-|similar to UniRef100_A7QKV0 Cluster: Chromosome chr8 scaffold_115, whole genome shotgun sequence; n=1; Vitis vinifera|Rep: Chromosome chr8 scaffold_115, whole genome shotgun sequence - Vitis vinifera (Grape), partial (49%)|-|305-322|#|	2.58919	0.0279097	0.449142	0.991171	-2.71624	0.140184	0.583457	0.863439	-1.37626	0.767732	-0.518773	1	-2.69436	0.261932	1.69624	0.947866	-1.17484	0.779041	3.11	0	0	0	0	0	0	7.26	5.03	8.09	0	4.88	9.31	0	0	0	0	2.18	0	0	0	24.42	0	0	13.68	0	0	0
StET029497	TTTAGCTGTTGGGATGG	TC198694	TC198694|-|weakly similar to UniRef100_A7Q214 Cluster: Chromosome chr13 scaffold_45, whole genome shotgun sequence; n=1; Vitis vinifera|Rep: Chromosome chr13 scaffold_45, whole genome shotgun sequence - Vitis vinifera (Grape), partial (38%)|-|559-576|#|	2.72009	0.0351408	1.19166	0.485653	-2.84286	0.109772	-0.119461	1	2.13971	0.490655	2.88795	0.0910869	-1.0426	0.676474	2.86493	0.797976	1.93725	0.592625	7.11	0	2.4	5.7	9.66	0	0	39.5	59.07	18.87	23.31	10.37	2.66	11.85	0	0	25.82	7.26	2.73	0	0	25.58	14.66	0	0	0	0	0
StET010802	CATTGGGCATTTCTTGA	TC198937	TC198937|-|UniRef100_O04890 Cluster: Endo-1,4-beta-glucanase; n=1; Solanum lycopersicum|Rep: Endo-1,4-beta-glucanase - Solanum lycopersicum (Tomato) (Lycopersicon esculentum), partial (27%)|-|683-699|#|TC209248|-|UniRef100_O04890 Cluster: Endo-1,4-beta-glucanase; n=1; Solanum lycopersicum|Rep: Endo-1,4-beta-glucanase - Solanum lycopersicum (Tomato) (Lycopersicon esculentum), partial (39%)|-|912-9…	-3.59925	0.00312552	-0.710372	0.747754	-0.920534	0.665896	-0.419558	0.909385	-3.27678	0.222909	-1.20826	0.873624	1.27182	0.494611	-0.336745	0.968871	0.921337	0.873283	5.95	38.96	26.37	9.97	17.39	0	8.31	0	0	0	0	0	3.32	9.48	0	0	25.82	3.63	16.39	0	16.23	0	0	12.58	8.55	0	0	0
StET020119	TAAAATCAGCAAGTTAA	TC199138	TC199138|-|UniRef100_Q9FS29 Cluster: Cysteine synthase; n=1; Solanum tuberosum|Rep: Cysteine synthase - Solanum tuberosum (Potato), complete|-|1259-1276|#|	-0.0715002	1	-1.66468	0.0263233	-0.91487	0.202292	-0.882902	0.313655	-1.00471	0.724672	-2.91585	0.39575	-0.0794897	1	-0.599525	0.842155	-0.678753	0.705299	79.81	50.82	213.36	105.39	102.43	99.51	82.19	66.91	59.07	113.19	119.04	166.45	72.48	20.14	50.59	31.2	16.6	60.29	20.94	160.82	53.32	72.09	206.91	135.81	58.15	80.82	26.92	73.73
StET010241	CAGCAGAGACCAAGAAC	TC199524	TC199524|-|homologue to UniRef100_Q672Q6 Cluster: Photosystem II oxygen-evolving complex protein 3 precursor; n=1; Solanum lycopersicum|Rep: Photosystem II oxygen-evolving complex protein 3 precursor - Solanum lycopersicum (Tomato) (Lycopersicon esculentum), complete|-|680-697|#|TC205044|-|homologue to UniRef100_Q672Q6 Cluster: Photosystem II oxygen-evolving complex protein 3 precursor; n=1; Sola…	-0.713008	0.249645	-1.26388	0.0265377	-0.84858	0.233328	-1.44358	0.0649299	-0.570893	0.677271	-2.00121	0.141656	0.158773	1	-0.0872448	1	0.0712206	1	5.88	11.86	12.79	7.12	12.56	7.51	8.31	3.22	3.77	10.78	8.32	6.71	2.66	0	0	3.67	7.38	4.36	3.64	9.28	12.75	10.46	4.31	5.87	15.39	5.31	2.52	0
StET022649	TATAGATGATATTGACT	TC199544	TC199544|-|similar to UniRef100_A7Q7P2 Cluster: Chromosome chr18 scaffold_61, whole genome shotgun sequence; n=1; Vitis vinifera|Rep: Chromosome chr18 scaffold_61, whole genome shotgun sequence - Vitis vinifera (Grape), partial (70%)|-|1245-1262|#|	3.3788	0.0332512	2.20658	0.245817	-0.940312	0.643589	-2.60729	0.0979891	-0.254658	1	-0.0681762	1	-2.20639	0.339927	-0.187192	1	-2.49873	0.0699862	4.05	0	1.6	0	0	0	0	13.7	17.6	34.14	0	6.1	4.65	11.85	0	0	0	1.45	14.57	0	24.34	0	0	0	6.84	10.62	0	0
StET023699	TATTTTATACATTATAA	TC199650	TC199650|-|homologue to UniRef100_Q40143 Cluster: Cysteine proteinase 3 precursor; n=1; Solanum lycopersicum|Rep: Cysteine proteinase 3 precursor - Solanum lycopersicum (Tomato) (Lycopersicon esculentum), partial (43%)|-|773-790|#|TC204070|-|homologue to UniRef100_Q40143 Cluster: Cysteine proteinase 3 precursor; n=1; Solanum lycopersicum|Rep: Cysteine proteinase 3 precursor - Solanum lycopersicum…	1.63636	0.126751	2.61771	0.0140437	-0.110208	1	1.37825	0.0749109	0.937855	0.468536	1.01284	0.645965	-0.85084	0.505275	-0.700924	0.840218	-1.53776	0.255518	5.14	3.39	0	2.85	0	0	0	6.45	2.51	4.49	6.66	6.1	3.32	13.03	21.08	11.01	0	9.44	9.1	3.09	4.64	3.49	1.72	0	6.84	2.36	3.36	0
StET021011	TAATGTATACATTATAA	TC199650	TC199650|-|homologue to UniRef100_Q40143 Cluster: Cysteine proteinase 3 precursor; n=1; Solanum lycopersicum|Rep: Cysteine proteinase 3 precursor - Solanum lycopersicum (Tomato) (Lycopersicon esculentum), partial (43%)|-|773-790|#|TC204070|-|homologue to UniRef100_Q40143 Cluster: Cysteine proteinase 3 precursor; n=1; Solanum lycopersicum|Rep: Cysteine proteinase 3 precursor - Solanum lycopersicum…	1.03234	0.4961	2.22668	0.0459516	0.113605	1	0.409012	0.799731	1.31006	0.516568	1.11727	0.432009	-0.862192	0.645166	0.115224	1	-0.80056	0.834009	3.49	0	0	2.14	2.9	0	0	3.22	0	2.7	4.16	4.88	2.66	5.92	6.32	7.34	3.69	5.08	16.39	0	0	2.33	6.04	0	6.84	5.31	0	0
StET012420	CTGATATGTCATCTGCA	TC199715	TC199715|-|homologue to UniRef100_Q6T2D2 Cluster: PII-like protein; n=1; Solanum lycopersicum|Rep: PII-like protein - Solanum lycopersicum (Tomato) (Lycopersicon esculentum), complete|-|579-596|#|TC212528|-|homologue to UniRef100_Q6T2D2 Cluster: PII-like protein; n=1; Solanum lycopersicum|Rep: PII-like protein - Solanum lycopersicum (Tomato) (Lycopersicon esculentum), complete|-|619-636|#|BM11347…	2.35852	0.146861	4.17895	0.0132492	2.52157	0.121379	1.12513	0.599666	0.377147	1	-0.950617	1	-0.470231	0.978984	-0.587579	0.978941	-1.18503	0.762714	7.78	0	0	2.85	0	0	0	10.48	0	7.19	14.98	0	10.64	8.29	82.2	25.7	50.73	0	8.19	0	0	0	0	0	8.55	30.68	11.78	23.17
StET025722	TGCTTCAGATACCCCTA	TC199957	TC199957|-|homologue to UniRef100_Q40527 Cluster: Nt-rab7b protein; n=1; Nicotiana tabacum|Rep: Nt-rab7b protein - Nicotiana tabacum (Common tobacco), partial (82%)|-|810-827|#|	2.11084	0.328653	3.14856	0.0391597	0.543457	0.915887	1.29605	0.513727	-0.761914	0.980143	-0.900794	0.976534	-1.55284	0.440574	-0.7477	0.902974	-2.35207	0.069251	7.83	0	2.4	0	0	0	3.69	16.93	23.88	0	0	6.1	2.66	20.14	46.37	22.94	0	14.53	2.73	0	0	0	19.83	5.87	0	0	42.06	0
StET017851	GGTACTCCAGACCAAAT	TC200012	TC200012|-|similar to UniRef100_A7P4I3 Cluster: Chromosome chr4 scaffold_6, whole genome shotgun sequence; n=1; Vitis vinifera|Rep: Chromosome chr4 scaffold_6, whole genome shotgun sequence - Vitis vinifera (Grape), partial (47%)|-|608-625|#|BG595017|-|similar to UniRef100_A7P4I3 Cluster: Chromosome chr4 scaffold_6, whole genome shotgun sequence; n=1; Vitis vinifera|Rep: Chromosome chr4 scaffold_…	3.83035	0.00815055	1.26025	0.533236	-0.43096	0.967941	-1.60274	0.492922	2.45258	0.598361	0.287297	1	-3.74801	0.184108	2.96572	0.937862	-0.952537	0.851801	6.55	0	0	0	0	0	0	41.92	10.06	13.48	19.98	1.83	4.65	0	0	0	0	7.26	0	0	0	37.21	0	0	44.47	17.7	0	0
StET023493	TATTGGCTCTTATAGAT	TC200124	TC200124|-|weakly similar to UniRef100_A7PU90 Cluster: Chromosome chr7 scaffold_31, whole genome shotgun sequence; n=1; Vitis vinifera|Rep: Chromosome chr7 scaffold_31, whole genome shotgun sequence - Vitis vinifera (Grape), partial (46%)|-|1393-1410|#|	-0.741127	0.754561	-2.08496	0.0374872	0.221978	0.982633	-0.307048	0.889155	-0.519595	1	-1.79013	0.989766	0.47956	0.776086	-0.32055	0.972143	0.154795	1	5.95	6.78	7.99	15.67	12.56	13.14	2.77	1.61	21.37	0	5.83	3.66	3.32	0	6.32	4.59	0	0	1.82	9.28	17.39	8.14	5.17	1.68	0	7.08	15.98	0
StET018445	GTATGGTGATCACAAGA	TC200448	TC200448|-|similar to UniRef100_A7PCZ5 Cluster: Chromosome chr17 scaffold_12, whole genome shotgun sequence; n=1; Vitis vinifera|Rep: Chromosome chr17 scaffold_12, whole genome shotgun sequence - Vitis vinifera (Grape), partial (76%)|-|1019-1036|#|	2.32139	0.29024	3.13072	0.0356785	-1.14469	0.625645	0.837555	0.696037	-2.55878	0.613567	0.518003	0.968528	-2.70379	0.241305	0.547356	1	-2.18558	0.309035	5.88	0	1.6	0	0	0	0	21.77	0	0	9.16	0	3.32	20.14	0	20.19	17.52	4.36	0	0	0	0	27.59	11.74	0	0	10.09	0
StET017372	GGATTCAGTTTGTTTGA	TC200716	TC200716|-|homologue to UniRef100_Q307Z8 Cluster: 60S acidic ribosomal protein P0; n=1; Solanum tuberosum|Rep: 60S acidic ribosomal protein P0 - Solanum tuberosum (Potato), complete|-|1182-1199|#|TC218164|-|homologue to UniRef100_Q307Z8 Cluster: 60S acidic ribosomal protein P0; n=1; Solanum tuberosum|Rep: 60S acidic ribosomal protein P0 - Solanum tuberosum (Potato), partial (20%)|-|180-197|#|	1.23684	0.397877	1.82005	0.0379046	-0.131841	1	0.142442	0.970935	-0.240823	0.995378	-0.239869	1	-1.46644	0.341953	-0.955162	0.654001	-2.42683	0.00331127	3.77	0	2.4	1.42	0	0	0	2.42	0	5.39	1.66	3.05	5.98	8.29	4.22	0	7.38	4.36	6.37	4.64	2.32	3.49	11.21	0	0	0	5.89	0
StET015422	GATGAACTTAGAGGAGA	TC200796	TC200796|-|similar to UniRef100_A7NV49 Cluster: Chromosome chr18 scaffold_1, whole genome shotgun sequence; n=1; Vitis vinifera|Rep: Chromosome chr18 scaffold_1, whole genome shotgun sequence - Vitis vinifera (Grape), partial (56%)|-|417-434|#|	-5.31124	0.000179124	-4.32833	0.00122902	-1.81782	0.357083	-1.90084	0.3026	-1.93615	0.767732	-3.51153	0.799182	0.744943	0.786196	-0.332486	0.948407	0.412439	1	8.49	37.27	11.99	12.11	75.37	0	31.4	0	0	0	0	0	0	0	0	0	0	2.18	0	0	26.66	48.83	16.38	6.71	0	0	0	0
StET006605	ATATAAAATATGAGAAT	TC200855	TC200855|-|homologue to UniRef100_Q9SXS8 Cluster: Ethylene-responsive transcription factor 3; n=1; Nicotiana tabacum|Rep: Ethylene-responsive transcription factor 3 - Nicotiana tabacum (Common tobacco), partial (96%)|-|1071-1087|#|	1.48542	0.622428	3.16661	0.0281143	-0.950348	0.808203	0.303076	1	1.9077	0.700565	-1.2912	1	-1.66141	0.560886	0.655411	1	-1.04673	0.785951	6.53	0	6.39	0	0	0	0	0	0	0	0	13.41	13.96	15.4	16.86	25.7	46.11	0	12.75	0	0	0	0	0	32.49	0	0	0
StET006355	ATAATATCGGTTCTGAA	TC201124	TC201124|-|similar to UniRef100_A7P2R4 Cluster: Chromosome chr1 scaffold_5, whole genome shotgun sequence; n=2; Vitis vinifera|Rep: Chromosome chr1 scaffold_5, whole genome shotgun sequence - Vitis vinifera (Grape), partial (14%)|-|763-780|#|	2.98098	0.259075	3.8381	0.015751	-0.18642	1	-2.74983	0.0900572	-0.402279	1	-0.996639	1	-3.32365	0.182826	0.741287	1	-2.61779	0.227287	7.91	0	1.6	0	0	0	0	26.6	28.91	0	0	4.27	0	5.92	0	18.35	62.72	4.36	11.83	37.11	35.93	0	0	0	5.13	0	7.57	48.45
StET029714	TTTCATTTGCTTCATAA	TC201247	TC201247|-|similar to UniRef100_Q03666 Cluster: Probable glutathione S-transferase; n=1; Nicotiana tabacum|Rep: Probable glutathione S-transferase - Nicotiana tabacum (Common tobacco), partial (98%)|-|717-734|#|	0.249422	1	2.73665	0.0389776	1.06985	0.728815	2.63595	0.102664	-0.64821	1	3.12697	0.193847	-1.27396	0.619528	1.44829	0.96563	0.182742	1	20.3	0	4	17.09	0	0	0	9.67	0	0	0	0	16.62	73.45	42.16	10.1	26.75	26.15	10.92	0	0	29.07	23.28	0	8.55	0	30.28	16.85
StET020917	TAATGAAAGAGTGTTCC	TC201346	TC201346|-|weakly similar to UniRef100_A7QZF3 Cluster: Chromosome undetermined scaffold_272, whole genome shotgun sequence; n=1; Vitis vinifera|Rep: Chromosome undetermined scaffold_272, whole genome shotgun sequence - Vitis vinifera (Grape), partial (55%)|-|851-868|#|	-3.57889	0.0326779	-2.98211	0.0563969	2.5916	0.185802	0.130577	1	1.04765	0.863322	-1.042	1	2.85806	0.13219	-1.69614	0.3894	1.24107	0.897684	2.53	0	0	11.39	18.36	15.02	3.69	0	0	0	0	0	0	0	0	0	0	0	0	0	0	0	0	0	0	0	0	16.85
StET023552	TATTGTTGTGTAATATC	TC201353	TC201353|-|similar to UniRef100_A7P1K4 Cluster: Chromosome chr19 scaffold_4, whole genome shotgun sequence; n=1; Vitis vinifera|Rep: Chromosome chr19 scaffold_4, whole genome shotgun sequence - Vitis vinifera (Grape), partial (76%)|-|1114-1131|#|	2.60601	0.0308961	2.50106	0.201214	-1.36742	0.609992	-1.20878	0.678687	3.2681	0.509395	1.28554	0.49213	-2.94148	0.273646	3.35543	0.924222	0.408991	1	11.32	3.39	9.59	0	0	0	0	20.15	11.31	33.24	28.3	6.1	8.64	15.4	0	15.6	0	6.54	48.25	89.69	0	0	0	41.92	5.13	19.47	26.08	0
StET017333	GGATGATCCAGAGGAGT	TC201665	TC201665|-|similar to UniRef100_P37117 Cluster: Cytochrome P450 71A4; n=1; Solanum melongena|Rep: Cytochrome P450 71A4 - Solanum melongena (Eggplant) (Aubergine), partial (65%)|-|1063-1080|#|	1.86326	0.527842	3.45258	0.0381821	-1.53449	0.424325	0.607436	0.789678	1.77113	0.671605	2.02364	0.289085	-1.50795	0.529465	1.53852	0.930628	0.0471989	1	2.87	0	0	0	0	0	0	0	0	16.17	0	4.27	0	9.48	0	23.86	0	7.99	20.94	0	0	0	0	10.06	0	0	0	0
StET027989	TTCCCTGATCACATCAG	TC202026	TC202026|-|similar to UniRef100_A7PZF5 Cluster: Chromosome chr15 scaffold_40, whole genome shotgun sequence; n=1; Vitis vinifera|Rep: Chromosome chr15 scaffold_40, whole genome shotgun sequence - Vitis vinifera (Grape), partial (29%)|-|737-754|#|	0.137965	1	4.05426	0.0310451	0.508138	0.893009	-0.0857514	1	-0.154597	1	2.2865	0.189519	-2.7884	0.251035	2.83993	0.864922	0.0471989	1	6.06	0	0	0	0	0	0	0	5.03	0	0	0	0	5.92	35.83	26.61	44.27	1.45	0	0	30.14	0	0	0	11.97	8.85	0	16.85
StET004052	ACCTGTCATCGTCGAAA	TC202103	TC202103|-|similar to UniRef100_A9TQW5 Cluster: Predicted protein; n=1; Physcomitrella patens subsp. patens|Rep: Predicted protein - Physcomitrella patens subsp. patens, partial (23%)|-|1306-1323|#|	-1.26462	0.725142	-3.44876	0.00802493	-0.890143	0.636178	-0.873771	0.640139	-1.87991	0.672144	-0.457981	1	1.60273	0.385431	0.226756	1	1.80941	0.657817	3.1	25.41	8.79	18.51	0	13.14	4.62	0	26.39	0	0	0	1.99	0	0	0	0	0	0	0	0	0	0	7.55	10.26	5.31	0	0
StET004037	ACCTATACGGTCTTGAA	TC202295	TC202295|-|similar to UniRef100_A7PI77 Cluster: Chromosome chr13 scaffold_17, whole genome shotgun sequence; n=1; Vitis vinifera|Rep: Chromosome chr13 scaffold_17, whole genome shotgun sequence - Vitis vinifera (Grape), partial (77%)|-|1339-1356|#|TC205523|-|similar to UniRef100_A7PI77 Cluster: Chromosome chr13 scaffold_17, whole genome shotgun sequence; n=1; Vitis vinifera|Rep: Chromosome chr13 …	0.125578	1	3.71273	0.042692	0.291087	1	0.686078	0.916487	2.17596	0.543835	0.2873	0.988583	-0.790577	0.782508	0.469989	1	-0.367751	1	2.94	0	0	0	0	0	0	3.22	0	0	0	0	0	13.03	16.86	37.63	0	0	16.39	0	0	0	0	0	6.84	0	7.57	0
StET026320	TGTGAGTCACTTGACTG	TC202435	TC202435|-|similar to UniRef100_A7P058 Cluster: Chromosome chr6 scaffold_3, whole genome shotgun sequence; n=1; Vitis vinifera|Rep: Chromosome chr6 scaffold_3, whole genome shotgun sequence - Vitis vinifera (Grape), partial (49%)|-|1178-1195|#|	2.35034	0.012736	2.37961	0.0142146	0.565239	0.895336	0.758082	0.750728	1.36264	0.751976	0.309171	1	-1.46369	0.562652	1.17128	1	-0.294838	0.986783	9.39	0	6.39	4.98	0	0	0	17.74	11.31	29.65	19.15	3.66	10.64	9.48	33.73	25.7	16.6	4.36	9.1	0	0	0	0	31.02	8.55	17.11	39.53	0
StET020217	TAAAGCATTTGTCTTTC	TC202920	TC202920|-|similar to UniRef100_A7PY06 Cluster: Chromosome chr15 scaffold_37, whole genome shotgun sequence; n=1; Vitis vinifera|Rep: Chromosome chr15 scaffold_37, whole genome shotgun sequence - Vitis vinifera (Grape), partial (60%)|-|718-735|#|	2.97373	0.00204577	1.91316	0.25803	-0.557166	0.839063	-1.2489	0.582344	0.0292827	1	-2.21075	0.622121	-2.90557	0.216983	1.18534	1	-1.72464	0.426724	9.42	0	7.99	0	0	0	0	25.8	21.37	19.76	29.13	15.85	3.99	9.48	0	0	14.76	19.61	3.64	0	0	0	33.62	19.28	42.76	8.85	23.55	10.53
StET005975	AGTGGAGAAAAGTGGTC	TC203015	TC203015|-|homologue to UniRef100_A3EX92 Cluster: Phototropin-1; n=1; Solanum lycopersicum|Rep: Phototropin-1 - Solanum lycopersicum (Tomato) (Lycopersicon esculentum), partial (17%)|-|704-721|#|	3.67064	0.0223009	1.44936	0.51292	1.40686	0.499696	-1.10268	0.622615	-2.34527	0.496535	1.02656	0.699838	-2.38521	0.337266	0.223991	1	-2.12409	0.153469	5.48	0	0	0	0	0	0	0	26.39	10.78	32.46	4.27	7.98	0	0	0	0	0	10.01	0	0	0	0	25.15	0	0	31.12	0
StET024799	TCTGTAACAAATTAAAA	TC203110	TC203110|-|NA|-|671-688|#|	-5.16623	0.0483411	-4.33012	0.0610862	-1.23731	0.57261	-2.80233	0.0694201	-3.25694	0.506874	-0.0219297	0.988583	1.77752	0.548544	-0.282271	0.939539	1.48117	1	5.53	103.33	15.18	0	40.58	0	0	0	0	0	0	0	0	2.37	0	0	0	0	0	0	0	0	10.35	25.99	0	11.8	0	0
StET014886	GAGTATGACTAATACTT	TC203166	TC203166|-|homologue to UniRef100_A7R3S3 Cluster: Ubiquitin carboxyl-terminal hydrolase; n=1; Vitis vinifera|Rep: Ubiquitin carboxyl-terminal hydrolase - Vitis vinifera (Grape), partial (75%)|-|1439-1456|#|	2.3057	0.234335	2.44885	0.0271599	0.920688	0.700714	0.462022	0.866872	-1.61002	0.60434	1.61212	0.219733	-1.33945	0.660568	-0.50989	0.925432	-1.83222	0.329313	27.77	0	13.58	8.54	0	0	16.62	0	20.11	70.97	37.46	43.29	44.55	69.9	75.88	21.11	25.82	31.96	32.77	0	95.05	0	0	11.74	10.26	16.52	32.81	0
StET027112	TTACTGGATACACTGTG	TC203288	TC203288|-|NA|-|1187-1204|#|TC218050|-|NA|-|249-266|#|TC226391|-|NA|-|512-529|#|	-1.08246	0.683367	-3.19704	0.027909	1.91728	0.225168	2.87058	0.0693324	2.00659	0.651849	3.79596	0.139894	3.30202	0.0477842	0.205468	1	3.4736	0.254006	4.6	28.8	11.19	11.39	17.39	0	0	11.29	10.06	0	0	1.83	7.31	0	0	0	0	0	1.82	0	0	0	0	0	0	10.03	8.41	0
StET022867	TATCAACCAAGGAATGG	TC203294	TC203294|-|NA|-|869-885|#|TC203596|-|similar to UniRef100_Q01ZR1 Cluster: OsmC family protein; n=1; Solibacter usitatus Ellin6076|Rep: OsmC family protein - Solibacter usitatus (strain Ellin6076), partial (14%)|-|809-825|#|	3.82755	0.0202325	1.89489	0.373895	1.39877	0.501719	0.792883	0.696037	1.03355	0.876652	0.965102	0.922381	-0.158269	1	-0.531322	0.947866	-0.689591	0.913921	3.05	0	0	0	0	0	0	7.26	21.37	16.17	34.96	12.19	0	0	0	0	0	1.45	14.57	0	0	0	0	0	0	10.03	0	0
StET004744	AGAAGGAAAAACTGCTG	TC203480	TC203480|-|similar to UniRef100_Q6UGQ6 Cluster: MADS-box protein 15; n=2; Petunia x hybrida|Rep: MADS-box protein 15 - Petunia hybrida (Petunia), partial (76%)|-|635-652|#|CV506354|-|weakly similar to UniRef100_Q6UGQ6 Cluster: MADS-box protein 15; n=2; Petunia x hybrida|Rep: MADS-box protein 15 - Petunia hybrida (Petunia), partial (82%)|-|542-559|#|	3.24211	0.0424381	3.57444	0.00292153	1.58588	0.412969	1.86582	0.154342	0.199316	1	-1.7175	1	0.256999	1	-3.15628	0.0831693	-2.74466	0.275846	6.62	5.08	0	0	0	0	0	27.41	27.65	15.27	8.32	0	7.98	11.85	21.08	45.89	13.83	3.63	10.92	0	0	0	0	0	0	1.18	13.46	0
StET002160	AAGTGAATGGAAGCTAC	TC203514	TC203514|-|weakly similar to UniRef100_Q9M6T8 Cluster: Glycine-rich protein; n=1; Nicotiana glauca|Rep: Glycine-rich protein - Nicotiana glauca (Glaucous tobacco) (Tree tobacco), partial (73%)|-|591-607|#|TC210490|-|weakly similar to UniRef100_Q3HTK6 Cluster: Pherophorin-C1 protein precursor; n=1; Chlamydomonas reinhardtii|Rep: Pherophorin-C1 protein precursor - Chlamydomonas reinhardtii, partial…	3.11174	0.0423933	3.73917	0.017509	0.558843	0.892987	-0.129835	1	-0.430105	1	-1.4452	0.961517	-3.25095	0.193761	0.24891	1	-2.99741	0.0649953	8.45	0	0	0	0	0	0	12.09	17.6	0	14.98	7.93	1.99	13.03	0	24.78	34.12	1.45	10.01	0	38.25	0	19.83	0	0	28.32	27.76	0
StET019039	GTGGTATCCTCCCATAC	TC204315	TC204315|-|homologue to UniRef100_Q9FVE9 Cluster: Cytosolic aconitase; n=1; Nicotiana tabacum|Rep: Cytosolic aconitase - Nicotiana tabacum (Common tobacco), partial (18%)|-|460-477|#|TC207912|-|homologue to UniRef100_Q9FVE9 Cluster: Cytosolic aconitase; n=1; Nicotiana tabacum|Rep: Cytosolic aconitase - Nicotiana tabacum (Common tobacco), partial (77%)|-|2037-2054|#|	1.3588	0.318657	2.10836	0.0154189	1.05634	0.443526	0.984431	0.364715	-1.00826	0.755806	0.849609	0.337248	-1.55858	0.24347	0.113594	1	-1.4503	0.250713	33.9	0	9.59	4.98	14.49	20.65	7.39	58.85	12.57	32.34	9.99	11.58	21.94	61.6	50.59	41.3	47.96	9.44	41.88	71.13	23.18	43.02	25	5.87	11.97	40.7	110.19	0
StET017942	GGTGCCAGATCCAGTTA	TC204412	TC204412|-|homologue to UniRef100_Q41321 Cluster: Protein induced upon tuberization; n=1; Solanum demissum|Rep: Protein induced upon tuberization - Solanum demissum (Wild potato), complete|-|328-345|#|TC204530|-|homologue to UniRef100_Q41321 Cluster: Protein induced upon tuberization; n=1; Solanum demissum|Rep: Protein induced upon tuberization - Solanum demissum (Wild potato), complete|-|335-352…	-0.0670716	1	4.16078	0.0271599	2.23167	0.0841825	-0.284468	1	1.39275	0.686238	0.70225	0.988583	-0.158269	1	0.205468	1	0.0471989	1	3.35	0	0	0	0	0	0	0	0	0	0	0	1.33	0	35.83	48.64	20.29	0	13.66	0	0	0	0	0	0	8.26	8.41	0
StET009477	CAAATGAAATATTTATA	TC204412	TC204412|-|homologue to UniRef100_Q41321 Cluster: Protein induced upon tuberization; n=1; Solanum demissum|Rep: Protein induced upon tuberization - Solanum demissum (Wild potato), complete|-|622-639|#|TC204530|-|homologue to UniRef100_Q41321 Cluster: Protein induced upon tuberization; n=1; Solanum demissum|Rep: Protein induced upon tuberization - Solanum demissum (Wild potato), complete|-|641-658…	2.44271	0.0171637	1.48678	0.389335	1.23441	0.418924	0.857005	0.412077	1.43724	0.437496	-0.759621	1	-0.248797	1	-0.95335	0.617551	-1.19895	0.649608	5.44	0	0	0	1.93	3.76	5.54	14.51	12.57	8.98	4.16	19.51	11.97	0	0	12.85	3.69	4.36	12.75	3.09	4.64	3.49	2.59	0	0	23.6	1.68	4.21
StET014732	GAGCCTATTCTTTGATT	TC204511	TC204511|-|similar to UniRef100_A7QJ63 Cluster: Chromosome chr2 scaffold_105, whole genome shotgun sequence; n=1; Vitis vinifera|Rep: Chromosome chr2 scaffold_105, whole genome shotgun sequence - Vitis vinifera (Grape), partial (21%)|-|492-509|#|	-4.18072	0.0310613	-3.60672	0.0288354	-0.524711	0.903579	-2.40803	0.0979207	-0.893238	0.989929	-3.33008	0.740974	1.91563	0.389086	-1.87218	0.476348	0.0393566	1	5.03	44.04	22.37	14.95	0	0	28.63	0	3.77	0	0	0	0	0	0	0	0	2.91	0	0	0	0	12.07	0	11.97	0	0	0
StET014686	GAGATTAATTAGTGGAT	TC204519	TC204519|-|similar to UniRef100_Q6PXE1 Cluster: Auxin-repressed protein; n=1; Solanum virginianum|Rep: Auxin-repressed protein - Solanum virginianum, partial (85%)|-|545-562|#|	2.32527	0.0165216	3.13329	0.00161366	1.18575	0.461057	0.475993	0.777726	0.889808	0.645477	-0.726482	1	-1.87858	0.289877	-0.0152665	1	-1.892	0.221691	69.17	16.94	4	4.98	10.63	7.51	36.02	86.26	76.67	36.83	109.88	41.46	61.18	66.34	164.41	182.63	96.84	34.87	176.61	128.35	86.94	65.11	35.35	10.06	0	266.64	182.53	90.59
StET008162	ATGTTAAGGATTTGCAA	TC204641	TC204641|-|homologue to UniRef100_Q8GUZ9 Cluster: Cellulose synthase-like protein D4; n=2; Populus tremuloides|Rep: Cellulose synthase-like protein D4 - Populus tremuloides (Quaking aspen), partial (52%)|-|2020-2037|#|	-3.13558	0.178943	-4.77289	0.00225988	-1.97459	0.466224	-2.77696	0.139372	-2.79054	0.624409	-2.93089	1	-0.128044	1	1.1513	1	1.03535	1	10.86	81.31	17.58	11.39	65.71	0	6.46	0	0	11.68	0	4.88	0	0	0	0	0	0	0	0	0	55.81	17.24	108.15	0	0	0	0
StET006543	ATAGATTGGGCCCCCGC	TC204741	TC204741|-|similar to UniRef100_Q84KA9 Cluster: RING/C3HC4/PHD zinc finger-like protein; n=2; Cucumis melo|Rep: RING/C3HC4/PHD zinc finger-like protein - Cucumis melo (Muskmelon), partial (39%)|-|1481-1498|#|	-1.49548	0.506617	-2.22559	0.0210653	0.130455	1	0.679549	0.72307	-0.56923	0.897248	-0.712358	0.988583	1.05386	0.59092	1.0799	1	2.04161	0.0814445	7.16	25.41	12.79	9.26	23.19	22.53	4.62	24.18	2.51	0	0	0	4.65	2.37	0	9.18	0	3.63	0	0	0	26.74	0	13.41	0	5.31	10.94	0
StET023509	TATTGTATATTGTAATC	TC204857	TC204857|-|similar to UniRef100_A7PKV5 Cluster: Chromosome chr7 scaffold_20, whole genome shotgun sequence; n=1; Vitis vinifera|Rep: Chromosome chr7 scaffold_20, whole genome shotgun sequence - Vitis vinifera (Grape), partial (21%)|-|736-753|#|TC214195|-|similar to UniRef100_A7PKV5 Cluster: Chromosome chr7 scaffold_20, whole genome shotgun sequence; n=1; Vitis vinifera|Rep: Chromosome chr7 scaffo…	3.27795	0.0172618	3.28451	0.119886	-0.117668	1	0.423472	0.918851	1.44813	0.929478	0.70388	1	-2.29125	0.337266	0.486731	1	-1.91563	0.313215	5.51	0	0	0	0	0	0	11.29	10.06	0	24.97	6.1	7.31	2.37	25.29	0	0	5.81	25.49	0	0	25.58	1.72	0	0	21.83	0	0
StET000999	AAATTAATTTTCTCAGG	TC205004	TC205004|-|similar to UniRef100_A7QGT9 Cluster: Chromosome chr16 scaffold_94, whole genome shotgun sequence; n=1; Vitis vinifera|Rep: Chromosome chr16 scaffold_94, whole genome shotgun sequence - Vitis vinifera (Grape), partial (55%)|-|853-870|#|	3.41679	0.00204577	1.91869	0.447488	0.21809	1	0.792883	0.696037	-0.33765	1	-1.43769	1	0.274492	1	-2.11064	0.246944	-1.65452	0.619262	3.64	0	0	0	0	5.63	0	11.29	16.34	14.37	34.13	13.41	3.99	7.11	0	0	25.82	0	0	0	0	0	0	0	0	0	0	0
StET004136	ACGGATTGTTCAATGGC	TC205223	TC205223|-|similar to UniRef100_Q6UA10 Cluster: Fiber protein Fb27; n=1; Gossypium barbadense|Rep: Fiber protein Fb27 - Gossypium barbadense (Sea-island cotton) (Egyptian cotton), partial (96%)|-|494-511|#|TC207839|-|similar to UniRef100_Q6UA10 Cluster: Fiber protein Fb27; n=1; Gossypium barbadense|Rep: Fiber protein Fb27 - Gossypium barbadense (Sea-island cotton) (Egyptian cotton), partial (96%)…	0.630902	0.898551	2.34042	0.0491036	0.150652	1	0.770144	0.689355	0.850493	0.767732	-0.347648	1	-1.55229	0.467051	0.497721	1	-1.0427	0.736671	11.93	0	8.79	0	0	0	9.24	17.74	2.51	1.8	13.32	0	2.66	28.43	48.48	22.94	17.52	7.99	8.19	0	18.55	30.23	0	15.09	6.84	0	31.12	6.32
StET010940	CCAAGAGTAGATAGTGA	TC205412	TC205412|-|similar to UniRef100_A7P1J2 Cluster: Chromosome chr19 scaffold_4, whole genome shotgun sequence; n=1; Vitis vinifera|Rep: Chromosome chr19 scaffold_4, whole genome shotgun sequence - Vitis vinifera (Grape), partial (80%)|-|687-704|#|TC215804|-|similar to UniRef100_A7P1J2 Cluster: Chromosome chr19 scaffold_4, whole genome shotgun sequence; n=1; Vitis vinifera|Rep: Chromosome chr19 scaff…	1.02929	0.674408	2.05996	0.0425911	3.24785	0.0520563	1.90885	0.354374	0.808661	0.91109	0.923222	0.754655	0.314288	1	-0.714992	0.890884	-0.398563	0.916346	48.65	20.33	15.98	44.15	19.33	0	6.46	49.98	32.68	0	79.08	14.02	38.57	41.46	56.91	66.08	121.74	34.14	114.71	0	0	61.62	0	19.28	0	112.67	119.44	65.31
StET011746	CTAACCCCTCTCTATGA	TC205631	TC205631|-|homologue to UniRef100_A5ATP3 Cluster: 60S ribosomal protein L36; n=1; Vitis vinifera|Rep: 60S ribosomal protein L36 - Vitis vinifera (Grape), complete|-|436-453|#|TC223000|-|homologue to UniRef100_A5ATP3 Cluster: 60S ribosomal protein L36; n=1; Vitis vinifera|Rep: 60S ribosomal protein L36 - Vitis vinifera (Grape), complete|-|610-627|#|CK852048|-|homologue to UniRef100_A5ATP3 Cluster:…	0.977016	0.458646	1.57109	0.0493289	1.04466	0.522661	0.557591	0.842191	0.0610574	1	0.0306928	1	-0.536265	0.859231	0.585005	1	0.0584553	1	24.82	5.08	23.97	19.23	12.56	0	15.7	39.5	27.65	47.61	20.81	6.71	18.62	52.13	67.45	55.06	33.2	16.71	27.31	54.12	40.57	0	12.93	12.58	0	26.55	3.36	46.35
StET027044	TTACATATTACATATTA	TC205638	TC205638|-|similar to UniRef100_Q43710 Cluster: Proteinase inhibitor type-2 TR8 precursor; n=1; Solanum lycopersicum|Rep: Proteinase inhibitor type-2 TR8 precursor - Solanum lycopersicum (Tomato) (Lycopersicon esculentum), partial (44%)|-|552-568|#|	-4.90169	0.0483411	-3.02621	0.189847	-2.58412	0.155354	-2.77301	0.0784032	-1.65752	0.672144	-0.75698	1	1.73449	0.562601	1.23062	1	2.97064	0.821133	3.89	45.74	0	0	62.81	0	19.39	0	0	0	0	0	0	0	0	0	0	7.99	0	0	0	0	0	22.64	8.55	0	0	0
StET024767	TCTGCTTCACCATCTCC	TC205706	TC205706|-|weakly similar to UniRef100_Q9SKZ0 Cluster: Expressed protein; n=1; Arabidopsis thaliana|Rep: Expressed protein - Arabidopsis thaliana (Mouse-ear cress), partial (95%)|-|295-312|#|TC218446|-|weakly similar to UniRef100_Q9SKZ0 Cluster: Expressed protein; n=1; Arabidopsis thaliana|Rep: Expressed protein - Arabidopsis thaliana (Mouse-ear cress), partial (95%)|-|378-395|#|	0.283231	1	1.95834	0.0216044	-0.0816784	1	1.05803	0.614267	1.06715	0.767732	2.02364	0.289085	-0.803906	0.783979	2.06063	0.888396	1.43589	0.768389	3.96	0	3.2	5.7	0	0	0	8.06	0	0	0	2.44	3.99	15.4	0	12.85	11.99	6.54	9.1	0	0	0	14.66	0	5.13	4.13	6.73	0
StET012365	CTGAACTGAAAAATTAC	TC205879	TC205879|-|NA|-|591-608|#|	1.0347	0.53814	2.70992	0.0429913	-1.40337	0.486862	-0.449714	0.864174	0.208584	1	-0.905117	1	-2.31379	0.153477	0.386285	1	-1.93843	0.312782	15.53	3.39	5.59	10.68	0	0	4.62	6.45	23.88	0	7.49	10.97	8.64	9.48	99.07	22.94	49.8	5.08	11.83	51.03	51	19.77	0	14.25	11.97	24.78	0	25.28
StET019291	GTTAGAGCTAATACGCA	TC205918	TC205918|-|similar to UniRef100_A7R7K1 Cluster: Chromosome undetermined scaffold_1835, whole genome shotgun sequence; n=2; Vitis vinifera|Rep: Chromosome undetermined scaffold_1835, whole genome shotgun sequence - Vitis vinifera (Grape), partial (64%)|-|820-837|#|	3.58823	0.0137204	3.17066	0.0978171	0.928678	0.787435	-1.10842	0.642771	-4.41011	0.254621	0.0137589	0.988583	-1.76686	0.49208	-2.13869	0.443474	-3.89991	0.0175499	9.3	0	4	0	0	0	0	46.76	35.19	12.58	0	16.46	9.97	7.11	0	0	17.52	8.72	44.61	0	30.14	0	0	0	0	8.85	0	54.77
StET009620	CAACCTCTTTAACTCTA	TC205994	TC205994|-|similar to UniRef100_A7QG86 Cluster: Chromosome undetermined scaffold_91, whole genome shotgun sequence; n=1; Vitis vinifera|Rep: Chromosome undetermined scaffold_91, whole genome shotgun sequence - Vitis vinifera (Grape), partial (76%)|-|589-606|#|	-2.404	0.343635	-5.25268	0.000694103	-1.63982	0.322848	-1.13788	0.601346	0.319082	1	-0.217754	1	0.0775582	1	2.27114	0.557518	2.35368	0.669327	17.04	145.67	27.97	22.07	50.25	0	9.24	29.83	0	5.39	0	0	7.98	0	0	0	0	0	0	0	71.87	23.25	28.45	83	20.52	15.93	0	10.53
StET009619	CAACCTCTCTAACTCTA	TC205994	TC205994|-|similar to UniRef100_A7QG86 Cluster: Chromosome undetermined scaffold_91, whole genome shotgun sequence; n=1; Vitis vinifera|Rep: Chromosome undetermined scaffold_91, whole genome shotgun sequence - Vitis vinifera (Grape), partial (76%)|-|589-606|#|	-2.85342	0.289564	-4.84865	0.0191681	-0.814839	0.809504	-1.70307	0.372781	-0.154597	1	0.70225	0.988583	2.28995	0.37606	2.81241	0.799893	5.08015	0.460105	7.11	147.37	7.19	0	28.99	35.67	3.69	5.64	0	17.07	0	0	3.99	0	0	0	0	1.45	0	0	0	0	8.62	26.83	0	0	18.51	0
StET001333	AACATTTTTTTGGTGTG	TC206194	TC206194|-|similar to UniRef100_A7QM71 Cluster: Chromosome chr5 scaffold_124, whole genome shotgun sequence; n=1; Vitis vinifera|Rep: Chromosome chr5 scaffold_124, whole genome shotgun sequence - Vitis vinifera (Grape), partial (53%)|-|576-593|#|	2.03517	0.481401	3.97819	0.000172978	-0.822578	0.697099	-0.946795	0.463766	0.494784	1	-0.294574	1	-0.790577	0.782508	-1.93057	0.331873	-2.84025	0.0116921	3.72	0	0	0	0	0	0	0	0	17.97	0	1.83	3.32	14.22	0	14.68	19.37	13.8	27.31	0	0	0	0	0	6.84	0	0	0
StET027352	TTATAGAATAATAGTTA	TC206255	TC206255|-|similar to UniRef100_A7PE37 Cluster: Chromosome chr11 scaffold_13, whole genome shotgun sequence; n=1; Vitis vinifera|Rep: Chromosome chr11 scaffold_13, whole genome shotgun sequence - Vitis vinifera (Grape), partial (39%)|-|745-762|#|	-2.39408	0.54864	-6.32571	0.0034717	-1.92971	0.516673	-4.09357	0.112455	-6.45278	0.121998	-2.5272	1	0.53521	0.970268	0.986483	0.991242	1.52112	1	73.84	965.52	188.59	7.83	314.04	15.02	18.47	0	0	209.32	50.78	7.32	3.99	3.55	0	0	0	7.99	0	0	139.1	0	465.56	340.37	0	5.31	29.44	0
StET001090	AAATTTCACTGCTAAAA	TC206374	TC206374|-|UniRef100_Q9FS26 Cluster: Cysteine synthase; n=1; Solanum tuberosum|Rep: Cysteine synthase - Solanum tuberosum (Potato), partial (30%)|-|630-647|#|	-4.16988	0.00915615	-2.76174	0.0749361	-3.06382	0.0985452	-1.95019	0.291502	1.29642	0.836884	-0.297487	1	0.516613	0.932157	2.22832	0.91626	2.72673	0.386458	3.19	0	11.99	9.97	1.93	31.92	16.62	0	0	0	0	0	0	0	0	0	0	4.36	0	0	0	0	33.62	10.9	0	0	0	0
StET027455	TTATCTTTTTAATTTTT	TC206405	TC206405|-|homologue to UniRef100_Q307Z3 Cluster: Fructokinase-like; n=1; Solanum tuberosum|Rep: Fructokinase-like - Solanum tuberosum (Potato), partial (62%)|-|630-647|#|TC221209|-|UniRef100_P37829 Cluster: Fructokinase; n=1; Solanum tuberosum|Rep: Fructokinase - Solanum tuberosum (Potato), complete|-|982-999|#|	1.58913	0.520278	2.90099	0.00155569	1.14899	0.33444	0.791027	0.707748	0.0986833	1	1.52924	0.577957	-1.72871	0.384365	-0.0518846	1	-1.78343	0.516712	25.9	0	4	19.23	0	0	5.54	20.96	22.62	3.59	0	8.54	42.56	74.64	52.7	38.54	23.98	28.33	48.25	0	16.23	55.81	23.28	16.77	0	19.47	48.79	31.6
StET026580	TGTTGTTCTGTTCTGAA	TC206757	TC206757|-|NA|-|570-587|#|	1.9244	0.0442066	2.17053	0.246846	0.486628	0.920463	0.897168	0.558913	-1.07203	0.825386	0.151154	1	-0.434233	0.912312	-0.526284	0.934462	-0.982006	0.728927	11.01	0	5.59	5.7	12.56	0	1.85	14.51	47.76	12.58	12.49	14.02	15.29	41.46	73.77	0	0	7.26	14.57	0	10.43	0	0	10.06	15.39	22.42	27.76	0
StET002876	AATGCACATCGTATTTC	TC206855	TC206855|-|similar to UniRef100_A7Q7I1 Cluster: Chromosome undetermined scaffold_60, whole genome shotgun sequence; n=1; Vitis vinifera|Rep: Chromosome undetermined scaffold_60, whole genome shotgun sequence - Vitis vinifera (Grape), partial (42%)|-|711-728|#|	2.70011	0.19528	3.72839	0.0265377	-0.340709	0.967196	-1.4888	0.53115	-0.155367	1	-1.82531	1	-3.40465	0.211465	0.239066	0.965988	-3.14064	0.109193	7.9	0	1.6	0	0	0	0	0	0	14.37	1.66	15.85	9.97	22.51	0	35.79	34.12	5.08	0	0	0	68.6	0	7.55	0	10.62	20.19	0
StET020185	TAAACTTCAACGAGATT	TC206936	TC206936|-|similar to UniRef100_A7P102 Cluster: Chromosome chr19 scaffold_4, whole genome shotgun sequence; n=1; Vitis vinifera|Rep: Chromosome chr19 scaffold_4, whole genome shotgun sequence - Vitis vinifera (Grape), partial (62%)|-|658-674|#|CK853869|-|similar to UniRef100_A7P102 Cluster: Chromosome chr19 scaffold_4, whole genome shotgun sequence; n=1; Vitis vinifera|Rep: Chromosome chr19 scaff…	-2.83534	0.102971	-3.41316	0.0106027	-1.37501	0.475403	-1.32355	0.396028	2.51818	0.60434	0.479851	0.957783	2.03051	0.312589	0.350915	1	2.35603	0.376531	2.75	0	4	10.68	21.26	24.41	6.46	0	0	0	0	4.88	0	0	0	0	0	0	0	0	0	0	0	0	11.97	0	0	0
StET014479	GACTCTCAGCCAGTGAT	TC207308	TC207308|-|weakly similar to UniRef100_A7PGK4 Cluster: Chromosome chr17 scaffold_16, whole genome shotgun sequence; n=1; Vitis vinifera|Rep: Chromosome chr17 scaffold_16, whole genome shotgun sequence - Vitis vinifera (Grape), partial (24%)|-|469-486|#|	-4.27118	0.0173463	-3.67192	0.0288354	-2.5513	0.0908004	-2.66244	0.0606881	-0.0669519	1	-1.36502	1	0.0664606	1	1.49131	0.930628	1.56086	0.897879	4.22	28.8	7.19	0	14.49	0	27.71	0	0	0	0	0	0	0	0	0	0	0	0	0	34.78	0	11.21	13.41	15.39	0	0	0
StET020780	TAATATTGTAAAACGTA	TC207398	TC207398|-|similar to UniRef100_A7QP41 Cluster: Chromosome chr1 scaffold_136, whole genome shotgun sequence; n=1; Vitis vinifera|Rep: Chromosome chr1 scaffold_136, whole genome shotgun sequence - Vitis vinifera (Grape), partial (29%)|-|28-44|#|	3.15346	0.117163	3.77614	0.00292153	-0.367463	0.958688	-0.100401	1	-2.36043	0.635506	1.72465	0.498744	-3.0741	0.225635	-0.990324	0.848674	-4.07727	0.015087	11.44	0	0	0	0	0	1.85	33.86	2.51	5.39	0	3.66	18.62	15.4	40.05	21.11	0	16.71	10.01	0	0	0	28.45	0	27.36	0	17.66	0
StET004941	AGAGCTATGTTTTTAAT	TC207534	TC207534|-|similar to UniRef100_O82777 Cluster: Subtilisin-like protease; n=1; Solanum lycopersicum|Rep: Subtilisin-like protease - Solanum lycopersicum (Tomato) (Lycopersicon esculentum), partial (20%)|-|482-499|#|	-1.53714	0.579966	-2.84124	0.0136529	-1.60935	0.453139	-2.14179	0.278525	-3.80973	0.245758	-2.8626	0.610505	-1.29108	0.583142	1.73531	0.980942	0.427645	1	13.08	37.27	23.17	15.67	15.46	0	13.85	16.93	2.51	16.17	0	0	0	0	0	0	0	2.91	5.46	0	183.15	40.69	14.66	28.5	0	4.13	0	0
StET008322	ATTAATTGGAAGTCATT	TC207537	TC207537|-|weakly similar to UniRef100_Q8ITI9 Cluster: Ubiquitin extension protein; n=1; Heterodera glycines|Rep: Ubiquitin extension protein - Heterodera glycines (Soybean cyst nematode worm), partial (62%)|-|173-190|#|TC214873|-|weakly similar to UniRef100_Q4U1I2 Cluster: Ubiquitin; n=1; Gracilaria lemaneiformis|Rep: Ubiquitin - Gracilaria lemaneiformis (Red alga), partial (58%)|-|433-450|#|	-1.10498	0.761104	-3.67118	0.0299182	0.133828	1	-1.5388	0.311273	-0.569547	1	1.28694	0.678598	2.25874	0.341813	1.05953	1	3.35022	0.437651	3.3	47.43	13.58	9.26	0	0	11.08	19.35	10.06	0	0	0	6.65	0	0	0	0	0	0	0	0	0	0	0	11.97	1.77	0	0
StET010101	CACTTCTATGCTGAGCC	TC207658	TC207658|-|homologue to UniRef100_Q9XEJ6 Cluster: MRNA binding protein precursor; n=1; Solanum lycopersicum|Rep: MRNA binding protein precursor - Solanum lycopersicum (Tomato) (Lycopersicon esculentum), partial (92%)|-|1049-1066|#|	-0.68577	0.861063	-3.28319	0.0278556	-2.57896	0.148815	-2.76537	0.0741737	-0.974659	0.825386	-2.91042	0.0910869	1.24317	0.615598	-1.53694	0.591338	-0.28843	0.940309	5.65	37.27	14.38	29.91	3.87	0	5.54	12.09	27.65	12.58	0	0	4.65	0	0	0	0	2.91	0	0	0	0	0	19.28	11.97	0	0	0
StET012842	CTTATAGGATTGTGTAT	TC207903	TC207903|-|NA|-|2069-2086|#|	2.59782	0.259075	3.28413	0.0453403	0.0405942	1	-0.368475	0.943762	1.57442	0.686238	2.20945	0.178542	-2.67398	0.301626	1.10164	1	-1.72901	0.381457	5.49	0	0	0	0	0	0	14.51	0	0	0	14.02	4.65	16.59	0	0	24.9	5.08	10.92	0	0	0	32.76	0	0	0	18.51	0
StET010841	CATTTATGGATTTTCAC	TC207935	TC207935|-|similar to UniRef100_Q06Z73 Cluster: Fibrillin 8; n=1; Coffea canephora|Rep: Fibrillin 8 - Coffea canephora (Robusta coffee), partial (81%)|-|1011-1028|#|	-0.857049	0.733621	-3.71475	5.84912e-16	0.271346	0.999832	0.779634	0.722404	-0.43627	0.989748	-1.3378	0.20944	2.28251	0.164681	-1.84687	0.412265	0.388747	0.798903	11.71	45.74	23.17	19.94	36.72	22.53	31.4	0	47.76	21.56	0	15.85	11.97	2.37	0	0	0	5.08	0	0	0	0	0	15.09	15.39	29.5	5.89	0
StET021621	TACGGAGATGGAATTAC	TC207983	TC207983|-|similar to UniRef100_A7P2Q5 Cluster: Chromosome chr1 scaffold_5, whole genome shotgun sequence; n=1; Vitis vinifera|Rep: Chromosome chr1 scaffold_5, whole genome shotgun sequence - Vitis vinifera (Grape), partial (92%)|-|1885-1902|#|	-1.66905	0.457972	-3.43737	0.0276324	-1.10455	0.724432	-2.63919	0.18102	-1.45189	0.768276	-1.506	1	-0.283231	1	1.70577	1	1.4039	0.891018	6.24	28.8	23.17	0	10.63	0	16.62	9.67	2.51	5.39	0	0	5.98	2.37	0	0	0	0	0	78.86	0	0	17.24	0	6.84	0	8.41	35.81
StET001394	AACCTGTTACCGCTTAT	TC208078	TC208078|-|similar to UniRef100_A4K8J5 Cluster: SRC2-like protein; n=1; Capsicum annuum|Rep: SRC2-like protein - Capsicum annuum (Bell pepper), partial (63%)|-|650-667|#|	-4.02303	0.0259224	-3.42254	0.0423384	-2.41151	0.201035	0.509559	0.907156	-2.55878	0.613567	-0.544819	1	1.0283	0.740905	0.0444345	1	1.06951	0.982097	3.46	40.65	0	9.26	9.66	0	9.24	0	0	0	0	0	0	0	0	0	0	0	0	0	0	0	0	23.47	3.42	0	0	0
StET001986	AAGGAAAACCAGCCAAA	TC208250	TC208250|-|NA|-|368-385|#|	-1.55521	0.289564	-2.66579	0.014321	-0.755052	0.783948	0.473797	0.846638	-2.00552	0.574701	0.816618	0.858546	-0.0545955	1	2.23178	0.735778	2.15436	0.317257	29.75	72.84	94.29	27.06	52.18	24.41	13.85	27.41	12.57	7.19	26.64	0	19.28	7.11	0	13.77	0	13.08	3.64	88.14	0	59.3	40.52	85.51	15.39	0	65.61	18.96
StET014630	GAGACTTTCCAAGAGGT	TC208653	TC208653|-|similar to UniRef100_A7LH85 Cluster: Ran binding protein; n=1; Nicotiana benthamiana|Rep: Ran binding protein - Nicotiana benthamiana, partial (95%)|-|506-523|#|	-4.44101	0.0274466	0.00438816	1	-0.69343	0.828611	-1.41938	0.415251	-3.8025	0.335107	-2.0605	0.893803	0.916178	0.774348	-0.692401	0.924152	0.220271	1	6.67	27.1	10.39	3.56	53.15	0	0	0	0	0	0	0	0	20.14	0	38.54	13.83	2.91	14.57	0	0	0	21.55	8.38	11.97	0	0	0
StET010732	CATTATGATAGCTAAGG	TC208710	TC208710|-|similar to UniRef100_UPI0000660183 Cluster: Homolog of Xiphophorus helleri "Proto-oncogene tyrosine-protein kinase FYN (P59-FYN).; n=1; Takifugu rubripes|Rep: Homolog of Xiphophorus helleri "Proto-oncogene tyrosine-protein kinase FYN (P59-FYN). - Takifugu rubripes, partial (4%)|-|521-538|#|CK257804|-|weakly similar to UniRef100_P27033 Cluster: Endoglucanase C precursor; n=1; Pseudomona…	2.41176	0.368365	3.80006	0.046542	-0.270271	0.997876	-1.71762	0.405701	-1.77253	0.651849	2.70918	0.289085	-2.51885	0.329224	1.07172	1	-1.62561	0.435524	4.94	0	0	0	0	0	0	11.29	20.11	0	0	0	2.66	2.37	0	18.35	22.13	1.45	37.33	0	0	32.55	0	0	0	0	0	0
StET000133	AAAAATATTTTGTAAAA	TC208859	TC208859|-|UniRef100_A9YTZ5 Cluster: Cell wall protein; n=1; Solanum tuberosum|Rep: Cell wall protein - Solanum tuberosum (Potato), complete|-|197-214|#|	0.680268	0.893224	3.73632	0.0379528	-0.197162	1	2.79245	0.0819208	1.71183	0.63639	2.88795	0.0910869	-0.158269	1	0.205468	1	0.0471989	1	3.2	0	0	0	0	0	0	0	0	0	0	0	4.65	8.29	0	36.71	0	24.7	8.19	0	0	0	0	0	0	0	0	0
StET006408	ATAATTGATTTTGTATG	TC209235	TC209235|-|UniRef100_O04002 Cluster: CDSP32 protein; n=1; Solanum tuberosum|Rep: CDSP32 protein - Solanum tuberosum (Potato), partial (57%)|-|660-677|#|	0.558303	0.800483	2.16506	0.015751	-1.69916	0.200002	0.48286	0.75648	0.712148	0.967492	-1.1983	0.433042	-1.48742	0.419444	-0.847054	0.828946	-2.43771	0.000893013	4.28	3.39	1.6	0	2.9	0	0	0	2.51	1.8	0	3.66	3.99	5.92	0	12.85	6.46	7.99	6.37	0	3.48	0	9.48	1.68	11.97	0	3.36	0
StET018203	GTAATTGATTTTGAATG	TC209235	TC209235|-|UniRef100_O04002 Cluster: CDSP32 protein; n=1; Solanum tuberosum|Rep: CDSP32 protein - Solanum tuberosum (Potato), partial (57%)|-|660-677|#|	0.800594	0.694938	2.3031	0.0489092	0.151104	1	1.8399	0.054804	0.877063	0.804539	-0.092098	1	0.469534	0.809253	-1.03583	0.401285	-0.566298	0.776839	5.12	0	4.79	2.14	3.87	3.76	0	7.26	3.77	4.49	0	10.37	1.33	16.59	4.22	39.46	5.53	7.99	9.1	0	2.32	0	2.59	1.68	3.42	1.18	0	0
StET006399	ATAATTGATTCTGAATG	TC209235	TC209235|-|UniRef100_O04002 Cluster: CDSP32 protein; n=1; Solanum tuberosum|Rep: CDSP32 protein - Solanum tuberosum (Potato), partial (57%)|-|660-677|#|	0.370609	0.899204	1.46755	0.0493075	-0.33678	1	0.509734	0.734945	0.832405	0.631047	0.634304	0.890512	0.00153274	1	-0.347144	0.94953	-0.32703	0.981339	3.52	0	0	5.7	1.93	0	3.69	4.03	0	2.7	0	6.1	4.65	15.4	8.43	7.34	6.46	3.63	7.28	0	5.8	0	4.31	0	3.42	0	1.68	0
StET022052	TAGACCAAAAATTGGCC	TC209461	TC209461|-|homologue to UniRef100_Q5NE20 Cluster: Carbonic anhydrase; n=1; Solanum lycopersicum|Rep: Carbonic anhydrase - Solanum lycopersicum (Tomato) (Lycopersicon esculentum), partial (48%)|-|832-849|#|TC218369|-|homologue to UniRef100_Q5NE20 Cluster: Carbonic anhydrase; n=1; Solanum lycopersicum|Rep: Carbonic anhydrase - Solanum lycopersicum (Tomato) (Lycopersicon esculentum), complete|-|1310…	0.215278	1	-4.00893	0.0379046	-2.59909	0.131505	-3.37001	0.0659005	0.367005	1	-3.15048	0.18584	-1.23578	0.630808	1.41645	0.91958	0.181822	1	66.09	0	148.63	24.92	211.61	33.8	81.27	22.57	116.89	149.13	110.71	131.7	34.58	2.37	0	0	0	15.98	4.55	0	173.88	116.27	258.64	161.8	401.9	84.95	30.28	0
StET025676	TGCTCAAAAGCAATGGA	TC209688	TC209688|-|homologue to UniRef100_Q4W3B3 Cluster: Calcineurin B-like interacting protein kinase; n=1; Solanum lycopersicum|Rep: Calcineurin B-like interacting protein kinase - Solanum lycopersicum (Tomato) (Lycopersicon esculentum), partial (32%)|-|646-663|#|	2.7657	0.00678085	3.2724	0.101937	0.0426552	1	-1.91418	0.298899	1.51321	0.651849	-0.85546	1	-2.63894	0.248311	1.39818	0.999285	-1.4022	0.467492	5.22	0	0	0	0	0	1.85	11.29	0	8.98	5.83	10.37	7.98	0	0	34.87	25.82	8.72	0	0	31.3	0	0	11.74	0	21.24	0	0
StET030427	TTTTCCAGATATATTGT	TC209738	TC209738|-|similar to UniRef100_A7Q0D6 Cluster: Chromosome chr7 scaffold_42, whole genome shotgun sequence; n=1; Vitis vinifera|Rep: Chromosome chr7 scaffold_42, whole genome shotgun sequence - Vitis vinifera (Grape), partial (79%)|-|1307-1324|#|	3.31472	0.0446818	2.03982	0.47174	-1.3456	0.609992	0.58939	0.861709	1.11205	0.760027	3.51291	0.0612507	-3.25951	0.205463	3.30481	0.848716	0.0471989	1	6.32	0	0	0	0	0	0	1.61	31.42	5.39	17.48	3.66	5.98	0	27.4	0	0	0	0	0	0	0	45.69	7.55	0	0	0	0
StET010366	CAGTCTTTCTACTCGTG	TC209861	TC209861|-|similar to UniRef100_P59833 Cluster: Uncharacterized GPI-anchored protein At5g19250 precursor; n=1; Arabidopsis thaliana|Rep: Uncharacterized GPI-anchored protein At5g19250 precursor - Arabidopsis thaliana (Mouse-ear cress), partial (70%)|-|567-584|#|CN212615|-|similar to UniRef100_P59833 Cluster: Uncharacterized GPI-anchored protein At5g19250 precursor; n=1; Arabidopsis thaliana|Rep: …	1.04092	0.701485	2.57408	0.034885	1.03127	0.629885	0.747883	0.610525	-2.42561	0.62592	-0.687675	1	-1.87113	0.273646	0.640854	1	-1.19179	0.694073	7.69	0	5.59	0	0	0	1.85	12.09	0	6.29	0	4.27	1.33	0	14.75	21.11	23.06	11.62	5.46	0	0	25.58	5.17	6.71	6.84	13.57	39.53	0
StET024101	TCATCAACGTTGACAAT	TC210000	TC210000|-|UniRef100_A7UGD2 Cluster: WRKY transcription factor 5; n=1; Solanum tuberosum|Rep: WRKY transcription factor 5 - Solanum tuberosum (Potato), complete|-|824-841|#|	3.4071	0.00144403	1.20202	0.52459	1.65982	0.320623	1.20808	0.541144	0.227058	1	2.06689	0.466498	-0.562204	1	-0.0193967	1	-0.500969	1	3.92	0	0	0	0	0	1.85	29.02	10.06	8.09	20.81	5.49	4.65	8.29	0	0	0	3.63	0	0	0	0	0	0	6.84	7.67	10.09	16.85
StET002165	AAGTGATACCTTAAATA	TC210096	TC210096|-|homologue to UniRef100_A7PDP8 Cluster: Chromosome chr11 scaffold_13, whole genome shotgun sequence; n=1; Vitis vinifera|Rep: Chromosome chr11 scaffold_13, whole genome shotgun sequence - Vitis vinifera (Grape), partial (18%)|-|1201-1218|#|CV493702|-|similar to UniRef100_A7P6B4 Cluster: Chromosome chr9 scaffold_7, whole genome shotgun sequence; n=1; Vitis vinifera|Rep: Chromosome chr9 s…	3.84345	0.0340747	3.48131	0.0987439	-0.560964	0.886401	-0.327056	0.983699	-1.90312	0.509653	0.78245	0.822475	-4.06965	0.104487	-1.00373	0.840218	-5.12828	1.1411577041918e-08	14.58	0	0	0	0	0	0	12.9	42.73	0	6.66	3.05	25.93	0	0	25.7	0	7.99	28.22	0	42.89	0	0	13.41	47.89	30.09	0	29.49
StET022281	TAGTATGATGGGGTCAT	TC210353	TC210353|-|similar to UniRef100_A7Q062 Cluster: Chromosome chr8 scaffold_41, whole genome shotgun sequence; n=1; Vitis vinifera|Rep: Chromosome chr8 scaffold_41, whole genome shotgun sequence - Vitis vinifera (Grape), partial (58%)|-|932-949|#|DN908943|-|similar to UniRef100_A7Q060 Cluster: Chromosome chr8 scaffold_41, whole genome shotgun sequence; n=1; Vitis vinifera|Rep: Chromosome chr8 scaffo…	-2.34997	0.162329	-3.01863	0.0442274	-1.84462	0.40424	-1.13958	0.647201	-1.7464	0.756909	-3.76124	0.423484	0.285706	0.999986	0.312686	1	0.588921	1	14.88	3.39	64.73	19.23	43.48	43.18	43.41	6.45	0	24.26	0	4.27	5.32	10.66	0	0	0	10.17	0	0	0	105.8	6.9	20.96	42.76	2.95	0	29.49
StET004127	ACGGAAGGCAAATATAG	TC210515	TC210515|-|similar to UniRef100_A7PY03 Cluster: Chromosome chr15 scaffold_37, whole genome shotgun sequence; n=1; Vitis vinifera|Rep: Chromosome chr15 scaffold_37, whole genome shotgun sequence - Vitis vinifera (Grape), partial (63%)|-|563-580|#|	3.53678	0.0168173	2.05599	0.305067	0.581372	0.741426	0.0303653	1	1.02683	0.650732	-1.59442	0.463653	-3.19311	0.0175681	0.355576	1	-2.8342	0.021054	21.03	0	8.79	0	0	0	1.85	6.45	64.1	18.87	80.74	14.63	8.64	23.69	0	0	0	15.25	19.12	0	34.78	37.21	30.18	24.31	20.52	32.44	42.06	18.96
StET021118	TAATTCAATCTTAACTC	TC210762	TC210762|-|similar to UniRef100_A7P4P2 Cluster: Chromosome chr4 scaffold_6, whole genome shotgun sequence; n=1; Vitis vinifera|Rep: Chromosome chr4 scaffold_6, whole genome shotgun sequence - Vitis vinifera (Grape), partial (94%)|-|1467-1484|#|	-0.244721	0.988426	-4.16069	0.000127925	-1.40083	0.438766	-0.401036	0.89402	2.29103	0.767732	1.59929	0.56514	0.112831	1	2.1016	0.909566	2.1934	0.57645	14.73	50.82	15.18	24.92	22.22	0	34.17	14.51	47.76	0	27.47	21.34	13.3	0	0	0	0	2.18	0	0	38.25	51.16	0	19.28	27.36	10.03	9.25	0
StET022797	TATATTATGATCAGTGT	TC210843	TC210843|-|similar to UniRef100_A7R4C1 Cluster: Chromosome undetermined scaffold_648, whole genome shotgun sequence; n=2; Vitis vinifera|Rep: Chromosome undetermined scaffold_648, whole genome shotgun sequence - Vitis vinifera (Grape), partial (53%)|-|1776-1793|#|	2.47839	0.00678085	1.16536	0.568474	2.30529	0.115455	0.845897	0.759606	0.790027	0.947964	1.42726	0.597896	-0.854685	0.790695	-0.736979	0.906938	-1.5897	0.581469	23.23	6.78	0	14.24	0	0	11.08	41.92	37.71	20.66	36.63	33.53	34.58	4.74	14.75	0	39.66	15.98	6.37	0	0	0	19.83	18.44	20.52	6.49	25.23	96.91
StET013215	CTTTGATTAATGTGTGA	TC211010	TC211010|-|homologue to UniRef100_A7PX89 Cluster: Chromosome chr12 scaffold_36, whole genome shotgun sequence; n=1; Vitis vinifera|Rep: Chromosome chr12 scaffold_36, whole genome shotgun sequence - Vitis vinifera (Grape), partial (86%)|-|534-551|#|	0.444738	1	3.42542	0.0376555	-0.859988	0.861445	-0.819795	0.803605	0.759647	0.942424	-0.922	1	-2.33499	0.373302	-0.704712	0.897151	-3.05123	0.0594216	7.2	0	4	0	0	0	0	0	0	0	0	0	7.98	14.22	67.45	16.52	0	11.62	5.46	0	0	0	41.38	0	0	0	0	25.28
StET000160	AAAAATTATCTCATTAA	TC211158	TC211158|-|NA|-|651-668|#|	-1.94637	0.590206	-4.80901	0.0395698	-0.651797	0.846657	-2.12135	0.123639	-2.07977	0.744893	-2.03008	1	2.2851	0.412857	-2.85898	0.246944	-0.573448	0.835615	10.82	0	5.59	24.92	0	157.72	10.16	0	2.51	8.09	0	28.05	8.64	0	0	0	0	1.45	0	0	0	0	5.17	24.31	6.84	15.93	0	0
StET028184	TTCTGTAGATAATATTA	TC211464	TC211464|-|similar to UniRef100_P37117 Cluster: Cytochrome P450 71A4; n=1; Solanum melongena|Rep: Cytochrome P450 71A4 - Solanum melongena (Eggplant) (Aubergine), partial (33%)|-|931-948|#|	3.96995	0.000936543	2.55076	0.264727	2.45132	0.25229	1.60467	0.294019	2.97549	0.376594	1.69993	0.407883	-0.158269	1	-1.01657	0.828946	-1.17484	0.779041	4.92	0	0	0	0	0	0	20.15	0	8.09	21.64	21.95	19.95	0	0	0	0	6.54	20.94	0	0	0	0	0	0	0	0	0
StET027428	TTATCCTTCTTTACAAT	TC211502	TC211502|-|homologue to UniRef100_O82625 Cluster: Expansin; n=1; Solanum lycopersicum|Rep: Expansin - Solanum lycopersicum (Tomato) (Lycopersicon esculentum), partial (47%)|-|755-772|#|TC222896|-|NA|-|295-312|#|	3.99039	0.0158857	2.24747	0.239462	-0.875216	0.772178	-2.75013	0.170825	-1.31464	0.868936	-2.29686	1	-3.87186	0.135116	1.39251	1	-2.45408	0.354958	10.43	0	0	0	0	0	3.69	0	37.71	62.89	33.3	6.71	14.63	0	0	25.7	9.22	6.54	0	0	53.32	0	52.59	0	32.49	20.06	0	35.81
StET005580	AGGAGGAAGTCAGTTTA	TC212109	TC212109|-|homologue to UniRef100_Q6GUH3 Cluster: Proline oxidase/dehydrogenase 2; n=1; Nicotiana tabacum|Rep: Proline oxidase/dehydrogenase 2 - Nicotiana tabacum (Common tobacco), partial (19%)|-|818-835|#|	-0.916046	0.799259	-3.9286	0.000526295	0.368065	1	1.17355	0.510752	-1.37626	0.767732	3.04693	0.166098	1.8013	0.314319	1.46252	0.941045	3.25728	0.118151	8.24	0	32.76	23.5	35.75	26.29	7.39	0	12.57	0	42.45	8.54	1.99	0	0	0	0	2.18	0	0	0	0	9.48	18.44	0	0	25.23	0
StET014372	GACCAGCCTGTCTACAA	TC212186	TC212186|-|similar to UniRef100_A7NUH9 Cluster: Chromosome chr18 scaffold_1, whole genome shotgun sequence; n=1; Vitis vinifera|Rep: Chromosome chr18 scaffold_1, whole genome shotgun sequence - Vitis vinifera (Grape), partial (22%)|-|811-828|#|TC214210|-|similar to UniRef100_A7QSA1 Cluster: Chromosome chr3 scaffold_157, whole genome shotgun sequence; n=1; Vitis vinifera|Rep: Chromosome chr3 scaff…	-3.19068	0.00741778	-2.99672	0.0132492	2.55035	0.0792316	0.695886	0.714482	-3.40898	0.543573	-2.4285	1	2.04774	0.195498	-1.8799	0.51928	0.18688	1	5	25.41	3.2	17.8	8.7	13.14	2.77	0	0	0	0	0	2.66	3.55	0	0	0	0	0	0	0	0	0	7.55	3.42	25.96	10.94	0
StET027658	TTATTTCTTATTGGTGT	TC212660	TC212660|-|similar to UniRef100_A7QR10 Cluster: Chromosome undetermined scaffold_147, whole genome shotgun sequence; n=1; Vitis vinifera|Rep: Chromosome undetermined scaffold_147, whole genome shotgun sequence - Vitis vinifera (Grape), partial (28%)|-|907-924|#|	1.50446	0.604581	3.31177	0.046556	-0.441085	0.924449	0.0938644	1	-0.891387	1	2.38084	0.235101	-2.85329	0.234808	2.27957	0.907343	-0.689591	0.913921	4.5	0	0	0	0	0	0	0	0	9.88	0	4.88	0	5.92	0	0	20.29	18.89	10.01	0	0	0	0	15.93	23.94	7.67	11.78	12.64
StET009069	ATTTGGATTCGGCAGCA	TC212739	TC212739|-|similar to UniRef100_A7QQW0 Cluster: Chromosome undetermined scaffold_145, whole genome shotgun sequence; n=1; Vitis vinifera|Rep: Chromosome undetermined scaffold_145, whole genome shotgun sequence - Vitis vinifera (Grape), partial (36%)|-|372-389|#|	2.24165	0.0332512	1.23862	0.543072	-0.237059	1	-1.13047	0.516013	-1.15469	0.520109	-1.29781	0.494413	-1.0035	0.792306	-0.444326	0.967041	-1.48186	0.36359	3.48	0	0	0	0	0	6.46	8.87	15.08	4.49	15.82	8.54	6.65	3.55	0	0	11.07	10.17	0	0	0	0	18.11	0	0	10.62	0	0
StET001766	AAGAGACGAATGTGCGA	TC212975	TC212975|-|similar to UniRef100_A7PJZ7 Cluster: Chromosome chr12 scaffold_18, whole genome shotgun sequence; n=1; Vitis vinifera|Rep: Chromosome chr12 scaffold_18, whole genome shotgun sequence - Vitis vinifera (Grape), partial (26%)|-|381-398|#|TC217030|-|NA|-|1441-1458|#|	0.488468	0.908843	2.24563	0.0197487	1.57721	0.399352	1.37229	0.418363	0.644524	0.843464	-1.22558	0.241979	0.0908213	1	-1.15162	0.761282	-1.07701	0.54747	20.93	16.94	4	12.11	0	9.39	15.7	1.61	16.34	0	19.98	21.34	19.28	47.39	90.64	49.56	69.17	21.79	14.57	0	0	39.53	6.04	6.71	0	0	21.03	33.71
StET017804	GGGTTCAAGATTACAGT	TC213033	TC213033|-|similar to UniRef100_A7NSK0 Cluster: Chromosome chr18 scaffold_1, whole genome shotgun sequence; n=1; Vitis vinifera|Rep: Chromosome chr18 scaffold_1, whole genome shotgun sequence - Vitis vinifera (Grape), partial (27%)|-|225-242|#|	0.0768374	1	2.86543	0.00367118	2.60138	0.150687	-0.284468	1	-2.78883	0.583088	-2.38809	1	0.57851	0.81375	-3.07222	0.126183	-2.54273	0.293647	3.09	0	4	0	0	0	0	0	0	0	0	0	5.32	10.66	0	18.35	9.22	11.62	16.39	0	0	0	0	0	0	0	21.87	0
StET027587	TTATTCACTGGTTAAAT	TC213820	TC213820|-|homologue to UniRef100_A9RF26 Cluster: Predicted protein; n=1; Physcomitrella patens subsp. patens|Rep: Predicted protein - Physcomitrella patens subsp. patens, partial (45%)|-|418-435|#|	1.12532	0.248864	1.90321	0.032743	0.456927	0.786596	-0.288029	0.865178	0.139875	1	1.28775	0.063393	-1.15915	0.42958	-0.368338	0.962607	-1.50566	0.0850057	6.22	5.08	1.6	1.42	4.83	0	1.85	4.03	6.28	5.39	2.5	6.1	7.31	4.74	14.75	6.42	5.53	12.35	12.75	0	0	3.49	10.35	10.9	5.13	7.08	5.05	8.43
StET024047	TCAGTAATGGAAGAGAA	TC213874	TC213874|-|similar to UniRef100_A7PUR7 Cluster: Chromosome chr4 scaffold_32, whole genome shotgun sequence; n=2; Vitis vinifera|Rep: Chromosome chr4 scaffold_32, whole genome shotgun sequence - Vitis vinifera (Grape), partial (72%)|-|1199-1216|#|	4.00308	0.012736	2.26053	0.322691	-0.359877	0.976422	-0.0164024	1	0.984434	0.966371	-2.67088	0.854668	-2.30953	0.336618	-0.47535	0.930628	-2.79978	0.133009	12.97	0	2.4	0	0	0	5.54	2.42	12.57	109.6	19.15	44.51	23.94	0	0	0	35.97	21.79	0	0	35.93	0	0	1.68	27.36	0	0	37.92
StET017577	GGCTGTGGAGAAAGTAA	TC213995	TC213995|-|homologue to UniRef100_Q4VDN6 Cluster: Ascorbate oxidase; n=1; Solanum lycopersicum|Rep: Ascorbate oxidase - Solanum lycopersicum (Tomato) (Lycopersicon esculentum), partial (55%)|-|926-943|#|	-1.38297	0.710112	-3.69653	0.0449639	-0.31559	0.999963	2.87102	0.153516	1.29307	0.945534	1.28685	0.591538	0.714806	0.868757	2.39096	0.887039	3.0977	0.580452	12.82	59.29	4	6.41	15.46	0	1.85	8.06	0	4.49	18.31	0	0	0	0	0	0	0	0	0	0	0	7.76	34.37	0	0	10.09	23.17
StET004934	AGAGCCTACTAAATGTT	TC214010	TC214010|-|similar to UniRef100_A7P2Q0 Cluster: Chromosome chr1 scaffold_5, whole genome shotgun sequence; n=1; Vitis vinifera|Rep: Chromosome chr1 scaffold_5, whole genome shotgun sequence - Vitis vinifera (Grape), partial (28%)|-|693-710|#|	-3.50128	0.047088	-1.64071	0.386731	1.83803	0.309789	3.02268	0.0543182	1.06715	0.767732	0.70225	0.988583	3.24591	0.102522	0.205468	1	3.414	0.416236	3.65	35.57	0	16.38	8.7	0	5.54	0	0	0	0	0	1.33	0	0	0	12.91	2.91	0	0	0	0	0	0	0	0	11.78	10.53
StET006634	ATATACAAAAGTCTTTT	TC214032	TC214032|-|similar to UniRef100_A7PDR7 Cluster: Chromosome chr11 scaffold_13, whole genome shotgun sequence; n=1; Vitis vinifera|Rep: Chromosome chr11 scaffold_13, whole genome shotgun sequence - Vitis vinifera (Grape), partial (52%)|-|432-449|#|	0.363992	0.982451	2.39451	0.0147958	0.129621	1	-2.17171	0.232772	-0.350293	1	1.63377	0.645166	-1.86092	0.43546	0.059035	0.937862	-1.79457	0.566289	14.2	0	4.79	6.41	0	11.27	4.62	12.9	3.77	0	0	2.44	15.29	26.06	40.05	15.6	23.98	6.54	40.97	0	0	44.18	0	10.06	47.89	8.85	63.09	46.35
StET026777	TTAAAGTTTTCATTTTG	TC214063	TC214063|-|NA|-|94-111|#|	-1.96435	0.448032	-4.13752	0.0168046	2.17011	0.209303	1.73546	0.226163	3.44155	0.583088	0.70225	0.988583	4.01356	0.0415757	0.205468	1	4.18328	0.303	4.75	35.57	4.79	5.7	14.49	54.45	0	19.35	0	0	0	3.05	3.32	0	0	0	0	0	0	0	0	0	0	0	0	6.49	0	0
StET007017	ATCACTATTATTGTTCC	TC214103	TC214103|-|NA|-|459-476|#|	3.42788	2.39721e-06	3.13885	0.0639082	-0.714806	0.801378	-2.3064	0.130535	0.594151	0.993466	-2.12305	0.918976	-3.49052	0.090351	0.618407	1	-2.88406	0.117132	11.8	0	4	0	0	0	1.85	36.28	12.57	26.05	24.14	7.32	13.3	0	23.19	0	35.97	18.16	16.39	0	57.96	39.53	0	8.38	20.52	23.6	0	0
StET019381	GTTCAGAAAGGGATTGA	TC214555	TC214555|-|similar to UniRef100_Q84QE0 Cluster: Avr9/Cf-9 rapidly elicited protein 216; n=1; Nicotiana tabacum|Rep: Avr9/Cf-9 rapidly elicited protein 216 - Nicotiana tabacum (Common tobacco), partial (82%)|-|644-661|#|	-3.55839	0.0388689	-1.82337	0.376342	-0.845969	0.850462	-2.42972	0.32321	-1.74733	0.614771	-1.25447	0.730459	-0.93424	0.836335	1.78561	1	0.834594	0.959603	8.45	20.33	5.59	8.54	43.48	0	1.85	0	0	0	0	0	1.99	0	0	16.52	0	0	0	143.81	0	0	0	13.41	3.42	0	10.09	0
StET007124	ATCCATCAATTTATCTT	TC214666	TC214666|-|similar to UniRef100_O80799 Cluster: T8F5.5 protein; n=1; Arabidopsis thaliana|Rep: T8F5.5 protein - Arabidopsis thaliana (Mouse-ear cress), partial (13%)|-|459-476|#|	3.30032	0.000160333	2.15713	0.347992	-1.2392	0.604967	-1.55161	0.547109	-2.30136	0.580476	-0.981818	1	-3.63622	0.181184	0.507367	1	-3.13648	0.0665075	15.03	0	7.99	0	0	3.76	0	39.5	50.28	12.58	26.64	14.02	16.62	7.11	40.05	0	0	22.52	0	0	45.21	109.29	44.83	0	0	33.62	15.98	23.17
StET010914	CCAAATTTGTTTGTCGT	TC214993	TC214993|-|similar to UniRef100_A7PJW1 Cluster: Chromosome chr12 scaffold_18, whole genome shotgun sequence; n=1; Vitis vinifera|Rep: Chromosome chr12 scaffold_18, whole genome shotgun sequence - Vitis vinifera (Grape), partial (76%)|-|1497-1514|#|TC219580|-|similar to UniRef100_A7PJW1 Cluster: Chromosome chr12 scaffold_18, whole genome shotgun sequence; n=1; Vitis vinifera|Rep: Chromosome chr12 …	-3.98227	0.018935	-2.62126	0.114624	-1.24538	0.483463	0.339374	1	-0.569547	1	0.2873	0.988583	1.63874	0.450591	1.43821	0.956768	3.06302	0.39763	2.55	3.39	9.59	13.53	0	33.8	5.54	0	0	0	0	0	0	5.92	0	0	0	0	0	0	0	0	13.79	0	0	0	3.36	0
StET001378	AACCCTAATTATTATTA	TC215472	TC215472|-|homologue to UniRef100_Q4FE22 Cluster: Proteinase inhibitor 1 PPI3A4; n=1; Solanum tuberosum|Rep: Proteinase inhibitor 1 PPI3A4 - Solanum tuberosum (Potato), partial (82%)|-|427-443|#|CV503740|-|homologue to UniRef100_Q4FE22 Cluster: Proteinase inhibitor 1 PPI3A4; n=1; Solanum tuberosum|Rep: Proteinase inhibitor 1 PPI3A4 - Solanum tuberosum (Potato), partial (72%)|-|65-82|#|	-2.61558	0.384624	-4.46516	0.0446414	-1.77838	0.32856	-1.94841	0.196593	-0.863119	1	-1.83639	0.924166	2.75766	0.287355	-1.93025	0.458354	0.811572	1	5.01	0	16.78	0	98.56	0	25.86	0	0	0	0	11.58	5.32	0	0	0	0	0	0	0	0	0	0	13.41	0	0	0	0
StET006529	ATAGAGTACTTAGGTGT	TC216114	TC216114|-|similar to UniRef100_A7NZU9 Cluster: Chromosome chr6 scaffold_3, whole genome shotgun sequence; n=1; Vitis vinifera|Rep: Chromosome chr6 scaffold_3, whole genome shotgun sequence - Vitis vinifera (Grape), partial (40%)|-|692-709|#|	-0.102092	1	-3.33388	0.00868384	-3.14451	0.0940107	-1.22479	0.612261	-1.11185	0.735789	-0.85546	1	0.131587	1	1.66468	0.969086	1.78684	0.615891	4.32	0	11.19	13.53	21.26	0	12.01	6.45	0	45.82	0	3.66	0	0	0	0	0	0	0	0	34.78	0	0	17.61	0	0	0	0
StET030411	TTTTCAAGTTATTTGCT	TC216128	TC216128|-|similar to UniRef100_A7R1X7 Cluster: Chromosome undetermined scaffold_383, whole genome shotgun sequence; n=1; Vitis vinifera|Rep: Chromosome undetermined scaffold_383, whole genome shotgun sequence - Vitis vinifera (Grape), partial (98%)|-|1017-1034|#|	2.58237	0.0132319	2.54412	0.0447451	0.5896	0.79023	0.465313	0.904196	2.0398	0.651849	2.30305	0.362979	-1.01742	0.683478	-0.0373114	1	-1.05154	0.766195	28.86	8.47	17.58	0	0	7.51	10.16	53.21	84.21	41.32	19.98	39.02	34.58	34.36	120.15	26.61	39.66	11.62	43.7	0	38.25	15.11	20.69	0	17.1	69.61	14.3	25.28
StET005543	AGGAATCAATGTTCTCA	TC216139	TC216139|-|NA|-|1083-1100|#|	2.90268	0.0792167	3.61944	0.0175554	2.85812	0.103993	2.45583	0.134374	0.454835	1	-1.15437	0.988583	0.174506	1	-3.26488	0.138628	-3.1982	0.134848	13.84	0	0	7.83	0	0	0	12.09	5.03	59.29	19.98	9.76	3.32	18.96	80.1	29.37	35.97	0	23.67	0	0	0	0	0	8.55	2.95	20.19	0
StET000735	AAAGTAAAAAAAAAAAA	TC216153	TC216153|-|NA|-|431-447|#|	-2.81608	0.0430109	-2.2789	0.139987	-0.559728	0.870833	-0.14454	1	0.65974	1	3.4154	0.103501	2.27066	0.211465	-0.384463	1	1.98767	0.603138	2.84	0	0	12.11	13.53	16.9	7.39	1.61	0	0	0	1.22	1.33	5.92	0	0	0	0	0	0	0	0	0	1.68	5.13	0	0	0
StET009540	CAAATTTAGTATTTCGA	TC216234	TC216234|-|similar to UniRef100_Q8LFE2 Cluster: Photosystem II; n=1; Arabidopsis thaliana|Rep: Photosystem II - Arabidopsis thaliana (Mouse-ear cress), partial (49%)|-|530-547|#|	-0.636091	0.687917	-2.76297	0.0102703	-0.744022	0.369978	-1.48303	0.0785718	-0.194604	1	-1.91439	0.124692	0.947506	0.383729	-0.601747	0.783355	0.353668	0.99135	6.7	40.65	11.19	6.41	7.73	13.14	15.7	4.03	6.28	11.68	11.65	16.46	5.98	0	0	0	0	3.63	3.64	6.19	5.8	5.81	4.31	14.25	10.26	6.49	1.68	0
StET009366	CAAACTTAGTATTTCAA	TC216234	TC216234|-|similar to UniRef100_Q8LFE2 Cluster: Photosystem II; n=1; Arabidopsis thaliana|Rep: Photosystem II - Arabidopsis thaliana (Mouse-ear cress), partial (49%)|-|530-547|#|	-0.413463	0.752705	-1.86351	0.0351676	-0.206379	0.881516	-0.708828	0.457282	-0.397716	1	-1.67365	0.238199	1.32057	0.170447	-1.39152	0.112396	-0.0716712	1	5.81	10.16	10.39	7.83	7.73	22.53	14.78	8.06	8.8	9.88	8.32	13.41	3.32	0	6.32	1.84	4.61	5.08	0	3.09	0	4.65	8.62	5.87	3.42	5.31	1.68	0
StET003017	AATGTCCTTGTTATAGG	TC216295	TC216295|-|homologue to UniRef100_Q948Z4 Cluster: Snakin-1; n=2; Solanum tuberosum|Rep: Snakin-1 - Solanum tuberosum (Potato), complete|-|250-267|#|	-1.47665	0.0627461	-1.51024	0.0276324	-1.62537	0.0730165	-2.16661	0.0753903	-0.524719	0.750356	0.640775	0.856163	0.386201	0.711502	0.606233	0.723052	0.992308	0.337655	110.65	438.72	156.62	103.96	291.82	195.27	230.88	44.34	101.81	141.04	46.62	115.23	43.89	46.2	111.71	56.9	139.26	96.61	40.06	190.2	214.45	303.46	101.73	80.48	201.81	133.32	21.87	50.56
StET025004	TCTTTTTCTTTATTGGT	TC216298	TC216298|-|similar to UniRef100_A7NYZ7 Cluster: Chromosome chr6 scaffold_3, whole genome shotgun sequence; n=1; Vitis vinifera|Rep: Chromosome chr6 scaffold_3, whole genome shotgun sequence - Vitis vinifera (Grape), partial (12%)|-|389-406|#|	2.98388	0.0205791	2.54071	0.334	1.66653	0.497873	-0.544496	0.701558	-1.37831	0.764969	-0.376635	1	-0.790577	0.782508	-1.36644	0.721784	-2.25168	0.206078	3.33	0	0	0	0	0	0	10.48	13.83	8.98	13.32	0	3.99	0	37.94	0	0	2.18	0	0	0	0	0	0	6.84	0	0	0
StET028977	TTGTAGTGTGAAATTGC	TC216309	TC216309|-|homologue to UniRef100_Q1PBH9 Cluster: Gamma-tocopherol methyltransferase; n=1; Solanum lycopersicum|Rep: Gamma-tocopherol methyltransferase - Solanum lycopersicum (Tomato) (Lycopersicon esculentum), partial (27%)|-|499-516|#|	2.41028	0.267416	3.98691	0.045926	2.22978	0.105346	0.341575	0.968837	1.81528	0.616064	1.28676	0.437739	-0.380774	1	-0.571763	1	-0.952537	0.851801	4.56	0	0	0	0	0	0	0	2.51	17.07	0	6.71	4.65	14.22	37.94	0	49.8	5.81	0	0	0	0	0	0	3.42	7.08	12.62	0
StET015809	GATTTCCTGCCTGATGG	TC216413	TC216413|-|similar to UniRef100_Q39540 Cluster: AOBP; n=1; Cucurbita maxima|Rep: AOBP - Cucurbita maxima (Pumpkin) (Winter squash), partial (16%)|-|431-448|#|	3.59218	0.0220731	2.70208	0.128764	3.31039	0.0996382	0.9791	0.613586	2.11223	0.636242	-1.217	1	0.716217	0.725669	-1.78295	0.404804	-1.06745	0.765275	7.58	0	2.4	0	0	0	3.69	0	36.45	53	32.46	7.93	9.97	9.48	0	6.42	0	10.9	36.42	0	0	0	0	0	0	51.91	10.94	0
StET028263	TTCTTGGACATACAAGT	TC216483	TC216483|-|similar to UniRef100_A7NXZ7 Cluster: Chromosome chr6 scaffold_3, whole genome shotgun sequence; n=1; Vitis vinifera|Rep: Chromosome chr6 scaffold_3, whole genome shotgun sequence - Vitis vinifera (Grape), partial (22%)|-|526-543|#|	-1.28605	0.657142	-3.56117	0.026003	-1.35777	0.586082	-1.53957	0.492922	-3.36871	0.273614	-2.93634	0.440515	1.30723	0.670547	-1.65777	0.622593	-0.347081	0.928205	6.46	0	7.99	9.97	22.22	63.84	7.39	12.09	0	25.15	0	3.05	3.99	3.55	0	0	0	1.45	0	0	0	0	37.07	0	0	0	0	0
StET021684	TACTAATGAATAATCTT	TC216500	TC216500|-|similar to UniRef100_A7PZ77 Cluster: Chromosome chr15 scaffold_40, whole genome shotgun sequence; n=1; Vitis vinifera|Rep: Chromosome chr15 scaffold_40, whole genome shotgun sequence - Vitis vinifera (Grape), partial (85%)|-|930-947|#|	2.57397	0.0431841	2.50671	0.245046	-1.27811	0.5388	-2.32372	0.199338	-0.0898555	1	-2.65249	0.459994	-3.2882	0.131167	-0.227023	0.968638	-3.50585	0.0100818	13.15	3.39	4.79	0	0	0	4.62	18.54	25.14	13.48	0	15.85	21.94	8.29	0	0	0	29.78	39.15	0	0	12.79	31.9	37.73	66.7	11.21	29.44	23.17
StET018744	GTCTGATTCTACAAATT	TC216616	TC216616|-|similar to UniRef100_A7PM21 Cluster: Chromosome chr14 scaffold_21, whole genome shotgun sequence; n=1; Vitis vinifera|Rep: Chromosome chr14 scaffold_21, whole genome shotgun sequence - Vitis vinifera (Grape), partial (92%)|-|1045-1062|#|	-4.49459	0.00327355	-2.38406	0.156394	-1.6156	0.518467	-2.44564	0.24529	1.65823	0.767732	3.84623	0.0910869	-0.942023	0.776473	1.60617	1	0.659964	1	16.47	0	10.39	33.47	25.12	0	20.32	0	0	0	0	0	0	10.66	0	0	0	2.91	0	81.96	0	84.87	0	17.61	5.13	22.42	0	33.71
StET014213	GAATTGCAAGTTGTTAG	TC216888	TC216888|-|similar to UniRef100_A7PVA8 Cluster: Chromosome chr4 scaffold_32, whole genome shotgun sequence; n=1; Vitis vinifera|Rep: Chromosome chr4 scaffold_32, whole genome shotgun sequence - Vitis vinifera (Grape), partial (12%)|-|1166-1183|#|	-1.29387	0.495786	-3.89074	1.27479e-09	-0.966784	0.682778	-0.980478	0.620526	-1.53389	0.700565	1.90689	0.289085	1.36806	0.388632	1.73814	0.903838	3.0146	0.00154316	6.3	18.63	14.38	14.24	26.09	39.43	14.78	17.74	0	19.76	0	1.22	9.97	0	0	0	0	2.18	0	0	0	26.74	0	10.06	8.55	17.7	0	0
StET019261	GTTAATTATAAAGTTTC	TC217153	TC217153|-|homologue to UniRef100_Q9C5W3 Cluster: NAD kinase 2, chloroplast precursor; n=1; Arabidopsis thaliana|Rep: NAD kinase 2, chloroplast precursor - Arabidopsis thaliana (Mouse-ear cress), partial (9%)|-|462-479|#|	3.18538	3.30401e-05	3.20434	0.0142484	0.457747	0.948622	-0.518871	0.921323	0.791549	0.837635	-0.395895	1	-3.10827	0.289921	0.530211	0.968353	-2.55646	0.116623	20.12	0	6.39	4.98	0	0	0	25.8	16.34	17.07	52.44	12.8	35.91	29.62	0	21.11	42.42	9.44	49.16	0	0	132.54	0	0	13.68	15.34	58.88	0
StET020593	TAAGAGAAAAATAACTA	TC217153	TC217153|-|homologue to UniRef100_Q9C5W3 Cluster: NAD kinase 2, chloroplast precursor; n=1; Arabidopsis thaliana|Rep: NAD kinase 2, chloroplast precursor - Arabidopsis thaliana (Mouse-ear cress), partial (9%)|-|331-348|#|	2.20728	0.0125511	1.08737	0.629262	0.353242	0.95818	-0.558774	0.887335	1.72251	0.639511	-1.75247	1	-1.45501	0.525872	0.807672	1	-0.656341	0.878804	9.23	0	0	11.39	0	0	5.54	18.54	16.34	10.78	23.31	24.39	15.96	0	0	0	24.9	11.62	6.37	0	34.78	0	0	10.9	15.39	28.32	11.78	27.39
StET003861	ACATTGGTGAAGAGGAA	TC217319	TC217319|-|similar to UniRef100_A7PXS2 Cluster: Chromosome chr15 scaffold_37, whole genome shotgun sequence; n=1; Vitis vinifera|Rep: Chromosome chr15 scaffold_37, whole genome shotgun sequence - Vitis vinifera (Grape), partial (57%)|-|925-942|#|	-1.84009	0.540706	-3.40115	0.0381821	1.46693	0.56808	-1.82388	0.223754	-2.31095	0.622402	-2.31191	1	1.78466	0.394021	-1.51494	0.670068	0.27561	1	3.55	0	29.57	0	19.33	7.51	8.31	0	3.77	12.58	0	1.22	0	0	0	0	0	0	0	0	0	0	0	11.74	0	0	0	0
StET016231	GCATTGGCAAGAAGCAA	TC217438	TC217438|-|similar to UniRef100_A7PQG6 Cluster: Chromosome chr6 scaffold_25, whole genome shotgun sequence; n=1; Vitis vinifera|Rep: Chromosome chr6 scaffold_25, whole genome shotgun sequence - Vitis vinifera (Grape), complete|-|249-266|#|	3.42163	0.0628036	3.36609	0.0292195	1.88146	0.202298	1.4699	0.333073	-1.18016	0.835673	-1.86719	0.116721	-2.02935	0.393413	-2.8605	0.082217	-4.91562	7.30259490180868e-14	9.74	0	0	0	0	0	0	19.35	0	0	25.8	6.1	13.3	23.69	0	0	13.83	9.44	12.75	0	0	0	18.11	0	0	14.16	20.19	27.39
StET010853	CATTTGCCTTGATAGTA	TC217823	TC217823|-|similar to UniRef100_Q2PQJ1 Cluster: EIN3-binding F-box protein 1; n=1; Solanum lycopersicum|Rep: EIN3-binding F-box protein 1 - Solanum lycopersicum (Tomato) (Lycopersicon esculentum), partial (51%)|-|1404-1421|#|TC226148|-|NA|-|43-60|#|	-3.20732	0.169469	-3.68306	0.0447637	2.18708	0.221419	-2.03784	0.135986	-1.70831	0.651849	-1.3661	0.988583	2.37535	0.264397	0.112651	1	2.49328	0.765726	7.74	0	15.98	37.03	24.16	73.23	1.85	0	0	0	0	0	10.64	0	0	0	0	0	5.46	0	0	0	12.07	10.06	0	16.52	44.58	10.53
StET005586	AGGATAATATGATATAT	TC217869	TC217869|-|similar to UniRef100_A7Q7B0 Cluster: Chromosome chr18 scaffold_59, whole genome shotgun sequence; n=1; Vitis vinifera|Rep: Chromosome chr18 scaffold_59, whole genome shotgun sequence - Vitis vinifera (Grape), partial (12%)|-|193-210|#|	-1.01481	0.814457	-3.44552	0.0395698	0.873139	0.842695	-0.41638	0.976827	-4.82397	0.432386	-3.83258	1	1.80699	0.481248	-1.99191	0.587467	-0.184643	0.919054	9.5	62.67	35.16	17.09	29.95	0	2.77	0	35.19	28.75	0	0	6.65	8.29	0	0	0	0	0	0	0	36.04	0	0	0	0	0	0
StET027773	TTCAATCTCTAGTTATA	TC218352	TC218352|-|homologue to UniRef100_Q41229 Cluster: Photosystem I reaction center subunit IV B, chloroplast precursor (PSI-E B) [Contains: Photosystem I reaction center subunit IV B isoform 2]; n=3; Nicotiana sylvestris|Rep: Photosystem I reaction center subunit IV B, chloroplast precursor (PSI-E B) [Contains: Photosystem I reaction center subunit IV B isoform 2] - Nicotiana sylvestris (Wood tobacc…	-0.157404	0.913656	-1.1465	0.0265377	0.186353	0.899533	-1.10779	0.139433	-0.030887	1	-2.71304	0.144405	0.471439	0.447773	-0.42297	0.910168	0.0337016	1	7.29	11.86	6.39	9.97	13.53	15.02	12.93	5.64	8.8	9.88	11.65	16.46	5.32	0	0	8.26	6.46	4.36	4.55	3.09	8.11	6.98	6.04	13.41	8.55	8.85	5.89	4.21
StET022994	TATCTGGGCTCATTGGT	TC218486	TC218486|-|homologue to UniRef100_Q307Y4 Cluster: Cell growth defect factor-like; n=1; Solanum tuberosum|Rep: Cell growth defect factor-like - Solanum tuberosum (Potato), partial (15%)|-|663-680|#|	-0.685821	0.704422	-1.0109	0.0459516	-0.23951	0.941003	-0.256072	0.892415	-0.103876	1	0.00045965	1	-0.0447628	1	0.343226	1	0.302924	0.878192	54.34	113.49	73.52	51.98	48.31	78.86	58.18	79.81	0	30.54	44.12	49.39	46.55	28.43	29.51	20.19	44.27	47.94	28.22	0	76.51	82.55	101.73	60.36	100.9	62.53	82.43	35.81
StET021324	TACAATGTGAAAAAAGA	TC218579	TC218579|-|similar to UniRef100_A7PZT8 Cluster: Chromosome chr15 scaffold_40, whole genome shotgun sequence; n=1; Vitis vinifera|Rep: Chromosome chr15 scaffold_40, whole genome shotgun sequence - Vitis vinifera (Grape), partial (94%)|-|937-954|#|	-4.05021	0.0446952	-2.86823	0.140099	-3.19375	0.0921588	-1.70872	0.371851	-1.48892	0.764851	1.94735	0.536456	0.885116	0.808999	1.09066	1	1.96901	0.861853	5.05	0	21.58	14.95	0	52.57	13.85	0	0	0	0	2.44	0	0	0	0	0	7.26	0	0	0	34.88	0	18.44	0	0	0	0
StET029631	TTTATTGTTTAGCAATC	TC218598	TC218598|-|NA|-|325-342|#|	3.47468	0.00336843	2.7711	0.150852	1.81688	0.403994	2.09459	0.271302	0.930777	1	0.975859	0.838821	-0.993633	0.742752	-1.04924	0.917414	-2.15795	0.292807	5.81	0	0	0	0	0	0	0	13.83	8.09	19.98	11.58	13.3	7.11	0	0	23.98	7.99	0	0	0	0	0	0	8.55	0	15.98	0
StET001164	AACAAGGTCAATATGGA	TC218637	TC218637|-|similar to UniRef100_Q5BQR0 Cluster: SJCHGC09842 protein; n=1; Schistosoma japonicum|Rep: SJCHGC09842 protein - Schistosoma japonicum (Blood fluke), partial (29%)|-|931-948|#|	-0.589443	0.828837	-3.40663	0.00102156	1.00353	0.731472	1.57893	0.496489	-1.29131	0.785216	-0.116675	1	2.80224	0.0428399	-1.99104	0.503068	0.719025	0.961703	4.04	11.86	5.59	10.68	16.43	0	18.47	12.09	16.34	9.88	0	3.05	3.32	0	0	0	0	0	0	0	0	0	0	0	5.13	0	13.46	0
StET007506	ATGAGCTGTAATTGAAT	TC218877	TC218877|-|homologue to UniRef100_Q03685 Cluster: Luminal-binding protein 5 precursor; n=1; Nicotiana tabacum|Rep: Luminal-binding protein 5 precursor - Nicotiana tabacum (Common tobacco), complete|-|2090-2107|#|TC219275|-|homologue to UniRef100_Q03685 Cluster: Luminal-binding protein 5 precursor; n=1; Nicotiana tabacum|Rep: Luminal-binding protein 5 precursor - Nicotiana tabacum (Common tobacco)…	2.4258	0.262114	2.53075	0.0270496	0.957527	0.78867	1.5053	0.434888	-0.307636	1	1.45501	0.484277	-2.58364	0.343643	0.907868	1	-1.66111	0.475555	31.51	0	11.19	10.68	0	0	0	58.85	3.77	0	25.8	9.76	45.22	50.94	29.51	49.56	21.21	10.9	10.01	0	0	27.9	118.11	0	8.55	0	50.47	16.85
StET009962	CACAATGTATAGCTCAA	TC219057	TC219057|-|NA|-|230-247|#|	-0.241335	0.974659	-2.52353	0.0486136	1.2946	0.624744	0.166988	1	-1.77238	0.441048	-2.73536	0.0919211	0.897146	0.778148	-1.51272	0.658121	-0.61872	0.851801	11.45	13.55	15.98	25.63	0	33.8	11.08	4.84	23.88	11.68	25.8	14.02	5.32	3.55	0	0	0	5.08	3.64	0	0	0	0	15.93	30.78	32.44	0	0
StET007599	ATGATTTGGAAATTTCA	TC219305	TC219305|-|similar to UniRef100_A7R1I8 Cluster: Chromosome undetermined scaffold_358, whole genome shotgun sequence; n=1; Vitis vinifera|Rep: Chromosome undetermined scaffold_358, whole genome shotgun sequence - Vitis vinifera (Grape), partial (91%)|-|408-425|#|	-3.68496	0.0259149	-2.39493	0.16261	1.32658	0.3271	1.18217	0.510015	-1.68185	0.723859	-2.19385	1	4.05199	0.015902	-3.30591	0.0556141	0.768383	1	4.46	40.65	7.99	9.26	0	43.18	14.78	0	0	0	0	0	3.99	0	0	11.93	0	4.36	0	0	0	0	0	0	0	0	0	0
StET025708	TGCTGTTGAGATGATAT	TC219570	TC219570|-|similar to UniRef100_A7PHX9 Cluster: Chromosome chr13 scaffold_17, whole genome shotgun sequence; n=1; Vitis vinifera|Rep: Chromosome chr13 scaffold_17, whole genome shotgun sequence - Vitis vinifera (Grape), partial (51%)|-|1224-1241|#|	3.07189	0.249645	3.91086	0.0486136	1.21162	0.591405	1.43271	0.524092	1.89398	0.651849	2.2865	0.189519	-4.12162	0.104195	4.17483	0.682654	0.0471989	1	18.66	0	0	0	0	0	0	8.87	0	39.53	0	0	3.99	43.83	29.51	0	0	5.08	19.12	0	0	39.53	13.79	0	53.02	0	21.03	63.2
StET021018	TAATGTATTTTGTGATT	TC220108	TC220108|-|similar to UniRef100_A7QJ44 Cluster: Chromosome chr2 scaffold_105, whole genome shotgun sequence; n=1; Vitis vinifera|Rep: Chromosome chr2 scaffold_105, whole genome shotgun sequence - Vitis vinifera (Grape), partial (88%)|-|1227-1244|#|	3.32545	0.00815055	2.29164	0.232342	1.49525	0.370451	0.685462	0.786352	2.01539	0.396099	1.26698	0.664036	-2.67204	0.208924	1.60335	0.94292	-1.11962	0.754093	12.25	0	4	0	0	0	0	7.26	7.54	15.27	51.61	6.1	12.63	22.51	0	0	0	5.81	14.57	0	0	0	22.42	25.15	8.55	20.65	22.71	54.77
StET004079	ACCTTTGGCGGGAAAAA	TC220210	TC220210|-|homologue to UniRef100_P93356 Cluster: LIM-domain SF3 protein; n=1; Nicotiana tabacum|Rep: LIM-domain SF3 protein - Nicotiana tabacum (Common tobacco), partial (32%)|-|391-408|#|	-3.21141	0.0309243	-1.64306	0.29447	0.838478	0.825063	0.685927	0.719691	0.199817	1	-2.12008	1	1.93141	0.286509	-1.27634	0.767875	0.650475	1	4.91	25.41	31.96	5.7	9.66	0	3.69	0	0	0	0	0	3.32	3.55	0	12.85	0	3.63	0	0	0	0	0	9.22	5.13	0	0	0
StET021447	TACATCAATCTTGTATA	TC220495	TC220495|-|homologue to UniRef100_A7PXY2 Cluster: Chromosome chr15 scaffold_37, whole genome shotgun sequence; n=1; Vitis vinifera|Rep: Chromosome chr15 scaffold_37, whole genome shotgun sequence - Vitis vinifera (Grape), partial (32%)|-|721-737|#|	-1.35163	0.519568	-3.52305	0.00921422	-0.523617	0.847757	0.175326	1	-2.36528	0.494949	-1.56213	0.393889	0.629436	0.8347	-0.801492	0.873245	-0.170885	0.990592	16.83	67.76	19.98	49.84	28.02	0	31.4	14.51	28.91	24.26	0	5.49	4.65	0	0	0	0	7.26	2.73	0	0	26.74	44.83	17.61	29.07	30.68	33.65	0
StET028686	TTGCCCAGAAGATTAAG	TC220948	TC220948|-|similar to UniRef100_A7PHR6 Cluster: Chromosome chr17 scaffold_16, whole genome shotgun sequence; n=1; Vitis vinifera|Rep: Chromosome chr17 scaffold_16, whole genome shotgun sequence - Vitis vinifera (Grape), partial (52%)|-|1017-1034|#|	-1.49826	0.432612	-3.58465	0.0106062	-2.71099	0.131562	-2.87354	0.0702901	-3.47724	0.350648	-2.86374	0.777402	-0.298574	1	0.64762	1	0.353788	1	7.37	15.25	7.99	20.65	0	43.18	12.01	13.7	3.77	9.88	0	3.05	3.99	0	0	0	0	2.18	0	74.22	0	26.74	20.69	7.55	0	0	12.62	0
StET009327	CAAAATATGTTAGCTTA	TC221929	TC221929|-|homologue to UniRef100_A7QQ97 Cluster: Chromosome undetermined scaffold_141, whole genome shotgun sequence; n=1; Vitis vinifera|Rep: Chromosome undetermined scaffold_141, whole genome shotgun sequence - Vitis vinifera (Grape), partial (13%)|-|132-148|#|	-0.729615	0.844496	-3.45496	0.032743	0.533404	0.886419	-1.07093	0.590545	1.02755	0.936489	2.72281	0.289597	0.86366	0.792479	0.495282	1	1.35809	0.932899	9.7	30.49	19.18	0	32.85	0	18.47	14.51	0	22.46	0	6.1	13.96	0	0	0	0	2.91	0	0	0	0	25	21.8	0	31.86	13.46	0
StET000966	AAATGTATTAAAATTAA	TC222553	TC222553|-|similar to UniRef100_A9V5X8 Cluster: Predicted protein; n=1; Monosiga brevicollis MX1|Rep: Predicted protein - Monosiga brevicollis MX1, partial (3%)|-|382-398|#|CV502530|-|NA|-|377-393|#|	-1.03919	0.814457	-3.83026	0.02159	-0.688047	0.843543	-2.09856	0.248724	-1.15433	0.897248	-0.297487	1	0.582456	0.915018	2.41281	0.901808	2.99024	0.446832	5.27	37.27	5.59	23.5	26.09	0	0	0	18.85	10.78	0	12.8	0	0	0	0	0	0	0	0	0	36.04	0	19.28	0	19.47	0	0
StET029925	TTTGAAGAGTACGAGCA	TC222845	TC222845|-|similar to UniRef100_A7QIY8 Cluster: Chromosome chr2 scaffold_105, whole genome shotgun sequence; n=1; Vitis vinifera|Rep: Chromosome chr2 scaffold_105, whole genome shotgun sequence - Vitis vinifera (Grape), partial (13%)|-|527-544|#|	-2.11425	0.266799	-3.44786	0.032743	0.155166	1	1.01511	0.699296	0.00705276	1	0.0210271	1	1.45652	0.559761	0.841123	1	2.2728	0.465704	14.33	123.65	22.37	19.23	35.75	16.9	6.46	16.93	0	14.37	14.15	0	2.66	14.22	0	0	0	1.45	0	0	0	33.72	37.93	0	0	0	22.71	0
StET014389	GACCCTGATTTAAACTA	TC223274	TC223274|-|similar to UniRef100_A7NZZ1 Cluster: Chromosome chr6 scaffold_3, whole genome shotgun sequence; n=1; Vitis vinifera|Rep: Chromosome chr6 scaffold_3, whole genome shotgun sequence - Vitis vinifera (Grape), partial (41%)|-|146-163|#|	0.827379	0.889115	3.83479	0.00276046	1.59623	0.336352	1.60764	0.303907	-1.53389	0.700565	-0.65928	1	0.715967	0.725669	-1.20913	0.51928	-0.468831	0.91157	5.06	0	4.79	0	0	0	0	1.61	17.6	0	0	0	0	5.92	73.77	27.53	29.51	3.63	23.67	0	0	0	0	0	0	0	5.05	0
StET010885	CCAAAAAAAAAAAAAAA	TC223405	TC223405|-|similar to UniRef100_A7PEJ3 Cluster: Chromosome chr11 scaffold_13, whole genome shotgun sequence; n=1; Vitis vinifera|Rep: Chromosome chr11 scaffold_13, whole genome shotgun sequence - Vitis vinifera (Grape), partial (26%)|-|814-830|#|	-0.852396	0.159376	-1.32724	0.0328909	-0.965429	0.0966312	-0.571182	0.465546	0.220433	1	-0.478653	1	0.141383	0.963829	0.242452	1	0.383412	0.955375	64.53	116.88	47.95	84.02	194.22	84.49	77.58	55.62	46.5	55.7	43.29	70.73	47.21	35.54	77.99	51.39	33.2	30.51	17.3	140.72	175.04	48.83	84.49	50.3	58.15	59.58	36.17	67.41
StET008194	ATGTTGATCATCAATGA	TC223671	TC223671|-|weakly similar to UniRef100_Q93YG9 Cluster: Insulin degrading enzyme; n=1; Solanum lycopersicum|Rep: Insulin degrading enzyme - Solanum lycopersicum (Tomato) (Lycopersicon esculentum), partial (9%)|-|281-298|#|	-1.39332	0.721944	-3.49767	0.0332642	1.09818	0.755169	-0.505082	0.967741	-3.15565	0.41298	-0.189799	1	0.1104	1	0.379399	0.976675	0.517274	1	8.39	13.55	5.59	19.23	0	0	27.71	0	6.28	0	0	16.46	0	0	0	0	0	0	0	0	0	62.78	0	0	0	0	24.39	42.13
StET018606	GTCATATACCGACACAA	TC224089	TC224089|-|homologue to UniRef100_P46290 Cluster: 60S ribosomal protein L31; n=1; Nicotiana glutinosa|Rep: 60S ribosomal protein L31 - Nicotiana glutinosa (Tobacco), partial (32%)|-|271-287|#|	-4.53022	0.0223009	-1.38622	0.647661	2.12065	0.302563	-0.284468	1	-1.87991	0.672144	0.618239	0.988583	3.80294	0.0793061	-1.59714	0.412265	2.33135	0.791332	3.66	0	7.99	15.67	13.53	58.21	0	0	0	0	0	0	0	0	0	33.04	0	0	0	0	0	0	0	0	0	22.42	0	0
StET007234	ATCTCCGGCGACGAGCT	TC224360	TC224360|-|similar to UniRef100_Q9M7R0 Cluster: Calcium-binding allergen Ole e 8; n=1; Olea europaea|Rep: Calcium-binding allergen Ole e 8 - Olea europaea (Common olive), partial (82%)|-|152-169|#|	-3.18605	0.0340747	-1.20476	0.561456	-0.640365	0.774094	-1.5898	0.318881	-2.82278	0.583088	-1.4076	1	-0.0882556	1	2.15144	0.750396	2.06578	0.762714	14.25	66.06	26.37	6.41	58.94	13.14	3.69	7.26	3.77	0	1.66	0	3.99	11.85	12.65	36.71	0	0	10.92	85.05	33.62	15.11	20.69	30.18	0	5.9	25.23	0
StET023506	TATTGTAAGGATCTACC	TC224361	TC224361|-|similar to UniRef100_Q9XEZ2 Cluster: NT7; n=1; Nicotiana tabacum|Rep: NT7 - Nicotiana tabacum (Common tobacco), partial (8%)|-|189-206|#|	3.42483	0.0999706	3.72648	0.0178208	1.78481	0.428204	1.32549	0.520828	0.4086	1	3.32598	0.127785	-3.3232	0.191437	-0.0555364	0.966223	-3.38918	0.0443556	29.69	0	0	0	0	0	3.69	49.18	0	0	35.79	9.76	7.98	47.39	37.94	0	17.52	5.08	22.76	66.49	0	0	0	11.74	22.23	16.52	1.68	18.96
StET010413	CAGTTTTAAGCTTATTA	TC224575	TC224575|-|NA|-|193-210|#|	-0.958491	0.814457	-3.62454	0.0398352	-0.182231	1	-2.3732	0.173242	-2.71074	0.588965	-2.23569	0.988583	-0.00404281	1	-0.802716	0.884435	-0.803872	0.837223	7.49	22.02	23.97	0	0	26.29	6.46	20.96	0	13.48	0	0	3.99	0	0	0	0	0	0	0	45.21	0	0	21.8	10.26	0	15.14	0
StET020585	TAAGAAGTAATGGTTTA	TC224626	TC224626|-|weakly similar to UniRef100_A7NZD0 Cluster: Chromosome chr6 scaffold_3, whole genome shotgun sequence; n=1; Vitis vinifera|Rep: Chromosome chr6 scaffold_3, whole genome shotgun sequence - Vitis vinifera (Grape), partial (28%)|-|846-863|#|	-2.22652	0.00316603	-0.631867	0.722355	2.21936	0.248123	2.06328	0.322349	1.12182	0.969236	-0.769591	1	2.7817	0.080693	-0.416498	0.947866	2.26458	0.291086	15.04	35.57	13.58	49.13	17.39	33.8	37.86	8.06	6.28	4.49	0	10.97	7.31	33.17	56.91	17.44	0	10.9	10.01	0	0	0	0	5.87	17.1	27.14	0	0
StET021369	TACACTCGGGAGGGGAG	TC224654	TC224654|-|NA|-|332-348|#|	2.64896	0.000325971	1.39191	0.458537	1.33963	0.553554	-1.83912	0.249675	0.635735	1	-1.217	1	-1.21288	0.602612	0.258387	1	-0.924795	0.807882	5.53	0	0	6.41	0	0	0	20.15	16.34	14.37	18.31	12.8	3.99	9.48	0	15.6	0	0	5.46	0	0	0	6.04	0	18.81	8.26	0	0
StET013628	GAAATGAGGACTATTGC	TC224661	TC224661|-|similar to UniRef100_Q0JL16 Cluster: Os01g0631700 protein; n=1; Oryza sativa Japonica Group|Rep: Os01g0631700 protein - Oryza sativa subsp. japonica (Rice), partial (17%)|-|677-694|#|	-0.838295	0.77474	-3.09108	0.0210106	-2.83544	0.138695	-2.11189	0.321612	-0.955086	0.963947	-1.91382	1	-0.336415	0.981731	1.88937	0.97903	1.53276	0.834674	9.3	35.57	15.98	19.23	0	26.29	22.16	7.26	0	0	29.97	16.46	8.64	5.92	0	0	0	0	3.64	63.4	0	0	65.52	14.25	8.55	4.13	0	14.75
StET024968	TCTTTGGAATTATATAT	TC225046	TC225046|-|homologue to UniRef100_A7R1W1 Cluster: Chromosome chr7 scaffold_382, whole genome shotgun sequence; n=1; Vitis vinifera|Rep: Chromosome chr7 scaffold_382, whole genome shotgun sequence - Vitis vinifera (Grape), partial (5%)|-|564-581|#|	-2.58708	0.263659	-4.13687	0.0117945	-1.33476	0.567438	0.778644	0.75952	-1.11353	0.967492	0.21001	0.9889	-0.605141	0.918449	-0.0168451	0.996954	-0.620558	0.868196	17.55	0	15.98	24.21	0	33.8	31.4	0	0	11.68	0	0	3.32	0	0	0	0	0	0	0	0	0	44.83	73.77	37.62	14.75	10.09	31.6
StET014220	GAATTGGTGATTGGTTT	TC225147	TC225147|-|similar to UniRef100_A7PVT9 Cluster: Chromosome chr8 scaffold_34, whole genome shotgun sequence; n=1; Vitis vinifera|Rep: Chromosome chr8 scaffold_34, whole genome shotgun sequence - Vitis vinifera (Grape), partial (9%)|-|604-621|#|	3.35618	0.00316603	3.9235	0.0374836	1.16941	0.632308	0.579728	0.866148	-1.82308	0.767732	-2.1042	1	-1.73927	0.398566	-1.11927	0.833649	-2.89953	0.172742	6.28	0	0	0	0	0	0	11.29	0	12.58	18.31	5.49	12.63	13.03	52.7	23.86	0	13.08	0	0	0	9.3	0	0	8.55	7.08	0	0
StET016364	GCCTAAAAAAAAAAAAA	TC225152	TC225152|-|NA|-|20-37|#|	-0.833696	0.525027	-2.67871	0.000992879	1.66011	0.178316	2.23752	0.149032	0.817735	0.757285	-1.17182	0.978698	2.1969	0.0202251	-0.550058	0.959607	1.63984	0.120415	5.48	23.71	8.79	7.83	13.53	5.63	9.24	0	10.06	6.29	3.33	10.37	5.32	0	0	0	0	3.63	0	0	2.32	0	0	5.87	0	14.75	10.09	10.53
StET018402	GTATATGATTGGTATGG	TC225533	TC225533|-|weakly similar to UniRef100_A7Q7K9 Cluster: Chromosome undetermined scaffold_60, whole genome shotgun sequence; n=1; Vitis vinifera|Rep: Chromosome undetermined scaffold_60, whole genome shotgun sequence - Vitis vinifera (Grape), partial (15%)|-|593-610|#|	1.56527	0.221403	2.19483	0.0415506	1.26431	0.335537	1.09731	0.468544	1.79057	0.603344	-1.25082	0.988583	-0.66892	0.760619	0.238428	1	-0.433693	0.897879	80.36	81.31	15.18	35.6	6.76	20.65	23.09	99.16	153.34	49.41	165.65	43.29	26.6	73.45	145.44	78.92	289.6	42.13	181.17	37.11	44.05	84.87	28.45	1.68	88.93	60.17	47.1	185.38
StET007596	ATGATTTACCTGTTAAT	TC225555	TC225555|-|similar to UniRef100_A7Q2R0 Cluster: Chromosome chr1 scaffold_46, whole genome shotgun sequence; n=1; Vitis vinifera|Rep: Chromosome chr1 scaffold_46, whole genome shotgun sequence - Vitis vinifera (Grape), partial (46%)|-|1039-1056|#|	3.59507	0.000179124	2.76914	0.151404	0.693285	0.817673	0.230057	1	-0.743184	1	-1.21362	1	-2.98743	0.101458	-1.48279	0.640796	-4.47825	0.00593361	14.48	0	4	0	0	0	0	13.7	52.79	13.48	19.15	6.1	19.28	0	0	23.86	0	10.9	23.67	0	0	30.23	11.21	11.74	22.23	40.11	0	0
StET011094	CCATCTATCAATGGCTT	TC225992	TC225992|-|similar to UniRef100_A7QBT2 Cluster: Chromosome chr1 scaffold_75, whole genome shotgun sequence; n=1; Vitis vinifera|Rep: Chromosome chr1 scaffold_75, whole genome shotgun sequence - Vitis vinifera (Grape), partial (25%)|-|232-249|#|	2.4367	5.89359e-07	0.103419	1	-1.7565	0.309382	-0.39018	0.921297	-2.76785	0.275608	0.826858	0.842087	-0.943436	0.685018	-0.54467	0.934462	-1.50387	0.459073	3.47	0	6.39	0	0	0	0	12.09	10.06	14.37	14.98	8.54	9.97	2.37	0	0	0	1.45	5.46	0	0	0	0	11.74	6.84	0	1.68	0
StET005065	AGATGTATCTGCAGTAA	TC226300	TC226300|-|homologue to UniRef100_Q94KA9 Cluster: Importin alpha 2; n=1; Capsicum annuum|Rep: Importin alpha 2 - Capsicum annuum (Bell pepper), partial (35%)|-|1021-1038|#|	2.36913	0.309774	3.46746	0.0374836	1.25594	0.631149	0.486009	0.907912	-0.778702	0.930616	-0.940707	0.854668	-2.1075	0.37606	-1.94312	0.412265	-4.11785	5.79099973610993e-13	11.18	0	2.4	0	0	0	2.77	29.02	0	0	0	8.54	11.3	30.8	0	0	21.21	11.62	40.97	0	0	0	0	15.93	22.23	69.61	9.25	27.39
StET000186	AAAACATAAAGACAAGG	unknown		-0.856948	0.78184	-2.74198	0.0362243	-1.06613	0.738906	-0.364726	0.928555	-1.91734	0.75586	-1.86929	1	-0.392554	0.963104	-0.0861363	0.948514	-0.464435	0.892826	9.3	0	5.59	9.97	30.92	20.65	9.24	2.42	0	22.46	7.49	0	7.98	4.74	0	0	0	2.18	0	35.57	0	59.3	0	9.22	0	2.95	0	40.03
StET000195	AAAACCAATTTTGAAGC	unknown		-2.23078	0.379143	-3.53929	0.0281143	-1.73132	0.458154	-1.17489	0.681794	-3.01099	0.600401	-3.14252	1	0.251446	1	-0.663289	0.890368	-0.417523	0.899782	4.92	0	11.19	9.97	0	24.41	23.09	0	8.8	0	0	4.88	0	0	0	0	0	0	0	0	51	0	0	0	10.26	0	12.62	0
StET000369	AAAATATTTGATTAAAA	unknown		-0.741335	0.883699	-3.7015	3.01905e-05	-2.63445	0.142075	-2.27845	0.148786	-2.66246	0.600401	-1.6949	1	-0.460691	0.921557	1.65252	0.987333	1.1641	0.815998	6.17	20.33	11.99	17.09	21.26	0	9.24	0	0	0	37.46	7.32	0	0	0	0	0	0	0	0	55.64	0	17.24	33.53	0	10.62	0	0
StET000454	AAAATTCATCTTCCTGG	unknown		-2.04616	0.253457	-3.73467	0.00599431	0.882234	0.742957	2.37284	0.251693	-4.44095	0.252542	-4.05195	0.988583	2.18231	0.226809	-3.31941	0.0847853	-1.11808	0.751382	6.62	0	32.76	6.41	7.73	26.29	9.24	0	5.03	0	0	3.66	7.98	0	0	0	0	0	0	0	0	0	0	10.9	0	0	0	0
StET000826	AAATAGAAATAACAATG	unknown		-3.96356	0.0916315	-5.2518	0.0288354	-2.64279	0.329786	-2.99499	0.13742	-3.59864	0.409712	-4.45879	0.744209	0.966319	0.81375	0.964874	1	1.93048	0.948828	39.24	499.7	22.37	19.94	369.12	60.08	5.54	13.7	8.8	14.37	0	0	19.28	0	0	0	0	0	15.48	0	51	47.67	16.38	337.01	3.42	0	0	0
StET001069	AAATTGTATCTATCTGT	unknown		1.83032	0.464574	3.5042	0.0386708	-2.94975	0.160969	-3.02256	0.110484	2.96434	0.615523	0.70225	0.988583	-3.90823	0.182123	3.96219	0.910286	0.0471989	1	5.09	0	0	0	0	0	0	0	3.77	15.27	0	1.22	1.33	5.92	37.94	0	18.45	2.91	10.92	0	0	49.99	0	0	42.76	0	6.73	0
StET001079	AAATTTATAAAAGTGAA	unknown		1.83637	0.523324	3.44561	0.037085	1.82214	0.396353	-0.284468	1	-2.98628	0.568619	-2.01205	1	-0.158269	1	-2.69527	0.22167	-2.80839	0.197462	2.61	0	0	0	0	0	0	0	0	0	13.32	6.1	0	0	0	25.7	23.98	5.81	9.1	0	0	0	0	0	0	0	0	0
StET001101	AAATTTGTCCATTAAAA	unknown		3.28216	0.000325971	2.18596	0.162372	-0.197162	1	-0.284468	1	-0.0872982	1	-2.54202	0.545379	-0.158269	1	-3.16773	0.0134043	-3.29635	0.0193023	2.94	0	0	0	0	0	0	1.61	16.34	11.68	12.49	9.15	8.64	11.85	0	0	8.3	4.36	0	0	0	0	0	0	0	0	0	0
StET001515	AACTGAATGAACAATAA	unknown		-3.10755	0.27028	-3.87068	0.0416782	0.918383	0.798288	-1.97721	0.233954	-1.87991	0.672144	-0.950617	1	2.77675	0.29247	0.222412	1	3.0157	0.711504	5.47	99.94	7.99	0	26.09	26.29	3.69	0	2.51	0	0	11.58	0	4.74	0	0	0	1.45	0	0	0	0	0	0	17.1	0	0	0
StET001729	AAGAATTTTATGTAAAA	unknown		3.22833	0.0105424	2.92811	0.0489092	-1.66289	0.475403	-0.656528	0.845635	-3.62434	0.580065	-1.11482	1	-3.39814	0.24086	0.702615	0.979318	-2.67256	0.279412	10.01	0	4.79	0	0	0	0	12.09	0	14.37	24.14	29.88	15.29	9.48	35.83	23.86	17.52	2.91	0	85.05	0	0	0	0	32.49	12.39	4.21	0
StET001977	AAGCTTTATCAACAAGC	unknown		0.964191	0.814457	3.63363	0.0400575	-0.600312	0.874455	-1.76181	0.246846	-1.51647	0.686238	-1.89903	0.689873	-1.96737	0.355285	-0.586981	0.940217	-2.64164	0.0575028	3.23	0	0	0	0	0	0	0	0	0	9.16	0	0	8.29	37.94	23.86	0	1.45	11.83	0	0	0	13.79	0	5.13	0	10.09	0
StET002272	AAGTTTTATATGTATAC	unknown		2.48492	0.0127779	2.09796	0.445633	0.0970832	1	-0.983437	0.611883	0.373434	1	2.26538	0.386963	-1.34171	0.56344	0.0412973	1	-1.30851	0.721921	9.03	0	2.4	0	0	0	9.24	24.18	10.06	21.56	22.48	8.54	11.97	2.37	75.88	0	0	5.08	0	0	9.27	0	0	17.61	13.68	0	25.23	21.07
StET002366	AATAAGAGACAAAAAAA	unknown		1.7182	0.570075	3.73567	0.0489092	2.8444	0.156246	2.58869	0.0941188	-0.154597	1	0.70225	0.988583	-0.158269	1	0.205468	1	0.0471989	1	4.3	0	0	0	0	0	0	0	0	0	0	0	14.63	17.77	46.37	0	0	8.72	14.57	0	0	0	0	0	0	0	19.35	29.49
StET002540	AATATAAAGACTAATTT	unknown		-3.86918	0.0612717	-3.78899	0.0489092	-2.73427	0.19115	-2.9406	0.103062	1.63247	0.651849	3.1522	0.0910869	1.48723	0.645166	2.762	0.934462	4.25698	0.445428	4.03	0	0	9.97	33.82	63.84	9.24	0	0	0	0	0	3.32	3.55	0	0	0	0	0	0	0	38.37	0	0	0	0	0	0
StET002561	AATATCATAGTTTTTGA	unknown		2.2238	0.422788	3.23904	0.0158005	-0.433282	0.9281	-1.01201	0.629878	-0.210941	1	0.394279	0.988583	-2.53164	0.321014	1.3424	1	-1.28908	0.653681	6.12	0	0	0	0	0	3.69	14.51	11.31	0	0	17.07	0	14.22	16.86	0	25.82	7.99	22.76	0	42.89	0	0	0	11.97	12.98	8.41	0
StET003483	ACAAAACACAACAAGGT	unknown		-2.58513	0.266799	-3.42491	0.0303996	1.67838	0.499204	0.858791	0.735932	-0.377119	1	-0.518773	1	1.34531	0.603935	1.05205	1	2.38382	0.579886	4.91	0	0	11.39	24.16	22.53	8.31	8.06	0	0	0	0	0	0	0	0	0	0	0	0	0	0	18.97	0	0	0	4.21	0
StET003722	ACAGACAATTTAAATGA	unknown		2.55141	0.289798	3.85211	0.00741924	-1.66159	0.370631	1.68017	0.420237	2.9365	0.57879	1.80842	0.38969	-1.63637	0.482176	0.576273	1	-1.17484	0.779041	5.76	0	0	0	0	0	0	16.12	2.51	16.17	0	0	1.99	13.03	35.83	30.29	0	8.72	7.28	0	0	0	0	11.74	0	0	0	0
StET003881	ACATTTGTTCTGTTATT	unknown		1.72833	0.384751	3.23171	0.0328209	0.504271	0.917555	1.51983	0.425512	0.698209	1	-0.0515622	0.988583	-1.10834	0.637811	-1.75887	0.51928	-2.81153	0.151513	6.55	0	3.2	0	0	0	0	9.67	0	0	0	7.32	7.98	15.4	37.94	22.03	2.77	12.35	0	0	0	0	0	11.74	0	0	5.05	21.07
StET004250	ACTCATTGCCTTTCAAA	unknown		-0.66063	0.886662	-3.57306	0.035256	1.41446	0.61256	1.31842	0.455862	1.00652	0.897248	1.06335	0.844261	1.59103	0.478395	0.098265	1	1.69188	0.875117	7.91	44.04	9.59	4.98	0	28.16	3.69	25.8	12.57	15.27	0	1.83	1.33	0	0	0	0	1.45	0	0	2.32	0	0	16.77	5.13	0	0	0
StET004480	ACTTTCCCTTCAAAAAA	unknown		3.06346	0.20067	3.8972	0.0283592	0.159185	1	-2.82435	0.109148	0.252643	1	-0.532258	1	-2.37545	0.354109	0.293645	1	-2.18525	0.164648	6.35	0	0	0	0	0	1.85	12.09	43.99	8.09	0	0	1.99	3.55	0	49.56	19.37	2.91	30.95	0	0	34.88	0	0	0	0	0	0
StET004810	AGAATTAATTAGTAGTT	unknown		-3.72738	3.98122e-11	-3.81185	8.42821e-11	1.68034	0.400941	3.38076	0.0610826	-0.263625	1	3.5151	0.0972521	3.68619	8.71974e-10	-1.87656	0.270393	1.78339	0.101878	6.22	22.02	18.38	11.39	15.46	18.78	6.46	0	0	0	0	0	1.99	0	0	0	0	0	0	0	0	0	0	0	0	14.16	0	0
StET005419	AGCTATGCGATTATGAG	unknown		0.965012	0.816336	3.29978	0.0288354	-1.75469	0.300079	0.73184	0.811567	-0.460668	1	-0.85546	1	-1.34827	0.55118	0.205536	1	-1.22783	0.69036	3.27	0	2.4	0	0	0	0	12.9	0	0	0	0	0	13.03	0	24.78	17.52	0	20.94	0	0	0	0	10.06	5.13	0	0	0
StET005459	AGCTTAATTCGAAAAAA	unknown		3.10149	0.02451	2.72956	0.0930348	0.835749	0.612898	0.124308	1	-0.722819	0.972161	1.52357	0.564745	-2.30133	0.225696	0.225649	1	-2.07026	0.338811	13.34	0	0	7.83	0	0	0	35.47	0	28.75	27.47	10.37	20.61	26.06	35.83	0	13.83	2.91	20.03	0	0	24.42	21.55	12.58	8.55	23.6	9.25	0
StET006047	AGTTATTATTGCAAAGC	unknown		-4.27908	0.00510488	-0.573581	0.923534	0.718413	0.812385	1.35063	0.485235	2.9818	0.413621	2.68677	0.106745	1.46213	0.499305	1.90312	0.909566	3.35977	0.256043	7.22	0	6.39	9.26	17.39	41.31	6.46	0	0	0	0	0	0	9.48	48.48	0	0	2.18	0	0	0	0	0	15.09	8.55	10.62	31.12	0
StET006187	AGTTTTTGGAGTGTCAA	unknown		-3.63954	0.0326779	-3.04751	0.0566442	-3.01769	0.109198	-1.32189	0.498403	3.42145	0.358948	0.70225	0.988583	-0.00915744	1	3.04259	0.831541	3.08521	0.418814	3.16	0	2.4	19.94	20.29	0	5.54	0	0	0	0	0	0	0	0	0	0	0	0	0	0	37.21	0	10.06	0	0	0	0
StET006304	ATAAGCACAACTTTATA	unknown		4.01818	0.00915615	3.9874	0.00289895	1.22837	0.565338	1.92938	0.230431	0.786705	0.767732	-3.74794	0.199914	0.57851	0.81375	-4.33058	4.76474e-05	-3.78516	0.00078917	11.91	0	4	0	0	0	0	0	61.59	21.56	49.95	7.93	23.27	20.14	63.23	35.79	37.81	12.35	0	0	0	0	0	0	0	0	0	0
StET006308	ATAAGGTGTATTTTCAC	unknown		2.37876	0.241513	3.2138	0.0489092	0.64835	0.876825	0.142688	1	0.957453	0.905632	2.75089	0.172577	-2.61542	0.312512	0.761344	1	-1.95902	0.485203	8.1	3.39	0	0	0	0	0	14.51	2.51	0	0	6.71	11.97	22.51	0	0	27.67	8.72	8.19	0	0	29.07	0	0	15.39	0	41.22	0
StET006401	ATAATTGATTTTGAAAA	unknown		0.514539	0.864771	1.92722	0.0326206	-0.930613	0.660425	0.561995	0.67099	-0.573624	1	-1.02013	0.988583	-1.06407	0.5173	-0.128941	0.982383	-1.19693	0.726249	46.27	35.57	31.96	26.35	36.72	0	13.85	63.69	22.62	0	34.96	39.63	35.91	91.22	107.5	198.23	70.09	34.14	58.26	0	92.73	48.83	52.59	33.53	66.7	0	15.14	46.35
StET006592	ATAGTTGACTTAATATA	unknown		3.30374	0.0340747	2.42874	0.197802	-0.392557	0.947534	-0.271001	0.977675	1.44742	0.791729	0.32768	0.920366	-2.75583	0.224066	0.943092	1	-1.82964	0.500878	12.13	0	4	0	0	0	4.62	62.07	13.83	35.93	0	10.97	17.29	2.37	0	36.71	0	5.08	25.49	0	0	0	25	37.73	23.94	33.03	0	0
StET006598	ATAGTTTGCAACTTGTA	unknown		0.111305	1	-3.27592	0.00695521	-1.04432	0.764934	-1.33323	0.5388	-2.79287	0.186683	-1.92351	0.506416	0.381064	0.976888	0.825703	1	1.17207	0.774847	6.33	28.8	7.99	9.26	28.02	0	7.39	32.25	21.37	0	0	15.85	13.96	0	0	0	0	2.18	0	0	0	0	43.97	8.38	0	0	0	27.39
StET006930	ATCAAAGTGTGGATTAA	unknown		2.23371	0.012574	1.27973	0.582627	0.750492	0.761145	-0.455478	0.939993	-3.44844	0.540905	0.106768	0.888266	-2.37605	0.324163	0.434328	1	-1.94175	0.465644	9.71	3.39	0	7.12	0	0	1.85	16.93	8.8	21.56	18.31	6.1	6.65	18.96	0	0	0	13.8	0	0	0	0	28.45	44.43	0	25.96	10.09	0
StET007147	ATCCGTTTCTACCTGTC	unknown		-0.0670716	1	3.25985	0.0136529	-0.17571	1	0.101938	1	-1.40267	0.767732	0.303523	0.988583	-2.80984	0.291411	-0.66667	0.91958	-3.57722	0.00761878	5.55	0	0	0	0	0	0	0	0	0	0	0	1.33	10.66	0	18.35	17.52	2.18	8.19	0	42.89	0	0	0	0	4.13	8.41	0
StET008281	ATTAAATTATTGAAGAC	unknown		-1.92374	0.0274466	-1.39099	0.35092	-0.403612	0.961308	-0.434838	0.907393	-0.681675	0.475022	0.160409	0.988583	1.07754	0.704148	-0.394493	0.932967	0.680654	0.778435	41.29	55.9	107.08	44.86	99.53	176.49	50.79	22.57	21.37	7.19	12.49	28.66	40.56	42.65	31.62	108.29	0	16.71	10.01	0	0	80.22	23.28	139.16	0	5.31	36.17	0
StET008496	ATTCAAGAATAAATTAA	unknown		3.89055	0.00268011	3.27837	0.123031	-0.073332	1	3.2469	0.101709	1.31606	0.836582	3.03845	0.396979	-3.98846	0.131167	0.783516	1	-3.19025	0.203165	46.62	0	0	0	0	0	2.77	18.54	45.25	28.75	0	17.68	15.29	8.29	35.83	0	0	2.91	33.68	83.5	0	0	0	31.86	25.65	17.7	64.77	0
StET008610	ATTCTTCTGAGGATCTG	unknown		-1.56443	0.569885	-3.36947	0.0364368	-0.757586	0.826059	0.58358	0.852793	1.25964	0.767732	5.04651	0.0515931	0.158247	1	3.2385	0.781705	3.417	0.357978	7.12	35.57	11.19	7.12	0	0	11.08	15.32	0	0	0	0	3.32	0	0	0	0	0	0	0	0	0	22.42	27.67	0	0	21.87	0
StET009344	CAAAATTTCTTACAAGA	unknown		1.2128	0.588812	4.17285	0.0471667	2.56805	0.0863775	2.98799	0.111441	0.63965	1	-0.65928	1	-0.158269	1	-1.20913	0.51928	-1.3674	0.541625	5.35	0	0	0	0	0	0	3.22	0	0	0	3.05	3.32	5.92	31.62	68.83	0	13.8	0	0	0	0	0	0	0	10.03	0	21.07
StET009433	CAAATAGTGTAAGTAGT	unknown		-3.06278	0.00275704	0.826601	0.642118	-0.197162	1	-0.0620989	1	3.25625	0.592254	2.2865	0.189519	2.37855	0.0477842	0.205468	1	2.55702	0.090123	2.53	0	6.39	6.41	8.7	0	6.46	0	0	0	0	0	0	0	0	26.61	17.52	4.36	5.46	0	0	0	0	0	0	0	0	0
StET009661	CAACTTTTAGAATTACA	unknown		1.16167	0.729577	2.88556	0.0378993	1.06055	0.673771	0.511922	0.879572	2.24648	0.642357	1.54971	0.437739	-1.24246	0.542282	1.60826	0.886459	0.314259	1	6.15	0	2.4	0	0	0	4.62	1.61	0	0	13.32	0	9.31	24.88	25.29	11.93	31.36	4.36	0	0	15.07	0	0	9.22	0	0	0	33.71
StET009942	CACAACTCAAATGTTTG	unknown		2.40099	0.397877	2.91438	0.0376555	-0.791469	0.786929	0.690988	0.764315	-0.18552	1	0.589263	0.949096	-2.45433	0.3008	0.260351	1	-2.3184	0.216748	8.23	6.78	0	0	0	0	0	28.22	15.08	4.49	0	9.15	0	10.66	14.75	13.77	0	17.43	15.48	0	0	4.65	18.97	0	29.07	0	11.78	0
StET010513	CATATGTATGTCAAAAA	unknown		2.16314	0.445269	3.60235	0.039623	-0.00561212	1	0.50136	0.891276	-1.37626	0.767732	0.479851	0.957783	-2.19008	0.361823	1.17111	1	-1.17484	0.779041	4.34	0	0	0	0	0	0	0	3.77	19.76	0	0	3.32	15.4	0	35.79	21.21	4.36	0	0	0	0	0	20.96	0	0	0	12.64
StET010580	CATCCAAAAATTTTGTA	unknown		-1.20258	0.567496	-2.4355	0.046542	-1.62663	0.449394	-1.06843	0.630326	-1.55011	0.651849	1.48006	0.549497	1.08941	0.697636	-0.685703	0.91958	0.407874	1	8.38	0	19.98	7.83	32.85	22.53	26.78	20.96	0	11.68	0	7.32	5.98	4.74	0	6.42	0	5.08	0	0	0	0	28.45	0	17.1	0	5.89	0
StET010755	CATTCTAAAAAAAAAAA	unknown		2.20467	0.26157	2.71258	0.00305723	2.95518	0.0602172	0.116529	1	2.02054	0.573033	3.09423	0.100329	0.496552	0.812001	-0.768403	0.828946	-0.19266	1	7.43	0	0	0	3.87	0	5.54	13.7	0	8.98	0	25	13.3	8.29	29.51	10.1	14.76	24.7	8.19	0	0	0	0	2.52	3.42	4.13	26.92	10.53
StET011190	CCCTCCAATATTATGCT	unknown		-0.508669	0.868717	-2.43916	0.0395698	-0.458908	0.924574	-0.570156	0.843027	0.904943	0.610594	-1.29269	0.390397	0.34864	0.986785	0.0582127	1	0.449091	0.969708	8.13	22.02	19.18	9.97	22.22	0	8.31	11.29	0	17.07	0	15.24	8.64	2.37	0	0	0	6.54	0	0	0	44.18	0	5.03	11.97	0	30.28	0
StET012096	CTATTGTGTTTATCTAA	unknown		-0.742258	0.887597	-4.25399	0.0362243	-1.48824	0.288483	-1.22726	0.477367	1.04384	1	-2.01205	1	-0.387084	0.975819	2.22542	0.760033	1.85622	0.981037	14.97	57.59	0	14.95	0	71.35	13.85	49.18	20.11	14.37	0	2.44	9.97	0	0	0	0	2.18	0	0	46.37	37.21	41.38	65.39	13.68	9.44	15.98	0
StET012282	CTCTCTTGTGGTAAAAA	unknown		2.99217	0.0222359	-0.426415	0.938671	0.946173	0.760862	-0.274829	1	2.90079	0.0800423	1.5812	0.430427	-1.79988	0.537807	2.26268	1	0.443187	1	10.06	0	6.39	0	0	0	5.54	48.37	2.51	31.44	16.65	12.19	28.59	0	0	0	0	3.63	3.64	61.85	0	0	0	0	3.42	11.21	9.25	0
StET013062	CTTGTCAAAAAAAAAAA	unknown		2.18098	0.0202325	1.56586	0.344787	0.831869	0.668689	0.31195	0.956157	0.899251	1	1.616	0.51579	-0.370369	0.944085	0.388411	1	0.233577	1	4.28	0	4	3.56	0	0	0	12.9	2.51	17.97	8.32	12.8	5.32	3.55	16.86	0	18.45	2.18	0	0	0	0	0	8.38	3.42	6.49	6.73	14.75
StET013093	CTTGTTGTGTATTGATG	unknown		-1.62864	0.148656	-3.38484	3.52033e-07	-2.52668	0.128455	-1.8874	0.339998	0.822702	0.955583	0.0373419	1	-0.46046	0.833617	3.02405	0.474488	2.50892	0.0644245	13.91	32.18	17.58	32.76	48.31	11.27	30.48	13.7	8.8	0	14.98	14.02	1.99	5.92	0	0	0	5.08	0	89.69	74.19	27.9	0	23.47	32.49	0	13.46	0
StET013301	CTTTTCATTGATTCAAA	unknown		-2.80098	0.127342	-4.30109	0.00155569	-0.0283425	1	0.773867	0.77154	-0.901204	0.926569	-0.871259	0.805431	0.968471	0.72547	-0.994592	0.828946	-0.0243887	1	12.46	50.82	14.38	21.36	58.94	0	6.46	0	10.06	0	0	1.83	6.65	2.37	0	0	0	0	0	0	0	0	36.21	21.8	8.55	0	13.46	58.99
StET013463	GAAAATGTTTCTAGGAA	unknown		-2.43658	0.0205791	0.280133	0.991171	-0.554928	0.963396	0.491255	0.884131	0.190369	1	1.80842	0.38969	0.952173	0.646969	0.939586	1	1.8735	0.29315	4.23	6.78	9.59	14.24	0	9.39	7.39	3.22	0	0	0	0	1.99	28.43	0	0	0	9.44	14.57	0	0	0	15.52	0	3.42	0	0	14.75
StET013464	GAAAATGTTTCTTGGAA	unknown		-0.898484	0.397877	-2.69392	0.0034717	-2.86003	0.108756	-2.2173	0.157011	-1.53189	0.767732	0.205115	0.988583	1.3449	0.43364	-0.335338	0.945162	0.991558	0.813448	6.47	28.8	9.59	16.38	28.02	24.41	12.93	14.51	17.6	10.78	0	7.93	10.64	11.85	0	0	0	2.18	0	0	0	19.77	0	20.12	0	0	0	0
StET013582	GAAAGTTTACTTAAAAA	unknown		-4.71023	0.019487	-3.90468	0.034885	-0.196591	1	-3.41936	0.0595664	-0.354592	1	-1.3661	0.988583	0.900499	0.843863	1.13753	1	2.02611	0.876187	4.87	0	21.58	0	15.46	60.08	10.16	0	0	0	0	0	0	0	0	0	0	1.45	0	0	0	0	48.28	2.52	0	0	0	0
StET013599	GAAATATATTGAAACAT	unknown		-2.08389	0.525288	-4.06779	0.0305065	-3.20837	0.0593459	-0.970707	0.696037	-1.38399	0.829259	-2.14817	1	0.888599	0.797342	0.255261	1	1.14759	1	5.04	0	6.39	19.94	0	58.21	17.55	0	0	15.27	0	6.71	0	0	0	0	0	0	0	0	0	0	18.97	25.15	6.84	0	0	0
StET014250	GACAAAAATGGGCTAGT	unknown		3.42838	0.0237582	1.68398	0.400602	-0.455905	0.9268	-2.38961	0.254725	1.42844	0.437114	-0.360868	1	-2.55242	0.280402	1.675	1	-0.909182	0.653477	11.82	0	5.59	2.85	0	0	4.62	54.01	41.48	17.07	44.95	40.85	0	0	0	0	38.74	3.63	10.92	86.6	0	0	0	11.74	13.68	31.86	0	16.85
StET014536	GACTTTTCCTTCTATAG	unknown		-2.4714	0.418485	-4.57665	0.032743	0.0558353	1	-0.434447	0.962195	1.25964	0.767732	2.2865	0.189519	2.79371	0.28669	1.85938	0.924953	4.60999	0.57645	5.14	67.76	13.58	0	0	65.72	7.39	0	0	0	0	10.97	9.97	0	0	0	0	0	0	0	0	0	14.66	0	0	0	16.82	0
StET014720	GAGCATTCAACTTTTCT	unknown		-1.05558	0.75894	-3.15477	0.0398352	-0.441094	0.960993	0.111489	1	2.22597	0.511994	0.515544	0.968528	-0.379508	0.999414	2.18226	1	1.7773	0.80385	13.93	55.9	4	12.82	12.56	0	20.32	11.29	0	0	0	7.32	24.6	5.92	0	0	0	1.45	0	98.97	0	0	0	29.34	13.68	0	60.56	31.6
StET015127	GATATGGAGGAAGAAAT	unknown		-3.67302	0.0724232	-4.02435	0.034885	-1.06705	0.750472	-2.37928	0.223631	-0.00443736	1	-0.645405	1	-0.312643	1	1.16616	1	0.846405	1	7.92	0	27.17	0	25.12	46.94	3.69	0	0	0	0	0	3.32	0	0	0	0	0	0	0	0	30.23	18.97	72.1	0	0	0	0
StET015877	GCAAAACAATTATGAAA	unknown		1.69612	0.486788	3.85005	0.0140437	-0.197162	1	-0.284468	1	1.40662	0.767732	-0.03454	1	0.0640769	1	-0.531322	0.947866	-0.467245	0.925512	3.04	0	1.6	0	0	0	0	0	0	0	0	9.76	7.31	3.55	42.16	27.53	0	7.99	24.58	0	0	0	0	0	0	0	0	0
StET016727	GCTGGTTTGCCTTAAAA	unknown		-1.15165	0.522874	-2.61589	0.0422409	-0.91767	0.44714	-0.781071	0.555284	-0.325465	0.799936	-1.88284	0.255115	0.626216	0.70124	0.352782	1	0.956739	0.831881	5.13	28.8	6.39	3.56	14.49	18.78	2.77	0	10.06	1.8	5.83	7.93	4.65	0	0	0	0	2.91	2.73	3.09	19.71	6.98	5.17	5.87	5.13	4.13	0	0
StET016834	GCTTGGTTGGTGCAGAA	unknown		-1.24659	0.574875	-3.061	0.0395698	1.42015	0.582984	0.204482	1	-1.02169	0.718484	-1.33714	0.534139	2.37325	0.261932	-1.36923	0.701059	1.02814	0.889619	4.44	0	4	17.8	25.12	26.29	3.69	9.67	0	2.7	0	7.32	8.64	0	0	0	0	2.91	0	0	0	0	0	0	10.26	0	0	14.75
StET017347	GGATGTAAAGACATTGA	unknown		-0.175666	0.993818	-3.17737	0.013629	-0.572515	0.794666	-0.573027	0.769885	0.0527913	1	-0.554276	1	-0.158584	1	0.58992	1	0.434997	1	21.36	47.43	12.79	49.84	37.68	0	30.48	13.7	38.96	27.85	17.48	31.1	25.27	2.37	0	9.18	0	3.63	0	69.59	0	94.18	18.97	11.74	11.97	12.98	13.46	0
StET017862	GGTATAGAAACAAAAAA	unknown		-0.603512	0.950042	-3.27106	0.0283592	-1.07517	0.640526	-2.11564	0.142735	-2.12937	0.651849	-1.96364	1	0.245715	1	0.648161	1	0.886011	1	5.43	0	11.99	13.53	14.49	0	32.32	12.09	41.48	0	0	0	0	0	0	0	0	2.18	0	0	0	4.65	10.35	26.83	18.81	0	0	0
StET018052	GGTTTAATATTTAAGAT	unknown		-2.67446	0.214442	-3.64511	0.0461945	-2.86091	0.159684	-0.374111	0.980132	-3.61503	0.29016	0.150338	0.988583	-0.321902	1	-0.605885	0.907483	-0.931436	0.808288	8.6	5.08	30.37	0	18.36	26.29	0	0	0	5.39	0	0	3.32	0	0	0	0	0	0	0	25.5	0	0	67.07	0	7.08	0	0
StET018345	GTAGTCTCTGGTATTAT	unknown		-4.35699	0.0168173	-2.05309	0.357379	1.30882	0.532481	1.60815	0.287876	-0.154597	1	0.70225	0.988583	3.63281	0.0665931	0.205468	1	3.79943	0.341623	2.86	52.51	12.79	12.82	10.63	0	0	0	0	0	0	0	0	0	0	0	0	0	12.75	0	0	0	0	0	0	8.85	0	0
StET018834	GTGAGGCATCGTATATA	unknown		-0.552466	0.814457	3.85339	0.0395698	-1.91297	0.35552	-1.88748	0.269285	-0.154597	1	0.70225	0.988583	-1.89043	0.469192	1.96554	0.96563	0.0471989	1	2.65	0	0	0	0	0	0	0	0	0	0	0	0	0	25.29	40.38	23.98	0	6.37	0	0	0	0	0	18.81	0	0	0
StET018874	GTGATTGATGTAAAAAA	unknown		-0.746063	0.827705	-3.86074	0.0233714	-0.726592	0.807162	-0.587984	0.810681	-1.46012	0.892218	-0.139763	0.961517	0.0554485	1	0.487543	1	0.544867	1	19.53	69.45	19.18	11.39	0	56.33	42.48	3.22	0	31.44	29.97	20.73	27.93	0	0	0	0	6.54	0	88.14	0	0	64.66	20.12	22.23	11.21	26.08	14.75
StET019180	GTGTTGTTTTGTACAAT	unknown		3.28945	0.0490254	2.63564	0.169279	-1.11242	0.727133	-1.33074	0.655408	-2.03026	0.62592	-1.89766	0.685995	-3.4484	0.246055	-0.211286	0.929601	-3.74583	0.00527089	6.91	0	0	0	0	0	1.85	12.9	35.19	17.07	0	3.66	5.98	3.55	0	30.29	0	3.63	5.46	0	0	0	73.28	0	0	19.47	13.46	0
StET019324	GTTATATGTATGTATGT	unknown		4.32269	0.00815055	2.06197	0.181119	1.01143	0.750084	0.551368	0.896357	4.60865	0.408801	1.90891	0.325347	-4.02594	0.17395	3.05221	0.947866	-1.17484	0.779041	17.51	0	0	0	0	0	0	29.83	11.31	30.54	51.61	0	6.65	5.92	0	0	0	5.81	8.19	91.23	0	0	20.69	0	0	0	68.13	65.31
StET019697	GTTTAGAATGAAGCTTT	unknown		3.57539	0.0340747	2.83274	0.0578915	0.419434	0.985256	-1.6989	0.301349	0.220861	1	-1.2912	1	-1.50332	0.560886	-0.445365	1	-2.08326	0.311087	3.69	0	0	0	0	0	0	20.96	5.03	29.65	0	3.66	14.63	9.48	0	5.51	11.07	13.08	0	0	0	0	0	0	13.68	7.67	10.94	0
StET020570	TAACTTTTTAGATAGGT	unknown		-1.46262	0.68661	-3.20913	0.028568	-2.37458	0.175212	-2.55466	0.0881818	2.17123	0.572459	0.70225	0.988583	0.822876	0.800737	2.40063	0.850734	3.25384	0.312874	2.55	18.63	19.98	12.82	5.8	0	0	0	0	17.97	0	0	0	0	0	0	0	0	0	0	0	0	16.38	0	10.26	0	0	0
StET020820	TAATCATAATCAACCAA	unknown		-3.3387	0.160044	-3.78492	0.0395698	-1.83363	0.310499	-1.29856	0.512017	-0.154597	1	0.70225	0.988583	2.21479	0.340781	1.84403	0.924222	4.02903	0.461959	2.87	25.41	0	0	15.46	45.06	14.78	0	0	0	0	5.49	0	0	0	0	0	1.45	0	0	0	0	0	14.25	0	0	0	0
StET021238	TAATTTTCTTATGAGTT	unknown		3.10919	0.000846451	1.06812	0.611515	-1.09532	0.744342	-0.251448	1	-0.897141	0.916259	-1.51336	0.867045	-2.54468	0.336583	-1.06217	0.831541	-3.57189	0.00966182	9.57	0	0	7.12	0	0	0	8.06	21.37	12.58	39.96	25.61	12.63	10.66	0	0	0	6.54	6.37	0	0	0	0	19.28	49.6	0	0	0
StET021322	TACAATGTATACAAAGA	unknown		2.84736	0.0021067	2.66819	0.150534	-0.247369	0.991348	0.736436	0.845417	-0.136542	1	-0.851257	1	-1.71065	0.466657	-0.402507	0.937962	-2.09684	0.337113	15.43	0	7.19	10.68	0	0	0	65.3	35.19	24.26	19.15	14.63	21.94	0	0	84.43	23.06	24.7	13.66	0	0	0	37.07	18.44	13.68	46.6	12.62	0
StET021356	TACACCGGGTGGACAAA	unknown		3.42881	0.0216969	1.45605	0.363829	1.36689	0.42635	-0.0894145	1	-0.867114	1	-0.541536	1	-3.16358	0.195498	-1.10152	0.818384	-4.28551	0.0118142	10	0	0	0	0	0	0	15.32	0	23.36	8.32	15.24	2.66	4.74	0	0	0	1.45	6.37	0	45.21	0	8.62	0	3.42	43.06	27.76	4.21
StET021712	TACTAGTAGTATAAACA	unknown		2.78191	0.441892	3.35339	0.0185309	-1.72499	0.561814	-1.98541	0.405775	0.913423	1	-1.1986	1	-3.7469	0.228219	1.06373	1	-2.75604	0.257812	6.68	0	0	0	0	0	0	0	41.48	5.39	0	0	0	2.37	0	21.11	18.45	5.81	11.83	94.33	0	0	0	0	0	0	0	0
StET021927	TACTTCTACTAAAAAAA	unknown		-4.34305	0.0844152	-5.04528	0.0227763	-1.37501	0.475403	-1.5388	0.311273	2.75665	0.651849	-0.85546	1	3.60485	0.204573	-0.0931104	1	3.58567	0.783996	6.47	0	23.17	0	136.25	52.57	5.54	0	0	0	0	0	5.32	0	0	0	0	0	0	0	0	0	0	0	11.97	0	0	0
StET022208	TAGGAAACTTATTTTGC	unknown		-3.18908	0.0168173	0.0373644	1	2.54847	0.260052	-0.284468	1	-1.77253	0.651849	0.0190403	1	3.29119	0.0319404	-1.49074	0.460482	1.90264	0.562992	4.25	0	9.59	5.7	15.46	30.04	6.46	0	0	0	0	0	2.66	7.11	40.05	0	0	5.08	18.21	0	0	0	0	0	0	0	0	0
StET022322	TAGTGGATGGTTGCCCG	unknown		1.65522	0.00188762	0.104395	1	0.145078	1	-0.363028	0.805387	0.844811	0.767732	1.70138	0.225879	-0.898777	0.508712	1.67921	0.457984	0.784092	0.750546	5.04	3.39	0	4.98	4.83	0	3.69	11.29	7.54	8.09	14.15	12.19	7.31	2.37	10.54	0	6.46	1.45	2.73	13.92	8.11	4.65	8.62	1.68	0	13.57	5.89	4.21
StET022342	TAGTTAACTTGAAAAAG	unknown		-1.38556	0.486788	-3.65603	5.78024e-05	3.37038	0.0612868	-0.284468	1	1.30133	0.897248	0.540428	0.914255	4.98447	1.37367e-09	-2.66985	0.219327	2.31565	0.471723	10.62	74.53	11.99	38.45	25.12	52.57	20.32	0	6.28	39.53	13.32	20.12	1.99	4.74	0	0	0	6.54	0	0	0	0	0	0	0	21.24	0	23.17
StET022380	TAGTTTACTGCTGATCG	unknown		0.963683	0.750399	2.98419	0.0471667	1.32762	0.521719	-0.635991	0.718153	-1.15433	0.897248	1.68859	0.245712	-1.0572	0.737751	0.558165	1	-0.537593	1	2.98	0	2.4	0	0	0	0	0	0	0	0	4.88	5.32	4.74	0	22.03	12.91	1.45	19.12	0	0	0	0	9.22	0	24.78	10.09	0
StET022760	TATATCTTTCTAACAGC	unknown		2.34208	0.0402772	3.03053	0.145595	-0.85381	0.761014	0.104967	1	-0.642743	1	0.165922	0.961517	-2.48264	0.269911	0.442458	1	-2.01074	0.311087	17.66	0	8.79	7.12	0	0	2.77	2.42	17.6	26.05	34.96	18.9	21.94	39.1	132.79	0	0	12.35	20.03	98.97	0	0	7.76	25.99	6.84	37.75	0	0
StET023012	TATCTTCTTGTTAAAAA	unknown		-0.493614	0.924894	-2.55551	0.0489092	1.44243	0.461057	0.873232	0.706436	2.12202	0.651849	-1.042	1	2.64474	0.0991575	-1.69614	0.3894	0.959947	0.906601	2.8	0	11.19	9.26	14.49	0	2.77	13.7	0	0	0	6.71	4.65	0	0	0	0	1.45	0	0	0	0	0	0	0	10.62	0	0
StET023152	TATGGTTATACAAGAGA	unknown		1.02043	0.802797	3.17271	0.0398352	-1.59931	0.396765	1.60444	0.445403	1.55064	0.680506	0.70225	0.988583	-0.290649	1	1.60495	0.934462	1.33645	0.900606	5.54	0	8.79	0	0	0	0	10.48	0	0	0	0	14.63	13.03	46.37	36.71	34.12	0	13.66	0	0	0	0	10.9	0	0	0	0
StET023219	TATGTTAGGTAGCCATA	unknown		-2.78535	0.172484	-3.94131	0.00292153	-1.62297	0.413315	0.694759	0.831901	2.22798	0.491405	1.50898	0.319392	0.986869	0.720867	2.10171	0.921794	3.08534	0.204428	5.97	28.8	18.38	9.97	38.65	0	3.69	9.67	2.51	0	0	0	0	0	0	0	0	0	0	0	0	0	32.76	7.55	0	8.85	0	0
StET023940	TCACATATTAGCTAGGA	unknown		-2.24824	0.520278	-4.85094	0.0359806	-3.19579	0.15417	-1.40576	0.537622	-2.48439	0.616064	-0.730655	1	-0.506544	0.976371	3.10522	0.96563	2.59797	0.963102	14.25	108.41	42.35	0	43.48	0	0	5.64	0	26.95	0	0	3.99	0	0	0	0	0	0	91.23	0	0	99.15	71.26	0	0	0	0
StET024073	TCATAATTCCCTTACCC	unknown		2.99524	0.000179124	3.47221	1.25953e-05	0.890959	0.773535	1.23786	0.53115	0.716591	0.98049	0.554174	0.982851	-2.0043	0.358314	-0.154767	1	-2.26463	0.0662011	10.61	0	3.2	0	0	0	1.85	5.64	20.11	7.19	24.14	13.41	9.97	17.77	33.73	16.52	35.97	5.81	9.1	0	0	0	0	9.22	25.65	28.91	36.17	0
StET024110	TCATCATTTTTGTGTAT	unknown		-1.58056	0.644709	-4.58034	0.0489092	2.86535	0.182851	1.35939	0.392123	-1.87991	0.672144	-0.457981	1	4.45752	0.101458	-1.59714	0.412265	3.00671	0.878749	6.05	35.57	14.38	0	0	99.51	2.77	16.12	11.31	17.97	0	3.66	2.66	0	0	0	0	0	0	0	0	0	0	0	0	0	0	6.32
StET024116	TCATCTGTAAAAAAAAA	unknown		-1.47111	0.745925	-3.87799	0.0429913	-0.608374	0.859869	-0.167362	1	-0.100811	1	0.393396	0.976534	1.10826	0.730687	0.869455	1	1.9804	0.919242	9.07	91.47	8.79	17.09	0	0	32.32	37.08	0	14.37	0	1.83	0	0	0	0	0	3.63	0	0	0	0	28.45	15.93	17.1	0	0	0
StET024409	TCCTTTCACAATAGTAG	unknown		3.87007	0.0405293	1.93606	0.196803	-0.406759	0.972739	-1.44217	0.569567	-1.56497	0.732084	-3.00608	0.539916	-4.07853	0.0754596	0.364105	1	-3.76805	0.0100818	8.62	0	0	0	0	0	0	12.9	20.11	40.43	21.64	0	1.33	4.74	0	0	0	6.54	6.37	0	33.62	33.72	39.66	0	0	0	0	42.13
StET024751	TCTGATTTCTTTGCCAA	unknown		3.09187	0.145013	3.41059	0.0244101	-0.887271	0.748585	0.47101	0.8932	-1.02529	0.918205	-1.18634	0.988583	-3.61477	0.157367	0.648973	1	-3.03014	0.0895716	8.48	0	0	0	0	0	0	15.32	30.17	0	0	4.27	5.32	11.85	0	25.7	20.29	5.81	1.82	0	0	56.97	0	10.06	10.26	30.09	6.73	0
StET025162	TGAATCCAGTGGCTATA	unknown		-1.35074	0.325181	-2.59036	0.0245064	-1.00145	0.590392	-1.14326	0.54354	-0.401724	1	-1.06355	0.988583	1.7873	0.34144	0.168063	1	1.99535	0.533076	7.79	10.16	18.38	19.23	43.48	60.08	7.39	7.26	3.77	7.19	20.81	14.63	5.32	5.92	0	9.18	0	5.08	1.82	0	0	20.93	0	18.44	0	7.67	2.52	4.21
StET025235	TGACATAGTAAGAACTT	unknown		2.40872	0.0213609	1.44507	0.485907	1.98851	0.305406	2.08111	0.275251	-1.0011	0.993496	-1.16235	1	-0.199797	1	-1.5589	0.643906	-1.7772	0.416083	9.51	0	0	7.12	6.76	0	0	8.87	27.65	22.46	33.3	9.15	5.98	3.55	0	22.03	23.98	1.45	0	0	0	0	0	2.52	15.39	17.11	18.51	48.45
StET025264	TGACTTGACATATTTTC	unknown		1.4852	0.611903	3.01249	0.00765788	-0.197162	1	1.78047	0.256346	0.330364	1	2.77733	0.139149	0.715967	0.725669	-0.531322	0.947866	0.184507	1	3.66	0	4.79	0	0	0	0	20.96	0	4.49	0	0	2.66	14.22	23.19	27.53	16.6	10.17	0	0	0	0	0	0	0	0	0	0
StET025305	TGAGCCAAAAAAAAAAA	unknown		2.67524	0.0237582	0.504335	1	-1.21927	0.527115	-1.78556	0.290316	1.70368	0.561097	2.6113	0.193238	-3.02728	0.172286	2.17997	0.828946	-0.952588	0.813041	4.6	0	0	1.42	0	0	1.85	13.7	0	8.98	10.82	12.19	3.32	7.11	0	0	0	0	0	0	0	0	17.24	25.99	17.1	3.54	2.52	0
StET025457	TGATGTATGCACTTTTG	unknown		2.94332	0.0340747	2.80819	0.175482	-1.37501	0.475403	-0.96675	0.588601	-1.19664	0.929231	-2.05917	1	-1.08691	0.675967	-1.40859	0.749021	-2.57636	0.292668	3.32	3.39	0	0	0	0	0	12.9	17.6	8.98	15.82	0	3.99	0	0	27.53	0	2.91	17.3	0	0	0	0	0	11.97	0	0	0
StET026303	TGTGAAAATGTTTTTTT	unknown		-0.863729	0.701369	-1.74095	0.0158005	0.149226	1	0.237129	0.978864	0.0997474	1	1.40802	0.536103	0.724232	0.742752	0.295652	1	0.972761	0.718074	21.71	42.35	28.77	19.23	36.72	48.82	32.32	1.61	35.19	14.37	0	32.92	23.94	13.03	16.86	5.51	10.15	15.98	0	64.95	0	31.39	0	13.41	20.52	10.03	22.71	80.05
StET026350	TGTGGATGAAAAAAAAA	unknown		-0.398589	0.937959	-4.39406	0.000694103	0.920426	0.692735	-2.85213	0.0717266	0.164658	1	-2.78023	0.710667	1.72089	0.451999	-0.862448	0.896551	0.855329	0.985435	9.13	30.49	21.58	0	51.21	22.53	11.08	15.32	28.91	24.26	0	19.51	11.3	0	0	0	0	0	0	0	0	0	0	13.41	20.52	24.78	0	23.17
StET026492	TGTTCGCAAAAAAAAAA	unknown		-2.61832	0.245292	-3.4474	0.0276687	-2.92539	0.125549	-2.21229	0.218844	-2.19008	0.0268343	-2.82894	0.0506396	0.534105	0.931346	-0.581178	0.927597	-0.0594916	1	3.65	38.96	7.99	3.56	9.66	13.14	0	8.06	0	0	0	0	0	0	0	0	0	0	0	0	0	0	27.59	0	13.68	0	0	0
StET026503	TGTTCTTAGCAATCTTG	unknown		-2.9466	0.0407249	-0.650616	0.826997	-0.798481	0.817672	-0.550864	0.866469	3.76931	0.176878	2.2865	0.189519	0.264833	1	3.48632	0.828946	3.83732	0.0155273	7.57	25.41	19.18	11.39	20.29	0	9.24	1.61	0	7.19	0	0	0	17.77	0	0	34.12	0	0	0	30.14	39.53	0	0	0	7.08	27.76	0
StET026982	TTAATTGATTGTCTTAA	unknown		2.44894	0.00950535	2.05212	0.360865	0.885087	0.637751	1.57253	0.439065	1.50743	0.826129	-0.102073	0.957783	0.0747792	1	-1.78387	0.563816	-1.69092	0.605023	9.18	0	7.99	0	0	0	5.54	20.96	7.54	29.65	25.8	13.41	9.97	14.22	54.8	0	0	14.53	0	0	0	0	0	10.9	0	11.21	3.36	0
StET027104	TTACTCGGATTCTTCAA	unknown		-1.12656	0.591769	-1.91007	0.0423384	-1.06443	0.616992	-0.747718	0.771858	-0.0430607	1	-0.799546	1	0.146002	1	0.525501	1	0.615843	0.80385	9.3	28.8	16.78	22.07	16.43	9.39	12.01	12.9	3.77	23.36	0	6.71	0	3.55	0	0	14.76	4.36	0	0	37.09	0	22.42	28.5	0	6.49	0	0
StET027289	TTAGTTGAAACATTTCT	unknown		-3.66888	0.0212087	-1.37131	0.541892	-1.09056	0.726949	-2.15259	0.189335	-1.31593	0.765701	-2.30263	0.815274	0.518838	0.935249	-0.526475	0.944106	-0.0132344	1	3.2	0	17.58	13.53	16.43	0	1.85	0	0	0	0	0	0	0	0	0	14.76	0	0	0	0	0	18.11	0	11.97	0	0	14.75
StET027381	TTATATCATTTTCGTGA	unknown		3.36709	0.022999	0.720621	0.760699	0.468131	0.935594	0.122585	1	-0.325895	1	-3.25677	0.139294	-0.963017	0.753285	-2.38769	0.110045	-3.34459	0.00113234	5.13	0	0	0	0	0	3.69	35.47	0	25.15	24.14	6.1	7.31	4.74	0	0	0	5.08	0	0	0	0	0	10.9	0	0	0	0
StET027576	TTATTATTATTATTATC	unknown		3.8261	0.000325971	2.2442	0.232651	-3.14642	0.105346	-1.63799	0.427713	1.93533	0.599901	0.126377	1	-2.90032	0.241952	0.648561	1	-2.3204	0.313215	6.3	0	0	0	0	0	1.85	4.84	22.62	35.04	25.8	4.88	11.97	9.48	0	0	18.45	3.63	0	0	0	0	28.45	0	20.52	0	0	0
StET027708	TTCAAACTTTTTTTTCT	unknown		1.73324	0.381307	4.00224	0.032743	1.77375	0.252293	1.89179	0.179541	1.43882	1	0.0157481	1	-1.21306	0.625387	-0.902534	0.828946	-2.08326	0.311087	5.58	0	0	0	0	0	0	9.67	0	0	0	3.05	3.99	13.03	0	22.94	0	9.44	45.52	0	0	0	6.9	0	0	11.21	11.78	23.17
StET027737	TTCAAGAGTCTTTAGTG	unknown		-1.66272	0.0906516	-2.53987	0.0459516	1.43967	0.351408	0.130294	1	-0.36441	1	-1.62531	1	1.71386	0.290669	-0.985825	0.83817	0.723891	0.927848	26.36	79.61	29.57	28.48	94.7	86.37	30.48	12.09	3.77	17.97	21.64	13.41	33.25	33.17	0	13.77	0	4.36	5.46	0	0	39.53	37.93	15.09	6.84	53.09	86.64	103.23
StET027753	TTCAAGTGAAACGCAGG	unknown		2.93242	0.257462	3.59088	0.00695521	0.20045	1	1.16085	0.570365	-0.721755	0.828037	-0.280114	1	-2.95109	0.184167	-0.498624	0.934462	-3.43866	0.000510519	8.77	0	0	0	0	0	0	20.96	0	16.17	0	9.76	0	9.48	0	12.85	35.05	5.81	9.1	0	0	0	14.66	5.03	23.94	11.21	3.36	0
StET027832	TTCAGAATTTAAAAAAA	unknown		-2.56414	0.0826216	-2.81146	0.0215031	-1.59081	0.365993	-0.242481	1	-0.569547	1	0.2873	0.988583	1.73232	0.408191	1.80471	0.94953	3.55033	0.0696305	3.49	13.55	19.98	0	19.33	18.78	20.32	0	0	0	0	4.88	5.32	2.37	0	0	0	5.08	0	0	0	0	19.83	0	0	2.95	0	0
StET028305	TTCTTTTATGTGTGTGT	unknown		-1.51195	0.599741	-3.12352	0.0401034	0.969945	0.705924	1.79427	0.405512	1.72631	0.604105	2.88795	0.0910869	1.1754	0.72865	2.35527	0.947866	3.55711	0.288439	6.69	0	9.59	21.36	15.46	24.41	0	0	0	9.88	0	0	10.64	0	0	0	0	2.18	0	0	0	0	0	0	25.65	7.67	7.57	0
StET028533	TTGATATTTTGTGAATA	unknown		-2.00588	0.577471	-5.29815	0.015751	-1.34266	0.559197	-0.432068	0.934405	-0.502036	1	-1.75435	1	0.734287	0.885452	1.60217	1	2.33962	0.969141	14.94	171.08	14.38	9.97	72.47	0	0	12.9	0	39.53	0	0	7.98	0	0	0	0	0	0	0	30.14	0	24.14	82.16	8.55	0	9.25	0
StET028592	TTGATTATTTCACTGAG	unknown		-3.35677	0.028739	-0.764995	0.723071	0.920748	0.77539	1.86751	0.351051	-0.170653	1	-0.693209	1	1.89252	0.333631	-1.81901	0.474049	0.0728145	1	8.33	25.41	9.59	24.92	26.09	9.39	0	5.64	0	0	0	0	0	4.74	0	27.53	16.6	3.63	0	0	0	0	0	16.77	0	0	40.38	0
StET028612	TTGCAAAAATAAAACAA	unknown		3.32533	0.0388689	3.14924	0.20482	0.961211	0.661932	0.320282	0.909494	1.71183	0.63639	0.70225	0.988583	-1.21168	0.619528	1.23758	0.947866	0.0471989	1	3.82	0	0	0	0	0	0	13.7	26.39	0	11.65	10.37	1.99	0	0	0	49.8	4.36	0	0	0	0	0	6.71	0	0	0	25.28
StET028613	TTGCAAAAATAAAACAG	unknown		3.71332	0.03577	1.43353	0.408128	-1.96361	0.357391	-1.29896	0.527403	0.407317	1	0.697719	0.76297	-4.46521	0.0271663	3.1334	0.587799	-1.51605	0.465704	7.65	0	0	0	0	0	0	41.11	21.37	3.59	0	11.58	5.98	9.48	0	0	0	2.91	0	0	40.57	63.95	0	25.15	13.68	0	30.28	0
StET028821	TTGGCTCTTCTTTAGGG	unknown		-1.11237	0.0294473	-0.51516	0.720362	-1.20537	0.34614	-1.22911	0.464434	-0.185535	1	-0.961757	0.583211	0.369056	0.800449	-0.000257928	1	0.33807	0.876187	11.42	30.49	18.38	15.67	22.22	28.16	10.16	7.26	11.31	5.39	8.32	10.97	9.31	8.29	21.08	15.6	36.89	6.54	0	0	17.39	16.28	31.9	11.74	11.97	14.16	0	0
StET028878	TTGGTGGTCAGGACACT	unknown		2.72808	3.88634e-05	1.30113	0.448018	0.467663	0.870949	-0.115803	1	-0.652719	1	-0.812211	1	-1.41956	0.525872	0.211451	1	-1.18013	0.69036	6.47	0	7.19	0	0	0	1.85	24.99	23.88	20.66	11.65	7.93	11.3	9.48	0	14.68	0	7.26	0	0	24.34	0	0	8.38	3.42	2.36	2.52	14.75
StET029073	TTGTGACTGAACTCAGT	unknown		2.46067	0.300659	3.64591	0.0206013	-0.0890398	1	-1.16642	0.546405	-0.18263	1	0.610623	0.845221	-3.07969	0.208924	1.17585	1	-2.1092	0.139296	5.82	0	0	0	0	0	0	0	0	11.68	0	14.02	3.99	10.66	21.08	32.12	0	13.8	2.73	44.84	0	0	0	3.35	8.55	11.21	0	16.85
StET029103	TTGTGGTTATTTTAAAA	unknown		-1.06516	0.651773	-3.55358	0.0276324	0.150403	1	-1.20338	0.497186	1.96325	0.583088	-0.158166	1	3.13921	0.101458	-0.147972	1	2.98483	0.339945	7.39	49.12	15.98	22.07	6.76	69.47	2.77	16.93	23.88	18.87	0	9.76	7.98	0	0	0	0	6.54	0	0	0	0	0	10.9	0	0	1.68	14.75
StET029112	TTGTGTCCAATGAAGAA	unknown		-3.3216	0.0351408	-2.63697	0.0801919	-1.81036	0.504677	-3.46961	0.0717944	-1.23391	0.873018	0.171235	0.922381	-0.139919	1	0.47427	0.991229	0.379705	1	3.88	0	4.79	14.95	25.12	0	8.31	0	0	0	0	1.83	0	0	0	0	0	2.91	0	61.85	0	0	0	0	3.42	0	0	14.75
StET029175	TTGTTGAGTTGTTTGAG	unknown		1.26071	0.539264	2.19696	0.0105397	3.19732	0.144466	-0.662953	0.789772	-0.460465	1	1.47796	0.591538	0.86584	0.71692	-1.04772	0.860268	-0.201972	0.968954	13.22	0	4.79	9.97	15.46	0	3.69	20.96	13.83	12.58	0	4.27	34.58	61.6	42.16	21.11	23.98	24.7	10.01	0	0	0	0	10.06	5.13	0	80.75	25.28
StET029532	TTTATATAAGCTAATCT	unknown		1.64956	0.0390278	1.02024	0.167332	0.777161	0.720319	0.396497	0.792992	0.696902	0.885042	1.15313	0.641623	-0.229288	0.978243	-0.362082	0.952394	-0.584443	0.838145	76.23	62.67	28.77	22.07	26.09	61.96	48.95	49.18	235.04	75.46	194.79	99.38	122.35	67.53	193.92	53.23	85.77	58.11	59.17	0	119.4	54.65	23.28	51.98	46.18	106.18	95.05	174.85
StET029688	TTTCAGGAACAAAAAAA	unknown		3.56494	0.0315934	3.0396	0.23367	1.06458	0.66606	0.836502	0.791693	-1.49967	0.583088	1.15276	0.703483	-2.34843	0.342564	-0.261032	0.990213	-2.77949	0.0100818	7.08	0	0	0	0	0	0	10.48	2.51	20.66	0	12.19	23.94	0	50.59	0	0	5.81	0	0	0	0	0	24.31	0	23.6	0	33.71
StET029712	TTTCATTCAGAAAATAA	unknown		-4.13249	0.0268542	-3.53528	0.043217	0.217618	1	-0.284468	1	-2.32839	0.52588	-3.1767	0.437739	3.41188	0.100723	-3.81151	0.00258481	-0.374682	0.922729	2.58	0	2.4	12.82	42.52	0	12.93	0	0	0	0	0	0	0	0	0	0	0	0	0	0	0	0	0	0	1.77	0	0
StET029843	TTTCTCGAAGTTTATTT	unknown		0.776511	0.814457	-2.26952	0.0405007	1.90099	0.389944	-0.697787	0.851708	0.568892	1	2.54867	0.399655	0.677732	0.837803	-1.05819	0.893792	-0.457639	0.901573	6.04	6.78	5.59	7.83	0	0	5.54	23.38	0	0	0	13.41	7.31	0	0	0	0	0	0	0	0	0	0	0	13.68	0	7.57	0
StET030261	TTTGTTCAAAAAAAAAA	unknown		2.42109	0.391197	3.00234	4.33562e-05	1.42373	0.397783	2.03387	0.226362	-0.125201	1	0.602477	0.895008	-0.743077	0.91274	-1.43124	0.249897	-2.17465	0.0850057	3.52	0	0	0	0	0	0	3.22	0	0	19.98	8.54	0	7.11	0	9.18	10.15	8.72	6.37	0	0	0	0	3.35	0	4.13	0	0
[truncated: 17 more columns]
