# Supplementary material for: The Transcriptome of Compatible and Incompatible Interactions of Potato (Solanum tuberosum) with Phytophthora infestans Revealed by DeepSAGE Analysis
Source: PLoS One. 2012 Feb 6;7(2):e31526. doi: 10.1371/journal.pone.0031526 (PMC3273468; doi:10.1371/journal.pone.0031526)
Supplement: Table S4 — Tag identification, sequence, annotation and normalized tag counts (Columns X to BO) of 796 unitags differentially regulated (FDR<0.05) only in compatible interactions; log-fold change values (logFC) and false discovery rates (FDR) of the nine pair wise comparisons (columns E to V) between sample groups ( Fig. 4 ). FDR values<0.05 are highlighted white. (XLSX) [file pone.0031526.s004.xlsx]

## Sheet: compatible interaction only 
Tag-ID	Tag sequence (5'-CATG-17n-3')	Primary Annotation ID	All annotations	logFC R1_1DPI versus R1_0dpi	FDR R1_1DPI versus R1_0dpi	logFC R1_3DPI versus R1_0dpi	FDR R1_3DPI versus R1_0dpi	logFC r1_1dpi versus r1_0dpi	FDR r1_1dpi versus r1_0dpi	logFC r1_3dpi versus r1_0dpi	FDR r1_3dpi versus r1_0dpi	logFC ORF45_1dpi versus ORF45_0dpi	FDR ORF45_1dpi versus ORF45_0dpi	logFC ORF45_3dpi versus ORF45_0dpi	FDR ORF45_3dpi versus ORF45_0dpi	logFC R1_0dpi versus r1_0dpi	FDR R1_0dpi versus r1_0dpi	logFC r1_0dpi versus ORF45_0dpi	FDR r1_0dpi versus ORF45_0dpi	logFC R1_0dpi versus ORF45_0dpi	FDR R1_0dpi versus ORF45_0dpi	Mean_All [counts/million]	R1(10-2/4) 0dpi_Rep1 [counts/million]	R1(10-2/4) 0dpi_Rep2 [counts/million]	R1(10-2/4) 0dpi_Rep3 [counts/million]	R1(10-23/2) 0dpi_Rep1 [counts/million]	R1(10-23/2) 0dpi_Rep2 [counts/million]	R1(10-23/2) 0dpi_Rep3 [counts/million]	R1(10-2/4) 1dpi_Rep1 [counts/million]	R1(10-2/4) 1dpi_Rep2 [counts/million]	R1(10-2/4) 1dpi_Rep3 [counts/million]	R1(10-23/2) 1dpi_Rep1 [counts/million]	R1(10-23/2) 1dpi_Rep2 [counts/million]	R1(10-23/2) 1dpi_Rep3 [counts/million]	R1(10-2/4) 3dpi_Rep1 [counts/million]	R1(10-2/4) 3dpi_Rep2 [counts/million]	R1(10-2/4) 3dpi_Rep3 [counts/million]	R1(10-23/2) 3dpi_Rep1 [counts/million]	R1(10-23/2) 3dpi_Rep2 [counts/million]	R1(10-23/2) 3dpi_Rep3 [counts/million]	r1(wt) 0dpi_Rep1 [counts/million]	r1(wt) 0dpi_Rep2 [counts/million]	r1(wt) 0dpi_Rep3 [counts/million]	r1(LV41) 0dpi_Rep1 [counts/million]	r1(LV41) 0dpi_Rep2 [counts/million]	r1(LV41) 0dpi_Rep3 [counts/million]	r1(wt) 1dpi_Rep1 [counts/million]	r1(wt) 1dpi_Rep2 [counts/million]	r1(wt) 1dpi_Rep3 [counts/million]
StET024351	TCCTATTGCATTCTGCT	AM907060	AM907060|-|homologue to UniRef100_A3F7Q3 Cluster: Benzoquinone reductase; n=2; Malvoideae|Rep: Benzoquinone reductase - Gossypium hirsutum (Upland cotton) (Gossypium mexicanum), complete|-|746-763|#|	0.602831	0.961305	1.26684	0.693021	4.559	0.0248664	3.88549	0.0165088	4.67992	0.502074	5.19297	3.9783e-15	1.29055	0.647938	1.31871	0.96563	2.52004	0.828212	19.33	0	0	27.06	0	0	2.77	0	0	0	0	0	43.22	59.24	0	0	0	9.44	12.75	0	0	0	0	7.55	0	0	79.07	80.05
StET025428	TGATGACTACTATATGA	AM907098	AM907098|-|NA|-|254-271|#|	-1.20287	0.891636	2.08715	0.636919	4.60781	0.0740967	6.04502	0.0124579	4.65123	0.283681	8.64338	6.853e-08	2.55725	0.54611	3.20816	0.947866	5.73715	1	180.77	0	1.6	345.35	0	0	0	5.64	17.6	0	0	0	109.72	1087.56	373.08	0	30.44	57.39	10.01	0	0	0	49.14	0	0	0	344.03	189.6
StET001304	AACATCATCAGAAAAAA	AM909429	AM909429|-|homologue to UniRef100_Q2QJU3 Cluster: ASR3; n=1; Solanum chilense|Rep: ASR3 - Solanum chilense (Tomato) (Lycopersicon chilense), complete|-|360-377|#|	-1.36111	0.752705	-1.84104	0.482142	4.0324	0.0199092	6.05433	0.00125245	1.86215	0.636242	6.14683	0.0422406	3.21362	0.21184	0.205468	1	3.3716	0.773811	18.08	44.04	2.4	0	0	0	16.62	8.87	11.31	0	0	4.27	0	0	0	0	0	10.17	0	0	0	0	0	0	0	7.67	15.14	31.6
StET022081	TAGAGCTTCCATATACT	BI432641	BI432641|-|homologue to UniRef100_P32045 Cluster: Pathogenesis-related protein P2 precursor; n=1; Solanum lycopersicum|Rep: Pathogenesis-related protein P2 precursor - Solanum lycopersicum (Tomato) (Lycopersicon esculentum), partial (41%)|-|51-68|#|	1.4681	0.746611	1.53593	0.568474	3.07805	0.173501	5.46036	3.62891e-06	3.4327	0.384375	5.94937	1.85171e-13	0.199711	1	1.95016	0.934179	2.13687	0.856744	35.06	0	0	20.65	0	0	0	29.02	0	0	0	0	37.9	39.1	0	0	0	15.98	16.39	0	0	0	0	15.93	0	0	43.74	69.52
StET000693	AAAGCTTCTGCTGATTA	BI434653	BI434653|-|weakly similar to UniRef100_Q67A25 Cluster: (S)-norcoclaurine synthase; n=1; Thalictrum flavum subsp. glaucum|Rep: (S)-norcoclaurine synthase - Thalictrum flavum subsp. glaucum, partial (15%)|-|242-259|#|	0.83849	0.846977	-0.902208	0.770197	-2.34832	0.288165	-3.96028	0.0344596	-1.49771	0.544474	-2.48766	0.0136983	-1.03862	0.810614	-0.905163	0.864107	-1.93181	0.407946	7.3	0	17.58	0	0	0	17.55	16.93	20.11	10.78	5.83	21.95	0	0	0	0	13.83	3.63	0	0	53.32	0	0	0	30.78	0	10.94	0
StET017051	GGAATCACCAAAGGAAC	BM112490	BM112490|-|homologue to UniRef100_P12372 Cluster: Photosystem I reaction center subunit II, chloroplast precursor; n=1; Solanum lycopersicum|Rep: Photosystem I reaction center subunit II, chloroplast precursor - Solanum lycopersicum (Tomato) (Lycopersicon esculentum), partial (85%)|-|241-258|#|	-0.388815	0.867938	-0.76439	0.641561	-1.93536	0.0326485	-3.01007	0.00457081	-1.48019	0.165341	-2.99679	0.00489239	-1.02522	0.405433	-0.490407	0.893462	-1.51648	0.313215	116.49	71.14	218.95	69.78	213.55	16.9	155.15	97.55	131.97	166.2	66.59	62.19	43.89	10.66	46.37	87.18	59.03	55.21	149.3	371.12	548.29	270.9	141.39	96.41	148.79	94.98	11.78	18.96
StET027726	TTCAACTCATCTAATTC	BQ045929	BQ045929|-|homologue to UniRef100_P27057 Cluster: Protein GAST1 precursor; n=1; Solanum lycopersicum|Rep: Protein GAST1 precursor - Solanum lycopersicum (Tomato) (Lycopersicon esculentum), complete|-|706-723|#|	-0.582601	0.821976	-2.84947	0.0811504	-3.69511	0.0334545	-5.45824	8.49991e-09	-1.73911	0.566779	-3.59507	9.15886e-05	0.0977901	1	-0.0836604	1	0.0143193	1	174.44	135.51	944.54	128.88	630.98	379.27	128.37	246.68	428.6	147.33	92.4	531.67	48.54	0	118.04	18.35	73.78	90.08	15.48	298.44	107.8	223.23	603.5	580.97	285.61	43.06	9.25	0
StET013102	CTTGTTTTGAGGGGAAG	BQ047724	BQ047724|-|homologue to UniRef100_Q4W5U7 Cluster: Calnexin-like protein; n=1; Solanum lycopersicum|Rep: Calnexin-like protein - Solanum lycopersicum (Tomato) (Lycopersicon esculentum), partial (13%)|-|236-253|#|	-0.114517	1	-0.529416	0.880832	-0.675994	0.710719	2.45481	0.0275947	2.06571	0.553476	3.93124	0.0115344	1.1696	0.554476	0.801134	0.993482	1.94919	0.724974	6.82	0	5.59	11.39	23.19	0	0	7.26	18.85	0	0	3.66	9.31	0	0	0	15.68	6.54	2.73	0	0	0	4.31	8.38	0	5.31	0	0
StET001372	AACCCAATGAACCTCAG	BQ112902	BQ112902|-|similar to UniRef100_A1IW18 Cluster: GDSL-motif lipase/acylhydrolase; n=1; Phillyrea latifolia|Rep: GDSL-motif lipase/acylhydrolase - Phillyrea latifolia, partial (60%)|-|233-249|#|FG549396|-|similar to UniRef100_A7Q1F7 Cluster: Chromosome chr7 scaffold_44, whole genome shotgun sequence; n=1; Vitis vinifera|Rep: Chromosome chr7 scaffold_44, whole genome shotgun sequence - Vitis vinifer…	-1.13056	0.863455	-3.74127	0.057604	-3.0767	0.0472786	-3.46323	0.0101421	-4.1844	0.0248103	-4.74903	0.0910869	-0.839596	0.792916	-0.8704	0.844594	-1.70922	0.541625	9.44	0	47.95	0	18.36	0	14.78	0	38.96	0	0	0	0	0	0	0	0	0	0	0	83.46	29.07	14.66	11.74	17.1	0	11.78	0
StET022854	TATATTTTGTGACGAAA	BQ518164	BQ518164|-|similar to UniRef100_Q9SCY3 Cluster: Probable FKBP-type peptidyl-prolyl cis-trans isomerase 4, chloroplast precursor; n=1; Arabidopsis thaliana|Rep: Probable FKBP-type peptidyl-prolyl cis-trans isomerase 4, chloroplast precursor - Arabidopsis thaliana (Mouse-ear cress), partial (46%)|-|35-51|#|	-0.40424	0.925203	-1.31786	0.50754	-2.58112	0.034915	-2.86877	0.0148143	-1.03418	0.839185	-3.4966	1.49021e-23	-0.892914	0.280087	-0.0417781	1	-0.968439	0.496283	43.07	45.74	99.89	14.24	67.64	24.41	79.42	22.57	0	70.97	59.93	70.12	17.29	0	31.62	0	16.6	65.38	8.19	126.8	95.05	125.57	112.94	88.86	78.67	23.6	28.6	0
StET027375	TTATATATATGTATATA	CK251193	CK251193|-|similar to UniRef100_Q2N7I5 Cluster: Aldehyde oxidase and xanthine dehydrogenase, molybdopterin binding; n=1; Erythrobacter litoralis HTCC2594|Rep: Aldehyde oxidase and xanthine dehydrogenase, molybdopterin binding - Erythrobacter litoralis (strain HTCC2594), partial (3%)|-|461-478|#|TC219689|-|UniRef100_P20076 Cluster: Ethylene-responsive proteinase inhibitor 1 precursor; n=1; Solanum…	0.36528	1	1.3621	0.511039	1.62989	0.28672	3.32883	0.00746219	1.93278	0.575834	4.16405	0.000405007	1.01775	0.587368	0.205468	1	1.16975	0.90856	4.06	0	0	6.41	0	0	0	0	0	0	0	0	10.64	22.51	6.32	0	1.84	2.91	0	0	0	0	0	0	0	0	8.41	6.32
StET010333	CAGGTATCACAGTTGCA	CK266082	CK266082|-|homologue to UniRef100_Q69T90 Cluster: Pantothenate kinase-like; n=1; Oryza sativa Japonica Group|Rep: Pantothenate kinase-like - Oryza sativa subsp. japonica (Rice), partial (5%)|-|282-298|#|	0.983162	0.797485	0.471738	0.933206	2.96935	0.0276641	2.19028	0.134105	2.5258	6.52077e-06	1.5579	0.48014	1.91358	0.364883	0.129884	1	2.04815	0.80422	13.06	0	27.97	7.83	0	0	24.01	83.84	15.08	14.37	0	6.1	13.96	7.11	35.83	48.64	0	5.81	0	0	0	3.49	0	8.38	0	4.72	15.98	0
StET011735	CTAAATGAGTATTCAAA	CV475377	CV475377|-|homologue to UniRef100_P20346 Cluster: Probable protease inhibitor P322 precursor; n=1; Solanum tuberosum|Rep: Probable protease inhibitor P322 precursor - Solanum tuberosum (Potato), partial (76%)|-|221-238|#|	0.221464	1	-0.248445	1	-4.83127	0.000322368	-5.00523	4.92097e-05	-1.29683	0.554611	-3.96845	2.0062e-06	-1.61369	0.501744	0.204981	1	-1.4088	0.646595	9.79	5.08	39.16	0	0	0	10.16	0	0	0	35.79	24.39	1.99	0	0	0	39.66	5.08	0	0	64.91	74.41	11.21	15.09	17.1	0	0	0
StET030005	TTTGATTAGAAAAAAAA	CV478033	CV478033|-|similar to UniRef100_Q84ND6 Cluster: Cation diffusion facilitator 8; n=1; Stylosanthes hamata|Rep: Cation diffusion facilitator 8 - Stylosanthes hamata (Caribbean stylo), partial (11%)|-|474-491|#|	1.41918	0.838321	2.90763	0.381145	5.09781	0.0110908	7.30793	3.57815e-05	1.11548	0.823119	6.24935	1.60776e-07	3.29319	0.264785	0.205437	1	3.4555	0.978588	78.49	0	2.4	100.4	0	0	0	24.99	0	0	0	0	224.75	588.8	124.36	60.57	0	64.65	0	0	0	0	0	4.19	0	0	179.17	42.13
StET002131	AAGTATTCTGAGTAATG	CV497183	CV497183|-|homologue to UniRef100_P29060 Cluster: Acidic endochitinase precursor; n=1; Nicotiana tabacum|Rep: Acidic endochitinase precursor - Nicotiana tabacum (Common tobacco), partial (63%)|-|644-661|#|	1.01586	0.800008	0.928601	0.715806	3.86635	0.0572746	5.40372	6.4412e-06	2.96739	0.502604	4.49541	0.0460977	1.99769	0.39248	0.0551947	1	2.04779	0.891455	44.95	0	7.99	23.5	0	48.82	7.39	58.04	0	7.19	94.9	9.15	15.96	30.8	59.02	25.7	0	20.34	36.42	0	0	0	0	15.09	0	0	123.65	143.25
StET026304	TGTGAAAGTCATTTAGG	CV498133	CV498133|-|UniRef100_O04973 Cluster: 2-isopropylmalate synthase A; n=1; Solanum pennellii|Rep: 2-isopropylmalate synthase A -, partial (2%)|-|230-247|#|	0.00285097	1	0.236146	1	2.77978	0.0284738	2.24314	0.0335024	3.11038	0.0133044	4.6219	0.00801022	0.978398	0.7892	1.92851	0.888724	2.883	0.814193	29.02	32.18	7.99	75.48	0	0	1.85	8.06	43.99	0	50.78	12.19	3.99	13.03	0	70.67	32.28	8.72	12.75	0	0	0	22.42	17.61	11.97	33.03	142.16	37.92
StET001114	AAATTTTTAAAAGAAAA	CV498233	CV498233|-|homologue to UniRef100_A7QF68 Cluster: Chromosome undetermined scaffold_87, whole genome shotgun sequence; n=1; Vitis vinifera|Rep: Chromosome undetermined scaffold_87, whole genome shotgun sequence - Vitis vinifera (Grape), partial (20%)|-|196-212|#|	-0.456221	0.84937	-0.183328	1	-1.97002	0.0227235	-3.38123	6.11695e-05	-2.10285	0.561097	-2.96738	0.0122064	-0.678882	0.644367	-1.00223	0.144167	-1.68924	0.292668	41.06	77.92	71.12	31.33	32.85	0	68.34	39.5	33.94	28.75	25.8	53.65	19.28	0	29.51	14.68	19.37	39.23	118.35	38.66	103.17	115.1	78.46	75.45	46.18	15.34	9.25	0
StET027043	TTACATATTACATAGCA	CV498428	CV498428|-|similar to UniRef100_Q43710 Cluster: Proteinase inhibitor type-2 TR8 precursor; n=1; Solanum lycopersicum|Rep: Proteinase inhibitor type-2 TR8 precursor - Solanum lycopersicum (Tomato) (Lycopersicon esculentum), partial (51%)|-|102-119|#|	-0.896711	0.814457	-1.8976	0.454969	-2.48417	0.171223	-5.91278	4.24208e-06	-1.42198	0.686858	-4.41131	0.00393542	-0.20195	1	0.106029	1	-0.097028	0.946759	24.72	0	36.76	12.82	221.28	0	30.48	12.9	49.02	19.76	27.47	42.68	3.99	3.55	0	0	32.28	7.26	27.31	0	112.44	87.2	25	18.44	92.35	23.01	0	0
StET003355	AATTTCTATATGACGAC	CV500956	CV500956|-|homologue to UniRef100_Q9FHA5 Cluster: Protein kinase-like protein; n=1; Arabidopsis thaliana|Rep: Protein kinase-like protein -, partial (4%)|-|368-385|#|	1.49677	0.695651	0.0341756	1	2.65943	0.180081	3.09964	0.0372305	-0.154597	1	5.55815	0.000848289	-0.158269	1	0.205468	1	0.0471989	1	4.49	0	0	0	0	0	0	0	0	15.27	0	0	0	0	0	0	0	0	0	0	0	0	0	0	0	0	6.73	0
StET005247	AGCATATACTTTTCATA	CX162445	CX162445|-|NA|-|219-236|#|	-0.0108992	1	-1.17558	0.29052	-0.555267	0.657789	-1.89669	0.03713	-0.238625	0.700283	-2.59562	0.00267995	0.0340041	1	-1.28023	0.0840827	-1.21837	0.120708	6.8	8.47	14.38	1.42	6.76	7.51	12.01	2.42	10.06	4.49	9.99	14.02	7.31	0	0	1.84	3.69	5.08	6.37	10.82	13.91	8.14	3.45	2.52	13.68	3.54	1.68	8.43
StET008006	ATGTAATGTTTTGTCGT	CX699291	CX699291|-|homologue to UniRef100_A9YTZ5 Cluster: Cell wall protein; n=1; Solanum tuberosum|Rep: Cell wall protein - Solanum tuberosum (Potato), partial (18%)|-|179-196|#|TC208859|-|UniRef100_A9YTZ5 Cluster: Cell wall protein; n=1; Solanum tuberosum|Rep: Cell wall protein - Solanum tuberosum (Potato), complete|-|932-949|#|TC214467|-|UniRef100_A9YTZ5 Cluster: Cell wall protein; n=1; Solanum tubero…	0.831975	0.252919	1.26355	0.0719742	0.775805	0.00645814	0.370925	0.567107	1.53106	0.0012331	2.09067	7.22066e-07	-0.25914	0.776127	0.819279	0.140938	0.568555	0.767565	119.36	77.92	47.95	153.09	73.44	50.69	49.87	80.62	135.74	91.63	131.52	148.77	182.2	148.09	151.76	88.1	228.73	298.56	122.9	126.8	90.42	108.13	57.76	108.98	56.44	148.66	153.93	219.09
StET026375	TGTGTAACTTTTTATTA	DN590415	DN590415|-|homologue to UniRef100_Q69F00 Cluster: Alpha-DOX1; n=1; Solanum lycopersicum|Rep: Alpha-DOX1 - Solanum lycopersicum (Tomato) (Lycopersicon esculentum), partial (14%)|-|293-310|#|	0.750883	0.944763	0.485717	0.965957	5.63743	0.0193052	6.55463	0.000180186	-0.154597	1	6.40798	0.000679818	3.62655	0.243445	0.205468	1	3.7663	0.998496	33.5	0	0	81.89	0	0	0	16.12	0	0	28.3	0	87.77	60.42	21.08	15.6	0	5.81	20.03	0	0	0	0	0	0	0	137.11	42.13
StET002195	AAGTTAGGCTTCTATTT	DN743767	DN743767|-|homologue to UniRef100_Q3S492 Cluster: Proteinase inhibitor I; n=1; Solanum tuberosum|Rep: Proteinase inhibitor I - Solanum tuberosum (Potato), partial (92%)|-|252-269|#|	-1.95822	0.483839	-1.90652	0.386473	-4.12226	0.0712122	-4.34158	0.0304951	-2.90413	0.00892003	-3.95299	0.000851449	-0.885767	0.868757	-0.434193	0.924222	-1.30577	0.659779	5.85	0	20.78	0	34.79	0	3.69	0	0	0	0	9.15	1.33	0	0	0	0	8.72	0	0	0	90.69	0	0	20.52	0	0	0
StET002300	AATAAACTGTAATTCCC	DR037982	DR037982|-|similar to UniRef100_A7P2S8 Cluster: Chromosome chr1 scaffold_5, whole genome shotgun sequence; n=1; Vitis vinifera|Rep: Chromosome chr1 scaffold_5, whole genome shotgun sequence - Vitis vinifera (Grape), partial (20%)|-|6-22|#|	-0.552466	0.814457	1.45416	0.515144	2.87884	0.156448	3.34999	0.0137117	-0.154597	1	6.54103	4.49259e-11	-0.158269	1	0.205468	1	0.0471989	1	6.61	0	0	0	0	0	0	0	0	0	0	0	0	13.03	0	0	0	0	0	0	0	0	0	0	0	0	0	0
StET003242	AATTGGAAGATTGTATT	EG015817	EG015817|-|weakly similar to UniRef100_Q9SGR0 Cluster: T23E18.17; n=2; Arabidopsis thaliana|Rep: T23E18.17 - Arabidopsis thaliana, partial (11%)|-|85-101|#|	-1.00351	0.6759	-1.68242	0.380771	-3.71884	0.0355449	-3.91053	0.0100664	-5.88289	1.39836e-23	-5.0264	4.16108e-11	0.39404	0.966753	-1.85738	0.404804	-1.47086	0.34867	8.72	52.51	14.38	7.12	21.26	0	16.62	0	0	11.68	18.31	8.54	11.97	0	0	0	0	7.26	17.3	0	0	0	26.73	29.34	18.81	0	0	0
StET006286	ATAACTAATAATCATCT	FG549408	FG549408|-|UniRef100_Q9SH40 Cluster: Cysteine-rich repeat secretory protein 8 precursor; n=1; Arabidopsis thaliana|Rep:, partial (3%)|-|134-151|#|	-0.84544	0.852121	-2.03222	0.381461	-2.87904	0.0674529	-3.84093	0.00159553	-1.69545	0.340258	-6.33818	1.6968e-11	-1.41403	0.450591	-0.224098	0.975958	-1.63841	0.533076	73.88	0	191.79	14.24	38.65	48.82	181.01	0	30.17	48.51	133.19	55.48	4.65	0	16.86	0	19.37	58.84	12.75	239.68	468.31	126.73	131.91	93.89	282.19	8.85	28.6	14.75
StET004653	AGAACTAATAATCATCA	FG549408	FG549408|-|UniRef100_Q9SH40 Cluster: Cysteine-rich repeat secretory protein 8 precursor; n=1; Arabidopsis thaliana|Rep:, partial (3%)|-|134-151|#|	0.486703	0.920383	-0.399732	0.874998	-2.92119	0.043363	-3.10499	0.0189886	-0.696638	0.942706	-4.42176	5.73764e-07	-2.16084	0.172286	-0.598943	0.906938	-2.79233	7.84E-008	8.64	0	7.99	1.42	5.8	9.39	4.62	0	3.77	4.49	9.99	18.29	2.66	0	0	0	1.84	8.72	5.46	10.82	69.55	6.98	25	5.03	22.23	0	0	0
StET006259	ATAAATTCAAGTGGAAT	FG549408	FG549408|-|UniRef100_Q9SH40 Cluster: Cysteine-rich repeat secretory protein 8 precursor; n=1; Arabidopsis thaliana|Rep:, partial (3%)|-|113-129|#|	-0.352578	0.974659	-1.50169	0.633976	-2.19581	0.166493	-2.75174	0.0421041	-1.57837	0.749147	-3.33595	4.06575e-07	-0.94241	0.493128	-0.577712	0.673804	-1.51889	0.354958	202.08	28.8	437.11	53.41	310.17	230.94	326	0	223.72	188.66	445.34	185.96	51.2	0	0	0	18.45	260.78	136.56	757.71	721.01	210.44	304.34	268.27	499.38	74.33	48.79	0
StET005808	AGTACTAATAATCATCT	FG549408	FG549408|-|UniRef100_Q9SH40 Cluster: Cysteine-rich repeat secretory protein 8 precursor; n=1; Arabidopsis thaliana|Rep:, partial (3%)|-|134-151|#|	-0.480064	0.925203	-0.473884	0.923427	-2.08089	0.0744568	-2.65878	0.0032604	-1.28703	0.520786	-2.97357	4.63782e-05	-1.62294	0.226459	-0.885468	0.33155	-2.49296	0.0557458	14.31	0	11.99	2.14	5.8	13.14	26.78	0	5.03	3.59	14.15	16.46	3.99	0	0	0	7.38	20.34	9.1	29.38	33.62	20.93	22.42	25.99	64.99	1.18	1.68	4.21
StET004685	AGAACTGATAATCATCT	FG549408	FG549408|-|UniRef100_Q9SH40 Cluster: Cysteine-rich repeat secretory protein 8 precursor; n=1; Arabidopsis thaliana|Rep:, partial (3%)|-|134-151|#|	-0.556609	0.785629	-0.728663	0.584741	-1.56473	0.145639	-2.60702	0.00507637	-1.81129	0.135438	-3.46313	0.00428863	-0.860634	0.49235	-1.2656	0.312267	-2.06809	0.00160044	3.75	0	8.79	2.85	3.87	0	4.62	0	5.03	2.7	2.5	4.88	1.33	0	0	0	1.84	4.36	3.64	7.73	11.59	5.81	3.45	2.52	17.1	0	0	0
StET004940	AGAGCTAATAATCATCT	FG549408	FG549408|-|UniRef100_Q9SH40 Cluster: Cysteine-rich repeat secretory protein 8 precursor; n=1; Arabidopsis thaliana|Rep:, partial (3%)|-|134-151|#|	-0.144052	1	-0.714464	0.797767	-1.85704	0.0106333	-2.5747	0.000690082	-1.42192	0.0830109	-3.10509	0.000186481	-1.45231	0.284245	-0.770614	0.177619	-2.2179	0.116087	4.87	0	14.38	0	0	5.63	2.77	0	0	3.59	9.16	6.71	1.33	0	0	0	0	6.54	2.73	7.73	16.23	8.14	17.24	7.55	15.39	2.36	0	0
StET004652	AGAACTAATAATCATAT	FG549408	FG549408|-|UniRef100_Q9SH40 Cluster: Cysteine-rich repeat secretory protein 8 precursor; n=1; Arabidopsis thaliana|Rep:, partial (3%)|-|134-151|#|	-0.223455	0.992567	-0.31752	0.947871	-1.94838	0.0671494	-2.53187	0.00364305	-1.00502	0.62592	-3.01433	0.0177123	-1.10686	0.282	-1.08899	0.349368	-2.18456	0.00253801	6.59	0	11.19	2.85	5.8	5.63	7.39	0	2.51	6.29	5.83	9.15	3.99	0	4.22	0	2.77	14.53	1.82	7.73	15.07	5.81	8.62	14.25	25.65	0	0	0
StET004650	AGAACTAATAATCACCT	FG549408	FG549408|-|UniRef100_Q9SH40 Cluster: Cysteine-rich repeat secretory protein 8 precursor; n=1; Arabidopsis thaliana|Rep:, partial (3%)|-|134-151|#|	0.137272	1	-0.0352912	1	-1.91078	0.0860263	-2.50799	0.00268167	-1.44883	0.514206	-3.85162	1.85499e-05	-1.37822	0.24347	-0.76109	0.618066	-2.1092	0.0150139	5.94	0	10.39	1.42	5.8	0	8.31	0	5.03	7.19	13.32	6.1	1.33	0	0	0	2.77	14.53	4.55	6.19	17.39	12.79	10.35	7.55	27.36	0	0	0
StET004654	AGAACTAATAATCATCC	FG549408	FG549408|-|UniRef100_Q9SH40 Cluster: Cysteine-rich repeat secretory protein 8 precursor; n=1; Arabidopsis thaliana|Rep:, partial (3%)|-|134-151|#|	-0.401176	0.991257	-0.433447	0.894191	-1.86474	0.107907	-2.38617	0.0232994	-1.60027	0.520109	-3.7512	0.0228931	-0.966632	0.505275	-1.072	0.51928	-2.02932	0.0673167	5.19	0	11.99	0	6.76	5.63	5.54	0	2.51	0	12.49	7.32	0	0	8.43	0	2.77	7.99	2.73	4.64	13.91	4.65	7.76	7.55	25.65	0	0	0
StET004626	AGAACTAAGAATCATCT	FG549408	FG549408|-|UniRef100_Q9SH40 Cluster: Cysteine-rich repeat secretory protein 8 precursor; n=1; Arabidopsis thaliana|Rep:, partial (3%)|-|134-151|#|	-0.752735	0.679484	-0.516773	0.789125	-1.53989	0.108449	-2.33846	0.00401066	-1.37326	0.600401	-2.97496	0.011974	-0.909674	0.463564	-1.05063	0.300695	-1.94412	0.0531021	2.96	0	6.39	0	0	3.76	6.46	0	0	0	3.33	3.05	1.99	0	0	0	1.84	4.36	2.73	7.73	4.64	5.81	5.17	3.35	13.68	0	0	0
StET004651	AGAACTAATAATCAGCT	FG549408	FG549408|-|UniRef100_Q9SH40 Cluster: Cysteine-rich repeat secretory protein 8 precursor; n=1; Arabidopsis thaliana|Rep:, partial (3%)|-|134-151|#|	-0.288566	1	-0.377239	1	-0.761417	0.63322	-2.30009	0.0128449	-1.64055	0.228872	-3.40091	0.00639085	-0.67787	0.76691	-1.50653	0.115792	-2.18239	0.0625367	3.56	0	6.39	0	1.93	0	9.24	0	0	5.39	8.32	3.05	0	0	6.32	0	0	7.26	0	0	6.96	4.65	3.45	8.38	11.97	0	0	0
StET004624	AGAACTAACAATCATCT	FG549408	FG549408|-|UniRef100_Q9SH40 Cluster: Cysteine-rich repeat secretory protein 8 precursor; n=1; Arabidopsis thaliana|Rep:, partial (3%)|-|134-151|#|	-0.368825	0.970681	-1.65949	0.204514	-2.11479	0.0339723	-2.26369	0.00472304	-1.87283	0.337542	-3.92966	0.00249596	-1.13431	0.306715	-1.09112	0.394943	-2.2095	0.00596185	5.04	0	10.39	3.56	2.9	3.76	8.31	0	0	0	6.66	10.97	1.99	0	0	0	0	3.63	0	7.73	11.59	8.14	7.76	9.22	27.36	0	0	0
StET005562	AGGACTAATAATCATCT	FG549408	FG549408|-|UniRef100_Q9SH40 Cluster: Cysteine-rich repeat secretory protein 8 precursor; n=1; Arabidopsis thaliana|Rep:, partial (3%)|-|134-151|#|	-0.673275	0.830074	-0.816203	0.701729	-2.51159	0.0386931	-2.25895	0.0153539	-1.7415	0.170116	-4.36229	8.01021e-07	-1.1671	0.339927	-0.67644	0.62336	-1.81993	0.168351	13.29	0	30.37	5.7	13.53	7.51	23.09	0	3.77	7.19	19.15	17.68	1.99	0	6.32	0	9.22	19.61	6.37	26.29	30.14	25.58	16.38	29.34	61.57	1.18	0	0
StET005215	AGCACTAATAATCATCT	FG549408	FG549408|-|UniRef100_Q9SH40 Cluster: Cysteine-rich repeat secretory protein 8 precursor; n=1; Arabidopsis thaliana|Rep:, partial (3%)|-|134-151|#|	-0.758082	0.808012	-0.706541	0.746391	-2.18016	0.0285689	-2.25727	0.0247786	-1.56393	0.518767	-4.50798	1.93298e-10	-1.17334	0.390381	-1.05271	0.460482	-2.21657	0.0110954	8.15	0	7.99	2.14	9.66	9.39	15.7	0	3.77	5.39	9.16	8.54	0	0	4.22	0	3.69	13.8	2.73	6.19	19.71	11.63	11.21	15.09	42.76	1.77	2.52	0
StET004673	AGAACTAGTAATCATCT	FG549408	FG549408|-|UniRef100_Q9SH40 Cluster: Cysteine-rich repeat secretory protein 8 precursor; n=1; Arabidopsis thaliana|Rep:, partial (3%)|-|134-151|#|	-1.23065	0.590206	-0.180975	1	-1.99183	0.0668408	-2.21231	0.0323732	-1.59703	0.566779	-3.35575	0.00155094	-0.710227	0.676813	-0.550165	0.909566	-1.2328	0.39763	4.91	3.39	14.38	1.42	11.6	0	6.46	0	2.51	2.7	4.16	6.1	0	0	4.22	0	1.84	18.89	3.64	0	13.91	8.14	11.21	7.55	22.23	1.18	0	0
StET004617	AGAACGAATAATCATCT	FG549408	FG549408|-|UniRef100_Q9SH40 Cluster: Cysteine-rich repeat secretory protein 8 precursor; n=1; Arabidopsis thaliana|Rep:, partial (3%)|-|134-151|#|	-0.170953	1	-1.2755	0.468056	-1.42967	0.0776822	-2.13256	0.000315957	-1.70346	0.257147	-3.14297	0.00605477	-0.573174	0.759921	-1.66219	0.000339898	-2.27976	0.0455022	4.16	0	3.2	0	7.73	0	11.08	1.61	2.51	1.8	5.83	8.54	2.66	0	0	0	0	2.91	2.73	6.19	6.96	3.49	8.62	5.87	10.26	0	0	0
StET016988	GGAACTAATAATCATCT	FG549408	FG549408|-|UniRef100_Q9SH40 Cluster: Cysteine-rich repeat secretory protein 8 precursor; n=1; Arabidopsis thaliana|Rep:, partial (3%)|-|134-151|#|	-0.250387	1	-0.719636	0.779101	-1.62287	0.077386	-2.09836	0.00393192	-1.90484	0.00133318	-4.12531	6.94738e-05	-0.786923	0.538697	-1.62826	0.0123621	-2.39661	0.0193023	5.27	0	14.38	3.56	0	3.76	6.46	0	2.51	3.59	6.66	8.54	3.32	0	0	0	2.77	9.44	0	7.73	4.64	12.79	7.76	6.71	17.1	0	2.52	0
StET006255	ATAAATTCAAGAGGAAT	FG549408	FG549408|-|UniRef100_Q9SH40 Cluster: Cysteine-rich repeat secretory protein 8 precursor; n=1; Arabidopsis thaliana|Rep:, partial (3%)|-|113-129|#|	-0.487278	0.888239	-1.19838	0.461483	-1.49304	0.0023012	-2.0392	2.86514e-05	-1.07937	0.72642	-2.92969	6.02785e-06	-0.578049	0.650023	-1.58877	3.15587e-07	-2.08917	0.0422223	6.18	0	10.39	1.42	4.83	7.51	13.85	0	5.03	3.59	9.99	7.93	1.33	0	0	0	0	7.99	2.73	12.37	9.27	6.98	11.21	10.06	11.97	3.54	2.52	0
StET001783	AAGAGGATTGCAAATTT	TC194622	TC194622|-|UniRef100_Q84UC3 Cluster: Sucrose synthase 2; n=1; Solanum tuberosum|Rep: Sucrose synthase 2 - Solanum tuberosum (Potato), complete|-|2711-2728|#|TC219007|-|UniRef100_P49039 Cluster: Sucrose synthase; n=1; Solanum tuberosum|Rep: Sucrose synthase - Solanum tuberosum (Potato), partial (14%)|-|780-797|#|	-0.118839	1	-0.72632	0.798482	3.07524	0.0934363	3.68172	0.0177437	-0.203376	1	2.67506	0.00206577	2.49762	0.296139	-1.89588	0.520921	0.598347	0.95296	85.68	47.43	36.76	81.18	26.09	232.82	37.86	169.29	50.28	30.54	69.09	36.58	71.15	217.98	0	23.86	12.91	29.78	6.37	0	0	0	0	57.85	15.39	61.94	102.62	145.36
StET000522	AAACAAGTAGCTGGTAA	TC194704	TC194704|-|ATP synthase CF0 subunit I [Solanum tuberosum]|-|1129-1146|#|	-0.772856	0.890468	-3.26343	0.0665924	-0.0252854	1	-5.06497	4.24208e-06	-2.39251	0.287001	-4.51244	0.0488874	-0.689449	0.813944	-0.325356	0.965988	-1.01627	0.756405	14.6	35.57	43.15	9.26	0	0	24.93	0	42.73	0	0	14.63	7.98	0	0	0	0	5.08	0	0	41.73	70.92	38.8	17.61	17.1	11.21	0	0
StET009911	CAATTTTATGCTTGTAT	TC194747	TC194747|-|homologue to UniRef100_P52401 Cluster: Glucan endo-1,3-beta-glucosidase, basic isoform 2 precursor ((1->3)-beta-glucan endohydrolase) ((1->3)-beta- glucanase); n=1; Solanum tuberosum|Rep: Glucan endo-1,3-beta-glucosidase, basic isoform 2 precursor ((1->3)-beta-glucan endohydrolase) ((1->3)-beta- glucanase) - Solanum tuberosum (Potato), complete|-|1157-1174|#|TC217204|-|homologue to Uni…	1.20508	0.736863	1.67021	0.306611	1.66416	0.241124	2.89248	0.00791969	-0.154597	1	3.3687	0.00633448	0.618898	0.833072	0.427809	1	1.02683	0.878749	3.66	0	0	4.98	0	0	0	0	2.51	0	1.66	0	17.29	20.14	4.22	3.67	2.77	5.81	0	0	0	0	0	1.68	0	0	4.21	8.43
StET009913	CAATTTTATGTTTGTAT	TC194747	TC194747|-|homologue to UniRef100_P52401 Cluster: Glucan endo-1,3-beta-glucosidase, basic isoform 2 precursor ((1->3)-beta-glucan endohydrolase) ((1->3)-beta- glucanase); n=1; Solanum tuberosum|Rep: Glucan endo-1,3-beta-glucosidase, basic isoform 2 precursor ((1->3)-beta-glucan endohydrolase) ((1->3)-beta- glucanase) - Solanum tuberosum (Potato), complete|-|1157-1174|#|TC217204|-|homologue to Uni…	0.672999	0.967698	2.02906	0.451767	3.11489	0.0826664	4.12059	0.00315121	3.22936	0.457461	5.8347	0.00820815	1.45915	0.663503	2.84132	0.738215	4.30946	0.983866	456.01	179.55	20.78	936.37	20.29	28.16	0	100.77	43.99	0	131.52	0	1373.13	2842.1	912.68	382.69	215.81	481.61	67.37	102.06	0	169.75	38.8	84.67	30.78	35.39	1034.62	950.1
StET013590	GAAATAATGTAATTGAT	TC194747	TC194747|-|homologue to UniRef100_P52401 Cluster: Glucan endo-1,3-beta-glucosidase, basic isoform 2 precursor ((1->3)-beta-glucan endohydrolase) ((1->3)-beta- glucanase); n=1; Solanum tuberosum|Rep: Glucan endo-1,3-beta-glucosidase, basic isoform 2 precursor ((1->3)-beta-glucan endohydrolase) ((1->3)-beta- glucanase) - Solanum tuberosum (Potato), complete|-|1270-1286|#|TC199390|-|UniRef100_O65360…	0.388561	1	1.66461	0.674816	4.33637	0.0966312	5.45741	0.0094928	6.06932	0.279258	7.7017	2.97454e-08	2.80958	0.495173	2.83909	0.934462	5.60806	1	116.71	0	0	316.16	0	0	0	24.18	35.19	0	0	0	309.87	549.7	250.83	127.56	34.12	77	12.75	0	0	0	0	36.05	0	0	317.12	391.84
StET010384	CAGTGTTAATTATACTA	TC194785	TC194785|-|UniRef100_Q9ZP53 Cluster: K+ channel protein; n=1; Solanum tuberosum|Rep: K+ channel protein - Solanum tuberosum (Potato), complete|-|1430-1447|#|	-0.692336	0.918308	-0.593889	0.888091	1.96084	0.263486	3.28592	0.0056235	3.24205	0.452601	5.41423	0.00428498	3.71947	0.0319404	-0.209482	1	3.52582	0.292668	9.88	25.41	7.19	0	23.19	33.8	4.62	8.06	35.19	16.17	0	0	0	20.14	0	38.54	0	1.45	0	0	0	0	0	0	0	11.21	0	12.64
StET011022	CCACTATTTTTGCTGCA	TC194806	TC194806|-|homologue to UniRef100_P10708 Cluster: Chlorophyll a-b binding protein 7, chloroplast precursor; n=1; Solanum lycopersicum|Rep: Chlorophyll a-b binding protein 7, chloroplast precursor - Solanum lycopersicum (Tomato) (Lycopersicon esculentum), complete|-|817-834|#|TC214130|-|UniRef100_P10708 Cluster: Chlorophyll a-b binding protein 7, chloroplast precursor; n=1; Solanum lycopersicum|Re…	-0.175025	0.997581	0.150267	1	-1.67691	0.0607102	-1.92622	0.00338651	-1.84048	0.304985	-3.26191	0.0370392	-0.871174	0.521397	-0.121679	1	-0.992807	0.707617	320.1	194.8	684.83	231.42	747.9	30.04	197.63	222.5	361.98	509.37	332.97	249.98	113.04	80.56	177.06	526.78	309.89	175.07	837.55	715.96	1109.33	642.95	411.24	271.62	637.91	279.03	96.73	58.99
StET008246	ATGTTTTAAATTTTCAA	TC194940	TC194940|-|UniRef100_Q5XUH5 Cluster: Osmotin-like protein; n=1; Solanum phureja|Rep: Osmotin-like protein - Solanum phureja, complete|-|914-931|#|TC207201|-|homologue to UniRef100_Q5XUH5 Cluster: Osmotin-like protein; n=1; Solanum phureja|Rep: Osmotin-like protein - Solanum phureja, partial (66%)|-|848-865|#|	-0.417084	1	2.03336	0.430514	-0.197162	1	4.06396	0.0468567	-0.891387	1	5.5954	0.0293972	0.715789	0.725669	-0.531322	0.947866	0.184468	1	6.83	0	0	4.27	0	0	0	0	0	0	0	0	3.32	40.28	0	0	0	0	0	0	0	0	0	0	0	0	0	0
StET026072	TGTAAGACAAAGTACAA	TC194940	TC194940|-|UniRef100_Q5XUH5 Cluster: Osmotin-like protein; n=1; Solanum phureja|Rep: Osmotin-like protein - Solanum phureja, complete|-|893-909|#|TC200079|-|UniRef100_P50703 Cluster: Osmotin-like protein OSML15 precursor; n=2; Solanum|Rep: Osmotin-like protein OSML15 precursor - Solanum commersonii (Commerson's wild potato), partial (98%)|-|919-935|#|TC200100|-|UniRef100_P50703 Cluster: Osmotin-l…	-0.238492	1	0.385811	1	4.84001	0.00589609	5.40485	0.00226361	-0.154597	1	4.14846	0.00517669	3.35212	0.264785	0.205468	1	3.49177	0.940909	16.38	0	0	66.22	0	0	0	0	0	0	0	0	49.21	69.9	0	0	0	19.61	0	0	0	0	0	0	0	0	74.02	40.03
StET008874	ATTTAAATTTGGCAGCT	TC195013	TC195013|-|homologue to UniRef100_Q3I5C4 Cluster: Cytosolic ascorbate peroxidase 1; n=1; Solanum lycopersicum|Rep: Cytosolic ascorbate peroxidase 1 - Solanum lycopersicum (Tomato) (Lycopersicon esculentum), complete|-|940-957|#|TC202333|-|homologue to UniRef100_Q3I5C4 Cluster: Cytosolic ascorbate peroxidase 1; n=1; Solanum lycopersicum|Rep: Cytosolic ascorbate peroxidase 1 - Solanum lycopersicum …	0.522113	0.39707	0.522873	0.105344	0.272222	0.703811	0.655637	0.00899022	0.557498	0.619611	0.90298	0.0328281	-0.108603	0.934652	0.309128	0.888396	0.201619	0.919483	325.47	262.55	179.8	291.24	311.14	170.86	331.54	307.15	333.07	599.21	409.55	205.47	349.1	422.94	411.02	424.91	401.19	263.69	311.35	290.71	328.05	263.92	150.88	292.58	355.73	343.92	406.28	627.78
StET011454	CCTTTCAACAGATTTGG	TC195074	TC195074|-|UniRef100_Q2V9B3 Cluster: Phosphoglycerate kinase; n=1; Solanum tuberosum|Rep: Phosphoglycerate kinase - Solanum tuberosum (Potato), complete|-|1858-1875|#|	-0.304535	0.855728	-1.1256	0.267463	-1.40687	0.0723406	-2.04602	0.00138507	0.0435072	1	-3.80976	2.83958e-06	0.10245	1	0.071115	1	0.178539	1	51.87	118.57	90.3	52.69	125.62	15.02	108.97	66.1	71.64	76.36	89.9	59.14	44.55	15.4	21.08	24.78	77.47	50.85	33.68	177.83	70.71	59.3	31.04	56.17	92.35	24.78	32.81	37.92
StET024979	TCTTTTATGTACTATGA	TC195114	TC195114|-|UniRef100_Q41449 Cluster: Chlorophyll a,b binding protein type I; n=1; Solanum tuberosum|Rep: Chlorophyll a,b binding protein type I - Solanum tuberosum (Potato), complete|-|894-911|#|	-2.75553	0.327707	-1.93747	0.431507	-4.07912	0.000945527	-4.6918	3.55343e-07	-3.26796	0.330691	-5.31136	0.0337405	0.0871466	1	-0.501997	0.930628	-0.414947	0.883501	55.83	49.12	71.92	23.5	655.14	0	33.25	8.06	2.51	33.24	0	21.95	41.89	3.55	0	44.05	47.04	14.53	80.11	193.29	248.06	43.02	191.4	24.31	66.7	15.34	0	0
StET026092	TGTAATAAAAGATTTGT	TC195230	TC195230|-|homologue to UniRef100_Q38M75 Cluster: Ripening regulated protein-like; n=1; Solanum tuberosum|Rep: Ripening regulated protein-like - Solanum tuberosum (Potato), complete|-|1081-1098|#|BQ045663|-|UniRef100_Q38M75 Cluster: Ripening regulated protein-like; n=1; Solanum tuberosum|Rep: Ripening regulated protein-like - Solanum tuberosum (Potato), partial (39%)|-|476-493|#|	0.185088	0.924735	0.840414	0.649518	1.56633	0.322222	2.14671	0.0125988	2.20691	0.680506	3.67122	0.0289752	0.444233	0.811695	0.927881	0.953716	1.33492	0.300573	52.02	33.88	36.76	52.69	25.12	18.78	20.32	58.85	36.45	15.27	53.27	20.12	28.59	53.31	124.36	131.24	11.07	30.51	0	0	33.62	37.21	38.8	19.28	5.13	0	96.73	153.79
StET017801	GGGTTACTGTTTCCTTA	TC195791	TC195791|-|UniRef100_P52406 Cluster: Endochitinase 4 precursor; n=1; Solanum tuberosum|Rep: Endochitinase 4 precursor - Solanum tuberosum (Potato), partial (82%)|-|582-599|#|TC195875|-|homologue to UniRef100_P05315 Cluster: Endochitinase precursor; n=1; Solanum tuberosum|Rep: Endochitinase precursor - Solanum tuberosum (Potato), partial (94%)|-|491-508|#|TC197791|-|homologue to UniRef100_P24091 C…	-1.95636	0.528802	0.8517	0.835815	3.83896	0.0865541	4.37188	0.00303377	4.47024	0.514206	4.98137	0.00360116	2.98388	0.215714	0.205468	1	3.14904	0.701056	11.61	0	3.2	17.09	0	31.92	0	0	0	0	0	0	8.64	66.34	0	0	18.45	14.53	0	0	0	0	0	0	0	0	0	0
StET001863	AAGATGGGCTGTGAAGT	TC195872	TC195872|-|homologue to UniRef100_P26300 Cluster: Enolase; n=1; Solanum lycopersicum|Rep: Enolase - Solanum lycopersicum (Tomato) (Lycopersicon esculentum), complete|-|602-619|#|TC200731|-|homologue to UniRef100_Q2VCI5 Cluster: Enolase; n=1; Solanum tuberosum|Rep: Enolase - Solanum tuberosum (Potato), partial (51%)|-|610-627|#|TC204146|-|UniRef100_P26300 Cluster: Enolase; n=1; Solanum lycopersicu…	-0.560767	0.981359	0.401254	0.977134	-4.14166	0.0190203	-0.801926	0.719629	-3.25677	0.00617178	-1.82348	0.189519	-0.85533	0.809222	0.602711	1	-0.246971	0.944836	10.63	28.8	19.98	14.95	0	9.39	0	44.34	0	3.59	0	0	0	7.11	92.74	0	0	4.36	0	61.85	0	0	21.55	4.19	42.76	0	0	0
StET015248	GATCCGTATCATAGGAT	TC195879	TC195879|-|homologue to UniRef100_P07369 Cluster: Chlorophyll a-b binding protein 3C, chloroplast precursor; n=1; Solanum lycopersicum|Rep: Chlorophyll a-b binding protein 3C, chloroplast precursor - Solanum lycopersicum (Tomato) (Lycopersicon esculentum), complete|-|1013-1030|#|TC199053|-|UniRef100_P26575 Cluster: Ribulose bisphosphate carboxylase small chain 2A, chloroplast precursor; n=1; Sola…	-0.298693	0.893314	-0.187846	1	-0.70682	0.473495	-1.90153	0.0184575	-0.651591	0.680506	-1.4063	1.74902e-05	-0.332123	0.81375	-1.24754	0.0256211	-1.55609	0.037805	19.19	10.16	31.96	14.24	14.49	9.39	35.09	6.45	13.83	17.97	17.48	22.56	15.29	0	8.43	3.67	13.83	26.15	39.15	20.1	33.62	30.23	15.52	12.58	41.05	7.67	8.41	6.32
StET015249	GATCCGTATCATCAGAT	TC195879	TC195879|-|homologue to UniRef100_P07369 Cluster: Chlorophyll a-b binding protein 3C, chloroplast precursor; n=1; Solanum lycopersicum|Rep: Chlorophyll a-b binding protein 3C, chloroplast precursor - Solanum lycopersicum (Tomato) (Lycopersicon esculentum), complete|-|1013-1030|#|TC199053|-|UniRef100_P26575 Cluster: Ribulose bisphosphate carboxylase small chain 2A, chloroplast precursor; n=1; Sola…	0.424837	0.701245	-0.27192	0.939333	-0.395854	0.748026	-1.82432	0.02403	-0.912642	0.291645	-2.10019	0.00252444	-0.0605324	1	-1.28389	0.132399	-1.31758	0.0985343	8.6	3.39	12.79	12.82	6.76	3.76	13.85	7.26	13.83	10.78	19.15	13.41	11.3	0	6.32	2.75	10.15	7.99	14.57	10.82	20.87	6.98	5.17	4.19	13.68	5.31	5.89	4.21
StET015245	GATCCGTATCAACGGAT	TC195879	TC195879|-|homologue to UniRef100_P07369 Cluster: Chlorophyll a-b binding protein 3C, chloroplast precursor; n=1; Solanum lycopersicum|Rep: Chlorophyll a-b binding protein 3C, chloroplast precursor - Solanum lycopersicum (Tomato) (Lycopersicon esculentum), complete|-|1013-1030|#|TC199053|-|UniRef100_P26575 Cluster: Ribulose bisphosphate carboxylase small chain 2A, chloroplast precursor; n=1; Sola…	-0.360768	0.893801	-0.550955	0.804512	-0.442321	0.58598	-1.72904	0.0332463	-1.22795	0.637191	-1.76996	0.00605421	0.0405078	1	-1.3538	0.00242376	-1.31726	0.131213	10.91	3.39	16.78	12.82	15.46	7.51	23.09	1.61	7.54	9.88	11.65	17.68	11.97	2.37	10.54	0	3.69	12.35	20.94	12.37	25.5	11.63	9.48	10.06	13.68	5.9	5.89	6.32
StET015058	GATACGTATCATCGGAT	TC195879	TC195879|-|homologue to UniRef100_P07369 Cluster: Chlorophyll a-b binding protein 3C, chloroplast precursor; n=1; Solanum lycopersicum|Rep: Chlorophyll a-b binding protein 3C, chloroplast precursor - Solanum lycopersicum (Tomato) (Lycopersicon esculentum), complete|-|1013-1030|#|TC199053|-|UniRef100_P26575 Cluster: Ribulose bisphosphate carboxylase small chain 2A, chloroplast precursor; n=1; Sola…	0.369557	0.926856	0.110398	1	-0.55294	0.667466	-1.52108	0.0410257	-1.13641	0.620229	-1.65802	0.0040001	-0.46596	0.755586	-0.978032	0.182976	-1.43953	0.196336	9.39	0	14.38	11.39	7.73	0	14.78	0	21.37	10.78	19.15	14.02	3.99	2.37	4.22	1.84	6.46	9.44	27.31	7.73	22.02	20.93	8.62	6.71	11.97	5.9	4.21	0
StET015260	GATCCGTATCATCGTAT	TC195879	TC195879|-|homologue to UniRef100_P07369 Cluster: Chlorophyll a-b binding protein 3C, chloroplast precursor; n=1; Solanum lycopersicum|Rep: Chlorophyll a-b binding protein 3C, chloroplast precursor - Solanum lycopersicum (Tomato) (Lycopersicon esculentum), complete|-|1013-1030|#|TC199053|-|UniRef100_P26575 Cluster: Ribulose bisphosphate carboxylase small chain 2A, chloroplast precursor; n=1; Sola…	-0.0665957	1	-0.244456	0.969478	0.0291675	1	-1.42147	0.0228769	-1.00435	0.335107	-1.85539	0.0180682	0.0348721	1	-1.39248	0.00170978	-1.32375	0.0850057	6.09	5.08	11.99	3.56	3.87	3.76	11.08	2.42	3.77	10.78	5.83	9.15	5.32	0	6.32	0	5.53	7.99	10.01	7.73	11.59	4.65	6.04	3.35	8.55	4.72	6.73	8.43
StET013585	GAAATAAAATAAAGCAG	TC195896	TC195896|-|homologue to UniRef100_P09043 Cluster: Glyceraldehyde-3-phosphate dehydrogenase A, chloroplast precursor; n=1; Nicotiana tabacum|Rep: Glyceraldehyde-3-phosphate dehydrogenase A, chloroplast precursor - Nicotiana tabacum (Common tobacco), partial (97%)|-|1336-1353|#|	-0.430256	0.87957	-0.804151	0.64429	-1.22104	0.0387881	-2.33128	2.80683e-07	-1.2616	0.106651	-2.71906	0.00164409	0.2147	0.891319	-1.18383	0.0080832	-0.9413	0.551726	8.33	10.16	16.78	2.14	17.39	9.39	22.16	0	8.8	9.88	19.15	13.41	5.32	0	0	2.75	7.38	13.08	13.66	9.28	11.59	16.28	12.07	11.74	6.84	4.72	2.52	4.21
StET003573	ACAATAAAATAAAGCAG	TC195896	TC195896|-|homologue to UniRef100_P09043 Cluster: Glyceraldehyde-3-phosphate dehydrogenase A, chloroplast precursor; n=1; Nicotiana tabacum|Rep: Glyceraldehyde-3-phosphate dehydrogenase A, chloroplast precursor - Nicotiana tabacum (Common tobacco), partial (97%)|-|1336-1353|#|	-0.0321576	1	-0.171598	0.983795	-1.43696	0.055461	-2.26622	0.00212098	-1.32498	0.0246395	-3.20468	0.00137758	-1.10375	0.343345	-1.13151	0.0363416	-2.27079	0.000672448	3.26	0	4	1.42	0	3.76	6.46	0	0	3.59	1.66	7.32	1.99	0	0	0	2.77	4.36	3.64	3.09	4.64	10.46	7.76	8.38	3.42	1.77	1.68	0
StET001814	AAGATAAAATAAAGCAG	TC195896	TC195896|-|homologue to UniRef100_P09043 Cluster: Glyceraldehyde-3-phosphate dehydrogenase A, chloroplast precursor; n=1; Nicotiana tabacum|Rep: Glyceraldehyde-3-phosphate dehydrogenase A, chloroplast precursor - Nicotiana tabacum (Common tobacco), partial (97%)|-|1336-1353|#|	-0.73739	0.704422	-0.589715	0.77393	-1.6226	0.000197532	-2.1966	2.44292e-06	-0.891142	0.0349915	-2.53698	1.02573e-05	-0.00600889	1	-0.743821	0.0402814	-0.740499	0.708153	10.28	0	25.57	11.39	15.46	15.02	24.93	0	13.83	13.48	11.65	10.97	6.65	4.74	0	2.75	11.99	12.35	23.67	21.65	20.87	15.11	17.24	14.25	10.26	6.49	0	0
StET000301	AAAATAAAACAAAGCAG	TC195896	TC195896|-|homologue to UniRef100_P09043 Cluster: Glyceraldehyde-3-phosphate dehydrogenase A, chloroplast precursor; n=1; Nicotiana tabacum|Rep: Glyceraldehyde-3-phosphate dehydrogenase A, chloroplast precursor - Nicotiana tabacum (Common tobacco), partial (97%)|-|1336-1353|#|	0.0131955	1	0.0157257	1	-1.14889	0.0645333	-2.07368	1.40445e-05	-0.484334	0.600401	-2.27142	0.00488066	-0.813511	0.521291	-0.889791	0.0734345	-1.61995	0.313215	6.24	0	9.59	0	2.9	7.51	12.93	0	6.28	7.19	7.49	7.93	5.98	0	0	0	4.61	6.54	17.3	13.92	12.75	8.14	11.21	5.87	13.68	4.72	3.36	0
StET000568	AAACTAAAATAAAGCAG	TC195896	TC195896|-|homologue to UniRef100_P09043 Cluster: Glyceraldehyde-3-phosphate dehydrogenase A, chloroplast precursor; n=1; Nicotiana tabacum|Rep: Glyceraldehyde-3-phosphate dehydrogenase A, chloroplast precursor - Nicotiana tabacum (Common tobacco), partial (97%)|-|1336-1353|#|	0.291322	1	-0.155257	1	-1.09209	0.300125	-2.06355	0.0137117	-0.543271	0.636242	-2.95979	0.0136983	-0.46663	0.81375	-1.06238	0.178336	-1.49847	0.265014	3.75	0	6.39	1.42	1.93	0	10.16	14.51	3.77	2.7	2.5	5.49	1.33	0	0	0	0	7.26	7.28	7.73	0	11.63	5.17	5.87	3.42	1.18	0	0
StET000303	AAAATAAAATAAAACAG	TC195896	TC195896|-|homologue to UniRef100_P09043 Cluster: Glyceraldehyde-3-phosphate dehydrogenase A, chloroplast precursor; n=1; Nicotiana tabacum|Rep: Glyceraldehyde-3-phosphate dehydrogenase A, chloroplast precursor - Nicotiana tabacum (Common tobacco), partial (97%)|-|1336-1353|#|	-1.34192	0.446719	-1.06626	0.52836	-1.51908	0.121366	-2.02536	0.0297974	-1.21752	0.0878005	-2.6509	0.00326436	0.213921	0.986683	-1.98434	0.000239738	-1.74061	0.0817447	2.55	0	7.99	0	2.9	3.76	8.31	0	0	0	0	4.27	1.33	0	0	0	0	2.18	4.55	4.64	6.96	6.98	2.59	0	0	1.18	0	0
StET000307	AAAATAAAATAAAGCAG	TC195896	TC195896|-|homologue to UniRef100_P09043 Cluster: Glyceraldehyde-3-phosphate dehydrogenase A, chloroplast precursor; n=1; Nicotiana tabacum|Rep: Glyceraldehyde-3-phosphate dehydrogenase A, chloroplast precursor - Nicotiana tabacum (Common tobacco), partial (97%)|-|1336-1353|#|	-0.613049	0.599062	-0.816996	0.583708	-1.59153	0.0205286	-2.0209	0.0196992	-0.751202	0.160387	-2.95811	2.76555e-14	-0.273397	0.807766	-0.318089	0.768978	-0.591153	0.724862	1360.21	1234.85	3337.86	814.6	1638.81	1665.42	2926.62	524.81	1471.8	1369.1	1728.93	1653.53	792.62	138.61	872.64	301.93	1284.74	1537.1	2030.14	3003	3129.78	3220.58	1960.52	1716.92	1559.72	1239.99	581.24	275.97
StET000309	AAAATAAAATAAAGCGG	TC195896	TC195896|-|homologue to UniRef100_P09043 Cluster: Glyceraldehyde-3-phosphate dehydrogenase A, chloroplast precursor; n=1; Nicotiana tabacum|Rep: Glyceraldehyde-3-phosphate dehydrogenase A, chloroplast precursor - Nicotiana tabacum (Common tobacco), partial (97%)|-|1336-1353|#|	-0.834223	0.665629	-1.16013	0.361818	-1.6935	0.00378373	-2.01857	0.000514871	-1.34398	0.0305143	-2.01205	0.26048	-0.0135738	1	-0.440658	0.736295	-0.491759	0.828973	5.61	0	14.38	7.12	5.8	11.27	17.55	0	5.03	5.39	4.16	12.19	3.99	0	0	0	6.46	7.99	5.46	9.28	15.07	4.65	10.35	8.38	13.68	4.13	0	0
StET000302	AAAATAAAAGAAAGCAG	TC195896	TC195896|-|homologue to UniRef100_P09043 Cluster: Glyceraldehyde-3-phosphate dehydrogenase A, chloroplast precursor; n=1; Nicotiana tabacum|Rep: Glyceraldehyde-3-phosphate dehydrogenase A, chloroplast precursor - Nicotiana tabacum (Common tobacco), partial (97%)|-|1336-1353|#|	-0.201567	1	-0.425363	0.889063	-0.655139	0.474008	-1.98453	0.000918524	-0.832969	0.160374	-3.71245	2.61584e-05	0.0616409	1	-1.50921	6.3135e-05	-1.46242	0.03259	5.78	3.39	7.99	4.98	7.73	3.76	14.78	1.61	5.03	3.59	6.66	14.63	4.65	0	4.22	0	3.69	7.99	11.83	3.09	8.11	6.98	9.48	7.55	6.84	4.13	0	0
StET000313	AAAATAAAATAAGGCAG	TC195896	TC195896|-|homologue to UniRef100_P09043 Cluster: Glyceraldehyde-3-phosphate dehydrogenase A, chloroplast precursor; n=1; Nicotiana tabacum|Rep: Glyceraldehyde-3-phosphate dehydrogenase A, chloroplast precursor - Nicotiana tabacum (Common tobacco), partial (97%)|-|1336-1353|#|	-0.370715	0.913641	-0.526603	0.800963	-1.011	0.222147	-1.92308	0.0267839	-0.48195	0.680506	-2.32705	0.00504127	0.178819	1	-1.01062	0.325952	-0.844013	0.763864	6.05	3.39	11.19	1.42	2.9	9.39	21.24	3.22	6.28	7.19	7.49	8.54	5.98	0	6.32	3.67	4.61	8.72	9.1	3.09	12.75	13.95	9.48	3.35	3.42	5.31	1.68	4.21
StET000172	AAAACAAAATAAAGCAG	TC195896	TC195896|-|homologue to UniRef100_P09043 Cluster: Glyceraldehyde-3-phosphate dehydrogenase A, chloroplast precursor; n=1; Nicotiana tabacum|Rep: Glyceraldehyde-3-phosphate dehydrogenase A, chloroplast precursor - Nicotiana tabacum (Common tobacco), partial (97%)|-|1336-1353|#|	-1.00533	0.6759	-0.550719	0.869576	-2.03051	3.09157e-05	-1.65778	0.00111798	-0.364003	0.897316	-3.04583	0.00333475	-0.510143	0.774389	-0.914122	0.0535708	-1.32976	0.533206	5.92	0	11.19	0	6.76	3.76	18.47	0	5.03	4.49	4.16	4.88	2.66	0	0	0	1.84	12.35	8.19	9.28	13.91	12.79	12.07	6.71	10.26	2.95	2.52	0
StET000317	AAAATAAAATATAGCAG	TC195896	TC195896|-|homologue to UniRef100_P09043 Cluster: Glyceraldehyde-3-phosphate dehydrogenase A, chloroplast precursor; n=1; Nicotiana tabacum|Rep: Glyceraldehyde-3-phosphate dehydrogenase A, chloroplast precursor - Nicotiana tabacum (Common tobacco), partial (97%)|-|1336-1353|#|	-0.402319	0.924894	0.0799885	1	-1.00255	0.157444	-1.62573	0.0476205	-1.02537	0.136115	-3.20474	0.00137758	-0.750249	0.604572	-1.10315	0.110632	-1.82544	0.0745551	4.12	3.39	4.79	0	1.93	3.76	10.16	0	0	3.59	4.16	6.1	1.99	0	0	0	3.69	4.36	11.83	13.92	10.43	3.49	5.17	3.35	8.55	2.36	3.36	0
StET000391	AAAATGAAATAAAGCAG	TC195896	TC195896|-|homologue to UniRef100_P09043 Cluster: Glyceraldehyde-3-phosphate dehydrogenase A, chloroplast precursor; n=1; Nicotiana tabacum|Rep: Glyceraldehyde-3-phosphate dehydrogenase A, chloroplast precursor - Nicotiana tabacum (Common tobacco), partial (97%)|-|1336-1353|#|	-0.795217	0.802734	-0.683967	0.794509	-0.720242	0.345918	-1.61505	0.0165597	-1.18007	0.132437	-3.71173	4.06177e-05	-0.143446	1	-1.66401	2.39141e-05	-1.73062	0.196542	4.69	0	10.39	2.85	0	5.63	12.93	3.22	0	3.59	6.66	5.49	0	0	4.22	0	0	4.36	9.1	7.73	9.27	11.63	2.59	5.03	5.13	5.9	1.68	0
StET000312	AAAATAAAATAACGCAG	TC195896	TC195896|-|homologue to UniRef100_P09043 Cluster: Glyceraldehyde-3-phosphate dehydrogenase A, chloroplast precursor; n=1; Nicotiana tabacum|Rep: Glyceraldehyde-3-phosphate dehydrogenase A, chloroplast precursor - Nicotiana tabacum (Common tobacco), partial (97%)|-|1336-1353|#|	-0.13197	1	-0.0760034	1	-1.42013	0.0210088	-1.6066	0.0078916	-1.56664	0.0867584	-2.34313	0.0294183	-0.502875	0.543958	-1.30761	0.0186983	-1.7758	0.0361589	4.04	0	10.39	2.85	1.93	3.76	5.54	0	3.77	1.8	5.83	7.93	3.32	0	0	0	3.69	5.08	10.01	6.19	5.8	9.3	6.9	4.19	8.55	2.95	1.68	0
StET000227	AAAAGAAAATAAAGCAG	TC195896	TC195896|-|homologue to UniRef100_P09043 Cluster: Glyceraldehyde-3-phosphate dehydrogenase A, chloroplast precursor; n=1; Nicotiana tabacum|Rep: Glyceraldehyde-3-phosphate dehydrogenase A, chloroplast precursor - Nicotiana tabacum (Common tobacco), partial (97%)|-|1336-1353|#|	-1.11315	0.460084	-0.272514	0.930469	-1.32006	0.041005	-1.50211	0.0124578	-0.572754	0.471725	-2.86145	9.42609e-05	0.153361	1	-1.72171	1.57069e-05	-1.48336	0.0929401	5.95	0	7.99	4.98	6.76	13.14	12.93	0	0	3.59	3.33	7.32	3.99	0	6.32	2.75	3.69	11.62	10.92	7.73	10.43	6.98	6.9	2.52	10.26	2.36	2.52	0
StET020248	TAAATAAAATAAAGCAG	TC195896	TC195896|-|homologue to UniRef100_P09043 Cluster: Glyceraldehyde-3-phosphate dehydrogenase A, chloroplast precursor; n=1; Nicotiana tabacum|Rep: Glyceraldehyde-3-phosphate dehydrogenase A, chloroplast precursor - Nicotiana tabacum (Common tobacco), partial (97%)|-|1336-1353|#|	-0.385365	0.908039	-0.875355	0.594342	-0.680028	0.44897	-1.42971	0.0273249	-1.10751	0.377838	-3.07333	0.00226539	0.657219	0.677014	-1.79459	0.00123578	-1.09838	0.519771	5.55	0	11.99	7.12	6.76	3.76	20.32	2.42	5.03	9.88	5.83	10.37	6.65	2.37	0	0	4.61	10.17	6.37	3.09	5.8	3.49	7.76	5.87	8.55	2.95	0	0
StET006321	ATAATAAAATAAAGCAG	TC195896	TC195896|-|homologue to UniRef100_P09043 Cluster: Glyceraldehyde-3-phosphate dehydrogenase A, chloroplast precursor; n=1; Nicotiana tabacum|Rep: Glyceraldehyde-3-phosphate dehydrogenase A, chloroplast precursor - Nicotiana tabacum (Common tobacco), partial (97%)|-|1336-1353|#|	-1.16946	0.622647	-1.11991	0.605067	-1.23716	0.049634	-1.40812	0.0224088	-1.00698	0.222099	-2.26704	0.0107981	0.205174	1	-1.13891	0.0218763	-0.870841	0.767472	4.63	0	8.79	2.14	2.9	7.51	23.09	0	0	0	5.83	7.32	3.99	0	0	0	0	6.54	8.19	4.64	10.43	4.65	5.17	7.55	10.26	3.54	1.68	0
StET000336	AAAATAAGATAAAGCAG	TC195896	TC195896|-|homologue to UniRef100_P09043 Cluster: Glyceraldehyde-3-phosphate dehydrogenase A, chloroplast precursor; n=1; Nicotiana tabacum|Rep: Glyceraldehyde-3-phosphate dehydrogenase A, chloroplast precursor - Nicotiana tabacum (Common tobacco), partial (97%)|-|1336-1353|#|	-0.419119	0.78886	-1.17316	0.352305	-1.37112	0.0400745	-1.38456	0.00862004	-0.468171	0.669889	-1.91425	0.0276153	0.259106	0.821335	-0.825608	0.145598	-0.544719	0.724862	6.12	5.08	15.98	4.27	10.63	9.39	13.85	1.61	8.8	8.09	6.66	9.76	8.64	0	0	0	3.69	5.81	10.01	10.82	13.91	8.14	6.04	7.55	5.13	4.13	1.68	0
StET010670	CATGGTTTTCGTTGAGG	TC195952	TC195952|-|homologue to UniRef100_Q0PWS7 Cluster: Chloroplast pigment-binding protein CP29; n=1; Nicotiana tabacum|Rep: Chloroplast pigment-binding protein CP29 - Nicotiana tabacum (Common tobacco), complete|-|909-926|#|TC198259|-|homologue to UniRef100_Q0PWS7 Cluster: Chloroplast pigment-binding protein CP29; n=1; Nicotiana tabacum|Rep: Chloroplast pigment-binding protein CP29 - Nicotiana tabacu…	-0.150682	0.993693	-0.280552	0.920748	-1.68046	0.000500131	-2.16116	0.0131354	-0.862943	0.37494	-2.68	2.36626e-05	-0.585181	0.548124	0.578666	0.709479	-0.0067045	1	215.55	291.35	429.12	167.34	580.73	88.25	142.22	118.51	355.7	330.6	373.76	228.03	77.8	26.06	172.84	369.85	435.32	123.49	221.22	485.55	729.12	463.9	375.89	225.51	263.37	188.77	136.27	52.67
StET016218	GCATTCCAAAAGAAATG	TC195966	TC195966|-|UniRef100_P50217 Cluster: Isocitrate dehydrogenase [NADP] (Oxalosuccinate decarboxylase) (IDH) (NADP(+)-specific ICDH); n=1; Solanum tuberosum|Rep: Isocitrate dehydrogenase [NADP] (Oxalosuccinate decarboxylase) (IDH) (NADP(+)-specific ICDH) - Solanum tuberosum (Potato), complete|-|672-689|#|TC197408|-|UniRef100_P50217 Cluster: Isocitrate dehydrogenase [NADP] (Oxalosuccinate decarboxyla…	0.465624	0.967698	0.682728	0.75326	2.00475	0.362184	3.21465	0.0467437	3.10512	0.344026	6.40232	0.039796	1.80915	0.220457	0.205468	1	1.96981	0.575804	7.67	0	4	9.26	0	0	3.69	1.61	0	0	9.16	0	15.29	5.92	0	18.35	0	7.26	0	0	0	0	0	0	0	0	0	0
StET024248	TCCACGTGGGAATATAA	TC195987	TC195987|-|weakly similar to UniRef100_A7NSJ0 Cluster: Chromosome chr18 scaffold_1, whole genome shotgun sequence; n=2; Vitis vinifera|Rep: Chromosome chr18 scaffold_1, whole genome shotgun sequence - Vitis vinifera (Grape), partial (17%)|-|582-599|#|	-1.56491	0.630361	-1.16925	0.65696	4.79895	0.0137885	5.09078	0.0259627	2.23995	0.651849	4.37994	0.000748842	1.96006	0.461131	0.205468	1	2.10081	0.875125	11.44	0	0	19.94	0	0	0	5.64	0	0	0	0	0	0	0	0	0	0	5.46	0	0	0	0	0	0	0	15.14	0
StET010908	CCAAACTGAGCAACCTT	TC196021	TC196021|-|homologue to UniRef100_Q3SC88 Cluster: Thylakoid-bound ascorbate peroxidase 6; n=1; Solanum lycopersicum|Rep: Thylakoid-bound ascorbate peroxidase 6 - Solanum lycopersicum (Tomato) (Lycopersicon esculentum), complete|-|1048-1065|#|TC213870|-|homologue to UniRef100_Q3SC88 Cluster: Thylakoid-bound ascorbate peroxidase 6; n=1; Solanum lycopersicum|Rep: Thylakoid-bound ascorbate peroxidase…	0.153323	1	-0.266813	1	-1.291	0.424437	-2.53123	0.0422127	-1.86039	0.0296163	-2.80079	0.029304	-0.252221	1	-1.11673	0.634248	-1.3512	0.510939	3.04	0	10.39	0	0	0	10.16	3.22	0	23.36	0	1.83	0	4.74	0	0	13.83	0	0	0	0	0	8.62	6.71	11.97	0	0	0
StET023355	TATTATTATAGCTTCAT	TC196114	TC196114|-|weakly similar to UniRef100_Q9FHX5-2 Cluster: Isoform 2 of Q9FHX5 ; n=2; Arabidopsis thaliana|Rep: Isoform 2 of Q9FHX5 - Arabidopsis thaliana (Mouse-ear cress), partial (74%)|-|1684-1701|#|	-1.10884	0.755891	-1.8089	0.483862	-1.41321	0.45822	-3.38534	0.0419153	-2.06635	0.392644	-2.72801	0.00138157	-0.493317	0.906801	0.0382624	1	-0.45311	0.893888	35	23.71	110.28	29.19	150.74	0	39.71	0	32.68	56.6	0	33.53	29.92	0	0	0	57.18	32.69	0	0	169.24	93.01	39.66	77.97	104.32	30.09	25.23	18.96
StET020159	TAAACCAACCTCTGTAA	TC196119	TC196119|-|homologue to UniRef100_A3F7Q3 Cluster: Benzoquinone reductase; n=2; Malvoideae|Rep: Benzoquinone reductase - Gossypium hirsutum (Upland cotton) (Gossypium mexicanum), complete|-|836-852|#|	0.0252406	1	0.180237	1	4.43753	0.0362473	5.81864	3.22895e-06	3.31683	0.461908	5.74601	0.000258998	3.34991	0.212879	0.205468	1	3.49383	0.801509	19.66	0	7.99	58.39	0	0	0	8.87	0	0	0	0	52.53	65.16	0	0	0	12.35	0	0	0	0	0	0	0	0	27.76	54.77
StET028097	TTCTATGAATCATACTT	TC196119	TC196119|-|homologue to UniRef100_A3F7Q3 Cluster: Benzoquinone reductase; n=2; Malvoideae|Rep: Benzoquinone reductase - Gossypium hirsutum (Upland cotton) (Gossypium mexicanum), complete|-|857-874|#|	1.00081	0.930913	0.663811	0.935714	6.92027	0.00660971	8.11912	4.14348e-10	4.12111	0.509653	6.16951	0.000135212	5.06069	0.111707	-2.11064	0.246944	3.04657	1	103.81	8.47	1.6	207.21	0	20.65	0	11.29	0	0	0	1.22	399.64	289.07	40.05	0	0	46.49	8.19	0	0	0	0	0	0	1.18	372.63	219.09
StET015521	GATGCCTTCATTTTAAG	TC196187	TC196187|-|UniRef100_P09762 Cluster: Wound-induced protein WIN2 precursor; n=1; Solanum tuberosum|Rep: Wound-induced protein WIN2 precursor - Solanum tuberosum (Potato), complete|-|804-821|#|CN214028|-|homologue to UniRef100_O03994 Cluster: Wound-induced protein; n=1; Solanum lycopersicum|Rep: Wound-induced protein - Solanum lycopersicum (Tomato) (Lycopersicon esculentum), partial (35%)|-|551-568…	0.948685	0.814457	1.90647	0.308365	1.68227	0.0968281	1.39129	0.0176938	2.28758	0.57879	3.35397	0.0141021	0.0136639	1	0.707949	0.915919	0.693847	1	6.75	0	0	9.97	0	3.76	0	4.03	0	2.7	0	0	22.61	40.28	10.54	2.75	5.53	10.9	0	3.09	3.48	2.33	2.59	5.03	0	4.13	16.82	21.07
StET015560	GATGGCTTCATTTTAAG	TC196187	TC196187|-|UniRef100_P09762 Cluster: Wound-induced protein WIN2 precursor; n=1; Solanum tuberosum|Rep: Wound-induced protein WIN2 precursor - Solanum tuberosum (Potato), complete|-|804-821|#|CN214028|-|homologue to UniRef100_O03994 Cluster: Wound-induced protein; n=1; Solanum lycopersicum|Rep: Wound-induced protein - Solanum lycopersicum (Tomato) (Lycopersicon esculentum), partial (35%)|-|551-568…	0.898703	0.814457	1.52311	0.358799	0.936018	0.370376	1.73595	0.0119673	2.33646	0.117641	3.63088	7.62021e-05	0.318309	1	1.29924	0.686476	1.60839	0.734123	9.94	3.39	2.4	17.8	0	7.51	2.77	8.87	3.77	1.8	0	4.27	39.9	53.31	12.65	4.59	9.22	18.89	3.64	7.73	2.32	4.65	1.72	10.06	0	5.9	15.98	14.75
StET015454	GATGACTTCATTTTAAG	TC196187	TC196187|-|UniRef100_P09762 Cluster: Wound-induced protein WIN2 precursor; n=1; Solanum tuberosum|Rep: Wound-induced protein WIN2 precursor - Solanum tuberosum (Potato), complete|-|804-821|#|CN214028|-|homologue to UniRef100_O03994 Cluster: Wound-induced protein; n=1; Solanum lycopersicum|Rep: Wound-induced protein - Solanum lycopersicum (Tomato) (Lycopersicon esculentum), partial (35%)|-|551-568…	0.808047	0.866237	1.96948	0.313051	0.894668	0.396765	1.79987	0.0148581	0.739591	1	2.07658	0.00304964	0.328659	1	-0.772503	0.854311	-0.350663	1	4.93	0	0	4.98	0	7.51	0	3.22	0	0	2.5	1.22	16.62	29.62	12.65	0	5.53	14.53	0	0	4.64	0	2.59	0	0	2.95	7.57	6.32
StET015601	GATGTCTTCATTTTAAG	TC196187	TC196187|-|UniRef100_P09762 Cluster: Wound-induced protein WIN2 precursor; n=1; Solanum tuberosum|Rep: Wound-induced protein WIN2 precursor - Solanum tuberosum (Potato), complete|-|804-821|#|CN214028|-|homologue to UniRef100_O03994 Cluster: Wound-induced protein; n=1; Solanum lycopersicum|Rep: Wound-induced protein - Solanum lycopersicum (Tomato) (Lycopersicon esculentum), partial (35%)|-|551-568…	0.722883	0.830282	2.17537	0.257977	1.50034	0.0911046	1.82417	0.00342617	1.97133	0.489242	3.67347	0.00306257	0.24421	0.972748	1.37362	0.330578	1.62488	0.799964	546.23	293.04	95.89	882.96	23.19	195.27	101.59	540.13	184.76	146.43	144.84	106.7	1307.3	4931.91	1028.61	192.72	447.31	717.7	81.93	275.25	332.68	268.58	144.84	256.53	85.51	213.55	909.29	893.22
StET023647	TATTTGATGTCTTGTTA	TC196375	TC196375|-|homologue to UniRef100_Q7XZV3 Cluster: 24K germin like protein precursor; n=1; Nicotiana tabacum|Rep: 24K germin like protein precursor - Nicotiana tabacum (Common tobacco), partial (93%)|-|805-822|#|	-1.24232	0.727995	-2.85994	0.261005	-3.32684	0.028934	-5.37674	5.84268e-05	-2.35767	0.62592	-7.78303	2.66795e-19	-0.177861	1	-0.423651	0.823142	-0.600438	0.863075	222.14	40.65	573.76	39.16	1157.6	330.46	618.75	0	148.31	101.51	377.09	438.99	51.87	0	48.48	0	96.84	201.94	2.73	335.56	714.05	573.19	614.71	280.84	603.71	38.34	70.66	23.17
StET026091	TGTAATAAAAATGATGC	TC196405	TC196405|-|UniRef100_O24370 Cluster: 13-lipoxygenase; n=1; Solanum tuberosum|Rep: 13-lipoxygenase - Solanum tuberosum (Potato), complete|-|2779-2796|#|	-0.870635	0.566286	-1.01852	0.409088	-2.85454	0.0225835	-2.4641	0.00509789	0.0536003	1	-4.31449	0.00801022	-0.628174	0.543478	0.259207	0.947866	-0.369523	0.883501	188.23	169.39	469.87	134.58	555.61	84.49	226.26	63.69	217.44	279.39	87.4	177.42	46.55	66.34	18.97	136.74	225.04	167.08	142.93	624.72	516.99	275.55	460.38	202.88	444.66	165.76	31.96	29.49
StET022928	TATCATTTTCATTTTCT	TC196414	TC196414|-|UniRef100_Q1W7H1 Cluster: Cell adhesion protein; n=2; Solanum|Rep: Cell adhesion protein - Solanum melongena (Eggplant) (Aubergine), complete|-|1000-1017|#|	-1.89714	0.595857	-0.647085	0.932428	-2.02383	0.218819	-2.76389	0.0421576	-4.83509	1.30715e-07	-3.96406	0.00127756	0.371756	0.987621	-2.04766	0.219327	-1.68703	0.527638	4.15	0	29.57	0	0	13.14	2.77	0	0	9.88	0	0	0	0	23.19	0	0	6.54	0	0	0	0	19.83	5.03	6.84	0	0	0
StET013979	GAAGTGACAGCAGGGTC	TC196491	TC196491|-|UniRef100_P52404 Cluster: Endochitinase 2 precursor; n=1; Solanum tuberosum|Rep: Endochitinase 2 precursor - Solanum tuberosum (Potato), complete|-|892-909|#|	-0.00470741	1	3.22884	0.221388	2.17706	0.12242	2.3646	0.0208019	3.83646	0.246099	4.23038	0.00143359	0.646974	0.854928	3.11879	0.0164409	3.78226	0.552249	229.66	35.57	19.98	426.53	27.06	5.63	13.85	69.33	11.31	22.46	18.31	7.93	339.79	3570.69	1302.63	22.03	145.72	100.25	40.97	47.94	52.16	86.04	6.04	70.42	68.41	12.39	358.33	324.42
StET009081	ATTTGTACTTATGGCAT	TC196535	TC196535|-|UniRef100_P80471 Cluster: Light-induced protein, chloroplast precursor; n=1; Solanum tuberosum|Rep: Light-induced protein, chloroplast precursor - Solanum tuberosum (Potato), complete|-|1185-1202|#|	0.710955	0.626644	1.68232	0.0720563	0.451584	0.898862	2.14347	0.0420796	-0.660362	0.715942	2.01357	0.00107449	0.129991	1	-0.596174	0.920031	-0.457865	0.867721	114.46	16.94	29.57	93.28	105.32	22.53	79.42	159.62	38.96	69.17	118.2	81.7	92.43	321.05	160.19	322.12	128.2	77	133.83	0	97.37	77.9	64.66	10.06	66.7	17.7	70.66	210.66
StET029242	TTGTTTTGGGCGTTAAA	TC196538	TC196538|-|similar to UniRef100_A7R300 Cluster: Chromosome undetermined scaffold_469, whole genome shotgun sequence; n=1; Vitis vinifera|Rep: Chromosome undetermined scaffold_469, whole genome shotgun sequence - Vitis vinifera (Grape), partial (97%)|-|1249-1266|#|	0.879209	0.807055	0.623459	0.894121	2.40083	0.162147	2.8684	0.00524063	1.52015	0.658447	3.91514	0.012278	0.699499	0.893983	0.562158	1	1.25047	1	30.13	6.78	7.99	70.49	0	0	1.85	33.05	20.11	18.87	19.98	10.37	55.86	79.37	10.54	26.61	6.46	17.43	0	0	0	22.09	0	10.9	17.1	14.16	55.52	73.73
StET021870	TACTGGGATTTGTATCT	TC196661	TC196661|-|homologue to UniRef100_Q07491 Cluster: Pre-pro-cysteine proteinase precursor; n=1; Solanum lycopersicum|Rep: Pre-pro-cysteine proteinase precursor - Solanum lycopersicum (Tomato) (Lycopersicon esculentum), partial (68%)|-|899-916|#|TC207258|-|homologue to UniRef100_Q07491 Cluster: Pre-pro-cysteine proteinase precursor; n=1; Solanum lycopersicum|Rep: Pre-pro-cysteine proteinase precurso…	0.758836	0.562615	1.18398	0.261445	1.07794	0.000132192	1.07104	0.00281226	1.02297	0.0621928	1.24878	7.78462e-05	0.0651051	1	0.309318	0.890014	0.374238	0.98073	1581.39	1439.81	286.88	2489.39	917	467.52	625.22	2927.96	2180.68	1197.52	1534.98	947.49	1510.11	4121.57	2217.42	4495.97	1016.35	1222.56	1134.33	1049.97	775.49	769.68	890.59	871.87	1429.74	1903.64	2505.8	2327.84
StET021867	TACTGGGATTTGTATCA	TC196661	TC196661|-|homologue to UniRef100_Q07491 Cluster: Pre-pro-cysteine proteinase precursor; n=1; Solanum lycopersicum|Rep: Pre-pro-cysteine proteinase precursor - Solanum lycopersicum (Tomato) (Lycopersicon esculentum), partial (68%)|-|899-916|#|TC207258|-|homologue to UniRef100_Q07491 Cluster: Pre-pro-cysteine proteinase precursor; n=1; Solanum lycopersicum|Rep: Pre-pro-cysteine proteinase precurso…	0.278586	0.961394	0.876279	0.695707	1.5484	0.0416918	2.07895	0.0254411	1.10208	0.602591	2.46409	0.0106893	1.18161	0.462233	-0.642649	0.894772	0.507776	0.951345	5.23	8.47	0	9.26	0	3.76	2.77	3.22	5.03	3.59	9.16	2.44	6.65	14.22	0	11.01	0	14.53	1.82	0	0	0	3.45	1.68	0	2.36	10.09	6.32
StET025903	TGGCATGTAGTTTTTTA	TC196717	TC196717|-|similar to UniRef100_Q8H2A7 Cluster: PFE18 protein; n=1; Ananas comosus|Rep: PFE18 protein - Ananas comosus (Pineapple), partial (63%)|-|1771-1788|#|TC221067|-|similar to UniRef100_Q70KT8 Cluster: TA4 protein; n=3; Oryza sativa|Rep: TA4 protein - Oryza sativa subsp. japonica (Rice), partial (38%)|-|1028-1045|#|TC222026|-|similar to UniRef100_A7PCR7 Cluster: Chromosome chr17 scaffold_12…	-0.112686	1	-0.301875	0.83865	-0.698573	0.415263	1.07685	0.0249101	1.60266	0.211218	1.82856	0.0316626	0.0350195	1	0.128799	1	0.134373	1	5.53	0	2.4	2.85	7.73	5.63	9.24	4.84	0	5.39	4.16	4.27	5.98	4.74	0	5.51	6.46	3.63	0	3.09	4.64	0	6.9	8.38	3.42	4.13	1.68	0
StET022840	TATATTTGAGTTGTAGA	TC196753	TC196753|-|UniRef100_Q94IK0 Cluster: Ferredoxin-thioredoxin-reductase catalytic subunit B precursor; n=1; Solanum tuberosum|Rep: Ferredoxin-thioredoxin-reductase catalytic subunit B precursor - Solanum tuberosum (Potato), complete|-|623-640|#|	-0.666385	0.926856	-2.30123	0.313158	-0.402749	0.9266	-3.16805	0.0238305	0.177228	1	-3.05978	0.000186481	-0.147221	1	0.0889067	1	-0.0555387	0.976715	12.35	0	23.17	0	47.35	0	43.41	9.67	47.76	0	0	9.76	8.64	0	0	0	0	7.26	9.1	0	0	46.51	21.55	19.28	39.33	19.47	21.03	0
StET017060	GGAATGAAGTTTATATA	TC196754	TC196754|-|weakly similar to UniRef100_A8MRH3 Cluster: Uncharacterized protein At1g70830.3; n=1; Arabidopsis thaliana|Rep: Uncharacterized protein At1g70830.3 - Arabidopsis thaliana (Mouse-ear cress), partial (28%)|-|793-810|#|	1.00037	0.791964	2.95153	0.164074	2.97184	0.202412	5.13574	0.0101421	2.00659	0.651849	6.2631	4.69659e-12	1.27489	0.498546	0.205468	1	1.42215	0.873283	13.17	0	0	9.26	0	0	0	0	0	0	12.49	0	13.96	34.36	42.16	0	0	2.91	40.06	0	0	0	0	0	0	0	0	0
StET022569	TATAATTTATCTTTTGG	TC196779	TC196779|-|similar to UniRef100_Q9FUL8 Cluster: Arabinogalactan protein; n=1; Nicotiana alata|Rep: Arabinogalactan protein - Nicotiana alata (Winged tobacco) (Persian tobacco), partial (98%)|-|810-827|#|TC197220|-|similar to UniRef100_Q9FUL8 Cluster: Arabinogalactan protein; n=1; Nicotiana alata|Rep: Arabinogalactan protein - Nicotiana alata (Winged tobacco) (Persian tobacco), partial (91%)|-|777…	-2.35478	0.403521	-3.68109	0.0704098	-3.54167	0.0570179	-4.74639	4.49295e-05	-1.95632	0.555714	-5.17576	0.000143306	-0.887907	0.687368	0.980916	0.849057	0.0941544	1	32.56	45.74	166.21	0	58.94	26.29	82.19	8.87	41.48	0	0	21.34	1.33	5.92	0	0	0	15.98	0	120.61	48.69	149.98	237.09	129.1	20.52	0	0	0
StET009603	CAACATTATGTAAAATA	TC196798	TC196798|-|UniRef100_P09762 Cluster: Wound-induced protein WIN2 precursor; n=1; Solanum tuberosum|Rep: Wound-induced protein WIN2 precursor - Solanum tuberosum (Potato), partial (96%)|-|931-948|#|	1.3644	0.810915	3.21518	0.283801	3.24625	0.182421	3.76839	0.00770353	4.83102	2.90832e-05	6.94091	1.48091e-19	1.29332	0.750822	3.41105	0.727713	4.70223	0.815998	141.79	0	12.79	197.24	0	0	37.86	60.46	33.94	0	27.47	9.15	458.15	1682.28	531.17	8.26	74.7	178.7	5.46	0	0	0	21.55	57.85	13.68	0	208.61	431.86
StET007142	ATCCCTTATCAACTCTT	TC196922	TC196922|-|weakly similar to UniRef100_A7PBJ7 Cluster: Chromosome chr16 scaffold_10, whole genome shotgun sequence; n=1; Vitis vinifera|Rep: Chromosome chr16 scaffold_10, whole genome shotgun sequence - Vitis vinifera (Grape), partial (73%)|-|612-629|#|TC225902|-|weakly similar to UniRef100_A7PBJ7 Cluster: Chromosome chr16 scaffold_10, whole genome shotgun sequence; n=1; Vitis vinifera|Rep: Chrom…	1.6974	0.550936	2.83411	0.1681	4.05689	0.00225102	3.79867	0.00461085	-0.154597	1	3.56162	0.0329741	2.06204	0.447283	0.205468	1	2.211	0.894011	12.21	0	0	0	24.16	0	0	15.32	32.68	8.98	0	5.49	29.26	26.06	0	52.31	32.28	8.72	74.65	0	0	0	0	0	0	25.37	15.14	35.81
StET014931	GAGTTCACTTAGTTCTC	TC197064	TC197064|-|homologue to UniRef100_P93541 Cluster: Glutamate dehydrogenase; n=1; Solanum lycopersicum|Rep: Glutamate dehydrogenase - Solanum lycopersicum (Tomato) (Lycopersicon esculentum), complete|-|1383-1400|#|TC197459|-|homologue to UniRef100_P93541 Cluster: Glutamate dehydrogenase; n=1; Solanum lycopersicum|Rep: Glutamate dehydrogenase - Solanum lycopersicum (Tomato) (Lycopersicon esculentum)…	-0.991117	0.78184	-1.63176	0.392965	2.25784	0.289495	3.54009	0.0296955	1.86215	0.636242	5.07263	0.0363385	1.89686	0.381105	0.205468	1	2.05939	0.757771	4.5	0	0	6.41	0	0	12.01	0	0	0	0	0	7.31	0	0	0	0	2.18	0	0	0	0	0	0	0	0	26.92	0
StET014263	GACAAAGTGACTTCTAA	TC197064	TC197064|-|homologue to UniRef100_P93541 Cluster: Glutamate dehydrogenase; n=1; Solanum lycopersicum|Rep: Glutamate dehydrogenase - Solanum lycopersicum (Tomato) (Lycopersicon esculentum), complete|-|1523-1540|#|	0.547195	0.795566	0.370792	0.819026	2.54394	0.136321	3.56098	0.0194228	1.44496	0.682276	4.905	0.0201377	0.707486	0.814444	1.37376	1	2.06687	0.615504	127.1	89.78	53.54	114.64	8.7	39.43	25.86	81.42	77.93	40.43	32.46	82.31	140.97	67.53	139.12	70.67	31.36	44.31	72.83	0	0	37.21	110.35	19.28	22.23	58.99	590.49	103.23
StET014261	GACAAAGAGACTTCTAA	TC197064	TC197064|-|homologue to UniRef100_P93541 Cluster: Glutamate dehydrogenase; n=1; Solanum lycopersicum|Rep: Glutamate dehydrogenase - Solanum lycopersicum (Tomato) (Lycopersicon esculentum), complete|-|1523-1540|#|	0.890337	0.669634	0.823516	0.483315	2.50771	0.0729417	3.60916	0.00101506	0.636006	0.92141	3.72897	0.00939259	0.715908	0.725669	-1.01657	0.828946	-0.300665	0.946759	4.94	0	0	3.56	0	0	1.85	0	2.51	1.8	3.33	3.05	7.31	5.92	0	0	1.84	3.63	4.55	0	0	0	0	0	0	0	12.62	0
StET024834	TCTTAGTGTGGTAAGAA	TC197132	TC197132|-|homologue to UniRef100_P42652 Cluster: 14-3-3 protein 4; n=1; Solanum lycopersicum|Rep: 14-3-3 protein 4 - Solanum lycopersicum (Tomato) (Lycopersicon esculentum), complete|-|940-957|#|	0.506753	0.943965	1.04421	0.708903	4.04718	0.00593471	4.54485	0.000110353	1.49726	0.74345	4.17151	0.042243	3.29779	0.0774142	-1.95893	0.249403	1.39432	0.879072	16.95	28.8	4.79	14.95	20.29	0	0	50.79	0	19.76	19.15	0	6.65	14.22	0	96.36	0	7.99	19.12	0	0	0	0	0	0	24.19	52.15	0
StET002984	AATGGTGATATATATAT	TC197514	TC197514|-|homologue to UniRef100_Q43502 Cluster: Proteinase inhibitor type-2 CEVI57 precursor; n=1; Solanum lycopersicum|Rep: Proteinase inhibitor type-2 CEVI57 precursor - Solanum lycopersicum (Tomato) (Lycopersicon esculentum), partial (98%)|-|756-773|#|	1.24004	0.763395	0.911818	0.813082	2.22451	0.426331	6.50469	0.0368512	1.06715	0.767732	7.8222	0.00236152	-0.853963	0.87639	2.47983	0.934179	1.68552	0.879817	82.49	0	0	12.82	0	0	0	0	0	26.05	0	0	14.63	0	0	0	0	25.42	0	0	0	30.23	0	0	0	0	54.68	0
StET002983	AATGGTGATATATATAA	TC197514	TC197514|-|homologue to UniRef100_Q43502 Cluster: Proteinase inhibitor type-2 CEVI57 precursor; n=1; Solanum lycopersicum|Rep: Proteinase inhibitor type-2 CEVI57 precursor - Solanum lycopersicum (Tomato) (Lycopersicon esculentum), partial (98%)|-|756-773|#|	-0.774812	0.738277	0.0342512	1	4.29091	0.0648948	6.5403	0.00611526	-0.154597	1	6.96529	0.00932575	0.0640769	1	0.205468	1	0.269545	1	22.35	0	1.6	0	0	0	0	0	0	0	0	0	0	2.37	0	0	0	0	0	0	0	0	0	0	0	0	51.31	0
StET019207	GTTAAAATGAGCAATAT	TC197835	TC197835|-|homologue to UniRef100_Q43499 Cluster: Peroxidase precursor; n=1; Solanum lycopersicum|Rep: Peroxidase precursor - Solanum lycopersicum (Tomato) (Lycopersicon esculentum), complete|-|975-992|#|	0.758306	0.956948	1.10125	0.797767	6.26272	0.0104825	6.32392	5.64018e-07	4.08379	0.543573	6.93324	4.16134e-06	3.31031	0.268414	0.205468	1	3.45067	0.930808	37.74	0	0	64.09	0	0	0	0	15.08	0	0	0	87.77	47.39	0	0	0	26.88	57.35	0	0	0	0	0	0	0	164.87	46.35
StET016097	GCAGACGATGAGCCGCA	TC197880	TC197880|-|similar to UniRef100_Q8LFE2 Cluster: Photosystem II; n=1; Arabidopsis thaliana|Rep: Photosystem II - Arabidopsis thaliana (Mouse-ear cress), partial (42%)|-|987-1004|#|	-0.0933026	1	-0.734015	0.404919	-1.87785	0.0441583	-2.32749	0.0005115	-1.0333	0.672144	-2.97456	0.00267599	-0.834421	0.22244	0.178093	1	-0.707459	0.300065	12.67	23.71	13.58	13.53	16.43	11.27	16.62	6.45	8.8	15.27	7.49	28.66	15.29	0	8.43	5.51	8.3	17.43	10.92	49.48	47.53	18.6	18.97	24.31	13.68	17.7	2.52	0
StET016094	GCAGACGATGAGCCGAA	TC197880	TC197880|-|similar to UniRef100_Q8LFE2 Cluster: Photosystem II; n=1; Arabidopsis thaliana|Rep: Photosystem II - Arabidopsis thaliana (Mouse-ear cress), partial (42%)|-|987-1004|#|	-0.116793	0.965434	-0.793949	0.311883	-1.65483	0.00908667	-2.17067	0.0347	-1.03468	0.592254	-2.85867	1.00739e-05	-0.591202	0.447065	0.304742	0.984439	-0.286334	0.862732	641.63	807.99	1366.47	644.42	1098.66	471.28	679.71	558.67	1102.28	786.96	890.69	865.18	364.39	119.65	394.16	535.04	860.49	459.1	456.1	1764.38	2571.06	1368.46	831.97	803.97	509.64	696.09	244.78	412.9
StET023656	TATTTGGAAATAATGTA	TC197890	TC197890|-|similar to UniRef100_Q9ZTB2 Cluster: Nodulin; n=1; Glycine max|Rep: Nodulin - Glycine max (Soybean), partial (80%)|-|1344-1361|#|	1.05928	0.782063	1.12866	0.628393	-1.40859	0.495145	-4.18205	0.0093319	-1.60106	0.767813	-5.17205	5.5692e-18	-1.78372	0.40487	-0.71242	0.909566	-2.45892	0.0164746	17.6	0	27.17	9.26	11.6	0	9.24	0	2.51	44.92	0	44.51	24.6	7.11	50.59	0	36.89	38.5	0	0	105.49	0	22.42	53.65	27.36	39.52	11.78	0
StET024416	TCCTTTTATGAAATAAG	TC198113	TC198113|-|similar to UniRef100_A7NSJ1 Cluster: Chromosome chr18 scaffold_1, whole genome shotgun sequence; n=1; Vitis vinifera|Rep: Chromosome chr18 scaffold_1, whole genome shotgun sequence - Vitis vinifera (Grape), partial (32%)|-|727-744|#|	-0.774776	0.738277	-0.188135	1	2.69625	0.186505	3.35956	0.044625	0.582553	1	5.40362	0.00102562	-1.44831	0.545382	1.66866	0.939513	0.269509	1	9.14	0	0	1.42	0	0	0	0	0	0	0	0	0	0	0	0	0	0	0	0	0	0	0	11.74	0	0	27.76	63.2
StET015972	GCAAGTATGGGAAAAGG	TC198170	TC198170|-|homologue to UniRef100_Q9T0P6 Cluster: Ss-galactosidase precursor; n=1; Solanum lycopersicum|Rep: Ss-galactosidase precursor - Solanum lycopersicum (Tomato) (Lycopersicon esculentum), partial (59%)|-|1026-1043|#|	1.86784	0.596898	0.0341756	1	4.60949	0.00106962	3.65677	0.00761523	-2.07368	0.63639	3.09054	0.0293328	-0.158269	1	-1.78887	0.249897	-1.91563	0.313215	7.65	0	0	0	0	0	0	16.12	0	0	0	4.27	0	0	0	0	0	0	0	0	0	0	0	0	0	8.85	18.51	21.07
StET027689	TTATTTTGAGCTTAATT	TC198306	TC198306|-|similar to UniRef100_Q0PWM4 Cluster: Germin-like protein; n=1; Capsicum chinense|Rep: Germin-like protein - Capsicum chinense (Scotch bonnet) (Bonnet pepper), partial (96%)|-|744-761|#|	-1.06608	0.809711	-1.6084	0.475461	-2.48181	0.23264	-4.8571	0.00135916	-1.31196	0.62592	-4.58766	1.76383e-10	-1.777	0.498546	-0.536053	0.931402	-2.29856	0.26042	8.92	3.39	33.56	7.12	0	0	0	0	0	0	13.32	0	5.32	0	0	0	0	7.99	0	89.69	31.3	0	17.24	0	30.78	0	0	0
StET013537	GAAAGAACTTCCAATGA	TC198314	TC198314|-|pathogenesis related protein 10 [Solanum tuberosum]|-|768-785|#|TC199492|-|similar to UniRef100_Q4KYL1 Cluster: Pathogenesis-related protein 10; n=1; Solanum virginianum|Rep: Pathogenesis-related protein 10 - Solanum virginianum, complete|-|755-772|#|TC202590|-|similar to UniRef100_Q4KYL1 Cluster: Pathogenesis-related protein 10; n=1; Solanum virginianum|Rep: Pathogenesis-related prote…	0.358754	1	-0.255027	1	2.10187	0.247221	2.9886	0.0122618	0.582048	1	3.64441	0.000799326	0.715789	0.725669	0.205468	1	0.921257	0.932899	2.75	0	0	4.27	0	0	0	1.61	0	0	0	0	7.31	0	0	0	0	2.91	0	0	0	0	0	0	0	0	2.52	0
StET013522	GAAAGAACATCCAATAA	TC198314	TC198314|-|pathogenesis related protein 10 [Solanum tuberosum]|-|768-785|#|TC199492|-|similar to UniRef100_Q4KYL1 Cluster: Pathogenesis-related protein 10; n=1; Solanum virginianum|Rep: Pathogenesis-related protein 10 - Solanum virginianum, complete|-|755-772|#|TC202590|-|similar to UniRef100_Q4KYL1 Cluster: Pathogenesis-related protein 10; n=1; Solanum virginianum|Rep: Pathogenesis-related prote…	0.772495	0.843351	0.297457	0.930316	2.27166	0.114198	3.01232	0.00676423	0.435346	1	2.96098	0.0195109	0.578368	0.81375	-0.209542	1	0.368826	1	3.05	0	0	3.56	0	0	0	3.22	0	0	0	1.22	7.98	2.37	0	2.75	0	2.18	1.82	0	0	0	0	0	0	0	5.89	4.21
StET013535	GAAAGAACTTCCAATAT	TC198314	TC198314|-|pathogenesis related protein 10 [Solanum tuberosum]|-|768-785|#|TC199492|-|similar to UniRef100_Q4KYL1 Cluster: Pathogenesis-related protein 10; n=1; Solanum virginianum|Rep: Pathogenesis-related protein 10 - Solanum virginianum, complete|-|755-772|#|TC202590|-|similar to UniRef100_Q4KYL1 Cluster: Pathogenesis-related protein 10; n=1; Solanum virginianum|Rep: Pathogenesis-related prote…	0.360652	1	1.9664	0.193646	1.45416	0.235451	3.06717	0.00709993	-0.154489	1	2.64363	0.0119846	0.0640412	1	-0.531322	0.947866	-0.467281	0.925512	2.79	0	0	1.42	0	0	0	0	0	0	0	0	3.99	2.37	4.22	14.68	0	2.91	2.73	0	0	0	0	0	0	0	5.05	0
StET013542	GAAAGAACTTCCTATAA	TC198314	TC198314|-|pathogenesis related protein 10 [Solanum tuberosum]|-|768-785|#|TC199492|-|similar to UniRef100_Q4KYL1 Cluster: Pathogenesis-related protein 10; n=1; Solanum virginianum|Rep: Pathogenesis-related protein 10 - Solanum virginianum, complete|-|755-772|#|TC202590|-|similar to UniRef100_Q4KYL1 Cluster: Pathogenesis-related protein 10; n=1; Solanum virginianum|Rep: Pathogenesis-related prote…	0.974245	0.753069	1.53664	0.264835	2.1481	0.248387	3.09147	0.00201326	0.108858	1	3.66482	4.37138e-07	-0.158269	1	-0.531382	0.947866	-0.689651	0.913921	3.45	0	0	0	0	0	0	1.61	0	0	0	0	5.98	3.55	4.22	1.84	0	5.08	1.82	0	0	0	0	0	0	1.18	4.21	0
StET013524	GAAAGAACGTCCAATAA	TC198314	TC198314|-|pathogenesis related protein 10 [Solanum tuberosum]|-|768-785|#|TC199492|-|similar to UniRef100_Q4KYL1 Cluster: Pathogenesis-related protein 10; n=1; Solanum virginianum|Rep: Pathogenesis-related protein 10 - Solanum virginianum, complete|-|755-772|#|TC202590|-|similar to UniRef100_Q4KYL1 Cluster: Pathogenesis-related protein 10; n=1; Solanum virginianum|Rep: Pathogenesis-related prote…	0.591858	0.961394	0.823849	0.708639	1.22813	0.198836	3.20876	0.00327759	0.228485	1	3.19318	0.0005295	0.256832	1	-0.209482	1	0.04735	1	2.8	0	0	1.42	0	3.76	0	0	0	0	0	0	7.31	0	0	0	0	3.63	4.55	0	0	0	0	0	0	0	5.05	4.21
StET013534	GAAAGAACTTCCAATAG	TC198314	TC198314|-|pathogenesis related protein 10 [Solanum tuberosum]|-|768-785|#|TC199492|-|similar to UniRef100_Q4KYL1 Cluster: Pathogenesis-related protein 10; n=1; Solanum virginianum|Rep: Pathogenesis-related protein 10 - Solanum virginianum, complete|-|755-772|#|TC202590|-|similar to UniRef100_Q4KYL1 Cluster: Pathogenesis-related protein 10; n=1; Solanum virginianum|Rep: Pathogenesis-related prote…	0.985981	0.798278	0.204228	1	2.39569	0.078895	3.2222	0.00531235	1.42889	0.685037	3.70236	0.000129084	0.0342634	1	0.427809	1	0.462072	1	3.69	0	0	2.14	0	0	0	2.42	0	0	0	0	8.64	2.37	0	2.75	0	0	0	0	0	0	0	1.68	0	0	10.94	4.21
StET013540	GAAAGAACTTCCATTAA	TC198314	TC198314|-|pathogenesis related protein 10 [Solanum tuberosum]|-|768-785|#|TC199492|-|similar to UniRef100_Q4KYL1 Cluster: Pathogenesis-related protein 10; n=1; Solanum virginianum|Rep: Pathogenesis-related protein 10 - Solanum virginianum, complete|-|755-772|#|TC202590|-|similar to UniRef100_Q4KYL1 Cluster: Pathogenesis-related protein 10; n=1; Solanum virginianum|Rep: Pathogenesis-related prote…	1.38831	0.65291	0.0344257	1	1.9169	0.168688	3.24154	0.0108588	1.06811	0.767732	4.28655	3.70263e-07	0.256604	1	0.205468	1	0.462072	1	3.35	0	0	2.14	0	0	0	1.61	0	0	0	1.22	13.3	0	4.22	0	0	1.45	0	0	0	0	0	0	0	1.18	10.09	4.21
StET013531	GAAAGAACTTCCAACAA	TC198314	TC198314|-|pathogenesis related protein 10 [Solanum tuberosum]|-|768-785|#|TC199492|-|similar to UniRef100_Q4KYL1 Cluster: Pathogenesis-related protein 10; n=1; Solanum virginianum|Rep: Pathogenesis-related protein 10 - Solanum virginianum, complete|-|755-772|#|TC202590|-|similar to UniRef100_Q4KYL1 Cluster: Pathogenesis-related protein 10; n=1; Solanum virginianum|Rep: Pathogenesis-related prote…	0.644121	0.849205	0.175849	1	2.24288	0.142399	3.35591	0.000382615	1.555	0.765701	4.45659	3.77084e-08	0.578595	0.81375	0.205468	1	0.784063	0.930808	3.85	0	0	2.85	0	3.76	0	4.03	0	0	0	0	7.31	0	0	0	0	1.45	4.55	0	0	0	0	0	0	0	5.05	10.53
StET013529	GAAAGAACTTCAAATAA	TC198314	TC198314|-|pathogenesis related protein 10 [Solanum tuberosum]|-|768-785|#|TC199492|-|similar to UniRef100_Q4KYL1 Cluster: Pathogenesis-related protein 10; n=1; Solanum virginianum|Rep: Pathogenesis-related protein 10 - Solanum virginianum, complete|-|755-772|#|TC202590|-|similar to UniRef100_Q4KYL1 Cluster: Pathogenesis-related protein 10; n=1; Solanum virginianum|Rep: Pathogenesis-related prote…	1.25507	0.644279	0.624047	0.755931	2.00536	0.121192	3.63733	0.000315957	1.89646	0.63639	4.09472	9.98457e-11	0.734405	0.747055	-0.308974	1	0.42543	1	5.48	0	0	4.98	0	0	1.85	8.06	0	0	0	1.83	14.63	3.55	0	0	0	5.08	5.46	0	0	0	1.72	0	0	0	7.57	6.32
StET018151	GTAAGAACTTCCAATAA	TC198314	TC198314|-|pathogenesis related protein 10 [Solanum tuberosum]|-|768-785|#|TC199492|-|similar to UniRef100_Q4KYL1 Cluster: Pathogenesis-related protein 10; n=1; Solanum virginianum|Rep: Pathogenesis-related protein 10 - Solanum virginianum, complete|-|755-772|#|TC202590|-|similar to UniRef100_Q4KYL1 Cluster: Pathogenesis-related protein 10; n=1; Solanum virginianum|Rep: Pathogenesis-related prote…	0.755114	0.931156	0.727224	0.79804	2.53413	0.047425	3.64899	0.00125245	1.93919	0.689725	4.16137	1.69749e-06	0.357009	0.83313	0.427809	1	0.800248	1	5.02	0	0	2.14	0	5.63	0	0	0	0	0	0	12.63	2.37	8.43	0	0	2.91	3.64	0	0	0	0	1.68	0	0	10.09	6.32
StET013539	GAAAGAACTTCCAGTAA	TC198314	TC198314|-|pathogenesis related protein 10 [Solanum tuberosum]|-|768-785|#|TC199492|-|similar to UniRef100_Q4KYL1 Cluster: Pathogenesis-related protein 10; n=1; Solanum virginianum|Rep: Pathogenesis-related protein 10 - Solanum virginianum, complete|-|755-772|#|TC202590|-|similar to UniRef100_Q4KYL1 Cluster: Pathogenesis-related protein 10; n=1; Solanum virginianum|Rep: Pathogenesis-related prote…	0.948014	0.727995	0.204441	1	2.14131	0.193774	3.6879	0.000538744	0.5823	1	4.22533	7.82767e-07	0.0342023	1	0.42787	1	0.462072	1	4.38	0	0	2.14	0	0	0	4.03	2.51	0	0	0	5.98	0	4.22	0	0	0	2.73	0	0	2.33	0	0	0	0	10.09	0
StET013533	GAAAGAACTTCCAATAC	TC198314	TC198314|-|pathogenesis related protein 10 [Solanum tuberosum]|-|768-785|#|TC199492|-|similar to UniRef100_Q4KYL1 Cluster: Pathogenesis-related protein 10; n=1; Solanum virginianum|Rep: Pathogenesis-related protein 10 - Solanum virginianum, complete|-|755-772|#|TC202590|-|similar to UniRef100_Q4KYL1 Cluster: Pathogenesis-related protein 10; n=1; Solanum virginianum|Rep: Pathogenesis-related prote…	0.832718	0.822877	0.353058	0.79784	2.65881	0.0244479	3.88582	5.41155e-05	0.108437	1	3.2871	1.52936e-05	0.356063	0.922862	-0.309322	0.962768	0.0467413	1	5.3	0	1.6	2.85	0	0	0	3.22	0	0	0	0	9.31	0	8.43	2.75	0	0	1.82	0	0	0	0	1.68	0	1.18	14.3	4.21
StET013560	GAAAGCACTTCCAATAA	TC198314	TC198314|-|pathogenesis related protein 10 [Solanum tuberosum]|-|768-785|#|TC199492|-|similar to UniRef100_Q4KYL1 Cluster: Pathogenesis-related protein 10; n=1; Solanum virginianum|Rep: Pathogenesis-related protein 10 - Solanum virginianum, complete|-|755-772|#|TC202590|-|similar to UniRef100_Q4KYL1 Cluster: Pathogenesis-related protein 10; n=1; Solanum virginianum|Rep: Pathogenesis-related prote…	1.44075	0.602036	2.02403	0.174046	2.09318	0.123909	3.88691	7.8447e-05	0.906754	0.764276	3.19377	0.00268143	0.034299	1	0.0127986	1	0.0470976	1	5.19	0	1.6	1.42	0	0	0	4.84	0	0	0	0	11.97	3.55	8.43	2.75	0	2.91	13.66	0	0	0	0	1.68	0	0	10.94	4.21
StET013536	GAAAGAACTTCCAATCA	TC198314	TC198314|-|pathogenesis related protein 10 [Solanum tuberosum]|-|768-785|#|TC199492|-|similar to UniRef100_Q4KYL1 Cluster: Pathogenesis-related protein 10; n=1; Solanum virginianum|Rep: Pathogenesis-related protein 10 - Solanum virginianum, complete|-|755-772|#|TC202590|-|similar to UniRef100_Q4KYL1 Cluster: Pathogenesis-related protein 10; n=1; Solanum virginianum|Rep: Pathogenesis-related prote…	0.710438	0.869568	0.908531	0.712659	2.09916	0.186505	3.91387	0.00444413	0.845315	0.897248	4.02488	7.18472e-06	-0.158269	1	0.205468	1	0.0471989	1	3.91	0	0	0	0	0	0	1.61	0	0	0	1.22	3.32	2.37	0	0	0	3.63	0	0	0	0	0	0	0	0	10.94	0
StET013525	GAAAGAACTACCAATAA	TC198314	TC198314|-|pathogenesis related protein 10 [Solanum tuberosum]|-|768-785|#|TC199492|-|similar to UniRef100_Q4KYL1 Cluster: Pathogenesis-related protein 10; n=1; Solanum virginianum|Rep: Pathogenesis-related protein 10 - Solanum virginianum, complete|-|755-772|#|TC202590|-|similar to UniRef100_Q4KYL1 Cluster: Pathogenesis-related protein 10; n=1; Solanum virginianum|Rep: Pathogenesis-related prote…	0.926184	0.777743	0.556962	0.731246	1.88637	0.152761	3.95485	0.00115342	1.3974	0.731771	2.77257	0.00268143	0.578368	0.81375	-0.531382	0.947866	0.0469857	1	4.4	0	0	3.56	0	0	0	8.06	2.51	0	0	0	5.32	0	4.22	1.84	0	1.45	5.46	0	0	0	0	0	0	0	9.25	6.32
StET013521	GAAAGAAATTCCAATAA	TC198314	TC198314|-|pathogenesis related protein 10 [Solanum tuberosum]|-|768-785|#|TC199492|-|similar to UniRef100_Q4KYL1 Cluster: Pathogenesis-related protein 10; n=1; Solanum virginianum|Rep: Pathogenesis-related protein 10 - Solanum virginianum, complete|-|755-772|#|TC202590|-|similar to UniRef100_Q4KYL1 Cluster: Pathogenesis-related protein 10; n=1; Solanum virginianum|Rep: Pathogenesis-related prote…	0.969577	0.861849	0.814321	0.785661	2.40955	0.0587952	3.95506	0.00123364	1.03211	1	3.60864	5.1435e-08	0.580309	0.727304	-0.794609	0.826382	-0.205943	1	5.28	0	0	2.14	0	5.63	0	1.61	0	0	0	0	14.63	0	8.43	0	0	2.91	5.46	0	0	0	0	0	0	0	11.78	0
StET017000	GGAAGAACTTCCAATAA	TC198314	TC198314|-|pathogenesis related protein 10 [Solanum tuberosum]|-|768-785|#|TC199492|-|similar to UniRef100_Q4KYL1 Cluster: Pathogenesis-related protein 10; n=1; Solanum virginianum|Rep: Pathogenesis-related protein 10 - Solanum virginianum, complete|-|755-772|#|TC202590|-|similar to UniRef100_Q4KYL1 Cluster: Pathogenesis-related protein 10; n=1; Solanum virginianum|Rep: Pathogenesis-related prote…	1.06132	0.751321	0.662163	0.628537	2.774	0.0834999	3.9757	0.000961041	0.914003	1	3.69246	0.00307034	0.493646	0.833072	0.0127986	1	0.506445	1	5.67	3.39	0	3.56	0	0	0	3.22	2.51	0	0	0	13.3	0	0	5.51	0	2.91	3.64	0	0	0	0	1.68	0	0	22.71	4.21
StET015946	GCAAGAACTTCCAATAA	TC198314	TC198314|-|pathogenesis related protein 10 [Solanum tuberosum]|-|768-785|#|TC199492|-|similar to UniRef100_Q4KYL1 Cluster: Pathogenesis-related protein 10; n=1; Solanum virginianum|Rep: Pathogenesis-related protein 10 - Solanum virginianum, complete|-|755-772|#|TC202590|-|similar to UniRef100_Q4KYL1 Cluster: Pathogenesis-related protein 10; n=1; Solanum virginianum|Rep: Pathogenesis-related prote…	1.42827	0.564122	0.771066	0.797767	1.64643	0.102458	4.03075	4.96476e-06	2.21592	0.540905	3.95882	1.13258e-05	-0.158269	1	0.205468	1	0.0471989	1	4.33	0	0	0	0	0	0	4.84	0	0	0	0	7.31	0	0	2.75	0	1.45	1.82	0	0	0	0	0	0	0	6.73	4.21
StET013577	GAAAGTACTTCCAATAA	TC198314	TC198314|-|pathogenesis related protein 10 [Solanum tuberosum]|-|768-785|#|TC199492|-|similar to UniRef100_Q4KYL1 Cluster: Pathogenesis-related protein 10; n=1; Solanum virginianum|Rep: Pathogenesis-related protein 10 - Solanum virginianum, complete|-|755-772|#|TC202590|-|similar to UniRef100_Q4KYL1 Cluster: Pathogenesis-related protein 10; n=1; Solanum virginianum|Rep: Pathogenesis-related prote…	1.26396	0.721541	1.13373	0.478938	2.18126	0.117451	4.13275	0.000885664	1.65341	0.360037	3.53545	7.18472e-06	0.0640412	1	-0.209482	1	-0.14544	1	4.8	0	0	1.42	0	0	0	0	0	0	0	0	11.3	2.37	0	1.84	0	3.63	3.64	0	0	0	0	0	0	0	9.25	4.21
StET013568	GAAAGGACTTCCAATAA	TC198314	TC198314|-|pathogenesis related protein 10 [Solanum tuberosum]|-|768-785|#|TC199492|-|similar to UniRef100_Q4KYL1 Cluster: Pathogenesis-related protein 10; n=1; Solanum virginianum|Rep: Pathogenesis-related protein 10 - Solanum virginianum, complete|-|755-772|#|TC202590|-|similar to UniRef100_Q4KYL1 Cluster: Pathogenesis-related protein 10; n=1; Solanum virginianum|Rep: Pathogenesis-related prote…	0.759865	0.860307	0.34364	1	2.7228	0.0616758	4.18905	6.76883e-05	0.897909	0.767732	3.87009	4.05746e-06	0.68136	0.733789	0.205392	1	0.884217	0.928205	7.14	0	1.6	3.56	0	7.51	0	5.64	3.77	0	0	0	12.63	2.37	0	5.51	0	1.45	5.46	0	0	0	0	2.52	0	0	17.66	4.21
StET013526	GAAAGAACTCCCAATAA	TC198314	TC198314|-|pathogenesis related protein 10 [Solanum tuberosum]|-|768-785|#|TC199492|-|similar to UniRef100_Q4KYL1 Cluster: Pathogenesis-related protein 10; n=1; Solanum virginianum|Rep: Pathogenesis-related protein 10 - Solanum virginianum, complete|-|755-772|#|TC202590|-|similar to UniRef100_Q4KYL1 Cluster: Pathogenesis-related protein 10; n=1; Solanum virginianum|Rep: Pathogenesis-related prote…	0.664825	0.924441	0.257979	1	3.02454	0.0405079	4.28881	1.35502e-05	1.57992	0.8808	3.22671	7.35116e-06	1.06226	0.540397	-0.79445	0.909566	0.327144	1	6.42	0	0	2.85	0	9.39	0	7.26	0	0	0	0	11.97	2.37	4.22	1.84	2.77	2.18	3.64	0	0	0	0	0	0	1.18	23.55	0
StET013901	GAAGGAACTTCCAATAA	TC198314	TC198314|-|pathogenesis related protein 10 [Solanum tuberosum]|-|768-785|#|TC199492|-|similar to UniRef100_Q4KYL1 Cluster: Pathogenesis-related protein 10; n=1; Solanum virginianum|Rep: Pathogenesis-related protein 10 - Solanum virginianum, complete|-|755-772|#|TC202590|-|similar to UniRef100_Q4KYL1 Cluster: Pathogenesis-related protein 10; n=1; Solanum virginianum|Rep: Pathogenesis-related prote…	0.687349	0.856227	0.728423	0.725429	3.07968	0.0569757	4.38774	9.23271e-06	1.53511	0.636242	3.60764	6.31714e-05	0.730306	0.685868	0.0126264	1	0.680796	1	7.37	0	0	4.27	0	5.63	0	6.45	0	0	2.5	1.83	7.31	5.92	6.32	3.67	0	5.08	0	3.09	0	0	0	0	0	0	21.03	10.53
StET005772	AGTAAAAGTATTCACAC	TC198314	TC198314|-|pathogenesis related protein 10 [Solanum tuberosum]|-|72-88|#|TC199492|-|similar to UniRef100_Q4KYL1 Cluster: Pathogenesis-related protein 10; n=1; Solanum virginianum|Rep: Pathogenesis-related protein 10 - Solanum virginianum, complete|-|61-77|#|TC202590|-|similar to UniRef100_Q4KYL1 Cluster: Pathogenesis-related protein 10; n=1; Solanum virginianum|Rep: Pathogenesis-related protein 1…	1.80191	0.637413	1.91821	0.268737	2.95048	0.314565	4.40085	0.0147911	4.15196	0.335107	6.65686	5.17802e-15	-0.588334	0.95681	2.79825	0.937962	2.25195	0.79384	39.4	0	4.79	0	20.29	0	0	44.34	6.28	0	0	0	44.55	17.77	37.94	19.27	12.91	0	25.49	0	0	39.53	0	0	0	0	105.99	0
StET013523	GAAAGAACCTCCAATAA	TC198314	TC198314|-|pathogenesis related protein 10 [Solanum tuberosum]|-|768-785|#|TC199492|-|similar to UniRef100_Q4KYL1 Cluster: Pathogenesis-related protein 10; n=1; Solanum virginianum|Rep: Pathogenesis-related protein 10 - Solanum virginianum, complete|-|755-772|#|TC202590|-|similar to UniRef100_Q4KYL1 Cluster: Pathogenesis-related protein 10; n=1; Solanum virginianum|Rep: Pathogenesis-related prote…	1.01172	0.737553	0.0346609	1	3.1993	0.0158096	4.44275	2.3819e-05	1.31332	0.672144	3.42458	7.66543e-06	0.715789	0.725669	-0.531322	0.947866	0.184468	1	6.38	0	0	4.27	0	0	0	4.03	0	0	1.66	0	11.3	2.37	0	0	0	1.45	3.64	0	0	0	0	0	0	0	14.3	8.43
StET014632	GAGAGAACTTCCAATAA	TC198314	TC198314|-|pathogenesis related protein 10 [Solanum tuberosum]|-|768-785|#|TC199492|-|similar to UniRef100_Q4KYL1 Cluster: Pathogenesis-related protein 10; n=1; Solanum virginianum|Rep: Pathogenesis-related protein 10 - Solanum virginianum, complete|-|755-772|#|TC202590|-|similar to UniRef100_Q4KYL1 Cluster: Pathogenesis-related protein 10; n=1; Solanum virginianum|Rep: Pathogenesis-related prote…	1.18573	0.715398	0.619174	0.782902	3.1176	0.0395457	4.56859	0.000154927	1.555	0.765701	4.32457	1.27217e-06	0.578595	0.81375	0.205468	1	0.784063	0.930808	6.84	0	0	2.85	0	3.76	0	5.64	3.77	0	0	0	10.64	2.37	0	1.84	0	3.63	3.64	0	0	0	0	0	0	0	21.03	6.32
StET013538	GAAAGAACTTCCACTAA	TC198314	TC198314|-|pathogenesis related protein 10 [Solanum tuberosum]|-|768-785|#|TC199492|-|similar to UniRef100_Q4KYL1 Cluster: Pathogenesis-related protein 10; n=1; Solanum virginianum|Rep: Pathogenesis-related protein 10 - Solanum virginianum, complete|-|755-772|#|TC202590|-|similar to UniRef100_Q4KYL1 Cluster: Pathogenesis-related protein 10; n=1; Solanum virginianum|Rep: Pathogenesis-related prote…	0.644121	0.849205	0.880765	0.631414	2.80617	0.0848415	4.67651	5.02737e-05	2.00136	0.616064	4.37994	0.000748842	0.578595	0.81375	0.205468	1	0.784063	0.930808	6.74	0	0	2.85	0	3.76	0	4.03	0	0	0	0	7.31	0	0	5.51	0	3.63	3.64	0	0	0	0	0	0	0	26.08	6.32
StET024074	TCATACAATTGGAAAGA	TC198314	TC198314|-|pathogenesis related protein 10 [Solanum tuberosum]|-|747-763|#|TC202590|-|similar to UniRef100_Q4KYL1 Cluster: Pathogenesis-related protein 10; n=1; Solanum virginianum|Rep: Pathogenesis-related protein 10 - Solanum virginianum, complete|-|800-816|#|TC220179|-|similar to UniRef100_Q4KYL1 Cluster: Pathogenesis-related protein 10; n=1; Solanum virginianum|Rep: Pathogenesis-related prote…	0.562126	0.94616	0.570573	0.718355	3.05707	0.102573	4.68919	0.00137066	3.24924	0.0519759	6.33206	1.88276e-07	1.17963	0.662317	1.84591	0.967772	3.00642	0.383028	93.84	25.41	14.38	61.95	37.68	46.94	0	88.68	11.31	0	0	15.85	135.65	35.54	46.37	41.3	36.89	53.75	49.16	0	53.32	0	0	15.93	10.26	26.55	209.45	21.07
StET013532	GAAAGAACTTCCAATAA	TC198314	TC198314|-|pathogenesis related protein 10 [Solanum tuberosum]|-|768-785|#|TC199492|-|similar to UniRef100_Q4KYL1 Cluster: Pathogenesis-related protein 10; n=1; Solanum virginianum|Rep: Pathogenesis-related protein 10 - Solanum virginianum, complete|-|755-772|#|TC202590|-|similar to UniRef100_Q4KYL1 Cluster: Pathogenesis-related protein 10; n=1; Solanum virginianum|Rep: Pathogenesis-related prote…	1.12743	0.733656	1.09209	0.475471	4.23389	0.00104909	5.63216	1.61677e-08	2.28351	0.154346	4.59202	1.85366e-106	1.44706	0.383029	-0.260034	0.966115	1.18489	0.865828	1104	88.08	86.3	749.81	36.72	390.54	68.34	806.96	305.42	53	69.09	103.04	1577.93	613.68	870.53	447.85	166.93	400.26	510.72	69.59	40.57	127.89	29.31	193.66	56.44	91.44	2946.56	882.69
StET016672	GCTGAAGAGGATCTTCT	TC198430	TC198430|-|homologue to UniRef100_P17340 Cluster: Plastocyanin, chloroplast precursor; n=1; Solanum lycopersicum|Rep: Plastocyanin, chloroplast precursor - Solanum lycopersicum (Tomato) (Lycopersicon esculentum), complete|-|1256-1273|#|TC200918|-|homologue to UniRef100_Q0W9E5 Cluster: Plastocyanin; n=1; Solanum commersonii|Rep: Plastocyanin - Solanum commersonii (Commerson's wild potato), partial…	-0.220383	0.974659	-0.735927	0.694404	-1.23649	0.222229	-2.9808	0.0274134	-0.634811	0.651849	-2.86561	0.0265262	-0.385258	0.836775	-0.224669	0.953148	-0.611198	0.835615	170.85	103.33	582.55	128.17	214.51	35.67	294.6	71.75	311.71	198.54	232.24	221.93	115.7	18.96	75.88	72.5	245.33	108.96	247.62	307.72	465.99	362.75	136.22	217.97	316.39	146.3	153.09	185.38
StET021022	TAATGTCATCTTGTGAT	TC198430	TC198430|-|homologue to UniRef100_P17340 Cluster: Plastocyanin, chloroplast precursor; n=1; Solanum lycopersicum|Rep: Plastocyanin, chloroplast precursor - Solanum lycopersicum (Tomato) (Lycopersicon esculentum), complete|-|1517-1534|#|TC200918|-|homologue to UniRef100_Q0W9E5 Cluster: Plastocyanin; n=1; Solanum commersonii|Rep: Plastocyanin - Solanum commersonii (Commerson's wild potato), partial…	-0.39703	0.870683	-0.965544	0.436397	-0.913993	0.134705	-2.20541	8.88293e-05	-0.822858	0.312436	-2.12133	0.00129552	-0.414771	0.711752	-1.41678	0.00422072	-1.8183	0.0123645	7.47	3.39	15.18	3.56	8.7	3.76	12.01	1.61	7.54	6.29	7.49	9.15	3.99	0	0	3.67	3.69	7.99	3.64	17.01	11.59	9.3	6.9	6.71	17.1	5.9	5.05	0
StET021029	TAATGTCATTTTGAGAT	TC198430	TC198430|-|homologue to UniRef100_P17340 Cluster: Plastocyanin, chloroplast precursor; n=1; Solanum lycopersicum|Rep: Plastocyanin, chloroplast precursor - Solanum lycopersicum (Tomato) (Lycopersicon esculentum), complete|-|1517-1534|#|TC200918|-|homologue to UniRef100_Q0W9E5 Cluster: Plastocyanin; n=1; Solanum commersonii|Rep: Plastocyanin - Solanum commersonii (Commerson's wild potato), partial…	-0.409362	0.908402	-1.11413	0.561456	-1.17197	0.088073	-2.13467	2.9148e-05	-1.0776	0.618804	-2.35293	0.000133591	-0.249964	0.952885	-1.8925	5.72281e-06	-2.13036	0.151513	16.18	0	24.77	6.41	29.95	3.76	34.17	6.45	12.57	11.68	14.98	21.34	8.64	2.37	0	1.84	10.15	13.8	12.75	23.2	20.87	12.79	17.24	17.61	32.49	7.08	5.05	10.53
StET020487	TAACGTCATTTTGTGAT	TC198430	TC198430|-|homologue to UniRef100_P17340 Cluster: Plastocyanin, chloroplast precursor; n=1; Solanum lycopersicum|Rep: Plastocyanin, chloroplast precursor - Solanum lycopersicum (Tomato) (Lycopersicon esculentum), complete|-|1517-1534|#|TC200918|-|homologue to UniRef100_Q0W9E5 Cluster: Plastocyanin; n=1; Solanum commersonii|Rep: Plastocyanin - Solanum commersonii (Commerson's wild potato), partial…	-0.170989	0.979844	-1.70381	0.0841766	-1.48064	0.0285689	-2.10762	0.0428032	-0.618881	0.63639	-3.25713	6.20915e-05	-0.156519	0.977072	-0.933705	0.249897	-1.07859	0.270933	7.79	5.08	25.57	5.7	11.6	9.39	7.39	13.7	6.28	5.39	8.32	14.02	7.98	0	0	1.84	4.61	5.81	2.73	9.28	22.02	5.81	15.52	5.87	15.39	4.72	5.05	4.21
StET021035	TAATGTCATTTTGTGAT	TC198430	TC198430|-|homologue to UniRef100_P17340 Cluster: Plastocyanin, chloroplast precursor; n=1; Solanum lycopersicum|Rep: Plastocyanin, chloroplast precursor - Solanum lycopersicum (Tomato) (Lycopersicon esculentum), complete|-|1517-1534|#|TC200918|-|homologue to UniRef100_Q0W9E5 Cluster: Plastocyanin; n=1; Solanum commersonii|Rep: Plastocyanin - Solanum commersonii (Commerson's wild potato), partial…	-0.312124	0.852716	-1.26608	0.175881	-1.32753	0.076532	-2.01271	0.0303654	-0.985702	0.584274	-2.48828	1.72559e-05	-0.299262	0.785832	-0.640754	0.140938	-0.940172	0.426156	1481.62	1258.56	4087.42	1203.39	3127.84	912.51	1514.56	753.76	1804.88	1816.49	2114.34	1991.92	919.63	197.85	640.78	686.46	1212.8	1216.75	782.93	2562.29	3035.89	1719.58	2591.6	1975.12	2782.52	1497.19	843.68	537.19
StET022336	TAGTGTCATTTTGTGAT	TC198430	TC198430|-|homologue to UniRef100_P17340 Cluster: Plastocyanin, chloroplast precursor; n=1; Solanum lycopersicum|Rep: Plastocyanin, chloroplast precursor - Solanum lycopersicum (Tomato) (Lycopersicon esculentum), complete|-|1517-1534|#|TC200918|-|homologue to UniRef100_Q0W9E5 Cluster: Plastocyanin; n=1; Solanum commersonii|Rep: Plastocyanin - Solanum commersonii (Commerson's wild potato), partial…	-0.16996	0.993389	-0.481111	0.748368	-1.44318	0.116255	-1.98359	0.0131255	-1.33879	0.579924	-2.01235	0.00693463	-0.366142	0.756864	-1.25238	0.101463	-1.59654	0.00506847	7.85	8.47	17.58	4.98	12.56	7.51	4.62	4.84	5.03	11.68	7.49	14.02	3.99	3.55	0	0	11.99	10.17	7.28	6.19	12.75	13.95	11.21	6.71	22.23	3.54	0	0
StET020927	TAATGACATTTTGTGAT	TC198430	TC198430|-|homologue to UniRef100_P17340 Cluster: Plastocyanin, chloroplast precursor; n=1; Solanum lycopersicum|Rep: Plastocyanin, chloroplast precursor - Solanum lycopersicum (Tomato) (Lycopersicon esculentum), complete|-|1517-1534|#|TC200918|-|homologue to UniRef100_Q0W9E5 Cluster: Plastocyanin; n=1; Solanum commersonii|Rep: Plastocyanin - Solanum commersonii (Commerson's wild potato), partial…	0.151578	1	-0.364406	0.884134	-0.733685	0.284949	-1.9325	0.00120572	-0.943799	0.650626	-2.12826	0.013066	-0.552948	0.633575	-1.8049	0.000285235	-2.37786	0.00641192	15.09	0	16.78	7.12	16.43	9.39	21.24	2.42	7.54	8.09	17.48	31.7	10.64	2.37	0	4.59	15.68	18.16	10.01	17.01	25.5	8.14	18.97	19.28	22.23	11.8	10.94	4.21
StET021043	TAATGTCGTTTTGTGAT	TC198430	TC198430|-|homologue to UniRef100_P17340 Cluster: Plastocyanin, chloroplast precursor; n=1; Solanum lycopersicum|Rep: Plastocyanin, chloroplast precursor - Solanum lycopersicum (Tomato) (Lycopersicon esculentum), complete|-|1517-1534|#|TC200918|-|homologue to UniRef100_Q0W9E5 Cluster: Plastocyanin; n=1; Solanum commersonii|Rep: Plastocyanin - Solanum commersonii (Commerson's wild potato), partial…	-0.153844	0.977431	-0.413949	0.750956	-1.07906	0.164997	-1.92942	0.00449213	-0.549227	0.386963	-1.19474	0.0445156	-0.730631	0.419288	-0.586205	0.745296	-1.31835	0.000465809	8.54	3.39	11.99	7.12	10.63	13.14	6.46	2.42	5.03	13.48	6.66	12.8	4.65	0	4.22	3.67	11.07	7.99	8.19	12.37	17.39	6.98	19.83	7.55	23.94	8.85	5.89	0
StET021030	TAATGTCATTTTGCGAT	TC198430	TC198430|-|homologue to UniRef100_P17340 Cluster: Plastocyanin, chloroplast precursor; n=1; Solanum lycopersicum|Rep: Plastocyanin, chloroplast precursor - Solanum lycopersicum (Tomato) (Lycopersicon esculentum), complete|-|1517-1534|#|TC200918|-|homologue to UniRef100_Q0W9E5 Cluster: Plastocyanin; n=1; Solanum commersonii|Rep: Plastocyanin - Solanum commersonii (Commerson's wild potato), partial…	-0.0216154	1	-0.915471	0.496751	-1.21665	0.0536503	-1.88161	0.00443459	-1.00309	0.655686	-3.13801	0.0194575	-0.630927	0.489012	-1.30725	0.0104828	-1.95507	0.0305366	22.35	5.08	39.16	12.82	30.92	13.14	27.71	7.26	20.11	23.36	28.3	31.1	15.29	2.37	4.22	6.42	21.21	18.16	11.83	32.47	31.3	22.09	40.52	31.02	46.18	16.52	12.62	12.64
StET020972	TAATGGCATTTTGTGAT	TC198430	TC198430|-|homologue to UniRef100_P17340 Cluster: Plastocyanin, chloroplast precursor; n=1; Solanum lycopersicum|Rep: Plastocyanin, chloroplast precursor - Solanum lycopersicum (Tomato) (Lycopersicon esculentum), complete|-|1517-1534|#|TC200918|-|homologue to UniRef100_Q0W9E5 Cluster: Plastocyanin; n=1; Solanum commersonii|Rep: Plastocyanin - Solanum commersonii (Commerson's wild potato), partial…	0.0049393	1	-0.590828	0.726463	-1.18927	0.0536503	-1.88146	1.12538e-05	-1.11443	0.616064	-3.39676	2.81688e-05	-0.504542	0.545727	-1.57386	2.18215e-05	-2.10584	0.00912802	18.52	5.08	30.37	8.54	31.89	13.14	17.55	4.84	17.6	17.07	14.15	32.31	16.62	2.37	4.22	8.26	9.22	26.88	12.75	21.65	22.02	24.42	25.86	30.18	29.07	13.57	7.57	6.32
StET020948	TAATGCCATTTTGTGAT	TC198430	TC198430|-|homologue to UniRef100_P17340 Cluster: Plastocyanin, chloroplast precursor; n=1; Solanum lycopersicum|Rep: Plastocyanin, chloroplast precursor - Solanum lycopersicum (Tomato) (Lycopersicon esculentum), complete|-|1517-1534|#|TC200918|-|homologue to UniRef100_Q0W9E5 Cluster: Plastocyanin; n=1; Solanum commersonii|Rep: Plastocyanin - Solanum commersonii (Commerson's wild potato), partial…	-0.0993167	1	-1.30538	0.236435	-1.0696	0.0550932	-1.7083	0.00295993	-0.990206	0.616064	-3.30276	9.29675e-05	-0.334429	0.825668	-1.44402	0.00999128	-1.79373	0.0557458	16.36	6.78	35.16	6.41	23.19	11.27	24.01	10.48	12.57	11.68	18.31	29.88	13.96	0	4.22	5.51	7.38	10.9	10.92	20.1	17.39	15.11	35.35	19.28	29.07	11.8	10.09	8.43
StET008591	ATTCTGCTATAATTAGG	TC198553	TC198553|-|homologue to UniRef100_Q93XV7 Cluster: Hydroxypyruvate reductase; n=1; Bruguiera gymnorhiza|Rep: Hydroxypyruvate reductase - Bruguiera gymnorhiza, partial (58%)|-|769-786|#|TC199107|-|homologue to UniRef100_Q93XV7 Cluster: Hydroxypyruvate reductase; n=1; Bruguiera gymnorhiza|Rep: Hydroxypyruvate reductase - Bruguiera gymnorhiza, complete|-|1277-1294|#|	0.0947608	1	-0.970771	0.30314	-0.0936904	1	-1.45081	0.049747	-0.332175	0.838793	-2.80195	0.0325897	0.2172	0.964297	-1.04351	0.224402	-0.835327	0.533206	4.83	5.08	3.2	3.56	8.7	5.63	12.01	0	5.03	13.48	8.32	7.93	4.65	2.37	0	3.67	2.77	4.36	2.73	3.09	9.27	3.49	2.59	6.71	8.55	5.9	1.68	4.21
StET011697	CGTTTTAAACATAGATA	TC198904	TC198904|-|UniRef100_Q8H9D7 Cluster: WRKY-type DNA binding protein; n=1; Solanum tuberosum|Rep: WRKY-type DNA binding protein - Solanum tuberosum (Potato), complete|-|716-733|#|	1.61799	0.608853	2.75523	0.164255	1.99064	0.449517	4.24666	0.0289317	3.02917	0.607883	4.4021	0.00074738	-1.76286	0.394021	1.75722	0.930634	0.0256904	1	28.73	0	1.6	5.7	0	0	0	12.9	0	0	0	0	20.61	35.54	0	44.05	0	1.45	6.37	0	0	18.6	0	19.28	0	0	68.97	0
StET015660	GATTAGAATCATTGGAT	TC199118	TC199118|-|homologue to UniRef100_P26574 Cluster: Ribulose bisphosphate carboxylase small chain 1, chloroplast precursor; n=1; Solanum tuberosum|Rep: Ribulose bisphosphate carboxylase small chain 1, chloroplast precursor - Solanum tuberosum (Potato), complete|-|520-537|#|TC199887|-|UniRef100_P26574 Cluster: Ribulose bisphosphate carboxylase small chain 1, chloroplast precursor; n=1; Solanum tuber…	-0.415947	0.8254	-0.339232	0.910505	-1.03955	0.0893869	-2.15288	0.000116668	-0.652221	0.573782	-2.57598	0.000272643	0.0758481	1	-1.48208	0.000465924	-1.4245	0.196257	15.07	5.08	29.57	11.39	11.6	15.02	35.09	6.45	15.08	8.98	19.15	17.68	13.96	4.74	8.43	5.51	8.3	15.98	36.42	18.56	34.78	11.63	12.93	16.77	13.68	7.67	3.36	10.53
StET015180	GATCAGAATCATTGAAT	TC199118	TC199118|-|homologue to UniRef100_P26574 Cluster: Ribulose bisphosphate carboxylase small chain 1, chloroplast precursor; n=1; Solanum tuberosum|Rep: Ribulose bisphosphate carboxylase small chain 1, chloroplast precursor - Solanum tuberosum (Potato), complete|-|520-537|#|TC199887|-|UniRef100_P26574 Cluster: Ribulose bisphosphate carboxylase small chain 1, chloroplast precursor; n=1; Solanum tuber…	0.00593418	1	-0.09226	1	-1.07894	0.0539892	-2.0845	1.77765e-06	-1.31703	0.461856	-2.90921	0.0388315	-0.381246	0.777329	-1.74257	0.00645295	-2.14697	0.0489107	14.45	0	21.58	7.83	14.49	15.02	21.24	2.42	22.62	8.98	19.15	17.68	11.97	0	10.54	8.26	6.46	15.98	29.13	26.29	22.02	25.58	10.35	16.77	11.97	10.62	9.25	4.21
StET015196	GATCAGAATTATTGGAT	TC199118	TC199118|-|homologue to UniRef100_P26574 Cluster: Ribulose bisphosphate carboxylase small chain 1, chloroplast precursor; n=1; Solanum tuberosum|Rep: Ribulose bisphosphate carboxylase small chain 1, chloroplast precursor - Solanum tuberosum (Potato), complete|-|520-537|#|TC199887|-|UniRef100_P26574 Cluster: Ribulose bisphosphate carboxylase small chain 1, chloroplast precursor; n=1; Solanum tuber…	-0.223999	0.948631	-0.456986	0.837443	-1.07536	0.200554	-1.93958	0.0122924	-0.387438	0.66886	-2.94069	0.000119948	-0.248847	0.881909	-0.580754	0.667095	-0.834528	0.416316	16.22	11.86	30.37	7.83	23.19	24.41	24.93	3.22	26.39	12.58	19.15	28.66	12.63	0	10.54	6.42	12.91	11.62	39.15	43.3	23.18	16.28	36.21	19.28	10.26	10.62	5.05	12.64
StET014994	GATAAGAATCATTGGAT	TC199118	TC199118|-|homologue to UniRef100_P26574 Cluster: Ribulose bisphosphate carboxylase small chain 1, chloroplast precursor; n=1; Solanum tuberosum|Rep: Ribulose bisphosphate carboxylase small chain 1, chloroplast precursor - Solanum tuberosum (Potato), complete|-|520-537|#|TC199887|-|UniRef100_P26574 Cluster: Ribulose bisphosphate carboxylase small chain 1, chloroplast precursor; n=1; Solanum tuber…	-0.357133	0.889676	-0.293754	0.946122	-1.23461	0.0651918	-1.83301	0.0387008	-0.966324	0.335087	-2.34955	0.0143547	-0.379659	0.715291	-1.38157	0.00345048	-1.76246	0.0366957	28.77	16.94	51.94	9.97	27.06	30.04	45.25	4.84	15.08	17.97	39.12	39.02	21.28	3.55	4.22	13.77	25.82	29.06	58.26	46.39	33.62	37.21	28.45	37.73	58.15	18.29	30.28	4.21
StET015187	GATCAGAATCATTGGCT	TC199118	TC199118|-|homologue to UniRef100_P26574 Cluster: Ribulose bisphosphate carboxylase small chain 1, chloroplast precursor; n=1; Solanum tuberosum|Rep: Ribulose bisphosphate carboxylase small chain 1, chloroplast precursor - Solanum tuberosum (Potato), complete|-|520-537|#|TC199887|-|UniRef100_P26574 Cluster: Ribulose bisphosphate carboxylase small chain 1, chloroplast precursor; n=1; Solanum tuber…	-0.287413	0.927811	-0.340886	0.878337	-1.14394	0.122279	-1.81751	0.0372974	-0.685001	0.832672	-1.8736	0.0470878	-0.593167	0.560886	-0.539613	0.828946	-1.13287	0.292087	62.26	27.1	65.53	39.88	86	78.86	106.2	15.32	25.14	53.9	41.62	108.53	70.49	10.66	35.83	44.97	20.29	89.35	94.68	193.29	135.62	45.34	99.15	120.72	42.76	78.46	41.22	33.71
StET015176	GATCAGAATCATCGGAT	TC199118	TC199118|-|homologue to UniRef100_P26574 Cluster: Ribulose bisphosphate carboxylase small chain 1, chloroplast precursor; n=1; Solanum tuberosum|Rep: Ribulose bisphosphate carboxylase small chain 1, chloroplast precursor - Solanum tuberosum (Potato), complete|-|520-537|#|TC199887|-|UniRef100_P26574 Cluster: Ribulose bisphosphate carboxylase small chain 1, chloroplast precursor; n=1; Solanum tuber…	-0.557257	0.746785	-0.547183	0.748838	-1.36111	0.098481	-1.79486	0.0177437	-0.307662	0.963494	-1.98454	0.00428738	-0.0789519	1	-0.773577	0.3894	-0.854523	0.495504	62.2	37.27	99.89	38.45	88.9	103.27	124.67	10.48	43.99	52.1	64.1	99.99	53.86	7.11	40.05	31.2	44.27	72.64	118.35	174.74	106.64	61.62	75.87	84.67	42.76	50.14	35.33	12.64
StET015193	GATCAGAATCGTTGGAT	TC199118	TC199118|-|homologue to UniRef100_P26574 Cluster: Ribulose bisphosphate carboxylase small chain 1, chloroplast precursor; n=1; Solanum tuberosum|Rep: Ribulose bisphosphate carboxylase small chain 1, chloroplast precursor - Solanum tuberosum (Potato), complete|-|520-537|#|TC199887|-|UniRef100_P26574 Cluster: Ribulose bisphosphate carboxylase small chain 1, chloroplast precursor; n=1; Solanum tuber…	-0.152202	0.975035	-0.207636	0.946346	-1.46198	0.0390694	-1.78088	0.0258515	-0.961972	0.165117	-2.26787	3.78827e-07	-0.327232	0.702171	-0.971728	0.00964669	-1.30787	0.0459496	37.26	22.02	79.91	24.21	43.48	41.31	44.33	12.9	41.48	49.41	41.62	52.43	27.26	8.29	29.51	18.35	35.05	41.41	72.83	86.6	71.87	58.13	36.21	39.4	41.05	15.93	16.82	16.85
StET015203	GATCAGGATCATTGGAT	TC199118	TC199118|-|homologue to UniRef100_P26574 Cluster: Ribulose bisphosphate carboxylase small chain 1, chloroplast precursor; n=1; Solanum tuberosum|Rep: Ribulose bisphosphate carboxylase small chain 1, chloroplast precursor - Solanum tuberosum (Potato), complete|-|520-537|#|TC199887|-|UniRef100_P26574 Cluster: Ribulose bisphosphate carboxylase small chain 1, chloroplast precursor; n=1; Solanum tuber…	-0.444658	0.740124	-0.559597	0.746174	-1.03452	0.105346	-1.74784	0.0363987	-0.952742	0.283254	-3.4034	0.00351402	-0.156883	0.880003	-0.913577	0.0087845	-1.0878	0.151513	43.8	57.59	99.09	28.48	57.98	33.8	64.65	13.7	42.73	53	57.44	54.26	24.6	5.92	12.65	21.11	38.74	40.68	90.13	80.41	51	72.09	59.49	57.01	66.7	26.55	23.55	35.81
StET015198	GATCAGAGTCATTGGAT	TC199118	TC199118|-|homologue to UniRef100_P26574 Cluster: Ribulose bisphosphate carboxylase small chain 1, chloroplast precursor; n=1; Solanum tuberosum|Rep: Ribulose bisphosphate carboxylase small chain 1, chloroplast precursor - Solanum tuberosum (Potato), complete|-|520-537|#|TC199887|-|UniRef100_P26574 Cluster: Ribulose bisphosphate carboxylase small chain 1, chloroplast precursor; n=1; Solanum tuber…	-0.336316	0.889146	-0.369172	0.904428	-1.20661	0.077662	-1.74102	0.0355323	-0.896731	0.0617231	-2.61891	5.1166e-10	-0.253621	0.906267	-0.862843	0.0340257	-1.11506	0.450853	45.04	15.25	107.88	19.23	46.38	52.57	85.89	16.12	56.56	43.12	57.44	55.48	30.59	4.74	12.65	32.12	29.51	60.29	92.86	103.6	77.66	49.99	41.38	59.52	73.54	31.86	23.55	6.32
StET013699	GAACAGAATCATTGGAT	TC199118	TC199118|-|homologue to UniRef100_P26574 Cluster: Ribulose bisphosphate carboxylase small chain 1, chloroplast precursor; n=1; Solanum tuberosum|Rep: Ribulose bisphosphate carboxylase small chain 1, chloroplast precursor - Solanum tuberosum (Potato), complete|-|520-537|#|TC199887|-|UniRef100_P26574 Cluster: Ribulose bisphosphate carboxylase small chain 1, chloroplast precursor; n=1; Solanum tuber…	-0.449831	0.765469	-0.227032	0.975424	-1.25883	0.0335904	-1.71883	0.0355143	-0.790578	0.344038	-2.33778	1.19738e-11	0.0529813	1	-1.49448	0.00120867	-1.43175	0.0978059	26.91	15.25	39.96	12.11	29.95	50.69	48.02	9.67	28.91	20.66	28.3	30.49	23.27	2.37	12.65	18.35	19.37	37.05	63.73	63.4	31.3	36.04	18.11	17.61	32.49	13.57	13.46	10.53
StET015173	GATCAGAATCACTGGAT	TC199118	TC199118|-|homologue to UniRef100_P26574 Cluster: Ribulose bisphosphate carboxylase small chain 1, chloroplast precursor; n=1; Solanum tuberosum|Rep: Ribulose bisphosphate carboxylase small chain 1, chloroplast precursor - Solanum tuberosum (Potato), complete|-|520-537|#|TC199887|-|UniRef100_P26574 Cluster: Ribulose bisphosphate carboxylase small chain 1, chloroplast precursor; n=1; Solanum tuber…	-0.469689	0.7475	-0.603807	0.667677	-1.21746	0.0318748	-1.70522	0.00944643	-0.525471	0.83967	-2.26308	0.00218428	0.0401487	1	-0.89188	0.082035	-0.857195	0.438687	44.64	49.12	71.92	29.19	42.52	69.47	102.51	12.9	40.22	47.61	45.78	71.34	39.9	13.03	27.4	20.19	22.13	50.85	89.22	102.06	71.87	55.81	42.25	57.85	41.05	32.44	16.82	25.28
StET015174	GATCAGAATCAGTGGAT	TC199118	TC199118|-|homologue to UniRef100_P26574 Cluster: Ribulose bisphosphate carboxylase small chain 1, chloroplast precursor; n=1; Solanum tuberosum|Rep: Ribulose bisphosphate carboxylase small chain 1, chloroplast precursor - Solanum tuberosum (Potato), complete|-|520-537|#|TC199887|-|UniRef100_P26574 Cluster: Ribulose bisphosphate carboxylase small chain 1, chloroplast precursor; n=1; Solanum tuber…	-0.25079	0.955949	-0.34563	0.900525	-1.45611	0.0453768	-1.68027	0.017437	-0.51905	0.874882	-1.73773	0.0207313	-0.168719	0.993471	-0.920562	0.174892	-1.09359	0.468378	24.69	11.86	28.77	12.82	18.36	43.18	60.95	8.06	13.83	26.05	27.47	45.73	23.94	2.37	14.75	18.35	16.6	22.52	56.44	61.85	40.57	17.44	26.73	35.21	27.36	14.16	7.57	4.21
StET015194	GATCAGAATCTTTGGAT	TC199118	TC199118|-|homologue to UniRef100_P26574 Cluster: Ribulose bisphosphate carboxylase small chain 1, chloroplast precursor; n=1; Solanum tuberosum|Rep: Ribulose bisphosphate carboxylase small chain 1, chloroplast precursor - Solanum tuberosum (Potato), complete|-|520-537|#|TC199887|-|UniRef100_P26574 Cluster: Ribulose bisphosphate carboxylase small chain 1, chloroplast precursor; n=1; Solanum tuber…	-0.225358	0.970624	-0.100545	1	-1.53566	0.0464015	-1.65571	0.0190295	-0.997634	0.0822809	-2.6738	0.000118922	-0.701222	0.429687	-1.06092	0.0246526	-1.76294	0.0456804	30.02	11.86	47.15	12.82	20.29	30.04	49.87	4.03	13.83	30.54	34.13	37.19	24.6	5.92	16.86	11.93	28.59	31.24	56.44	66.49	42.89	61.62	26.73	36.89	58.15	20.06	8.41	12.64
StET015156	GATCAAAATCATTGGAT	TC199118	TC199118|-|homologue to UniRef100_P26574 Cluster: Ribulose bisphosphate carboxylase small chain 1, chloroplast precursor; n=1; Solanum tuberosum|Rep: Ribulose bisphosphate carboxylase small chain 1, chloroplast precursor - Solanum tuberosum (Potato), complete|-|520-537|#|TC199887|-|UniRef100_P26574 Cluster: Ribulose bisphosphate carboxylase small chain 1, chloroplast precursor; n=1; Solanum tuber…	-0.611767	0.811311	-0.452535	0.912754	-1.36945	0.0341566	-1.65402	0.00843895	-0.535933	0.675294	-1.92049	0.0205687	-0.0275199	1	-1.11385	0.083476	-1.1576	0.46851	8.87	0	12.79	4.98	11.6	18.78	20.32	0	6.28	8.98	13.32	12.8	3.32	0	4.22	3.67	2.77	7.26	27.31	26.29	9.27	6.98	12.07	11.74	8.55	4.72	4.21	0
StET014370	GACCAGAATCATTGGAT	TC199118	TC199118|-|homologue to UniRef100_P26574 Cluster: Ribulose bisphosphate carboxylase small chain 1, chloroplast precursor; n=1; Solanum tuberosum|Rep: Ribulose bisphosphate carboxylase small chain 1, chloroplast precursor - Solanum tuberosum (Potato), complete|-|520-537|#|TC199887|-|UniRef100_P26574 Cluster: Ribulose bisphosphate carboxylase small chain 1, chloroplast precursor; n=1; Solanum tuber…	-0.482678	0.780639	-0.588971	0.75155	-1.26517	0.0302022	-1.64152	0.0341523	-0.796005	0.105527	-2.69972	1.88466e-09	0.0274918	1	-1.09788	0.00356411	-1.06912	0.311087	40.9	23.71	72.72	23.5	52.18	76.98	78.5	11.29	57.82	28.75	49.95	59.14	25.93	2.37	23.19	23.86	38.74	31.24	84.67	94.33	61.44	51.16	41.38	34.37	53.02	27.14	24.39	12.64
StET015236	GATCCGAATCATTGGAT	TC199118	TC199118|-|homologue to UniRef100_P26574 Cluster: Ribulose bisphosphate carboxylase small chain 1, chloroplast precursor; n=1; Solanum tuberosum|Rep: Ribulose bisphosphate carboxylase small chain 1, chloroplast precursor - Solanum tuberosum (Potato), complete|-|520-537|#|TC199887|-|UniRef100_P26574 Cluster: Ribulose bisphosphate carboxylase small chain 1, chloroplast precursor; n=1; Solanum tuber…	-0.479919	0.865095	0.125384	1	-0.982803	0.248772	-1.63713	0.0195317	-1.26434	0.290688	-3.43177	0.000247319	-0.328622	0.825682	-1.45232	0.00150311	-1.78846	0.108786	24.76	15.25	47.95	7.83	11.6	30.04	41.56	0	21.37	17.97	27.47	28.05	13.96	0	14.75	7.34	18.45	26.15	84.67	51.03	34.78	30.23	23.28	26.83	35.91	14.75	10.94	12.64
StET015205	GATCAGTATCATTGGAT	TC199118	TC199118|-|homologue to UniRef100_P26574 Cluster: Ribulose bisphosphate carboxylase small chain 1, chloroplast precursor; n=1; Solanum tuberosum|Rep: Ribulose bisphosphate carboxylase small chain 1, chloroplast precursor - Solanum tuberosum (Potato), complete|-|520-537|#|TC199887|-|UniRef100_P26574 Cluster: Ribulose bisphosphate carboxylase small chain 1, chloroplast precursor; n=1; Solanum tuber…	-0.375822	0.862133	0.00877891	1	-0.808055	0.393057	-1.61171	0.0200371	-1.19833	0.341313	-2.73975	0.00860448	-0.138543	0.977008	-1.48635	0.00634478	-1.6329	0.0994012	49.49	32.18	103.08	22.07	36.72	52.57	79.42	10.48	30.17	35.93	66.59	69.51	32.58	2.37	27.4	14.68	31.36	63.92	154.76	91.23	82.3	49.99	48.28	63.71	37.62	30.09	17.66	29.49
StET022897	TATCAGAATCATTGGAT	TC199118	TC199118|-|homologue to UniRef100_P26574 Cluster: Ribulose bisphosphate carboxylase small chain 1, chloroplast precursor; n=1; Solanum tuberosum|Rep: Ribulose bisphosphate carboxylase small chain 1, chloroplast precursor - Solanum tuberosum (Potato), complete|-|520-537|#|TC199887|-|UniRef100_P26574 Cluster: Ribulose bisphosphate carboxylase small chain 1, chloroplast precursor; n=1; Solanum tuber…	-0.272884	0.967537	-0.719296	0.74717	-0.967231	0.166648	-1.45833	0.0139003	-0.281351	0.946374	-2.18584	0.038632	0.246432	0.967497	-1.23059	0.061045	-0.998749	0.664129	13.44	6.78	51.14	5.7	11.6	5.63	26.78	5.64	13.83	13.48	14.15	19.51	20.61	0	6.32	5.51	10.15	10.9	26.4	23.2	22.02	12.79	5.17	20.12	11.97	10.03	5.05	4.21
StET015184	GATCAGAATCATTGGAC	TC199118	TC199118|-|homologue to UniRef100_P26574 Cluster: Ribulose bisphosphate carboxylase small chain 1, chloroplast precursor; n=1; Solanum tuberosum|Rep: Ribulose bisphosphate carboxylase small chain 1, chloroplast precursor - Solanum tuberosum (Potato), complete|-|520-537|#|TC199887|-|UniRef100_P26574 Cluster: Ribulose bisphosphate carboxylase small chain 1, chloroplast precursor; n=1; Solanum tuber…	-0.478034	0.778808	-0.172087	0.990131	-1.14015	0.116255	-1.44905	0.0443806	-0.962759	0.376399	-2.62178	0.0010493	-0.260948	0.871096	-1.26118	0.0264837	-1.52339	0.0731267	51.64	49.12	100.69	17.8	44.45	46.94	83.12	11.29	66.61	43.12	48.28	49.39	26.6	8.29	29.51	29.37	50.73	61.02	102.87	146.9	78.82	67.43	45.69	41.08	51.31	28.32	22.71	29.49
StET013528	GAAAGAACTTACAATAA	TC199162	TC199162|-|homologue to UniRef100_O49881 Cluster: TSI-1 protein; n=1; Solanum lycopersicum|Rep: TSI-1 protein - Solanum lycopersicum (Tomato) (Lycopersicon esculentum), partial (97%)|-|783-800|#|TC198314|-|pathogenesis related protein 10 [Solanum tuberosum]|-|768-785|#|TC199492|-|similar to UniRef100_Q4KYL1 Cluster: Pathogenesis-related protein 10; n=1; Solanum virginianum|Rep: Pathogenesis-relat…	0.768817	0.863569	0.714771	0.532806	2.67545	0.103375	4.34288	1.38571e-05	2.55758	0.511029	5.02328	2.29428e-13	0.578368	0.81375	0.205468	1	0.783836	1	6.32	0	0	3.56	0	0	0	1.61	0	0	0	1.22	9.31	4.74	4.22	2.75	0	0	4.55	0	0	0	0	0	0	0	12.62	0
StET013543	GAAAGAACTTTCAATAA	TC199162	TC199162|-|homologue to UniRef100_O49881 Cluster: TSI-1 protein; n=1; Solanum lycopersicum|Rep: TSI-1 protein - Solanum lycopersicum (Tomato) (Lycopersicon esculentum), partial (97%)|-|783-800|#|	1.13238	0.814457	-0.125345	1	4.30487	0.0364343	6.88329	2.31884e-06	-0.154597	1	4.4874	0.01529	1.63667	0.439207	0.205468	1	1.77921	0.867424	23.83	0	0	14.24	0	0	0	4.84	0	0	0	0	32.58	0	0	0	1.84	9.44	1.82	0	0	0	0	0	0	9.44	31.96	0
StET015719	GATTCTTACTAGTTGGC	TC199243	TC199243|-|homologue to UniRef100_Q84UU0 Cluster: Photosystem I subunit XI; n=1; Nicotiana attenuata|Rep: Photosystem I subunit XI - Nicotiana attenuata, complete|-|359-376|#|TC212118|-|homologue to UniRef100_Q84UU0 Cluster: Photosystem I subunit XI; n=1; Nicotiana attenuata|Rep: Photosystem I subunit XI - Nicotiana attenuata, partial (98%)|-|427-444|#|	-0.189657	0.947191	-0.103328	1	-1.60229	0.0272367	-2.14418	0.0185458	-1.05229	0.50267	-3.93794	0.000171085	-0.829948	0.36537	-0.147832	1	-0.977954	0.46851	370.32	133.82	597.73	287.68	523.72	281.64	564.27	285.38	535.43	436.6	344.62	362.17	140.97	23.69	105.39	509.34	522.93	171.43	782.02	762.35	1452.45	795.26	383.65	299.29	709.74	377.54	147.2	111.65
StET002551	AATATATAAAGTTGTTA	TC199385	TC199385|-|homologue to UniRef100_Q9SC15 Cluster: Pathogenesis related protein PR-1 precursor; n=1; Solanum tuberosum|Rep: Pathogenesis related protein PR-1 precursor - Solanum tuberosum (Potato), complete|-|720-737|#|TC199907|-|homologue to UniRef100_Q8L688 Cluster: Pathogenesis related protein isoform b1 precursor; n=1; Solanum phureja|Rep: Pathogenesis related protein isoform b1 precursor - So…	-0.552466	0.814457	0.0341756	1	0.217857	0.963764	3.83587	0.00554969	-0.154597	1	4.12844	0.0301401	-0.158269	1	0.205468	1	0.0471989	1	2.93	0	0	0	0	0	0	0	0	0	0	0	0	0	0	0	0	0	0	0	0	0	0	0	0	0	2.52	0
StET000187	AAAACATAAAGTTGTTA	TC199385	TC199385|-|homologue to UniRef100_Q9SC15 Cluster: Pathogenesis related protein PR-1 precursor; n=1; Solanum tuberosum|Rep: Pathogenesis related protein PR-1 precursor - Solanum tuberosum (Potato), complete|-|720-737|#|TC199907|-|homologue to UniRef100_Q8L688 Cluster: Pathogenesis related protein isoform b1 precursor; n=1; Solanum phureja|Rep: Pathogenesis related protein isoform b1 precursor - So…	-0.552466	0.814457	0.449142	0.991171	1.52534	0.353992	4.00077	0.00584039	-0.154597	1	4.51361	0.0109894	-0.158269	1	0.205468	1	0.0471989	1	3.8	0	0	0	0	0	0	0	0	0	0	0	0	0	0	0	0	2.18	0	0	0	0	0	0	0	0	8.41	4.21
StET008335	ATTACATAAAGTTGTTA	TC199385	TC199385|-|homologue to UniRef100_Q9SC15 Cluster: Pathogenesis related protein PR-1 precursor; n=1; Solanum tuberosum|Rep: Pathogenesis related protein PR-1 precursor - Solanum tuberosum (Potato), complete|-|720-737|#|TC199907|-|homologue to UniRef100_Q8L688 Cluster: Pathogenesis related protein isoform b1 precursor; n=1; Solanum phureja|Rep: Pathogenesis related protein isoform b1 precursor - So…	-0.0670716	1	0.0341756	1	1.32201	0.313939	4.03917	0.00362774	0.653393	1	3.64441	0.000799326	-0.158269	1	0.205468	1	0.0471989	1	3.38	0	0	0	0	0	0	0	0	0	0	0	1.33	0	0	0	0	0	0	0	0	0	0	0	0	0	8.41	0
StET002455	AATACAGAAAGTTGTTA	TC199385	TC199385|-|homologue to UniRef100_Q9SC15 Cluster: Pathogenesis related protein PR-1 precursor; n=1; Solanum tuberosum|Rep: Pathogenesis related protein PR-1 precursor - Solanum tuberosum (Potato), complete|-|720-737|#|TC199907|-|homologue to UniRef100_Q8L688 Cluster: Pathogenesis related protein isoform b1 precursor; n=1; Solanum phureja|Rep: Pathogenesis related protein isoform b1 precursor - So…	0.125557	1	0.0341756	1	0.025221	1	4.0696	0.00351627	0.260673	1	3.4057	0.0011	-0.158269	1	0.205468	1	0.0471989	1	3.08	0	0	0	0	0	0	0	0	0	0	0	1.99	0	0	0	0	0	0	0	0	0	0	0	0	0	1.68	0
StET003177	AATTCATAAAGTTGTTA	TC199385	TC199385|-|homologue to UniRef100_Q9SC15 Cluster: Pathogenesis related protein PR-1 precursor; n=1; Solanum tuberosum|Rep: Pathogenesis related protein PR-1 precursor - Solanum tuberosum (Potato), complete|-|720-737|#|TC199907|-|homologue to UniRef100_Q8L688 Cluster: Pathogenesis related protein isoform b1 precursor; n=1; Solanum phureja|Rep: Pathogenesis related protein isoform b1 precursor - So…	0.125557	1	0.619219	0.797767	1.05235	0.403404	4.11206	0.00402152	0.260673	1	3.44693	0.0131497	-0.158269	1	0.205468	1	0.0471989	1	3.48	0	0	0	0	0	0	0	0	0	0	0	1.99	0	0	0	0	0	3.64	0	0	0	0	0	0	0	5.05	0
StET001739	AAGACATAAAGTTGTTA	TC199385	TC199385|-|homologue to UniRef100_Q9SC15 Cluster: Pathogenesis related protein PR-1 precursor; n=1; Solanum tuberosum|Rep: Pathogenesis related protein PR-1 precursor - Solanum tuberosum (Potato), complete|-|720-737|#|TC199907|-|homologue to UniRef100_Q8L688 Cluster: Pathogenesis related protein isoform b1 precursor; n=1; Solanum phureja|Rep: Pathogenesis related protein isoform b1 precursor - So…	-0.0967766	1	-0.188135	1	1.50328	0.322222	4.35919	0.00313399	0.653393	1	5.18489	0.002739	-0.350893	1	0.620402	1	0.269509	1	6.21	0	0	1.42	0	0	0	0	0	0	0	1.22	1.33	0	0	0	0	0	0	0	0	0	0	2.52	0	0	10.09	0
StET002489	AATACCTAAAGTTGTTA	TC199385	TC199385|-|homologue to UniRef100_Q9SC15 Cluster: Pathogenesis related protein PR-1 precursor; n=1; Solanum tuberosum|Rep: Pathogenesis related protein PR-1 precursor - Solanum tuberosum (Potato), complete|-|720-737|#|TC199907|-|homologue to UniRef100_Q8L688 Cluster: Pathogenesis related protein isoform b1 precursor; n=1; Solanum phureja|Rep: Pathogenesis related protein isoform b1 precursor - So…	0.447453	1	0.0341756	1	1.29812	0.383664	4.36709	0.00266954	-0.154597	1	3.8738	0.0293328	-0.158269	1	0.205468	1	0.0471989	1	4.06	0	0	0	0	0	0	0	0	0	0	0	3.32	0	0	0	0	0	0	0	0	0	0	0	0	0	9.25	0
StET002498	AATACTTAAAGTTGTTA	TC199385	TC199385|-|homologue to UniRef100_Q9SC15 Cluster: Pathogenesis related protein PR-1 precursor; n=1; Solanum tuberosum|Rep: Pathogenesis related protein PR-1 precursor - Solanum tuberosum (Potato), complete|-|720-737|#|TC199907|-|homologue to UniRef100_Q8L688 Cluster: Pathogenesis related protein isoform b1 precursor; n=1; Solanum phureja|Rep: Pathogenesis related protein isoform b1 precursor - So…	0.577222	0.947677	0.0341756	1	1.77317	0.300125	4.45027	0.00206749	-0.154597	1	4.25995	0.00595103	-0.158269	1	0.205468	1	0.0471989	1	4.62	0	0	0	0	0	0	0	0	0	0	0	3.99	0	0	0	0	0	0	0	0	0	0	0	0	0	8.41	0
StET002480	AATACATCAAGTTGTTA	TC199385	TC199385|-|homologue to UniRef100_Q9SC15 Cluster: Pathogenesis related protein PR-1 precursor; n=1; Solanum tuberosum|Rep: Pathogenesis related protein PR-1 precursor - Solanum tuberosum (Potato), complete|-|720-737|#|TC199907|-|homologue to UniRef100_Q8L688 Cluster: Pathogenesis related protein isoform b1 precursor; n=1; Solanum phureja|Rep: Pathogenesis related protein isoform b1 precursor - So…	0.125557	1	0.0341756	1	0.921403	0.450503	4.4591	0.00250221	-0.154597	1	4.10272	0.0103582	-0.158269	1	0.205468	1	0.0471989	1	4.22	0	0	0	0	0	0	0	0	0	0	0	1.99	0	0	0	0	0	0	0	0	0	0	0	0	0	5.89	0
StET002471	AATACATAAAGTTGTTC	TC199385	TC199385|-|homologue to UniRef100_Q9SC15 Cluster: Pathogenesis related protein PR-1 precursor; n=1; Solanum tuberosum|Rep: Pathogenesis related protein PR-1 precursor - Solanum tuberosum (Potato), complete|-|720-737|#|TC199907|-|homologue to UniRef100_Q8L688 Cluster: Pathogenesis related protein isoform b1 precursor; n=1; Solanum phureja|Rep: Pathogenesis related protein isoform b1 precursor - So…	0.225084	1	-0.18817	1	1.67845	0.353314	4.47402	0.00201976	0.260673	1	4.32338	0.0107981	0.0640769	1	0.205468	1	0.269545	1	4.78	0	1.6	0	0	0	0	0	0	0	0	1.22	2.66	0	0	0	0	0	0	0	0	0	0	0	0	0	11.78	0
StET022591	TATACATAAAGTTGTTA	TC199385	TC199385|-|homologue to UniRef100_Q9SC15 Cluster: Pathogenesis related protein PR-1 precursor; n=1; Solanum tuberosum|Rep: Pathogenesis related protein PR-1 precursor - Solanum tuberosum (Potato), complete|-|720-737|#|TC199907|-|homologue to UniRef100_Q8L688 Cluster: Pathogenesis related protein isoform b1 precursor; n=1; Solanum phureja|Rep: Pathogenesis related protein isoform b1 precursor - So…	0.825943	0.810915	0.256532	1	1.74924	0.287308	4.50284	0.00215222	-0.154597	1	4.78976	0.00045876	-0.743138	0.91274	0.790336	1	0.0471989	1	7.14	0	0	0	0	0	0	4.03	0	0	0	0	2.66	0	0	0	0	1.45	0	0	0	2.33	0	2.52	0	0	14.3	0
StET002312	AATAAATAAAGTTGTTA	TC199385	TC199385|-|homologue to UniRef100_Q9SC15 Cluster: Pathogenesis related protein PR-1 precursor; n=1; Solanum tuberosum|Rep: Pathogenesis related protein PR-1 precursor - Solanum tuberosum (Potato), complete|-|720-737|#|TC199907|-|homologue to UniRef100_Q8L688 Cluster: Pathogenesis related protein isoform b1 precursor; n=1; Solanum phureja|Rep: Pathogenesis related protein isoform b1 precursor - So…	0.447453	1	0.256595	1	1.04329	0.658526	4.5139	0.00232606	0.582553	1	4.68224	0.000729218	-0.380671	1	0.42787	1	0.0471989	1	5.5	0	0	0	0	0	0	0	0	0	0	0	3.32	0	0	0	0	0	1.82	0	0	2.33	0	0	0	0	10.09	0
StET002468	AATACATAAAGTTGGTA	TC199385	TC199385|-|homologue to UniRef100_Q9SC15 Cluster: Pathogenesis related protein PR-1 precursor; n=1; Solanum tuberosum|Rep: Pathogenesis related protein PR-1 precursor - Solanum tuberosum (Potato), complete|-|720-737|#|TC199907|-|homologue to UniRef100_Q8L688 Cluster: Pathogenesis related protein isoform b1 precursor; n=1; Solanum phureja|Rep: Pathogenesis related protein isoform b1 precursor - So…	0.295466	1	0.256595	1	1.39169	0.372711	4.53263	0.00333368	-0.154597	1	4.61724	0.00230003	-0.573325	1	0.620524	1	0.0471989	1	6.34	0	0	0	0	0	0	0	0	0	0	0	2.66	0	0	0	0	0	1.82	0	0	3.49	0	0	0	1.18	9.25	4.21
StET002479	AATACATATAGTTGTTA	TC199385	TC199385|-|homologue to UniRef100_Q9SC15 Cluster: Pathogenesis related protein PR-1 precursor; n=1; Solanum tuberosum|Rep: Pathogenesis related protein PR-1 precursor - Solanum tuberosum (Potato), complete|-|720-737|#|TC199907|-|homologue to UniRef100_Q8L688 Cluster: Pathogenesis related protein isoform b1 precursor; n=1; Solanum phureja|Rep: Pathogenesis related protein isoform b1 precursor - So…	-0.289579	1	0.0340893	1	1.37659	0.426934	4.62247	0.00284033	0.260533	1	4.47612	0.00102278	-0.15821	1	0.427916	1	0.269707	1	5.99	3.39	0	0	0	0	0	0	0	0	0	0	1.33	2.37	0	0	0	0	0	3.09	0	0	0	0	0	0	10.94	0
StET002452	AATACACAAAGTTGTTA	TC199385	TC199385|-|homologue to UniRef100_Q9SC15 Cluster: Pathogenesis related protein PR-1 precursor; n=1; Solanum tuberosum|Rep: Pathogenesis related protein PR-1 precursor - Solanum tuberosum (Potato), complete|-|720-737|#|TC199907|-|homologue to UniRef100_Q8L688 Cluster: Pathogenesis related protein isoform b1 precursor; n=1; Solanum phureja|Rep: Pathogenesis related protein isoform b1 precursor - So…	-0.0670716	1	0.256595	1	1.05235	0.403404	4.7413	0.00215222	-0.154597	1	4.28243	0.018602	-0.158269	1	0.205468	1	0.0471989	1	5.15	0	0	0	0	0	0	0	0	0	0	0	1.33	0	0	0	0	0	1.82	0	0	0	0	0	0	0	5.05	0
StET002477	AATACATACAGTTGTTA	TC199385	TC199385|-|homologue to UniRef100_Q9SC15 Cluster: Pathogenesis related protein PR-1 precursor; n=1; Solanum tuberosum|Rep: Pathogenesis related protein PR-1 precursor - Solanum tuberosum (Potato), complete|-|720-737|#|TC199907|-|homologue to UniRef100_Q8L688 Cluster: Pathogenesis related protein isoform b1 precursor; n=1; Solanum phureja|Rep: Pathogenesis related protein isoform b1 precursor - So…	0.295466	1	0.0341756	1	1.5575	0.359977	4.76522	0.000776329	-0.154597	1	3.16203	0.00703345	-0.158269	1	0.205468	1	0.0471989	1	4.86	0	0	0	0	0	0	0	0	0	0	0	2.66	0	0	0	0	0	0	0	0	0	0	0	0	0	10.09	0
StET002469	AATACATAAAGTTGTCA	TC199385	TC199385|-|homologue to UniRef100_Q9SC15 Cluster: Pathogenesis related protein PR-1 precursor; n=1; Solanum tuberosum|Rep: Pathogenesis related protein PR-1 precursor - Solanum tuberosum (Potato), complete|-|720-737|#|TC199907|-|homologue to UniRef100_Q8L688 Cluster: Pathogenesis related protein isoform b1 precursor; n=1; Solanum phureja|Rep: Pathogenesis related protein isoform b1 precursor - So…	0.825906	0.810915	0.0341756	1	1.67845	0.353314	4.77167	0.00126885	0.260673	1	4.3546	6.76718e-05	-0.158269	1	0.205468	1	0.0471989	1	5.58	0	0	0	0	0	0	2.42	0	0	0	1.22	3.32	0	0	0	0	0	0	0	0	0	0	0	0	0	11.78	0
StET002481	AATACATGAAGTTGTTA	TC199385	TC199385|-|homologue to UniRef100_Q9SC15 Cluster: Pathogenesis related protein PR-1 precursor; n=1; Solanum tuberosum|Rep: Pathogenesis related protein PR-1 precursor - Solanum tuberosum (Potato), complete|-|720-737|#|TC199907|-|homologue to UniRef100_Q8L688 Cluster: Pathogenesis related protein isoform b1 precursor; n=1; Solanum phureja|Rep: Pathogenesis related protein isoform b1 precursor - So…	0.125564	1	0.449271	1	1.60581	0.339126	4.87615	0.000411171	2.0865	0.62592	4.9698	0.00134839	-0.158269	1	0.205468	1	0.0471989	1	6.49	0	0	0	0	0	0	1.61	0	0	0	0	1.33	3.55	0	0	0	0	0	0	0	0	0	0	0	0	10.94	0
StET002472	AATACATAAAGTTGTTG	TC199385	TC199385|-|homologue to UniRef100_Q9SC15 Cluster: Pathogenesis related protein PR-1 precursor; n=1; Solanum tuberosum|Rep: Pathogenesis related protein PR-1 precursor - Solanum tuberosum (Potato), complete|-|720-737|#|TC199907|-|homologue to UniRef100_Q8L688 Cluster: Pathogenesis related protein isoform b1 precursor; n=1; Solanum phureja|Rep: Pathogenesis related protein isoform b1 precursor - So…	-0.0670716	1	0.0341756	1	1.55145	0.396765	4.88959	0.00139023	-0.154597	1	4.21748	0.00993719	-0.158269	1	0.205468	1	0.0471989	1	5.69	0	0	0	0	0	0	0	0	0	0	0	1.33	0	0	0	0	0	0	0	0	0	0	0	0	0	4.21	0
StET002493	AATACGTAAAGTTGTTA	TC199385	TC199385|-|homologue to UniRef100_Q9SC15 Cluster: Pathogenesis related protein PR-1 precursor; n=1; Solanum tuberosum|Rep: Pathogenesis related protein PR-1 precursor - Solanum tuberosum (Potato), complete|-|720-737|#|TC199907|-|homologue to UniRef100_Q8L688 Cluster: Pathogenesis related protein isoform b1 precursor; n=1; Solanum phureja|Rep: Pathogenesis related protein isoform b1 precursor - So…	0.447453	1	0.771253	0.712659	1.25551	0.493958	4.97282	0.00181783	0.260673	1	5.15472	9.17941e-05	-0.895382	0.726014	0.944597	0.97372	0.0471989	1	10.63	0	0	0	0	0	0	0	0	0	0	0	3.32	3.55	0	0	0	0	2.73	6.19	0	0	0	1.68	0	0	12.62	0
StET002882	AATGCATAAAGTTGTTA	TC199385	TC199385|-|homologue to UniRef100_Q9SC15 Cluster: Pathogenesis related protein PR-1 precursor; n=1; Solanum tuberosum|Rep: Pathogenesis related protein PR-1 precursor - Solanum tuberosum (Potato), complete|-|720-737|#|TC199907|-|homologue to UniRef100_Q8L688 Cluster: Pathogenesis related protein isoform b1 precursor; n=1; Solanum phureja|Rep: Pathogenesis related protein isoform b1 precursor - So…	0.577222	0.947677	0.0341756	1	1.91342	0.295329	5.04737	0.0013892	-0.154597	1	4.1737	0.0179321	-0.158269	1	0.205468	1	0.0471989	1	6.42	0	0	0	0	0	0	0	0	0	0	0	3.99	0	0	0	0	0	0	0	0	0	0	0	0	0	3.36	0
StET002476	AATACATAATGTTGTTA	TC199385	TC199385|-|homologue to UniRef100_Q9SC15 Cluster: Pathogenesis related protein PR-1 precursor; n=1; Solanum tuberosum|Rep: Pathogenesis related protein PR-1 precursor - Solanum tuberosum (Potato), complete|-|720-737|#|TC199907|-|homologue to UniRef100_Q8L688 Cluster: Pathogenesis related protein isoform b1 precursor; n=1; Solanum phureja|Rep: Pathogenesis related protein isoform b1 precursor - So…	-0.0670716	1	0.0341756	1	1.97743	0.165024	5.10767	0.00150734	1.65712	0.616064	4.61724	0.00230003	-0.158269	1	0.205468	1	0.0471989	1	6.94	0	0	0	0	0	0	0	0	0	0	0	1.33	0	0	0	0	0	0	0	0	0	0	0	0	1.18	12.62	0
StET002466	AATACATAAAGTTGATA	TC199385	TC199385|-|homologue to UniRef100_Q9SC15 Cluster: Pathogenesis related protein PR-1 precursor; n=1; Solanum tuberosum|Rep: Pathogenesis related protein PR-1 precursor - Solanum tuberosum (Potato), complete|-|720-737|#|TC199907|-|homologue to UniRef100_Q8L688 Cluster: Pathogenesis related protein isoform b1 precursor; n=1; Solanum phureja|Rep: Pathogenesis related protein isoform b1 precursor - So…	0.295504	1	0.908655	0.712659	1.87464	0.300501	5.1135	0.00159553	2.09764	0.66427	5.54664	4.96798e-06	-0.573325	1	0.620524	1	0.0471989	1	10.05	0	0	0	0	0	0	0	0	1.8	0	0	1.99	0	0	0	0	2.18	3.64	0	0	3.49	0	0	0	0	16.82	0
StET002465	AATACATAAAGTCGTTA	TC199385	TC199385|-|homologue to UniRef100_Q9SC15 Cluster: Pathogenesis related protein PR-1 precursor; n=1; Solanum tuberosum|Rep: Pathogenesis related protein PR-1 precursor - Solanum tuberosum (Potato), complete|-|720-737|#|TC199907|-|homologue to UniRef100_Q8L688 Cluster: Pathogenesis related protein isoform b1 precursor; n=1; Solanum phureja|Rep: Pathogenesis related protein isoform b1 precursor - So…	0.577222	0.947677	0.449209	1	1.84696	0.296352	5.13426	0.00083097	-0.154597	1	4.69812	0.00267068	-0.380671	1	0.42787	1	0.0471989	1	8.09	0	0	0	0	0	0	0	0	0	0	0	3.99	2.37	0	1.84	0	0	0	0	0	2.33	0	0	0	0	8.41	0
StET015051	GATACATAAAGTTGTTA	TC199385	TC199385|-|homologue to UniRef100_Q9SC15 Cluster: Pathogenesis related protein PR-1 precursor; n=1; Solanum tuberosum|Rep: Pathogenesis related protein PR-1 precursor - Solanum tuberosum (Potato), complete|-|720-737|#|TC199907|-|homologue to UniRef100_Q8L688 Cluster: Pathogenesis related protein isoform b1 precursor; n=1; Solanum phureja|Rep: Pathogenesis related protein isoform b1 precursor - So…	0.680268	0.893224	0.449303	1	2.13706	0.15786	5.13557	0.00126885	-0.154597	1	4.94407	7.59171e-05	-0.38061	1	0.427809	1	0.0471989	1	8.36	0	0	0	0	0	0	0	0	0	0	0	4.65	0	4.22	0	1.84	0	0	0	0	0	0	1.68	0	1.18	15.98	0
StET002478	AATACATAGAGTTGTTA	TC199385	TC199385|-|homologue to UniRef100_Q9SC15 Cluster: Pathogenesis related protein PR-1 precursor; n=1; Solanum tuberosum|Rep: Pathogenesis related protein PR-1 precursor - Solanum tuberosum (Potato), complete|-|720-737|#|TC199907|-|homologue to UniRef100_Q8L688 Cluster: Pathogenesis related protein isoform b1 precursor; n=1; Solanum phureja|Rep: Pathogenesis related protein isoform b1 precursor - So…	0.584957	0.945102	0.256595	1	2.16659	0.202291	5.19294	0.00104074	-0.154597	1	5.08316	0.000543281	-0.158269	1	0.205468	1	0.0471989	1	7.74	0	0	0	0	0	0	0	0	0	1.66	0	3.32	0	0	0	0	0	1.82	0	0	0	0	0	0	0	14.3	0
StET029512	TTTAGTGGAAACAAGAA	TC199385	TC199385|-|homologue to UniRef100_Q9SC15 Cluster: Pathogenesis related protein PR-1 precursor; n=1; Solanum tuberosum|Rep: Pathogenesis related protein PR-1 precursor - Solanum tuberosum (Potato), complete|-|699-715|#|TC199907|-|homologue to UniRef100_Q8L688 Cluster: Pathogenesis related protein isoform b1 precursor; n=1; Solanum phureja|Rep: Pathogenesis related protein isoform b1 precursor - So…	2.02977	0.371113	1.78487	0.350105	1.97048	0.4249	5.21718	0.00120572	4.41821	0.196855	7.15741	0.000158358	-2.47112	0.291439	2.70724	0.864107	0.269545	1	45.74	0	1.6	0	0	0	0	11.29	0	0	0	1.83	11.97	10.66	0	0	0	0	9.1	0	0	31.39	5.17	0	0	0	74.02	23.17
StET002473	AATACATAACGTTGTTA	TC199385	TC199385|-|homologue to UniRef100_Q9SC15 Cluster: Pathogenesis related protein PR-1 precursor; n=1; Solanum tuberosum|Rep: Pathogenesis related protein PR-1 precursor - Solanum tuberosum (Potato), complete|-|720-737|#|TC199907|-|homologue to UniRef100_Q8L688 Cluster: Pathogenesis related protein isoform b1 precursor; n=1; Solanum phureja|Rep: Pathogenesis related protein isoform b1 precursor - So…	-0.0670716	1	0.619223	0.797767	1.59693	0.335821	5.25451	0.00135916	-0.476257	1	3.95817	0.00246079	-0.380671	1	-0.30892	1	-0.689591	0.913921	8.44	0	0	0	0	0	0	0	0	0	0	0	1.33	3.55	0	0	0	0	1.82	0	0	2.33	0	0	0	0	11.78	0
StET002467	AATACATAAAGTTGCTA	TC199385	TC199385|-|homologue to UniRef100_Q9SC15 Cluster: Pathogenesis related protein PR-1 precursor; n=1; Solanum tuberosum|Rep: Pathogenesis related protein PR-1 precursor - Solanum tuberosum (Potato), complete|-|720-737|#|TC199907|-|homologue to UniRef100_Q8L688 Cluster: Pathogenesis related protein isoform b1 precursor; n=1; Solanum phureja|Rep: Pathogenesis related protein isoform b1 precursor - So…	1.36398	0.590206	1.03235	0.583445	1.67778	0.287997	5.3693	0.00104131	1.42889	0.685037	5.92744	0.0007746	-1.03265	0.725669	1.07985	0.925555	0.0471989	1	15.21	0	0	0	0	0	0	2.42	0	0	1.66	0	7.98	0	0	0	0	1.45	5.46	3.09	0	2.33	0	3.35	0	0	21.87	4.21
StET002461	AATACATAAAGATGTTA	TC199385	TC199385|-|homologue to UniRef100_Q9SC15 Cluster: Pathogenesis related protein PR-1 precursor; n=1; Solanum tuberosum|Rep: Pathogenesis related protein PR-1 precursor - Solanum tuberosum (Potato), complete|-|720-737|#|TC199907|-|homologue to UniRef100_Q8L688 Cluster: Pathogenesis related protein isoform b1 precursor; n=1; Solanum phureja|Rep: Pathogenesis related protein isoform b1 precursor - So…	1.78922	0.482098	1.18535	0.548846	1.96037	0.343894	5.47217	0.00172506	2.80663	0.186844	7.14943	4.6132e-07	-1.37267	0.472481	1.6355	0.852266	0.269509	1	27.46	0	0	1.42	0	0	0	3.22	0	0	0	1.83	14.63	2.37	4.22	0	0	0	7.28	9.28	0	0	0	4.19	3.42	0	38.69	0
StET002474	AATACATAAGGTTGTTA	TC199385	TC199385|-|homologue to UniRef100_Q9SC15 Cluster: Pathogenesis related protein PR-1 precursor; n=1; Solanum tuberosum|Rep: Pathogenesis related protein PR-1 precursor - Solanum tuberosum (Potato), complete|-|720-737|#|TC199907|-|homologue to UniRef100_Q8L688 Cluster: Pathogenesis related protein isoform b1 precursor; n=1; Solanum phureja|Rep: Pathogenesis related protein isoform b1 precursor - So…	0.447491	1	0.619223	0.797767	2.33339	0.17536	5.52207	0.000795271	0.260533	1	5.09251	2.69662e-07	-0.158269	1	0.205468	1	0.0471989	1	9.31	0	0	0	0	0	0	0	0	1.8	0	0	2.66	3.55	0	0	0	0	1.82	0	0	0	0	0	0	1.18	18.51	0
StET002462	AATACATAAAGCTGTTA	TC199385	TC199385|-|homologue to UniRef100_Q9SC15 Cluster: Pathogenesis related protein PR-1 precursor; n=1; Solanum tuberosum|Rep: Pathogenesis related protein PR-1 precursor - Solanum tuberosum (Potato), complete|-|720-737|#|TC199907|-|homologue to UniRef100_Q8L688 Cluster: Pathogenesis related protein isoform b1 precursor; n=1; Solanum phureja|Rep: Pathogenesis related protein isoform b1 precursor - So…	2.07188	0.465593	1.57055	0.426439	2.5754	0.14465	5.61967	0.000372423	0.845608	0.744855	6.15626	4.92926e-06	-1.49553	0.439956	0.850191	0.936519	-0.689591	0.913921	27.72	0	0	0	0	0	0	7.26	0	0	1.66	0	13.3	0	4.22	0	0	0	10.01	9.28	0	4.65	0	1.68	0	2.95	39.53	4.21
StET005803	AGTACATAAAGTTGTTA	TC199385	TC199385|-|homologue to UniRef100_Q9SC15 Cluster: Pathogenesis related protein PR-1 precursor; n=1; Solanum tuberosum|Rep: Pathogenesis related protein PR-1 precursor - Solanum tuberosum (Potato), complete|-|720-737|#|TC199907|-|homologue to UniRef100_Q8L688 Cluster: Pathogenesis related protein isoform b1 precursor; n=1; Solanum phureja|Rep: Pathogenesis related protein isoform b1 precursor - So…	0.125557	1	1.03422	0.61733	2.01173	0.240929	5.64116	0.000116668	-0.154597	1	4.81517	3.57571e-10	-0.158269	1	0.205468	1	0.0471989	1	9.51	0	0	0	0	0	0	0	0	0	0	0	1.99	2.37	0	0	2.77	0	3.64	0	0	0	0	0	0	1.18	9.25	0
StET002463	AATACATAAAGGTGTTA	TC199385	TC199385|-|homologue to UniRef100_Q9SC15 Cluster: Pathogenesis related protein PR-1 precursor; n=1; Solanum tuberosum|Rep: Pathogenesis related protein PR-1 precursor - Solanum tuberosum (Potato), complete|-|720-737|#|TC199907|-|homologue to UniRef100_Q8L688 Cluster: Pathogenesis related protein isoform b1 precursor; n=1; Solanum phureja|Rep: Pathogenesis related protein isoform b1 precursor - So…	0.969899	0.752705	0.619159	0.797767	2.44381	0.145639	5.89734	0.000337267	1.47534	0.686238	6.33525	4.89205e-06	-0.743077	0.91274	0.790275	1	0.0471989	1	17.82	0	0	0	0	0	0	0	0	0	0	1.22	5.98	0	0	1.84	0	0	2.73	0	0	0	0	3.35	0	0	29.44	0
StET002470	AATACATAAAGTTGTTA	TC199385	TC199385|-|homologue to UniRef100_Q9SC15 Cluster: Pathogenesis related protein PR-1 precursor; n=1; Solanum tuberosum|Rep: Pathogenesis related protein PR-1 precursor - Solanum tuberosum (Potato), complete|-|720-737|#|TC199907|-|homologue to UniRef100_Q8L688 Cluster: Pathogenesis related protein isoform b1 precursor; n=1; Solanum phureja|Rep: Pathogenesis related protein isoform b1 precursor - So…	2.14603	0.474806	1.77226	0.393717	3.17861	0.194121	6.36726	0.0062374	3.2064	0.399851	7.80016	0.00158955	-1.42964	0.701762	2.58984	1	1.16041	1	1908.24	40.65	4	170.9	0	78.86	7.39	291.02	15.08	76.36	109.88	57.31	690.89	278.4	212.89	53.23	132.81	37.05	294.96	371.12	0	295.32	16.38	169.34	0	100.28	3444.53	313.89
StET018394	GTATAGTGTCTTACGTT	TC199385	TC199385|-|homologue to UniRef100_Q9SC15 Cluster: Pathogenesis related protein PR-1 precursor; n=1; Solanum tuberosum|Rep: Pathogenesis related protein PR-1 precursor - Solanum tuberosum (Potato), complete|-|663-680|#|TC220354|-|homologue to UniRef100_Q8L687 Cluster: Pathogenesis related protein isoform b2 precursor; n=1; Solanum phureja|Rep: Pathogenesis related protein isoform b2 precursor - So…	1.72926	0.523962	1.53552	0.48896	3.95422	0.111311	6.94409	0.00121169	-0.154597	1	7.33914	1.07094e-11	-1.36718	0.540197	1.39548	0.934462	0.0471989	1	53.98	0	0	0	0	0	0	0	0	13.48	0	0	3.99	0	0	0	0	0	10.92	0	0	0	0	8.38	0	0	128.7	0
StET001296	AACATATGGTACGTGGA	TC199385	TC199385|-|homologue to UniRef100_Q9SC15 Cluster: Pathogenesis related protein PR-1 precursor; n=1; Solanum tuberosum|Rep: Pathogenesis related protein PR-1 precursor - Solanum tuberosum (Potato), complete|-|642-658|#|TC199907|-|homologue to UniRef100_Q8L688 Cluster: Pathogenesis related protein isoform b1 precursor; n=1; Solanum phureja|Rep: Pathogenesis related protein isoform b1 precursor - So…	1.85344	0.556743	1.38965	0.59777	5.46421	0.0256886	8.3161	1.76329e-05	2.91756	0.52588	6.26618	1.83174e-05	1.21454	0.529465	0.205468	1	1.36315	0.897879	61.36	0	0	8.54	0	0	0	7.26	0	4.49	0	0	35.24	9.48	0	0	0	0	21.85	0	0	0	0	0	0	0	111.87	16.85
StET010217	CAGCAAAGACCAAGAAC	TC199524	TC199524|-|homologue to UniRef100_Q672Q6 Cluster: Photosystem II oxygen-evolving complex protein 3 precursor; n=1; Solanum lycopersicum|Rep: Photosystem II oxygen-evolving complex protein 3 precursor - Solanum lycopersicum (Tomato) (Lycopersicon esculentum), complete|-|680-697|#|TC205044|-|homologue to UniRef100_Q672Q6 Cluster: Photosystem II oxygen-evolving complex protein 3 precursor; n=1; Sola…	-0.291304	0.814457	-0.807817	0.253276	-1.05392	0.0671494	-1.54832	0.0102843	-0.725429	0.479307	-1.54757	1.21302e-06	-0.13454	0.948536	0.26199	0.909566	0.127718	1	1254.44	1697.28	3126.1	1296.67	2550	698.46	1706.65	1265.67	1787.28	1923.39	1916.23	1276.12	720.81	398.06	1134	1191.22	1320.71	890.59	1175.3	1956.12	2529.33	2081.17	1386.33	1375.71	2708.98	1443.51	541.7	882.69
StET027318	TTATAAGATTTATCTTT	TC199598	TC199598|-|UniRef100_P32111 Cluster: Probable glutathione S-transferase; n=1; Solanum tuberosum|Rep: Probable glutathione S-transferase - Solanum tuberosum (Potato), partial (93%)|-|881-898|#|	1.73328	0.565091	1.52909	0.418145	2.7129	0.0343797	3.21189	0.00102415	2.70293	0.612483	3.96163	0.0485748	-0.505898	0.88737	0.466422	1	-0.0388167	0.990502	300.36	6.78	68.72	194.39	36.72	43.18	4.62	402.27	91.75	7.19	48.28	18.9	531.96	477.43	48.48	39.46	43.35	226.64	138.38	43.3	44.05	145.33	22.42	206.23	30.78	56.63	978.26	457.14
StET020449	TAACATTGTACTGTGTT	TC199617	TC199617|-|similar to UniRef100_A7P5V0 Cluster: Chromosome chr4 scaffold_6, whole genome shotgun sequence; n=2; Vitis vinifera|Rep: Chromosome chr4 scaffold_6, whole genome shotgun sequence - Vitis vinifera (Grape), partial (78%)|-|765-782|#|	-1.01885	0.27028	-1.61821	0.130471	-1.09411	0.417557	-2.88755	0.00104635	-0.0238293	1	-2.76949	1.65574e-07	-0.215911	0.932419	0.0809926	1	-0.130055	1	27.56	18.63	44.75	27.06	101.46	52.57	28.63	14.51	18.85	27.85	13.32	20.73	32.58	15.4	0	9.18	12.91	31.96	9.1	78.86	31.3	22.09	50	34.37	95.77	27.14	58.88	0
StET024366	TCCTCTTCTGTGATGGA	TC199648	TC199648|-|UniRef100_Q07511 Cluster: Formate dehydrogenase, mitochondrial precursor; n=1; Solanum tuberosum|Rep: Formate dehydrogenase, mitochondrial precursor - Solanum tuberosum (Potato), partial (62%)|-|875-892|#|	0.941249	0.79233	1.87498	0.311559	3.21623	0.00612306	3.18075	4.98323e-05	2.07672	0.406337	3.1279	2.12947e-05	1.73976	0.384669	-0.513808	0.924953	1.22664	0.899197	241.64	91.47	31.96	539.03	33.82	43.18	17.55	270.06	235.04	86.24	54.94	27.44	675.59	1279.48	796.75	138.58	233.34	327.61	51.89	51.03	0	52.32	56.9	32.7	27.36	60.76	508.9	606.71
StET021179	TAATTTATACATTATAA	TC199650	TC199650|-|homologue to UniRef100_Q40143 Cluster: Cysteine proteinase 3 precursor; n=1; Solanum lycopersicum|Rep: Cysteine proteinase 3 precursor - Solanum lycopersicum (Tomato) (Lycopersicon esculentum), partial (43%)|-|773-790|#|TC204070|-|homologue to UniRef100_Q40143 Cluster: Cysteine proteinase 3 precursor; n=1; Solanum lycopersicum|Rep: Cysteine proteinase 3 precursor - Solanum lycopersicum…	1.06071	0.460084	1.58641	0.14688	0.789201	0.0508426	1.56751	7.094e-05	1.49979	2.07102e-08	2.22814	8.32476e-22	0.224707	0.951045	0.508642	0.633369	0.732915	0.892826	1243.1	1485.54	103.88	1136.46	664.8	208.41	788.68	3102.09	1128.68	1094.2	1591.58	1158.44	916.31	2599.23	2076.2	4483.12	976.7	1449.93	1523.97	516.48	595.82	652.25	731.1	351.26	839.72	1224.65	718.35	1006.98
StET027651	TTATTTATACATTATAA	TC199650	TC199650|-|homologue to UniRef100_Q40143 Cluster: Cysteine proteinase 3 precursor; n=1; Solanum lycopersicum|Rep: Cysteine proteinase 3 precursor - Solanum lycopersicum (Tomato) (Lycopersicon esculentum), partial (43%)|-|773-790|#|TC204070|-|homologue to UniRef100_Q40143 Cluster: Cysteine proteinase 3 precursor; n=1; Solanum lycopersicum|Rep: Cysteine proteinase 3 precursor - Solanum lycopersicum…	0.653331	0.823751	1.15269	0.418145	0.467651	0.808196	1.60771	0.0233417	1.71939	0.305724	2.60864	0.00280346	-0.157985	1	0.526944	1	0.368959	1	4.1	3.39	1.6	2.85	0	0	4.62	2.42	0	0	7.49	5.49	4.65	3.55	0	12.85	1.84	5.08	6.37	0	0	3.49	4.31	3.35	0	5.31	0	0
StET021175	TAATTTATACACTATAA	TC199650	TC199650|-|homologue to UniRef100_Q40143 Cluster: Cysteine proteinase 3 precursor; n=1; Solanum lycopersicum|Rep: Cysteine proteinase 3 precursor - Solanum lycopersicum (Tomato) (Lycopersicon esculentum), partial (43%)|-|773-790|#|TC204070|-|homologue to UniRef100_Q40143 Cluster: Cysteine proteinase 3 precursor; n=1; Solanum lycopersicum|Rep: Cysteine proteinase 3 precursor - Solanum lycopersicum…	0.787376	0.605201	1.41201	0.217445	1.2443	0.252293	1.89541	0.0136231	0.280864	1	1.82866	0.039796	0.934814	0.63809	-1.08364	0.706976	-0.0842624	1	4.88	6.78	0	4.27	6.76	0	0	10.48	3.77	4.49	3.33	5.49	5.98	11.85	4.22	13.77	1.84	11.62	8.19	3.09	0	0	0	0	5.13	5.31	1.68	6.32
StET001080	AAATTTATACATTATAA	TC199650	TC199650|-|homologue to UniRef100_Q40143 Cluster: Cysteine proteinase 3 precursor; n=1; Solanum lycopersicum|Rep: Cysteine proteinase 3 precursor - Solanum lycopersicum (Tomato) (Lycopersicon esculentum), partial (43%)|-|773-790|#|TC204070|-|homologue to UniRef100_Q40143 Cluster: Cysteine proteinase 3 precursor; n=1; Solanum lycopersicum|Rep: Cysteine proteinase 3 precursor - Solanum lycopersicum…	0.592151	0.785494	1.57411	0.169279	0.953956	0.372796	1.90057	0.0123004	1.71949	0.465051	4.20583	3.67577e-05	0.372198	0.940696	0.79034	1	1.16254	0.879072	3.41	0	0	2.85	1.93	0	3.69	4.84	0	1.8	6.66	1.83	2.66	4.74	0	11.01	3.69	11.62	2.73	0	2.32	0	2.59	0	0	5.9	0	0
StET021189	TAATTTATACTTTATAA	TC199650	TC199650|-|homologue to UniRef100_Q40143 Cluster: Cysteine proteinase 3 precursor; n=1; Solanum lycopersicum|Rep: Cysteine proteinase 3 precursor - Solanum lycopersicum (Tomato) (Lycopersicon esculentum), partial (43%)|-|773-790|#|TC204070|-|homologue to UniRef100_Q40143 Cluster: Cysteine proteinase 3 precursor; n=1; Solanum lycopersicum|Rep: Cysteine proteinase 3 precursor - Solanum lycopersicum…	0.881183	0.572448	1.33059	0.280066	1.15603	0.213556	1.93782	0.00464898	0.468089	0.723859	1.75715	0.012244	0.479324	0.784348	-1.32438	0.324302	-0.840824	0.757771	4.04	5.08	1.6	2.14	0	0	3.69	4.03	5.03	1.8	2.5	7.32	3.99	8.29	0	5.51	0	8.72	8.19	3.09	0	0	2.59	0	0	4.13	3.36	4.21
StET020531	TAACTTATACATTATAA	TC199650	TC199650|-|homologue to UniRef100_Q40143 Cluster: Cysteine proteinase 3 precursor; n=1; Solanum lycopersicum|Rep: Cysteine proteinase 3 precursor - Solanum lycopersicum (Tomato) (Lycopersicon esculentum), partial (43%)|-|773-790|#|TC204070|-|homologue to UniRef100_Q40143 Cluster: Cysteine proteinase 3 precursor; n=1; Solanum lycopersicum|Rep: Cysteine proteinase 3 precursor - Solanum lycopersicum…	0.495142	0.856808	1.26072	0.431435	1.02546	0.257889	1.97189	0.00130149	1.68037	0.217041	2.8777	0.0176541	0.911983	0.571654	-0.431896	0.982383	0.470354	0.996357	4.5	0	0	5.7	1.93	0	5.54	8.87	0	2.7	3.33	5.49	3.32	8.29	8.43	20.19	0	6.54	0	0	2.32	0	0	2.52	0	2.36	2.52	0
StET018389	GTATAGTGGCTTAAGTT	TC199907	TC199907|-|homologue to UniRef100_Q8L688 Cluster: Pathogenesis related protein isoform b1 precursor; n=1; Solanum phureja|Rep: Pathogenesis related protein isoform b1 precursor - Solanum phureja, complete|-|654-671|#|TC201898|-|UniRef100_Q8L688 Cluster: Pathogenesis related protein isoform b1 precursor; n=1; Solanum phureja|Rep: Pathogenesis related protein isoform b1 precursor - Solanum phureja,…	2.60874	0.372256	0.0341756	1	1.70559	0.537531	5.38599	0.0195317	2.47502	0.63639	5.42475	9.85905e-06	-3.99747	0.0225826	2.38131	0.625983	-1.72901	0.381457	108.11	0	0	0	0	0	0	0	0	0	0	7.32	23.94	0	0	0	0	0	0	40.2	0	31.39	14.66	16.77	0	0	125.33	0
StET018390	GTATAGTGGCTTACGTT	TC199907	TC199907|-|homologue to UniRef100_Q8L688 Cluster: Pathogenesis related protein isoform b1 precursor; n=1; Solanum phureja|Rep: Pathogenesis related protein isoform b1 precursor - Solanum phureja, complete|-|654-671|#|TC201898|-|UniRef100_Q8L688 Cluster: Pathogenesis related protein isoform b1 precursor; n=1; Solanum phureja|Rep: Pathogenesis related protein isoform b1 precursor - Solanum phureja,…	0.448268	0.979053	-0.369268	0.974036	2.7692	0.171962	5.82213	0.00242697	2.91133	0.418884	7.8994	1.01795e-42	-0.621546	0.820613	4.05853	0.0178136	3.37635	0.525194	153.21	0	6.39	40.59	11.6	3.76	0	36.28	0	0	0	1.22	41.89	17.77	0	15.6	0	2.91	10.01	10.82	13.91	25.58	18.97	28.5	0	20.65	280.95	33.71
StET011880	CTACGTTGATTGTTGTA	TC199973	TC199973|-|similar to UniRef100_Q2VT54 Cluster: DC1.2-like; n=1; Capsicum annuum|Rep: DC1.2-like - Capsicum annuum (Bell pepper), partial (96%)|-|812-829|#|	-0.0701185	1	0.243767	0.976877	2.30908	0.0019675	1.83035	0.00907765	1.0201	0.821922	1.60851	0.0395779	0.995479	0.618221	-1.33397	0.249082	-0.247555	0.995587	5.48	8.47	0	11.39	1.93	0	0	1.61	3.77	0	7.49	1.83	7.31	3.55	6.32	8.26	0	2.91	7.28	4.64	0	0	3.45	0	0	8.26	19.35	4.21
StET019874	GTTTGTTTAATATTTCA	TC200007	TC200007|-|similar to UniRef100_A7NSJ0 Cluster: Chromosome chr18 scaffold_1, whole genome shotgun sequence; n=2; Vitis vinifera|Rep: Chromosome chr18 scaffold_1, whole genome shotgun sequence - Vitis vinifera (Grape), partial (56%)|-|2781-2798|#|	-1.17815	0.656377	0.186584	1	3.01774	0.219998	4.78197	0.00778987	4.08379	0.543573	7.02707	3.95234e-14	-0.284933	1	1.84403	0.924222	1.58689	0.867424	24.29	0	0	11.39	0	0	0	0	0	0	0	0	3.32	15.4	0	0	0	1.45	0	0	0	0	0	14.25	0	0	33.65	0
StET005812	AGTACTTTTTATTTGAA	TC200007	TC200007|-|similar to UniRef100_A7NSJ0 Cluster: Chromosome chr18 scaffold_1, whole genome shotgun sequence; n=2; Vitis vinifera|Rep: Chromosome chr18 scaffold_1, whole genome shotgun sequence - Vitis vinifera (Grape), partial (56%)|-|2794-2810|#|	0.296486	1	0.721571	0.82761	5.7098	0.0221718	7.36461	2.39165e-10	6.01178	1	8.15203	4.3663e-10	1.81426	0.294713	0.205468	1	1.96243	0.713886	50.56	0	6.39	10.68	0	0	0	0	0	0	0	0	20.61	30.8	0	0	0	3.63	0	0	0	0	0	0	0	0	152.25	21.07
StET011214	CCGAAGAATAAGGGAAA	TC200038	TC200038|-|homologue to UniRef100_A7NVA8 Cluster: Chromosome chr18 scaffold_1, whole genome shotgun sequence; n=1; Vitis vinifera|Rep: Chromosome chr18 scaffold_1, whole genome shotgun sequence - Vitis vinifera (Grape), complete|-|98-115|#|TC226504|-|homologue to UniRef100_A7NVA8 Cluster: Chromosome chr18 scaffold_1, whole genome shotgun sequence; n=1; Vitis vinifera|Rep: Chromosome chr18 scaffol…	0.382928	0.812255	0.672119	0.363829	1.33936	0.0179793	1.10367	0.0207709	1.5734	0.399851	2.08592	2.9072e-08	0.371961	0.796434	1.11687	0.355506	1.48903	0.15597	211.37	259.17	175	293.37	56.04	123.92	106.2	330.52	364.49	248.85	144.01	101.82	128.34	351.86	364.65	292.76	291.44	115.5	208.48	145.36	55.64	258.11	156.05	62.88	104.32	396.42	250.66	337.06
StET020507	TAACTCAGGTTACTAGC	TC200579	TC200579|-|weakly similar to UniRef100_A7QVC4 Cluster: Chromosome chr2 scaffold_187, whole genome shotgun sequence; n=1; Vitis vinifera|Rep: Chromosome chr2 scaffold_187, whole genome shotgun sequence - Vitis vinifera (Grape), partial (83%)|-|538-555|#|	-0.889981	0.814457	-1.41522	0.469822	-1.21693	0.513543	-3.86196	0.0281617	-4.63213	0.00014158	-4.75654	0.00502963	-1.18264	0.687991	-0.291883	0.947866	-1.48637	0.445428	20.67	44.04	23.97	23.5	0	39.43	11.08	0	0	26.05	25.8	0	19.95	10.66	0	11.93	28.59	0	0	95.87	0	0	94.84	115.69	10.26	22.42	33.65	25.28
StET029635	TTTATTTATTTTGCAAG	TC200902	TC200902|-|weakly similar to UniRef100_Q3S477 Cluster: Kunitz-type protease inhibitor; n=1; Solanum tuberosum|Rep: Kunitz-type protease inhibitor - Solanum tuberosum (Potato), partial (79%)|-|733-749|#|DN590562|-|NA|-|229-245|#|AM907098|-|NA|-|233-249|#|	1.18516	0.733246	4.01234	0.108262	3.20593	0.101569	4.35126	0.00979075	-0.154597	1	5.33604	0.0177278	-0.158269	1	0.205468	1	0.0471989	1	8.89	0	0	0	0	0	0	0	0	0	0	0	8.64	78.19	27.4	0	0	5.08	0	0	0	0	0	0	0	0	28.6	31.6
StET029781	TTTCCTTATGCAGATGG	TC200958	TC200958|-|similar to UniRef100_A7PPF0 Cluster: Chromosome chr8 scaffold_23, whole genome shotgun sequence; n=2; Vitis vinifera|Rep: Chromosome chr8 scaffold_23, whole genome shotgun sequence - Vitis vinifera (Grape), partial (85%)|-|1050-1067|#|	-1.69533	0.487425	-0.533659	0.866366	-3.5974	0.0421489	-3.23489	0.0383773	-1.61418	0.672144	-2.99881	0.00626058	-0.988084	0.735316	-0.059081	1	-1.02709	0.694242	4.26	0	6.39	0	23.19	0	5.54	0	0	0	0	0	6.65	0	0	0	9.22	7.99	3.64	35.57	34.78	0	0	9.22	0	0	0	0
StET001666	AAGAAATTAAAACAATC	TC201023	TC201023|-|homologue to UniRef100_Q9XFL2 Cluster: Secretory peroxidase; n=1; Nicotiana tabacum|Rep: Secretory peroxidase - Nicotiana tabacum (Common tobacco), partial (79%)|-|1125-1141|#|TC201506|-|homologue to UniRef100_Q9XFL2 Cluster: Secretory peroxidase; n=1; Nicotiana tabacum|Rep: Secretory peroxidase - Nicotiana tabacum (Common tobacco), partial (41%)|-|709-725|#|CK862552|-|homologue to Uni…	-1.66287	0.511053	-1.75022	0.350481	-2.17301	0.24487	-3.94453	0.0136147	-0.0533999	1	-1.45908	0.0118596	-0.781829	0.823996	-0.226099	0.979742	-1.0054	0.72801	8.62	0	12.79	0	16.43	11.27	27.71	12.9	0	1.8	0	0	5.32	5.92	0	0	0	9.44	0	0	90.42	0	20.69	10.06	6.84	8.26	0	0
StET030820	TTTTTTGCGTTTTGTTC	TC201192	TC201192|-|UniRef100_P10647 Cluster: Ribulose bisphosphate carboxylase small chain C, chloroplast precursor; n=1; Solanum tuberosum|Rep: Ribulose bisphosphate carboxylase small chain C, chloroplast precursor - Solanum tuberosum (Potato), complete|-|640-657|#|TC216042|-|homologue to UniRef100_P10647 Cluster: Ribulose bisphosphate carboxylase small chain C, chloroplast precursor; n=1; Solanum tuber…	-0.011687	1	-1.43356	0.124365	-1.22688	0.308094	-2.45579	0.0287963	-0.687281	0.644838	-2.84175	0.029304	-0.659742	0.702665	-0.373224	0.946357	-1.03745	0.104601	4.1	3.39	7.99	2.14	7.73	3.76	7.39	0	0	2.7	8.32	11.58	5.32	0	0	0	1.84	4.36	0	0	25.5	4.65	5.17	11.74	3.42	7.08	0	0
StET030821	TTTTTTGCGTTTTTTAC	TC201192	TC201192|-|UniRef100_P10647 Cluster: Ribulose bisphosphate carboxylase small chain C, chloroplast precursor; n=1; Solanum tuberosum|Rep: Ribulose bisphosphate carboxylase small chain C, chloroplast precursor - Solanum tuberosum (Potato), complete|-|640-657|#|TC216042|-|homologue to UniRef100_P10647 Cluster: Ribulose bisphosphate carboxylase small chain C, chloroplast precursor; n=1; Solanum tuber…	-0.48068	0.863599	-0.700317	0.695124	-1.56697	0.105936	-2.42381	0.00565026	-0.589055	0.897248	-2.50422	0.0370679	-0.789634	0.452201	-0.622784	0.837733	-1.4084	0.0411572	11.39	6.78	11.19	7.83	16.43	15.02	17.55	0	0	8.09	8.32	24.39	6.65	0	10.54	0	3.69	21.07	5.46	12.37	17.39	8.14	23.28	22.64	44.47	7.67	2.52	16.85
StET009248	ATTTTTGCGTTTTGTAC	TC201192	TC201192|-|UniRef100_P10647 Cluster: Ribulose bisphosphate carboxylase small chain C, chloroplast precursor; n=1; Solanum tuberosum|Rep: Ribulose bisphosphate carboxylase small chain C, chloroplast precursor - Solanum tuberosum (Potato), complete|-|640-657|#|TC216042|-|homologue to UniRef100_P10647 Cluster: Ribulose bisphosphate carboxylase small chain C, chloroplast precursor; n=1; Solanum tuber…	-0.737531	0.609582	-0.941703	0.421245	-1.69126	0.0689262	-2.0684	0.00195484	-0.831618	0.636242	-2.41399	0.0215699	-0.212686	1	-1.12676	0.0234819	-1.39832	0.100777	3.27	0	6.39	2.14	3.87	5.63	9.24	2.42	0	1.8	2.5	4.88	3.32	0	0	0	2.77	3.63	3.64	6.19	9.27	3.49	6.9	5.87	0	0	0	0
StET030806	TTTTTTGCGTTCTGTAC	TC201192	TC201192|-|UniRef100_P10647 Cluster: Ribulose bisphosphate carboxylase small chain C, chloroplast precursor; n=1; Solanum tuberosum|Rep: Ribulose bisphosphate carboxylase small chain C, chloroplast precursor - Solanum tuberosum (Potato), complete|-|640-657|#|TC216042|-|homologue to UniRef100_P10647 Cluster: Ribulose bisphosphate carboxylase small chain C, chloroplast precursor; n=1; Solanum tuber…	-0.606443	0.678125	-1.15129	0.405325	-1.93374	0.000681254	-1.82725	0.0140708	-0.484619	0.954911	-2.45753	0.016248	-0.118795	0.978486	-0.998444	0.124318	-1.12902	0.357625	7.2	0	18.38	4.98	10.63	11.27	12.93	3.22	7.54	5.39	10.82	7.32	5.32	0	0	0	5.53	10.17	4.55	20.1	16.23	6.98	11.21	7.55	6.84	4.72	0	0
StET019971	GTTTTTGCGTTTTGTAC	TC201192	TC201192|-|UniRef100_P10647 Cluster: Ribulose bisphosphate carboxylase small chain C, chloroplast precursor; n=1; Solanum tuberosum|Rep: Ribulose bisphosphate carboxylase small chain C, chloroplast precursor - Solanum tuberosum (Potato), complete|-|640-657|#|TC216042|-|homologue to UniRef100_P10647 Cluster: Ribulose bisphosphate carboxylase small chain C, chloroplast precursor; n=1; Solanum tuber…	-0.383554	0.862133	-1.11189	0.308463	-1.78379	1.58032e-07	-1.78646	0.00251773	-0.825934	0.846842	-2.84181	0.00540926	-0.135421	0.94792	-0.800529	0.164428	-0.88447	0.47665	10.15	13.55	19.98	3.56	19.33	15.02	19.39	1.61	13.83	12.58	14.98	20.12	4.65	0	4.22	2.75	8.3	11.62	10.01	18.56	19.71	15.11	12.07	17.61	17.1	8.85	0	0
StET013340	CTTTTTGCGTTTTGTAC	TC201192	TC201192|-|UniRef100_P10647 Cluster: Ribulose bisphosphate carboxylase small chain C, chloroplast precursor; n=1; Solanum tuberosum|Rep: Ribulose bisphosphate carboxylase small chain C, chloroplast precursor - Solanum tuberosum (Potato), complete|-|640-657|#|TC216042|-|homologue to UniRef100_P10647 Cluster: Ribulose bisphosphate carboxylase small chain C, chloroplast precursor; n=1; Solanum tuber…	-0.599694	0.752705	-1.12713	0.411376	-2.15904	5.80655e-07	-1.71963	0.00324837	-0.55985	0.897248	-2.88351	0.00117173	-0.253369	0.90412	-0.172319	0.976917	-0.426508	0.873283	8.67	0	27.17	6.41	22.22	7.51	14.78	8.06	10.06	8.09	8.32	12.8	5.32	3.55	6.32	0	10.15	6.54	8.19	21.65	9.27	18.6	12.07	15.09	22.23	5.9	2.52	0
StET030804	TTTTTTGCGTCTTGTAC	TC201192	TC201192|-|UniRef100_P10647 Cluster: Ribulose bisphosphate carboxylase small chain C, chloroplast precursor; n=1; Solanum tuberosum|Rep: Ribulose bisphosphate carboxylase small chain C, chloroplast precursor - Solanum tuberosum (Potato), complete|-|640-657|#|TC216042|-|homologue to UniRef100_P10647 Cluster: Ribulose bisphosphate carboxylase small chain C, chloroplast precursor; n=1; Solanum tuber…	-0.169622	1	-0.800847	0.634134	-2.03114	0.00673857	-1.61706	0.0366593	-0.546929	0.73407	-2.59605	0.000872265	-0.137287	1	-0.931618	0.235627	-1.07925	0.371527	6.79	5.08	17.58	1.42	15.46	5.63	9.24	4.03	6.28	9.88	19.15	6.1	3.32	0	8.43	0	8.3	5.81	6.37	7.73	6.96	9.3	5.17	20.12	10.26	5.31	0	0
StET030687	TTTTTCGCGTTTTGTAC	TC201192	TC201192|-|UniRef100_P10647 Cluster: Ribulose bisphosphate carboxylase small chain C, chloroplast precursor; n=1; Solanum tuberosum|Rep: Ribulose bisphosphate carboxylase small chain C, chloroplast precursor - Solanum tuberosum (Potato), complete|-|640-657|#|TC216042|-|homologue to UniRef100_P10647 Cluster: Ribulose bisphosphate carboxylase small chain C, chloroplast precursor; n=1; Solanum tuber…	-0.581012	0.706876	-1.41813	0.184795	-1.76724	0.00290894	-1.56456	0.0397594	-0.475806	0.986405	-1.93498	0.0172289	-0.0747131	1	-0.385443	0.88699	-0.461147	0.804167	8.6	6.78	23.97	4.27	17.39	13.14	14.78	6.45	8.8	5.39	12.49	15.24	3.99	0	8.43	0	8.3	5.81	5.46	6.19	20.87	11.63	12.93	13.41	20.52	5.31	2.52	0
StET030270	TTTGTTGCGTTTTGTAC	TC201192	TC201192|-|UniRef100_P10647 Cluster: Ribulose bisphosphate carboxylase small chain C, chloroplast precursor; n=1; Solanum tuberosum|Rep: Ribulose bisphosphate carboxylase small chain C, chloroplast precursor - Solanum tuberosum (Potato), complete|-|640-657|#|TC216042|-|homologue to UniRef100_P10647 Cluster: Ribulose bisphosphate carboxylase small chain C, chloroplast precursor; n=1; Solanum tuber…	-0.57205	0.775224	-0.598447	0.742334	-0.855665	0.362582	-1.46279	0.0239582	-0.860733	0.691143	-3.35751	0.0011	0.077784	1	-1.3522	0.00174392	-1.3201	0.0315324	4.74	3.39	11.19	2.85	9.66	3.76	7.39	0	7.54	3.59	5.83	6.71	1.99	0	0	0	5.53	8.72	4.55	3.09	6.96	3.49	8.62	7.55	6.84	2.36	0	0
StET024989	TCTTTTGCGTTTTGTAC	TC201192	TC201192|-|UniRef100_P10647 Cluster: Ribulose bisphosphate carboxylase small chain C, chloroplast precursor; n=1; Solanum tuberosum|Rep: Ribulose bisphosphate carboxylase small chain C, chloroplast precursor - Solanum tuberosum (Potato), complete|-|640-657|#|TC216042|-|homologue to UniRef100_P10647 Cluster: Ribulose bisphosphate carboxylase small chain C, chloroplast precursor; n=1; Solanum tuber…	-0.323267	0.948321	-0.809802	0.575953	-0.978931	0.043363	-1.45931	0.0395732	-0.507855	0.937252	-2.8828	0.00184813	-0.330817	0.778108	-0.768346	0.123989	-1.13414	0.258775	6.26	0	15.98	4.98	10.63	3.76	8.31	1.61	5.03	1.8	10.82	12.19	3.99	0	0	0	10.15	5.81	4.55	10.82	8.11	12.79	12.93	9.22	6.84	5.9	5.89	0
StET012682	CTGTTAAGCTCATTGGA	TC201265	TC201265|-|similar to UniRef100_Q40413 Cluster: Cathepsin B-like cysteine proteinase; n=1; Nicotiana rustica|Rep: Cathepsin B-like cysteine proteinase - Nicotiana rustica (Aztec tobacco), partial (48%)|-|331-348|#|TC208458|-|similar to UniRef100_Q1HER6 Cluster: Cathepsin B; n=2; Nicotiana|Rep: Cathepsin B - Nicotiana benthamiana, partial (97%)|-|878-895|#|	1.09615	0.685028	0.053889	1	2.84969	0.000215189	2.45836	9.89905e-06	0.226726	0.686238	1.08332	0.000772623	1.37009	0.538602	-1.22382	0.258403	0.148364	1	54.88	0	39.96	100.4	78.27	0	9.24	182.19	124.43	44.02	64.1	32.31	41.23	78.19	40.05	27.53	27.67	36.32	24.58	18.56	17.39	20.93	0	20.96	10.26	135.68	67.29	40.03
StET029292	TTTAAGAAAGCTTAGAG	TC201268	TC201268|-|homologue to UniRef100_Q6TKT2 Cluster: Miraculin-like protein; n=1; Solanum palustre|Rep: Miraculin-like protein - Solanum brevidens, complete|-|623-640|#|TC203374|-|homologue to UniRef100_Q6TKT2 Cluster: Miraculin-like protein; n=1; Solanum palustre|Rep: Miraculin-like protein - Solanum brevidens, complete|-|630-647|#|	-0.552466	0.814457	0.0341756	1	3.05481	0.125549	6.19857	0.00156494	-0.154597	1	5.09387	0.00158202	-0.158269	1	0.205468	1	0.0471989	1	13.48	0	0	0	0	0	0	0	0	0	0	0	0	0	0	0	0	0	0	0	0	0	0	0	0	0	17.66	0
StET024713	TCTCTTACTATTCCTTC	TC201341	TC201341|-|homologue to UniRef100_Q9XQB4 Cluster: Photosystem I reaction center subunit III; n=1; Vigna radiata var. radiata|Rep: Photosystem I reaction center subunit III - Phaseolus aureus (Mung bean) (Vigna radiata), partial (84%)|-|80-97|#|	-0.801552	0.844496	-0.601588	0.898091	-1.60966	0.346798	-3.07117	0.0419178	-1.0039	0.78451	-3.48241	1.89154e-09	-0.636565	0.824819	-0.00516101	1	-0.640054	0.835615	17.22	38.96	15.98	5.7	25.12	0	50.79	0	56.56	14.37	0	5.49	5.98	0	50.59	0	0	4.36	33.68	111.34	51	18.6	0	30.18	20.52	1.18	19.35	0
StET006265	ATAAATTGTGTTTGTGT	TC201375	TC201375|-|homologue to UniRef100_Q43774 Cluster: Peroxidase; n=1; Solanum lycopersicum|Rep: Peroxidase - Solanum lycopersicum (Tomato) (Lycopersicon esculentum), partial (58%)|-|710-727|#|	0.28751	1	1.33925	0.54474	3.46272	0.0375198	4.05224	0.0333734	6.275	0.0251246	6.80354	3.96368e-22	2.66729	0.31566	2.43806	0.939513	5.1246	0.181168	53.24	101.63	19.98	63.37	0	31.92	6.46	95.93	37.71	20.66	0	9.15	93.09	148.09	0	233.1	52.57	55.93	60.08	0	0	0	0	0	27.36	23.6	100.94	124.29
StET006264	ATAAATTGTGTTTGTGC	TC201375	TC201375|-|homologue to UniRef100_Q43774 Cluster: Peroxidase; n=1; Solanum lycopersicum|Rep: Peroxidase - Solanum lycopersicum (Tomato) (Lycopersicon esculentum), partial (58%)|-|710-727|#|	1.3276	0.802734	2.44045	0.242621	2.83512	0.084805	5.47838	0.00401504	3.55289	0.575834	4.45724	1.74026e-08	2.17512	0.357703	0.427973	1	2.61073	0.80385	18.95	6.78	0	27.06	0	0	0	8.87	0	2.7	0	0	71.15	91.22	18.97	59.65	0	15.25	24.58	0	0	0	0	0	3.42	0	18.51	25.28
StET024374	TCCTGCTGGAACAAATT	TC201400	TC201400|-|osmotin-like protein [Solanum tuberosum]|-|706-723|#|	1.52071	0.66454	1.00268	0.660168	3.01346	0.183733	7.17832	0.000298056	-0.891387	1	6.0742	1.67421e-06	-0.0560984	1	0.718919	1	0.651761	0.983866	57.68	0	4	0	0	0	5.54	37.08	0	0	0	0	3.99	15.4	0	0	0	0	10.01	0	0	0	0	8.38	0	0	28.6	0
StET002336	AATAAATTAACTGGTAT	TC201464	TC201464|-|homologue to UniRef100_Q04106 Cluster: Prb-1b; n=1; Nicotiana tabacum|Rep: Prb-1b - Nicotiana tabacum (Common tobacco), partial (94%)|-|586-603|#|TC212306|-|similar to UniRef100_A7PJI2 Cluster: Chromosome chr12 scaffold_18, whole genome shotgun sequence; n=1; Vitis vinifera|Rep: Chromosome chr12 scaffold_18, whole genome shotgun sequence - Vitis vinifera (Grape), partial (85%)|-|995-10…	0.831793	0.840005	1.68985	0.384627	2.46945	0.134218	2.63929	0.00451755	-0.154597	1	3.60813	0.0005295	0.256604	1	0.205468	1	0.462072	1	3.05	0	0	2.14	0	0	0	0	0	0	0	0	8.64	15.4	8.43	0	0	2.18	0	0	0	0	0	0	0	0	14.3	10.53
StET002331	AATAAATTAAATGGAAT	TC201464	TC201464|-|homologue to UniRef100_Q04106 Cluster: Prb-1b; n=1; Nicotiana tabacum|Rep: Prb-1b - Nicotiana tabacum (Common tobacco), partial (94%)|-|586-603|#|TC212306|-|similar to UniRef100_A7PJI2 Cluster: Chromosome chr12 scaffold_18, whole genome shotgun sequence; n=1; Vitis vinifera|Rep: Chromosome chr12 scaffold_18, whole genome shotgun sequence - Vitis vinifera (Grape), partial (85%)|-|995-10…	0.223721	1	0.573685	0.774	0.617091	0.805205	2.7202	0.00905066	1.93919	0.689725	3.50877	0.00102732	0.758002	0.884653	0.427973	1	1.16975	0.90856	2.93	0	0	6.41	0	0	0	0	0	0	0	0	9.31	8.29	4.22	1.84	1.84	3.63	0	0	0	0	0	0	3.42	0	2.52	4.21
StET002823	AATGAATTAACTGGAAT	TC201464	TC201464|-|homologue to UniRef100_Q04106 Cluster: Prb-1b; n=1; Nicotiana tabacum|Rep: Prb-1b - Nicotiana tabacum (Common tobacco), partial (94%)|-|586-603|#|TC212306|-|similar to UniRef100_A7PJI2 Cluster: Chromosome chr12 scaffold_18, whole genome shotgun sequence; n=1; Vitis vinifera|Rep: Chromosome chr12 scaffold_18, whole genome shotgun sequence - Vitis vinifera (Grape), partial (85%)|-|995-10…	0.821343	0.84009	0.793298	0.702331	1.61755	0.35962	2.89549	0.0154722	0.260673	1	2.87158	0.0416897	1.01775	0.587368	0.205468	1	1.16975	0.90856	2.81	0	0	6.41	0	0	0	0	0	0	0	0	15.96	11.85	0	0	3.69	3.63	0	0	0	0	0	0	0	0	5.05	0
StET002334	AATAAATTAACTGGAAT	TC201464	TC201464|-|homologue to UniRef100_Q04106 Cluster: Prb-1b; n=1; Nicotiana tabacum|Rep: Prb-1b - Nicotiana tabacum (Common tobacco), partial (94%)|-|586-603|#|TC212306|-|similar to UniRef100_A7PJI2 Cluster: Chromosome chr12 scaffold_18, whole genome shotgun sequence; n=1; Vitis vinifera|Rep: Chromosome chr12 scaffold_18, whole genome shotgun sequence - Vitis vinifera (Grape), partial (85%)|-|995-10…	0.926621	0.948926	2.70411	0.449079	3.68805	0.129053	4.74601	0.00108807	5.14818	0.245681	7.37215	2.1447e-18	1.09208	0.85733	3.76801	0.366627	4.87223	1	550.75	0	8.79	798.94	0	0	0	97.55	0	17.07	64.1	0	1166.99	3443.93	997	189.97	278.53	399.53	109.25	109.79	0	147.66	47.42	65.39	11.97	7.67	1297.06	1139.7
StET017413	GGCAAAATATATATTCA	TC201564	TC201564|-|similar to UniRef100_A0N015 Cluster: Vegetative cell wall protein; n=1; Chlamydomonas incerta|Rep: Vegetative cell wall protein - Chlamydomonas incerta, partial (7%)|-|879-896|#|	-4.83249	0.0771161	-3.8854	0.142868	-5.03167	0.0210938	-7.85581	1.43527e-05	-2.45685	0.636242	-5.95849	0.000210561	-1.32498	0.73574	1.0531	1	-0.27145	0.897473	53.2	0	35.16	0	384.58	58.21	54.49	0	0	0	0	8.54	3.99	0	0	0	25.82	4.36	0	998.94	307.18	63.95	20.69	40.24	3.42	2.95	1.68	0
StET006623	ATATAATAAACTTTTGT	TC201702	TC201702|-|similar to UniRef100_A7PUC5 Cluster: Chromosome chr7 scaffold_31, whole genome shotgun sequence; n=1; Vitis vinifera|Rep: Chromosome chr7 scaffold_31, whole genome shotgun sequence - Vitis vinifera (Grape), partial (58%)|-|741-758|#|	2.70783	0.288879	1.21967	0.597951	2.58331	0.339618	6.5304	0.00794973	3.0458	0.586268	4.65571	0.00104787	-0.939502	0.765527	0.679822	1	-0.242955	0.952306	86.71	0	0	12.11	0	0	0	28.22	27.65	0	0	4.27	55.19	7.11	0	19.27	0	12.35	0	0	0	25.58	0	0	6.84	0	86.64	0
StET005697	AGGGTGAGTTGAATAAG	TC201769	TC201769|-|homologue to UniRef100_Q8H9C1 Cluster: Citrate binding protein; n=1; Solanum tuberosum|Rep: Citrate binding protein - Solanum tuberosum (Potato), complete|-|824-841|#|TC214371|-|UniRef100_Q8H9C1 Cluster: Citrate binding protein; n=1; Solanum tuberosum|Rep: Citrate binding protein - Solanum tuberosum (Potato), complete|-|889-906|#|	-0.108772	1	0.725085	0.81052	2.14621	0.126671	2.6025	0.0328477	1.1788	0.829091	2.96557	0.000952813	1.80086	0.417511	-0.308981	1	1.50263	0.951018	4.69	0	0	20.65	0	0	0	0	2.51	0	0	1.22	16.62	23.69	12.65	1.84	1.84	5.81	1.82	0	0	0	0	1.68	0	0	10.09	6.32
StET005649	AGGCTGAGTTGAATAAG	TC201769	TC201769|-|homologue to UniRef100_Q8H9C1 Cluster: Citrate binding protein; n=1; Solanum tuberosum|Rep: Citrate binding protein - Solanum tuberosum (Potato), complete|-|824-841|#|TC214371|-|UniRef100_Q8H9C1 Cluster: Citrate binding protein; n=1; Solanum tuberosum|Rep: Citrate binding protein - Solanum tuberosum (Potato), complete|-|889-906|#|	-0.614564	0.945102	1.10149	0.670532	2.73632	0.116172	2.63628	0.0238955	1.93919	0.689725	3.32368	0.00441568	1.76662	0.501744	0.205468	1	1.909	0.863012	4.5	0	0	16.38	0	0	0	0	0	0	1.66	0	8.64	18.96	27.4	2.75	2.77	2.18	0	0	0	0	0	0	0	0	9.25	18.96
StET005757	AGGTTGAGTTGAATAAG	TC201769	TC201769|-|homologue to UniRef100_Q8H9C1 Cluster: Citrate binding protein; n=1; Solanum tuberosum|Rep: Citrate binding protein - Solanum tuberosum (Potato), complete|-|824-841|#|TC214371|-|UniRef100_Q8H9C1 Cluster: Citrate binding protein; n=1; Solanum tuberosum|Rep: Citrate binding protein - Solanum tuberosum (Potato), complete|-|889-906|#|	-0.163825	1	1.49164	0.677295	4.71852	0.0820164	4.60194	0.0222179	3.64593	0.40246	5.34386	4.59751e-173	3.68867	0.307123	0.599862	1	4.28795	1	206.38	40.65	5.59	880.83	13.53	0	8.31	33.86	45.25	0	22.48	7.32	631.71	1285.4	1131.9	59.65	114.36	141.65	46.43	0	2.32	0	0	60.36	0	3.54	468.52	503.49
StET005756	AGGTTGAGTTGAATAAA	TC201769	TC201769|-|homologue to UniRef100_Q8H9C1 Cluster: Citrate binding protein; n=1; Solanum tuberosum|Rep: Citrate binding protein - Solanum tuberosum (Potato), complete|-|824-841|#|TC214371|-|UniRef100_Q8H9C1 Cluster: Citrate binding protein; n=1; Solanum tuberosum|Rep: Citrate binding protein - Solanum tuberosum (Potato), complete|-|889-906|#|	1.54006	0.64615	0.927359	0.647201	4.18549	0.0597705	6.27306	0.00042789	-0.154597	1	5.66485	2.57752e-06	-0.1583	1	0.427809	1	0.269509	1	19.52	0	0	1.42	0	0	0	0	0	0	0	0	14.63	5.92	0	0	0	2.91	0	0	0	0	0	1.68	0	0	62.25	0
StET009353	CAAACAGTTGATTACAA	TC202035	TC202035|-|NA|-|2018-2034|#|	-0.13084	1	-0.811936	0.872338	1.64189	0.458844	5.48607	0.0173901	-0.154597	1	6.79522	0.00400427	0.196864	1	2.2905	0.925364	2.47928	0.859405	37.76	0	0	28.48	0	0	0	12.9	0	0	0	1.83	12.63	0	0	0	0	11.62	0	0	0	0	22.42	0	0	11.8	36.17	0
StET027308	TTATAAAAGTGATGGTG	TC202035	TC202035|-|NA|-|1479-1496|#|	0.360519	1	-0.0376584	1	5.41006	0.0400509	8.64038	7.87589e-06	-0.154597	1	7.42212	0.0041432	1.3329	0.512276	0.205468	1	1.47911	0.876825	74.84	0	0	9.97	0	0	0	0	18.85	0	0	0	1.33	5.92	0	0	0	3.63	2.73	0	0	0	0	0	0	0	160.66	0
StET009835	CAATGATATCAATGTGA	TC202081	TC202081|-|homologue to UniRef100_A7QFY4 Cluster: Chromosome chr9 scaffold_90, whole genome shotgun sequence; n=1; Vitis vinifera|Rep: Chromosome chr9 scaffold_90, whole genome shotgun sequence - Vitis vinifera (Grape), partial (55%)|-|1246-1263|#|CV505817|-|similar to UniRef100_A7QFY4 Cluster: Chromosome chr9 scaffold_90, whole genome shotgun sequence; n=1; Vitis vinifera|Rep: Chromosome chr9 sc…	0.358254	0.954313	0.543442	0.841599	2.22425	0.0104825	1.35006	0.0795855	1.88795	4.42536e-05	1.41155	2.17251e-12	0.856132	0.725944	0.544981	0.967772	1.40145	0.867424	479.45	203.27	117.47	1676.92	60.88	78.86	168.08	378.09	559.31	325.21	1064.66	228.64	355.08	199.03	569.11	1437.17	371.68	294.2	456.1	539.67	344.28	76.74	188.81	42.76	126.56	1202.82	1571.28	583.54
StET009832	CAATGATATCAATGAGA	TC202081	TC202081|-|homologue to UniRef100_A7QFY4 Cluster: Chromosome chr9 scaffold_90, whole genome shotgun sequence; n=1; Vitis vinifera|Rep: Chromosome chr9 scaffold_90, whole genome shotgun sequence - Vitis vinifera (Grape), partial (55%)|-|1246-1263|#|CV505817|-|similar to UniRef100_A7QFY4 Cluster: Chromosome chr9 scaffold_90, whole genome shotgun sequence; n=1; Vitis vinifera|Rep: Chromosome chr9 sc…	0.213731	1	1.0962	0.439903	2.9687	0.000169478	2.45022	0.0029395	1.59529	0.32308	1.84563	0.0056048	1.62148	0.416627	-1.62444	0.143283	0.0179862	1	7.97	0	0	17.09	2.9	0	5.54	4.03	3.77	1.8	13.32	2.44	9.97	3.55	10.54	20.19	4.61	12.35	13.66	3.09	2.32	0	0	1.68	0	15.93	21.87	8.43
StET009833	CAATGATATCAATGCGA	TC202081	TC202081|-|homologue to UniRef100_A7QFY4 Cluster: Chromosome chr9 scaffold_90, whole genome shotgun sequence; n=1; Vitis vinifera|Rep: Chromosome chr9 scaffold_90, whole genome shotgun sequence - Vitis vinifera (Grape), partial (55%)|-|1246-1263|#|CV505817|-|similar to UniRef100_A7QFY4 Cluster: Chromosome chr9 scaffold_90, whole genome shotgun sequence; n=1; Vitis vinifera|Rep: Chromosome chr9 sc…	-0.00101864	1	0.748128	0.763858	3.10238	1.9907e-06	2.60613	0.000596996	1.79159	0.00925839	1.41213	0.147847	1.87886	0.365996	-1.25327	0.687364	0.833117	1	7.02	3.39	1.6	24.21	0	0	2.77	4.03	6.28	8.09	9.99	3.05	4.65	0	14.75	21.11	5.53	7.26	10.01	3.09	0	0	0	0	3.42	15.93	18.51	6.32
StET029501	TTTAGGAGAATCAAGAA	TC202259	TC202259|-|similar to UniRef100_A7QIS6 Cluster: Chromosome chr9 scaffold_104, whole genome shotgun sequence; n=1; Vitis vinifera|Rep: Chromosome chr9 scaffold_104, whole genome shotgun sequence - Vitis vinifera (Grape), partial (96%)|-|739-756|#|	-0.552466	0.814457	0.0341756	1	-0.78197	0.856679	4.35632	0.0308342	-0.154597	1	5.211	0.000124328	-0.743077	0.91274	0.790275	1	0.0471989	1	5.73	0	0	0	0	0	0	0	0	0	0	0	0	0	0	0	0	0	0	0	0	0	0	3.35	0	0	0	0
StET011978	CTAGTTGATGAAGTTAC	TC202261	TC202261|-|homologue to UniRef100_A7P222 Cluster: Chromosome chr19 scaffold_4, whole genome shotgun sequence; n=1; Vitis vinifera|Rep: Chromosome chr19 scaffold_4, whole genome shotgun sequence - Vitis vinifera (Grape), partial (54%)|-|1022-1039|#|	-0.0365618	1	0.278548	0.863922	0.852767	0.172743	1.30774	0.0410275	0.41976	0.920993	1.56594	1.38105e-06	0.152278	0.958741	0.107249	1	0.25131	0.986544	104.44	88.08	86.3	163.06	81.17	28.16	47.1	90.29	101.81	48.51	78.25	34.75	113.71	197.85	118.04	123.89	75.63	71.92	20.94	68.04	79.98	40.69	119.84	76.29	51.31	84.95	129.54	136.93
StET014942	GAGTTGGTAGGTCTTGG	TC202898	TC202898|-|similar to UniRef100_O04616 Cluster: Uncharacterized protein At4g01150, chloroplast precursor; n=1; Arabidopsis thaliana|Rep: Uncharacterized protein At4g01150, chloroplast precursor - Arabidopsis thaliana (Mouse-ear cress), partial (71%)|-|446-463|#|TC220042|-|similar to UniRef100_O04616 Cluster: Uncharacterized protein At4g01150, chloroplast precursor; n=1; Arabidopsis thaliana|Rep: …	-0.62525	0.764476	-1.31237	0.396139	-1.5795	0.00118279	-2.21293	0.0060674	-0.993132	0.0544238	-2.55581	9.0423e-07	-0.557239	0.73517	-0.120831	1	-0.676887	0.811472	112.07	47.43	261.31	45.57	199.05	37.55	313.99	75.78	89.24	141.94	142.34	103.04	41.23	13.03	25.29	23.86	150.33	53.75	89.22	368.03	144.9	208.12	265.54	129.1	256.53	103.23	77.39	23.17
StET028084	TTCTATAACAGTGAGAT	TC203163	TC203163|-|similar to UniRef100_A7Q771 Cluster: Chromosome chr18 scaffold_59, whole genome shotgun sequence; n=1; Vitis vinifera|Rep: Chromosome chr18 scaffold_59, whole genome shotgun sequence - Vitis vinifera (Grape), partial (91%)|-|1326-1343|#|	1.23935	0.575358	1.16055	0.594532	4.65517	0.00897284	4.84388	3.53166e-08	-2.73957	0.0248091	0.918872	0.0910869	2.78241	0.237254	-3.4115	1.2725e-06	-0.514181	0.886134	22.7	0	7.99	45.57	0	0	10.16	34.66	16.34	30.54	21.64	12.19	45.22	4.74	46.37	67.91	11.99	18.89	10.01	0	0	0	0	0	5.13	17.11	84.12	0
StET018850	GTGATAGCCCATACCGA	TC203178	TC203178|-|similar to UniRef100_Q42952 Cluster: Non-specific lipid-transfer protein 1 precursor; n=1; Nicotiana tabacum|Rep: Non-specific lipid-transfer protein 1 precursor - Nicotiana tabacum (Common tobacco), partial (93%)|-|115-132|#|TC214801|-|similar to UniRef100_Q42952 Cluster: Non-specific lipid-transfer protein 1 precursor; n=1; Nicotiana tabacum|Rep: Non-specific lipid-transfer protein 1…	-0.868114	0.789018	-1.53649	0.297351	-1.28071	0.366769	-2.14598	0.00594309	-1.44405	0.764775	-5.64013	6.23116e-07	-0.933022	0.369218	0.686056	0.457251	-0.257346	0.941621	77.9	93.16	234.14	69.78	12.56	92	102.51	70.14	66.61	159.01	0	11.58	27.93	11.85	0	49.56	84.85	21.79	34.59	182.47	263.13	239.51	210.36	114.85	164.18	125.06	31.96	105.33
StET010815	CATTGTACCCTTTTGAA	TC203374	TC203374|-|homologue to UniRef100_Q6TKT2 Cluster: Miraculin-like protein; n=1; Solanum palustre|Rep: Miraculin-like protein - Solanum brevidens, complete|-|794-811|#|	-0.552466	0.814457	0.0341756	1	0.652197	0.880597	5.01187	0.0284594	1.39275	0.686238	5.60029	0.000947991	-2.23128	0.351589	2.27024	0.923409	0.0471989	1	23.83	0	0	0	0	0	0	0	0	0	0	0	0	0	0	0	0	0	0	0	0	0	0	21.8	0	0	0	0
StET001604	AACTTTATTACTTGTTT	TC203374	TC203374|-|homologue to UniRef100_Q6TKT2 Cluster: Miraculin-like protein; n=1; Solanum palustre|Rep: Miraculin-like protein - Solanum brevidens, complete|-|773-789|#|	-0.552466	0.814457	0.0341756	1	1.94212	0.356894	5.4733	0.0102843	-0.154597	1	5.14195	0.000639664	-0.158269	1	0.205468	1	0.0471989	1	8.36	0	0	0	0	0	0	0	0	0	0	0	0	0	0	0	0	0	0	0	0	0	0	0	0	0	20.19	0
StET010816	CATTGTACCCTTTTGAT	TC203374	TC203374|-|homologue to UniRef100_Q6TKT2 Cluster: Miraculin-like protein; n=1; Solanum palustre|Rep: Miraculin-like protein - Solanum brevidens, complete|-|794-811|#|	0.295466	1	0.770998	0.797767	4.35629	0.0532803	8.5742	0.00128197	-0.154597	1	9.07611	4.86167e-07	-1.43945	0.560759	1.46873	0.924222	0.0471989	1	161.31	0	0	0	0	0	0	0	0	0	0	0	2.66	0	0	0	0	3.63	0	0	0	0	0	9.22	0	43.06	127.01	0
StET010999	CCACAGAATTCTTTCAA	TC203376	TC203376|-|similar to UniRef100_A7P2B2 Cluster: Chromosome chr19 scaffold_4, whole genome shotgun sequence; n=1; Vitis vinifera|Rep: Chromosome chr19 scaffold_4, whole genome shotgun sequence - Vitis vinifera (Grape), partial (36%)|-|1228-1245|#|	-0.115536	1	0.826714	0.405436	3.08969	0.0590704	3.24671	0.0273249	1.37035	0.694641	2.44659	0.0369498	1.7217	0.387785	-1.26027	0.769182	0.430089	0.932899	48.21	33.88	17.58	56.97	17.39	43.18	14.78	54.01	28.91	0	21.64	4.27	54.53	47.39	147.55	42.22	23.98	31.96	40.97	0	0	0	0	25.15	22.23	30.68	116.08	67.41
StET008111	ATGTCTCCTCCATTTGT	TC203701	TC203701|-|homologue to UniRef100_Q84P54 Cluster: Gamma-aminobutyrate transaminase subunit isozyme 1; n=1; Solanum lycopersicum|Rep: Gamma-aminobutyrate transaminase subunit isozyme 1 - Solanum lycopersicum (Tomato) (Lycopersicon esculentum), partial (48%)|-|625-642|#|	0.0460803	1	0.877816	0.636208	3.25032	0.0196196	2.84111	0.0236217	2.34181	0.383949	3.52742	0.0299216	1.42463	0.59081	-0.326238	0.96563	1.0976	0.983866	54.08	49.12	2.4	65.51	0	52.57	14.78	44.34	6.28	31.44	76.58	4.27	27.26	65.16	46.37	66.99	54.41	34.87	65.55	0	0	0	31.9	11.74	17.1	52.5	157.3	73.73
StET014535	GACTTTGTATACCCTTC	TC203758	TC203758|-|homologue to UniRef100_P32045 Cluster: Pathogenesis-related protein P2 precursor; n=1; Solanum lycopersicum|Rep: Pathogenesis-related protein P2 precursor - Solanum lycopersicum (Tomato) (Lycopersicon esculentum), complete|-|629-646|#|TC204904|-|homologue to UniRef100_P32045 Cluster: Pathogenesis-related protein P2 precursor; n=1; Solanum lycopersicum|Rep: Pathogenesis-related protein …	0.225143	1	0.0342869	1	0.580676	0.657134	3.34138	0.0102085	-0.154597	1	4.10272	0.0103582	-0.1583	1	0.427809	1	0.269509	1	2.84	0	0	1.42	0	0	0	0	0	0	0	0	3.32	2.37	0	0	0	0	0	0	0	0	0	1.68	0	0	4.21	0
StET021886	TACTGTGTATACCCTTC	TC203758	TC203758|-|homologue to UniRef100_P32045 Cluster: Pathogenesis-related protein P2 precursor; n=1; Solanum lycopersicum|Rep: Pathogenesis-related protein P2 precursor - Solanum lycopersicum (Tomato) (Lycopersicon esculentum), complete|-|629-646|#|TC204904|-|homologue to UniRef100_P32045 Cluster: Pathogenesis-related protein P2 precursor; n=1; Solanum lycopersicum|Rep: Pathogenesis-related protein …	0.488159	0.950709	0.940843	0.576133	0.455154	0.762661	3.44131	0.00678861	0.653393	1	3.90732	7.62021e-05	-0.1583	1	0.427809	1	0.269509	1	3.26	0	0	1.42	0	0	0	2.42	0	0	0	0	3.32	4.74	6.32	0	0	0	2.73	0	0	0	0	1.68	0	0	3.36	0
StET021972	TACTTTGTATACCCTAC	TC203758	TC203758|-|homologue to UniRef100_P32045 Cluster: Pathogenesis-related protein P2 precursor; n=1; Solanum lycopersicum|Rep: Pathogenesis-related protein P2 precursor - Solanum lycopersicum (Tomato) (Lycopersicon esculentum), complete|-|629-646|#|TC204904|-|homologue to UniRef100_P32045 Cluster: Pathogenesis-related protein P2 precursor; n=1; Solanum lycopersicum|Rep: Pathogenesis-related protein …	1.11206	0.763173	0.771189	0.712659	1.18328	0.326982	3.56577	0.007372	1.02158	0.999792	5.23936	0.00292598	-0.158269	1	0.205468	1	0.0471989	1	4.07	0	0	0	0	0	0	0	0	0	0	0	7.98	2.37	0	0	0	1.45	2.73	0	0	0	0	0	0	0	5.05	0
StET021968	TACTTTGTACACCCTTC	TC203758	TC203758|-|homologue to UniRef100_P32045 Cluster: Pathogenesis-related protein P2 precursor; n=1; Solanum lycopersicum|Rep: Pathogenesis-related protein P2 precursor - Solanum lycopersicum (Tomato) (Lycopersicon esculentum), complete|-|629-646|#|TC204904|-|homologue to UniRef100_P32045 Cluster: Pathogenesis-related protein P2 precursor; n=1; Solanum lycopersicum|Rep: Pathogenesis-related protein …	-0.137256	1	0.200264	1	0.816658	0.562476	3.57188	0.00671162	0.260533	1	2.91328	0.0433664	0.426447	0.91274	0.205468	1	0.631915	1	2.63	0	0	2.85	0	0	0	1.61	0	0	0	0	2.66	5.92	0	0	0	0	0	0	0	0	0	0	0	0	0	0
StET021635	TACGTTGTATACCCTTC	TC203758	TC203758|-|homologue to UniRef100_P32045 Cluster: Pathogenesis-related protein P2 precursor; n=1; Solanum lycopersicum|Rep: Pathogenesis-related protein P2 precursor - Solanum lycopersicum (Tomato) (Lycopersicon esculentum), complete|-|629-646|#|TC204904|-|homologue to UniRef100_P32045 Cluster: Pathogenesis-related protein P2 precursor; n=1; Solanum lycopersicum|Rep: Pathogenesis-related protein …	0.584961	0.945102	0.619094	0.898091	1.16047	0.363258	3.58566	0.0042794	1.02158	0.999792	3.58147	0.00200108	-0.158269	1	0.205468	1	0.0471989	1	2.9	0	0	0	0	0	0	3.22	0	0	0	0	1.99	0	0	0	0	2.18	1.82	0	0	0	0	0	0	0	5.89	0
StET028300	TTCTTTGTATACCCTTC	TC203758	TC203758|-|homologue to UniRef100_P32045 Cluster: Pathogenesis-related protein P2 precursor; n=1; Solanum lycopersicum|Rep: Pathogenesis-related protein P2 precursor - Solanum lycopersicum (Tomato) (Lycopersicon esculentum), complete|-|629-646|#|TC204904|-|homologue to UniRef100_P32045 Cluster: Pathogenesis-related protein P2 precursor; n=1; Solanum lycopersicum|Rep: Pathogenesis-related protein …	0.44746	1	0.619159	0.797767	0.677495	0.631149	3.80565	0.00751838	0.653393	1	3.24337	0.0152007	-0.158269	1	0.205468	1	0.0471989	1	2.97	0	0	0	0	0	0	1.61	0	0	0	0	2.66	2.37	0	0	0	1.45	1.82	0	0	0	0	0	0	0	3.36	0
StET021578	TACCTTGTATACCCTTC	TC203758	TC203758|-|homologue to UniRef100_P32045 Cluster: Pathogenesis-related protein P2 precursor; n=1; Solanum lycopersicum|Rep: Pathogenesis-related protein P2 precursor - Solanum lycopersicum (Tomato) (Lycopersicon esculentum), complete|-|629-646|#|TC204904|-|homologue to UniRef100_P32045 Cluster: Pathogenesis-related protein P2 precursor; n=1; Solanum lycopersicum|Rep: Pathogenesis-related protein …	0.0325868	1	0.52023	0.940257	1.42905	0.388588	3.88347	0.00381962	0.914003	1	3.22659	0.00349197	0.0342023	1	0.0128597	1	0.047062	1	4.11	0	0	2.14	0	0	0	1.61	0	0	0	0	2.66	7.11	0	0	0	0	0	0	0	2.33	0	0	0	0	5.89	0
StET010122	CACTTTGTATACCCTTC	TC203758	TC203758|-|homologue to UniRef100_P32045 Cluster: Pathogenesis-related protein P2 precursor; n=1; Solanum lycopersicum|Rep: Pathogenesis-related protein P2 precursor - Solanum lycopersicum (Tomato) (Lycopersicon esculentum), complete|-|629-646|#|TC204904|-|homologue to UniRef100_P32045 Cluster: Pathogenesis-related protein P2 precursor; n=1; Solanum lycopersicum|Rep: Pathogenesis-related protein …	0.362651	1	0.701775	0.778001	1.36291	0.313476	3.92123	0.00505191	1.31379	0.77314	3.62583	0.0155778	0.0640412	1	0.205468	1	0.269509	1	3.56	0	0	1.42	0	0	0	3.22	0	0	0	0	1.99	7.11	0	0	0	0	0	0	0	0	0	0	0	0	6.73	0
StET021969	TACTTTGTATACACTTC	TC203758	TC203758|-|homologue to UniRef100_P32045 Cluster: Pathogenesis-related protein P2 precursor; n=1; Solanum lycopersicum|Rep: Pathogenesis-related protein P2 precursor - Solanum lycopersicum (Tomato) (Lycopersicon esculentum), complete|-|629-646|#|TC204904|-|homologue to UniRef100_P32045 Cluster: Pathogenesis-related protein P2 precursor; n=1; Solanum lycopersicum|Rep: Pathogenesis-related protein …	0.63734	0.919929	0.485487	0.832883	0.712864	0.585383	3.9563	0.00522639	1.02158	0.999792	4.68224	0.000729218	0.163434	1	0.620402	1	0.783836	1	5.07	0	0	3.56	0	0	0	4.03	0	0	0	0	6.65	8.29	0	0	0	0	1.82	0	0	0	0	2.52	0	0	2.52	0
StET025742	TGCTTTGTATACCCTTC	TC203758	TC203758|-|homologue to UniRef100_P32045 Cluster: Pathogenesis-related protein P2 precursor; n=1; Solanum lycopersicum|Rep: Pathogenesis-related protein P2 precursor - Solanum lycopersicum (Tomato) (Lycopersicon esculentum), complete|-|629-646|#|TC204904|-|homologue to UniRef100_P32045 Cluster: Pathogenesis-related protein P2 precursor; n=1; Solanum lycopersicum|Rep: Pathogenesis-related protein …	0.447467	1	0.909993	0.627831	0.54	0.631149	3.98679	0.000526859	0.260673	1	4.19686	0.0458172	-0.158269	1	0.205468	1	0.0471989	1	3.68	0	0	0	0	0	0	2.42	0	0	0	0	1.99	5.92	0	0	0	0	1.82	0	0	0	0	0	0	0	2.52	0
StET021978	TACTTTGTGTACCCTTC	TC203758	TC203758|-|homologue to UniRef100_P32045 Cluster: Pathogenesis-related protein P2 precursor; n=1; Solanum lycopersicum|Rep: Pathogenesis-related protein P2 precursor - Solanum lycopersicum (Tomato) (Lycopersicon esculentum), complete|-|629-646|#|TC204904|-|homologue to UniRef100_P32045 Cluster: Pathogenesis-related protein P2 precursor; n=1; Solanum lycopersicum|Rep: Pathogenesis-related protein …	0.488159	0.950709	0.396915	0.996832	1.55145	0.396765	4.02796	0.00365639	-0.154597	1	3.62583	0.0155778	0.0640412	1	0.205468	1	0.269509	1	3.67	0	0	1.42	0	0	0	2.42	0	0	0	0	3.32	4.74	0	0	0	0	0	0	0	0	0	0	0	0	4.21	0
StET021219	TAATTTGTATACCCTTC	TC203758	TC203758|-|homologue to UniRef100_P32045 Cluster: Pathogenesis-related protein P2 precursor; n=1; Solanum lycopersicum|Rep: Pathogenesis-related protein P2 precursor - Solanum lycopersicum (Tomato) (Lycopersicon esculentum), complete|-|629-646|#|TC204904|-|homologue to UniRef100_P32045 Cluster: Pathogenesis-related protein P2 precursor; n=1; Solanum lycopersicum|Rep: Pathogenesis-related protein …	0.7089	0.870638	0.619161	0.797767	1.53684	0.393739	4.03756	0.00147507	-0.154597	1	4.36322	0.00591004	-0.158269	1	0.205468	1	0.0471989	1	3.95	0	0	0	0	0	0	1.61	0	0	0	0	3.99	3.55	0	0	0	1.45	0	0	0	0	0	0	0	0	7.57	0
StET021970	TACTTTGTATACCATTC	TC203758	TC203758|-|homologue to UniRef100_P32045 Cluster: Pathogenesis-related protein P2 precursor; n=1; Solanum lycopersicum|Rep: Pathogenesis-related protein P2 precursor - Solanum lycopersicum (Tomato) (Lycopersicon esculentum), complete|-|629-646|#|TC204904|-|homologue to UniRef100_P32045 Cluster: Pathogenesis-related protein P2 precursor; n=1; Solanum lycopersicum|Rep: Pathogenesis-related protein …	-0.0670886	1	0.619225	0.797767	0.54	0.631149	4.04991	0.00363746	0.228485	1	4.08212	0.000138873	-0.158269	1	-0.209482	1	-0.367751	1	3.84	0	0	0	0	0	0	1.61	0	0	0	1.22	0	4.74	0	0	0	0	0	0	0	0	0	0	0	0	2.52	0
StET021804	TACTCTGTATACCCTTC	TC203758	TC203758|-|homologue to UniRef100_P32045 Cluster: Pathogenesis-related protein P2 precursor; n=1; Solanum lycopersicum|Rep: Pathogenesis-related protein P2 precursor - Solanum lycopersicum (Tomato) (Lycopersicon esculentum), complete|-|629-646|#|TC204904|-|homologue to UniRef100_P32045 Cluster: Pathogenesis-related protein P2 precursor; n=1; Solanum lycopersicum|Rep: Pathogenesis-related protein …	0.78264	0.814457	0.87927	0.765732	1.86784	0.313935	4.15651	0.0034452	0.260673	1	4.67454	2.66893e-06	0.256604	1	0.205468	1	0.462072	1	4.87	0	0	2.14	0	0	0	4.84	0	0	0	0	4.65	9.48	0	0	0	1.45	0	0	0	0	0	0	0	0	3.36	4.21
StET021974	TACTTTGTATACCCTTA	TC203758	TC203758|-|homologue to UniRef100_P32045 Cluster: Pathogenesis-related protein P2 precursor; n=1; Solanum lycopersicum|Rep: Pathogenesis-related protein P2 precursor - Solanum lycopersicum (Tomato) (Lycopersicon esculentum), complete|-|629-646|#|TC204904|-|homologue to UniRef100_P32045 Cluster: Pathogenesis-related protein P2 precursor; n=1; Solanum lycopersicum|Rep: Pathogenesis-related protein …	0.393547	0.909359	-0.117086	1	1.05235	0.403404	4.16568	0.00270861	-0.569607	1	3.45692	3.02318e-05	0.578368	0.81375	-0.209542	1	0.368826	1	3.93	0	0	3.56	0	0	0	1.61	0	0	0	0	6.65	4.74	0	0	0	0	0	0	0	0	0	0	0	0	5.05	0
StET021926	TACTTCGTATACCCTTC	TC203758	TC203758|-|homologue to UniRef100_P32045 Cluster: Pathogenesis-related protein P2 precursor; n=1; Solanum lycopersicum|Rep: Pathogenesis-related protein P2 precursor - Solanum lycopersicum (Tomato) (Lycopersicon esculentum), complete|-|629-646|#|TC204904|-|homologue to UniRef100_P32045 Cluster: Pathogenesis-related protein P2 precursor; n=1; Solanum lycopersicum|Rep: Pathogenesis-related protein …	0.000251488	1	1.42452	0.437282	1.53318	0.317765	4.3119	0.000867049	1.555	0.765701	4.02488	7.18472e-06	0.0115129	1	0.620402	1	0.631915	1	5.98	0	0	2.85	0	0	0	4.03	0	0	0	0	1.33	16.59	0	0	0	0	3.64	0	0	0	0	2.52	0	0	5.89	0
StET021973	TACTTTGTATACCCTCC	TC203758	TC203758|-|homologue to UniRef100_P32045 Cluster: Pathogenesis-related protein P2 precursor; n=1; Solanum lycopersicum|Rep: Pathogenesis-related protein P2 precursor - Solanum lycopersicum (Tomato) (Lycopersicon esculentum), complete|-|629-646|#|TC204904|-|homologue to UniRef100_P32045 Cluster: Pathogenesis-related protein P2 precursor; n=1; Solanum lycopersicum|Rep: Pathogenesis-related protein …	1.81082	0.450922	1.82241	0.22774	1.71499	0.288522	4.61537	0.00107487	0.260673	1	4.53135	0.00224723	-0.158269	1	0.205468	1	0.0471989	1	6.07	0	0	0	0	0	0	11.29	0	0	0	0	6.65	9.48	6.32	0	0	1.45	4.55	0	0	0	0	0	0	0	6.73	0
StET021960	TACTTTGAATACCCTTC	TC203758	TC203758|-|homologue to UniRef100_P32045 Cluster: Pathogenesis-related protein P2 precursor; n=1; Solanum lycopersicum|Rep: Pathogenesis-related protein P2 precursor - Solanum lycopersicum (Tomato) (Lycopersicon esculentum), complete|-|629-646|#|TC204904|-|homologue to UniRef100_P32045 Cluster: Pathogenesis-related protein P2 precursor; n=1; Solanum lycopersicum|Rep: Pathogenesis-related protein …	0.225107	1	0.396877	0.996832	1.68073	0.364758	4.72984	0.000767292	2.23995	0.651849	4.98021	1.00944e-06	0.0640769	1	0.205468	1	0.269545	1	6.24	0	1.6	0	0	0	0	0	0	0	0	0	3.32	3.55	0	0	0	0	1.82	0	0	0	0	0	0	0	5.89	0
StET021961	TACTTTGCATACCCTTC	TC203758	TC203758|-|homologue to UniRef100_P32045 Cluster: Pathogenesis-related protein P2 precursor; n=1; Solanum lycopersicum|Rep: Pathogenesis-related protein P2 precursor - Solanum lycopersicum (Tomato) (Lycopersicon esculentum), complete|-|629-646|#|TC204904|-|homologue to UniRef100_P32045 Cluster: Pathogenesis-related protein P2 precursor; n=1; Solanum lycopersicum|Rep: Pathogenesis-related protein …	0.913364	0.798925	1.13829	0.362061	2.26427	0.183032	5.14874	0.000596163	2.23995	0.651849	5.48372	6.87233e-06	0.0113907	1	0.620524	1	0.631915	1	11.02	0	0	2.85	0	0	0	5.64	0	0	0	0	6.65	8.29	0	0	0	3.63	3.64	0	0	3.49	0	0	0	0	15.14	4.21
StET021964	TACTTTGGATACCCTTC	TC203758	TC203758|-|homologue to UniRef100_P32045 Cluster: Pathogenesis-related protein P2 precursor; n=1; Solanum lycopersicum|Rep: Pathogenesis-related protein P2 precursor - Solanum lycopersicum (Tomato) (Lycopersicon esculentum), complete|-|629-646|#|TC204904|-|homologue to UniRef100_P32045 Cluster: Pathogenesis-related protein P2 precursor; n=1; Solanum lycopersicum|Rep: Pathogenesis-related protein …	1.23688	0.618082	1.46291	0.305984	2.29632	0.216295	5.43835	0.000406436	2.04638	0.682541	4.64257	0.000775243	0.0640412	1	-0.209822	1	-0.145781	1	9.93	0	0	1.42	0	0	0	5.64	0	0	0	0	6.65	4.74	10.54	0	0	2.91	2.73	0	0	0	0	0	0	0	9.25	0
StET021975	TACTTTGTATACCCTTC	TC203758	TC203758|-|homologue to UniRef100_P32045 Cluster: Pathogenesis-related protein P2 precursor; n=1; Solanum lycopersicum|Rep: Pathogenesis-related protein P2 precursor - Solanum lycopersicum (Tomato) (Lycopersicon esculentum), complete|-|629-646|#|TC204904|-|homologue to UniRef100_P32045 Cluster: Pathogenesis-related protein P2 precursor; n=1; Solanum lycopersicum|Rep: Pathogenesis-related protein …	1.89701	0.565091	2.38551	0.356432	3.17667	0.0793173	5.99165	7.79457e-05	3.29354	0.393137	6.70003	2.17806e-15	-0.194416	1	1.62676	0.76639	1.42548	0.932899	983.03	38.96	18.38	335.38	10.63	7.51	12.01	677.98	49.02	16.17	64.93	35.36	631.04	1413.35	396.27	0	106.98	116.23	200.28	13.92	38.25	180.21	18.11	172.7	46.18	18.29	1445.94	316
StET011624	CGGTAGATGCTTGAGGG	TC203758	TC203758|-|homologue to UniRef100_P32045 Cluster: Pathogenesis-related protein P2 precursor; n=1; Solanum lycopersicum|Rep: Pathogenesis-related protein P2 precursor - Solanum lycopersicum (Tomato) (Lycopersicon esculentum), complete|-|318-335|#|TC204904|-|homologue to UniRef100_P32045 Cluster: Pathogenesis-related protein P2 precursor; n=1; Solanum lycopersicum|Rep: Pathogenesis-related protein …	0.0537136	1	1.10137	0.722355	4.36735	0.0761799	6.09126	0.000929351	2.58583	0.526835	4.93684	9.72429e-08	2.0307	0.448455	0.205468	1	2.17193	0.864241	17.77	0	0	21.36	0	0	0	8.87	10.06	0	0	0	7.98	42.65	0	0	8.3	4.36	3.64	0	0	0	0	0	0	0	12.62	0
StET019879	GTTTGTTTTTCCTGCTA	TC204205	TC204205|-|homologue to UniRef100_Q9XEY1 Cluster: Nt-iaa2.3 deduced protein; n=1; Nicotiana tabacum|Rep: Nt-iaa2.3 deduced protein - Nicotiana tabacum (Common tobacco), partial (80%)|-|1049-1065|#|	-0.961231	0.827268	-1.7919	0.408012	-1.01425	0.659063	-4.13154	0.00154619	-1.67103	0.616064	-3.61718	0.0300771	0.328572	0.985847	-1.1452	0.728557	-0.821247	0.820998	14.19	79.61	15.98	0	36.72	0	30.48	11.29	25.14	0	23.31	21.95	0	0	0	19.27	17.52	5.81	0	24.74	54.48	0	18.97	31.02	0	38.93	0	0
StET025786	TGGAAGTTGCCTATGTT	TC204495	TC204495|-|UniRef100_P32764 Cluster: Ribulose bisphosphate carboxylase small chain 3, chloroplast precursor; n=1; Solanum tuberosum|Rep: Ribulose bisphosphate carboxylase small chain 3, chloroplast precursor - Solanum tuberosum (Potato), complete|-|466-483|#|	-0.784345	0.656889	-1.35248	0.323946	-2.0817	0.0897739	-2.45739	0.0350721	-0.67637	0.651849	-1.91342	0.0385386	-0.523495	0.752891	0.706222	0.505189	0.183562	1	550.36	626.74	2653.03	208.64	1195.28	229.07	422.97	403.08	744.07	644.12	662.6	312.78	257.34	75.82	588.08	126.65	356.92	420.6	396.93	1456.66	1526.64	938.27	915.6	907.92	1735.87	407.63	248.98	198.02
StET025777	TGGAAGGTGCCTATGTT	TC204495	TC204495|-|UniRef100_P32764 Cluster: Ribulose bisphosphate carboxylase small chain 3, chloroplast precursor; n=1; Solanum tuberosum|Rep: Ribulose bisphosphate carboxylase small chain 3, chloroplast precursor - Solanum tuberosum (Potato), complete|-|466-483|#|	-0.545462	0.750719	-1.04732	0.48936	-1.46004	0.043137	-2.38112	0.00060511	-0.307414	0.769223	-3.35644	0.00155094	-0.586595	0.627708	0.184312	1	-0.370218	0.882717	9.16	15.25	27.17	4.98	19.33	3.76	5.54	6.45	10.06	5.39	11.65	10.97	5.98	0	14.75	1.84	2.77	10.17	5.46	21.65	17.39	13.95	15.52	10.06	35.91	7.67	3.36	6.32
StET010567	CATCAGATGAGATTTAC	TC204989	TC204989|-|UniRef100_Q43191 Cluster: Lipoxygenase; n=1; Solanum tuberosum|Rep: Lipoxygenase - Solanum tuberosum (Potato), complete|-|2452-2469|#|	-0.598484	0.999608	-1.32919	0.773146	7.40431	0.00230327	7.46716	4.49295e-05	3.92783	0.553343	5.77734	0.000113447	4.80473	0.168279	0.205468	1	4.94557	1	66.4	0	5.59	190.83	0	0	0	0	0	0	0	0	110.38	52.13	0	0	0	21.07	0	0	0	0	0	0	0	0	405.44	107.44
StET014282	GACAAGGACCAAATAGC	TC205283	TC205283|-|similar to UniRef100_A7QB42 Cluster: Chromosome chr4 scaffold_73, whole genome shotgun sequence; n=1; Vitis vinifera|Rep: Chromosome chr4 scaffold_73, whole genome shotgun sequence - Vitis vinifera (Grape), partial (67%)|-|211-228|#|	-0.653548	0.462207	-0.751301	0.566843	-1.72467	0.0150273	-2.48287	0.0337929	-1.52266	0.273614	-3.74523	0.000135212	-0.675639	0.394021	-0.0570191	1	-0.732845	0.647835	342.11	535.27	735.98	195.82	558.51	200.9	503.32	237.82	451.22	347.67	291.35	243.88	147.62	53.31	187.6	156.93	310.81	171.43	616.33	1213.88	1116.29	704.57	632.81	406.59	407.03	348.64	184.21	67.41
StET014284	GACAAGGATCAAATAGC	TC205283	TC205283|-|similar to UniRef100_A7QB42 Cluster: Chromosome chr4 scaffold_73, whole genome shotgun sequence; n=1; Vitis vinifera|Rep: Chromosome chr4 scaffold_73, whole genome shotgun sequence - Vitis vinifera (Grape), partial (67%)|-|211-228|#|	-0.414027	0.810938	-0.21416	0.970552	-1.58402	0.0507335	-2.2119	0.0234718	-1.21988	0.184191	-2.60895	0.0220271	-0.680502	0.505171	-0.182092	0.999378	-0.862501	0.519771	391.43	403.15	755.95	237.12	429.99	210.29	697.25	124.95	488.93	527.34	511.1	256.69	158.92	41.46	183.38	407.47	700.01	177.25	754.7	1515.42	1282.05	670.86	494.01	293.42	377.96	359.84	183.37	69.52
StET019645	GTTGTGGTCCTTTACCA	TC205638	TC205638|-|similar to UniRef100_Q43710 Cluster: Proteinase inhibitor type-2 TR8 precursor; n=1; Solanum lycopersicum|Rep: Proteinase inhibitor type-2 TR8 precursor - Solanum lycopersicum (Tomato) (Lycopersicon esculentum), partial (44%)|-|573-590|#|TC206220|-|similar to UniRef100_Q43710 Cluster: Proteinase inhibitor type-2 TR8 precursor; n=1; Solanum lycopersicum|Rep: Proteinase inhibitor type-2 …	-0.865737	0.755891	-2.197	0.137194	-2.30925	2.78307e-07	-3.82085	3.73757e-14	-1.2536	0.616064	-2.63383	0.00353151	-1.17629	0.273646	-0.483833	0.752954	-1.62302	0.24966	6.29	3.39	6.39	1.42	12.56	3.76	17.55	0	0	4.49	1.66	9.76	5.32	0	0	0	0	3.63	0	20.1	11.59	26.74	12.93	14.25	22.23	6.49	1.68	0
StET019631	GTTGTGGACCTTTACAA	TC205638	TC205638|-|similar to UniRef100_Q43710 Cluster: Proteinase inhibitor type-2 TR8 precursor; n=1; Solanum lycopersicum|Rep: Proteinase inhibitor type-2 TR8 precursor - Solanum lycopersicum (Tomato) (Lycopersicon esculentum), partial (44%)|-|573-590|#|TC206220|-|similar to UniRef100_Q43710 Cluster: Proteinase inhibitor type-2 TR8 precursor; n=1; Solanum lycopersicum|Rep: Proteinase inhibitor type-2 …	-1.36231	0.639224	-2.14969	0.228729	-1.84889	0.0153956	-3.59742	8.27947e-07	-0.880025	0.738332	-3.21398	0.000128896	0.0600707	1	-0.957662	0.244244	-0.854837	0.788728	6.13	5.08	8.79	0	19.33	3.76	30.48	0	3.77	8.98	3.33	9.76	0	0	6.32	0	0	5.81	0	13.92	8.11	23.25	5.17	7.55	11.97	7.67	0	0
StET019630	GTTGTGGACCTTTAACA	TC205638	TC205638|-|similar to UniRef100_Q43710 Cluster: Proteinase inhibitor type-2 TR8 precursor; n=1; Solanum lycopersicum|Rep: Proteinase inhibitor type-2 TR8 precursor - Solanum lycopersicum (Tomato) (Lycopersicon esculentum), partial (44%)|-|573-590|#|TC206220|-|similar to UniRef100_Q43710 Cluster: Proteinase inhibitor type-2 TR8 precursor; n=1; Solanum lycopersicum|Rep: Proteinase inhibitor type-2 …	-1.44304	0.434187	-2.06994	0.142367	-2.99252	2.34024e-09	-3.49003	4.4072e-11	-1.07071	0.677432	-3.13733	4.68711e-05	-0.109596	1	-1.18911	0.0188504	-1.29745	0.443521	10.29	6.78	16.78	4.27	41.55	5.63	29.55	0	0	7.19	6.66	12.8	7.31	2.37	0	0	6.46	9.44	1.82	23.2	19.71	34.88	12.07	10.9	17.1	4.72	1.68	0
StET015606	GATGTGGACCTTTACCA	TC205638	TC205638|-|similar to UniRef100_Q43710 Cluster: Proteinase inhibitor type-2 TR8 precursor; n=1; Solanum lycopersicum|Rep: Proteinase inhibitor type-2 TR8 precursor - Solanum lycopersicum (Tomato) (Lycopersicon esculentum), partial (44%)|-|573-590|#|TC206220|-|similar to UniRef100_Q43710 Cluster: Proteinase inhibitor type-2 TR8 precursor; n=1; Solanum lycopersicum|Rep: Proteinase inhibitor type-2 …	-0.945132	0.719638	-2.66512	0.0719854	-2.20817	8.67513e-13	-3.34155	2.69911e-21	-1.33231	0.661788	-2.67106	0.0209891	-0.415361	0.834717	-1.0858	0.00174392	-1.47083	0.443521	11.09	0	6.39	7.12	35.75	11.27	35.09	0	2.51	14.37	6.66	15.85	8.64	0	0	0	5.53	4.36	0	32.47	24.34	25.58	20.69	13.41	20.52	9.44	3.36	4.21
StET019624	GTTGTGGACCCTTACCA	TC205638	TC205638|-|similar to UniRef100_Q43710 Cluster: Proteinase inhibitor type-2 TR8 precursor; n=1; Solanum lycopersicum|Rep: Proteinase inhibitor type-2 TR8 precursor - Solanum lycopersicum (Tomato) (Lycopersicon esculentum), partial (44%)|-|573-590|#|TC206220|-|similar to UniRef100_Q43710 Cluster: Proteinase inhibitor type-2 TR8 precursor; n=1; Solanum lycopersicum|Rep: Proteinase inhibitor type-2 …	-1.00256	0.639224	-2.33787	0.0829977	-2.41347	2.83515e-14	-3.28836	2.29201e-14	-1.4686	0.592254	-2.98229	0.00627388	-0.596555	0.640884	-0.678156	0.13146	-1.26334	0.467511	16.16	13.55	31.17	7.12	39.62	3.76	46.18	0	10.06	20.66	9.99	16.46	11.3	2.37	0	0	11.07	5.81	4.55	44.84	35.93	49.99	27.59	25.15	39.33	12.39	5.05	4.21
StET019622	GTTGTGGACATTTACCA	TC205638	TC205638|-|similar to UniRef100_Q43710 Cluster: Proteinase inhibitor type-2 TR8 precursor; n=1; Solanum lycopersicum|Rep: Proteinase inhibitor type-2 TR8 precursor - Solanum lycopersicum (Tomato) (Lycopersicon esculentum), partial (44%)|-|573-590|#|TC206220|-|similar to UniRef100_Q43710 Cluster: Proteinase inhibitor type-2 TR8 precursor; n=1; Solanum lycopersicum|Rep: Proteinase inhibitor type-2 …	-1.25813	0.509899	-1.84694	0.237168	-2.5065	2.9412e-06	-3.28117	5.23688e-09	-1.58173	0.52497	-3.61109	8.01014e-05	-0.236987	0.985187	-1.31819	0.00356411	-1.57339	0.374684	6.1	0	5.59	1.42	24.16	7.51	18.47	0	3.77	3.59	4.99	5.49	5.32	0	0	0	5.53	5.08	0	12.37	9.27	22.09	10.35	10.9	6.84	3.54	0	0
StET018703	GTCGTGGACCTTTACCA	TC205638	TC205638|-|similar to UniRef100_Q43710 Cluster: Proteinase inhibitor type-2 TR8 precursor; n=1; Solanum lycopersicum|Rep: Proteinase inhibitor type-2 TR8 precursor - Solanum lycopersicum (Tomato) (Lycopersicon esculentum), partial (44%)|-|573-590|#|TC206220|-|similar to UniRef100_Q43710 Cluster: Proteinase inhibitor type-2 TR8 precursor; n=1; Solanum lycopersicum|Rep: Proteinase inhibitor type-2 …	-1.04834	0.521793	-1.90512	0.164074	-2.753	9.40079e-05	-3.19748	9.92144e-08	-1.228	0.578436	-3.07016	8.91622e-06	-0.238286	0.932264	-0.536476	0.723537	-0.753588	0.748525	8.7	13.55	13.58	4.98	44.45	3.76	14.78	2.42	3.77	14.37	7.49	10.37	5.32	0	0	0	3.69	7.99	6.37	32.47	12.75	31.39	10.35	10.9	17.1	7.08	0	4.21
StET019635	GTTGTGGACCTTTACCG	TC205638	TC205638|-|similar to UniRef100_Q43710 Cluster: Proteinase inhibitor type-2 TR8 precursor; n=1; Solanum lycopersicum|Rep: Proteinase inhibitor type-2 TR8 precursor - Solanum lycopersicum (Tomato) (Lycopersicon esculentum), partial (44%)|-|573-590|#|TC206220|-|similar to UniRef100_Q43710 Cluster: Proteinase inhibitor type-2 TR8 precursor; n=1; Solanum lycopersicum|Rep: Proteinase inhibitor type-2 …	-0.485867	0.880642	-2.09721	0.130052	-1.78356	0.000203147	-3.1499	4.83213e-09	-1.30596	0.671605	-3.41491	0.0091808	-0.147057	1	-0.848272	0.224402	-0.950145	0.67318	4.99	3.39	9.59	2.85	14.49	0	18.47	1.61	10.06	8.98	4.16	8.54	3.99	0	0	0	1.84	2.91	2.73	9.28	13.91	11.63	7.76	5.87	11.97	5.9	0	0
StET019057	GTGGTGGACCTTTACCA	TC205638	TC205638|-|similar to UniRef100_Q43710 Cluster: Proteinase inhibitor type-2 TR8 precursor; n=1; Solanum lycopersicum|Rep: Proteinase inhibitor type-2 TR8 precursor - Solanum lycopersicum (Tomato) (Lycopersicon esculentum), partial (44%)|-|573-590|#|TC206220|-|similar to UniRef100_Q43710 Cluster: Proteinase inhibitor type-2 TR8 precursor; n=1; Solanum lycopersicum|Rep: Proteinase inhibitor type-2 …	-1.3028	0.467308	-1.11496	0.492605	-2.67534	0.000111607	-2.98491	5.98481e-06	-1.35606	0.290582	-3.44171	0.000494512	-0.634184	0.59081	-1.23805	0.00404064	-1.9303	0.0675272	3.28	0	2.4	2.14	7.73	0	11.08	0	2.51	1.8	0	2.44	2.66	0	0	0	1.84	5.08	0	9.28	4.64	6.98	7.76	7.55	8.55	1.18	0	0
StET019621	GTTGTGGAACTTTACCA	TC205638	TC205638|-|similar to UniRef100_Q43710 Cluster: Proteinase inhibitor type-2 TR8 precursor; n=1; Solanum lycopersicum|Rep: Proteinase inhibitor type-2 TR8 precursor - Solanum lycopersicum (Tomato) (Lycopersicon esculentum), partial (44%)|-|573-590|#|TC206220|-|similar to UniRef100_Q43710 Cluster: Proteinase inhibitor type-2 TR8 precursor; n=1; Solanum lycopersicum|Rep: Proteinase inhibitor type-2 …	-0.319855	0.963916	-1.51434	0.273485	-2.0354	0.00463422	-2.90388	2.92822e-07	-0.802689	0.8245	-1.93636	0.0288272	-0.7322	0.573579	-0.917161	0.175544	-1.64009	0.204976	7.68	0	8.79	2.14	19.33	5.63	14.78	0	3.77	12.58	9.16	10.37	4.65	0	4.22	0	3.69	3.63	4.55	20.1	10.43	27.9	12.93	8.38	11.97	10.03	1.68	0
StET018349	GTAGTGGACCTTTACCA	TC205638	TC205638|-|similar to UniRef100_Q43710 Cluster: Proteinase inhibitor type-2 TR8 precursor; n=1; Solanum lycopersicum|Rep: Proteinase inhibitor type-2 TR8 precursor - Solanum lycopersicum (Tomato) (Lycopersicon esculentum), partial (44%)|-|573-590|#|TC206220|-|similar to UniRef100_Q43710 Cluster: Proteinase inhibitor type-2 TR8 precursor; n=1; Solanum lycopersicum|Rep: Proteinase inhibitor type-2 …	-1.55774	0.317357	-2.41894	0.078308	-2.04174	0.0196196	-2.87051	0.000596163	-1.6826	0.000783297	-3.32703	0.00226522	-0.489897	0.812451	-1.00447	0.270393	-1.49522	0.173246	3.17	3.39	3.2	2.85	7.73	0	12.93	0	0	2.7	0	3.05	1.99	0	0	0	0	0	0	7.73	8.11	18.6	6.9	3.35	3.42	3.54	0	0
StET019641	GTTGTGGACCTTTTCCA	TC205638	TC205638|-|similar to UniRef100_Q43710 Cluster: Proteinase inhibitor type-2 TR8 precursor; n=1; Solanum lycopersicum|Rep: Proteinase inhibitor type-2 TR8 precursor - Solanum lycopersicum (Tomato) (Lycopersicon esculentum), partial (44%)|-|573-590|#|TC206220|-|similar to UniRef100_Q43710 Cluster: Proteinase inhibitor type-2 TR8 precursor; n=1; Solanum lycopersicum|Rep: Proteinase inhibitor type-2 …	-0.798899	0.802742	-2.54946	0.15906	-1.68507	0.0344518	-2.83533	0.000103725	-1.24497	0.512067	-2.29494	0.0126439	-0.155548	1	-0.905499	0.386915	-1.05349	0.745782	5.86	0	3.2	1.42	21.26	3.76	25.86	1.61	2.51	8.98	4.99	9.15	5.32	0	0	0	1.84	2.91	0	4.64	13.91	18.6	6.9	5.87	17.1	6.49	1.68	0
StET019623	GTTGTGGACCATTACCA	TC205638	TC205638|-|similar to UniRef100_Q43710 Cluster: Proteinase inhibitor type-2 TR8 precursor; n=1; Solanum lycopersicum|Rep: Proteinase inhibitor type-2 TR8 precursor - Solanum lycopersicum (Tomato) (Lycopersicon esculentum), partial (44%)|-|573-590|#|TC206220|-|similar to UniRef100_Q43710 Cluster: Proteinase inhibitor type-2 TR8 precursor; n=1; Solanum lycopersicum|Rep: Proteinase inhibitor type-2 …	-1.13124	0.54	-2.25629	0.0995736	-1.65718	0.0137219	-2.7441	8.9401e-05	-1.36272	0.310591	-2.26653	0.0378421	0.208768	1	-1.30463	0.00680773	-1.0732	0.539143	3.82	5.08	2.4	1.42	11.6	7.51	15.7	0	3.77	3.59	1.66	6.71	2.66	0	0	0	1.84	2.18	0	9.28	3.48	5.81	7.76	4.19	8.55	2.95	0	0
StET007151	ATCCTAGAAGATTAATA	TC206059	TC206059|-|UniRef100_Q9SWS0 Cluster: Ferritin 1; n=1; Solanum tuberosum|Rep: Ferritin 1 - Solanum tuberosum (Potato), complete|-|920-937|#|	0.483976	1	2.36392	0.275286	2.45938	0.155391	4.41554	0.00339488	1.29134	0.852562	5.2011	1.4594e-70	0.653209	0.917043	-0.16944	1	0.481442	1	24.69	0	0	0	28.99	0	0	0	0	16.17	26.64	0	1.99	7.11	0	58.73	15.68	26.88	50.98	0	0	0	13.79	0	0	0	20.19	0
StET027892	TTCATATCTTTTTTCTT	TC206350	TC206350|-|UniRef100_A3RI55 Cluster: WRKY protein; n=1; Solanum tuberosum|Rep: WRKY protein - Solanum tuberosum (Potato), complete|-|1820-1837|#|	-3.50515	0.258469	-1.98296	0.45164	1.07627	0.540384	3.68146	0.0376191	1.0366	0.931184	2.64924	0.000521472	2.0233	0.505171	-0.139404	1	1.90814	1	5.73	0	0	0	0	43.18	0	0	0	0	0	0	0	2.37	0	0	0	4.36	0	0	0	0	0	5.03	0	14.16	2.52	0
StET003165	AATTCAAGAGACATACT	TC206679	TC206679|-|similar to UniRef100_A0MNJ4 Cluster: CBL-interacting protein kinase 7; n=1; Populus trichocarpa|Rep: CBL-interacting protein kinase 7 - Populus trichocarpa (Western balsam poplar) (Populus balsamiferasubsp. trichocarpa), partial (94%)|-|1880-1896|#|	0.0982332	1	-2.52247	0.113915	-0.22086	1	-4.34723	0.0137362	-1.49996	0.777008	-3.07439	0.0450784	-1.4725	0.597219	-0.511002	0.926417	-1.95015	0.218439	8.69	0	7.99	12.82	0	0	13.85	0	0	0	26.64	0	12.63	0	0	0	0	1.45	0	75.77	0	32.55	0	0	11.97	0	34.49	44.24
StET028764	TTGCTTCCCCTCAACAA	TC206798	TC206798|-|similar to UniRef100_A9YF60 Cluster: Stay green protein; n=1; Capsicum annuum|Rep: Stay green protein - Capsicum annuum (Bell pepper), partial (25%)|-|303-320|#|	-0.105664	1	1.30038	0.670566	3.34914	0.0708773	5.41659	0.00323056	-0.154597	1	5.10592	5.87156e-13	1.96006	0.461131	0.205468	1	2.10081	0.875125	11.72	0	0	19.94	0	0	0	14.51	7.54	0	0	0	1.33	27.25	0	35.79	0	1.45	0	0	0	0	0	0	0	0	43.74	0
StET004851	AGACCTTTGCTACAAGA	TC206944	TC206944|-|homologue to UniRef100_Q40431 Cluster: PSI-H precursor; n=1; Nicotiana sylvestris|Rep: PSI-H precursor - Nicotiana sylvestris (Wood tobacco), partial (97%)|-|712-729|#|	-0.406111	0.827221	-1.0276	0.288387	-1.36454	0.00787094	-1.62986	0.00653964	-0.517543	0.743473	-3.21598	2.15989e-05	-0.413805	0.664025	-1.04922	0.0099108	-1.46283	0.00574297	6.96	16.94	8.79	2.85	9.66	7.51	7.39	0	7.54	4.49	9.16	11.58	3.32	0	0	2.75	4.61	3.63	8.19	10.82	13.91	8.14	8.62	9.22	17.1	5.9	1.68	0
StET027779	TTCAATTACTACTGTTG	TC206984	TC206984|-|similar to UniRef100_Q5CCT8 Cluster: Phospholipase A2 precursor; n=1; Nicotiana tabacum|Rep: Phospholipase A2 precursor - Nicotiana tabacum (Common tobacco), partial (85%)|-|496-513|#|	-0.259392	1	-0.516502	0.946379	-1.93928	0.208053	-3.97476	0.00083097	-1.96118	0.509653	-4.98316	0.00691774	-1.13918	0.683582	0.408419	1	-0.725426	0.835894	27.81	118.57	29.57	0	54.11	0	0	12.9	50.28	0	32.46	42.68	18.62	0	50.59	0	28.59	13.8	37.33	211.85	47.53	61.62	49.14	36.05	41.05	0	16.82	0
StET005633	AGGCGGAGGGAAAGGAG	TC207034	TC207034|-|homologue to UniRef100_O04232 Cluster: Cold-stress inducible protein; n=1; Solanum tuberosum|Rep: Cold-stress inducible protein - Solanum tuberosum (Potato), partial (95%)|-|652-669|#|	-0.00855802	1	-0.631164	0.576282	-0.887054	0.0323324	-1.03764	0.0230741	-0.639403	0.730853	-1.59032	9.61726e-21	-0.842284	0.352004	0.52283	0.755027	-0.321037	0.893005	155.37	228.68	257.31	66.93	54.11	137.06	194.86	413.56	131.97	227.29	73.25	46.95	58.52	119.65	50.59	230.35	113.44	48.67	55.53	550.5	301.39	258.11	289.68	227.19	119.72	157.51	146.36	132.72
StET029177	TTGTTGATGTAATTTAA	TC207130	TC207130|-|similar to UniRef100_Q9M517 Cluster: TMV-induced protein I; n=1; Capsicum annuum|Rep: TMV-induced protein I - Capsicum annuum (Bell pepper), partial (98%)|-|569-586|#|TC209486|-|similar to UniRef100_Q9M517 Cluster: TMV-induced protein I; n=1; Capsicum annuum|Rep: TMV-induced protein I - Capsicum annuum (Bell pepper), partial (82%)|-|621-638|#|	2.4222	0.600052	3.31896	0.10905	5.47623	0.00503138	5.72123	6.27153e-05	-0.154597	1	5.74627	2.36819e-18	2.58931	0.305991	0.205468	1	2.73311	0.818387	32.57	0	3.2	32.76	0	0	0	0	0	0	10.82	0	180.87	285.51	46.37	23.86	31.36	37.77	9.1	0	0	0	0	0	0	0	116.92	130.61
StET019319	GTTATAATTATGCAGCT	TC207167	TC207167|-|homologue to UniRef100_P27057 Cluster: Protein GAST1 precursor; n=1; Solanum lycopersicum|Rep: Protein GAST1 precursor - Solanum lycopersicum (Tomato) (Lycopersicon esculentum), complete|-|526-543|#|BQ045929|-|homologue to UniRef100_P27057 Cluster: Protein GAST1 precursor; n=1; Solanum lycopersicum|Rep: Protein GAST1 precursor - Solanum lycopersicum (Tomato) (Lycopersicon esculentum), …	-0.574711	0.815722	-2.5205	0.129354	-3.83027	0.000826366	-4.31965	0.000585113	-1.64763	0.429483	-4.77578	2.59695e-08	-0.0148836	1	-0.132912	1	-0.147901	0.988368	339.26	389.6	1599.01	73.34	713.11	1128.43	315.84	351.48	755.38	359.34	349.62	837.13	106.39	0	223.43	89.94	201.98	132.21	80.11	377.31	670.01	712.71	1022.5	1109.96	314.68	89.08	13.46	61.09
StET027751	TTCAAGTCATCTAATTC	TC207167	TC207167|-|homologue to UniRef100_P27057 Cluster: Protein GAST1 precursor; n=1; Solanum lycopersicum|Rep: Protein GAST1 precursor - Solanum lycopersicum (Tomato) (Lycopersicon esculentum), complete|-|625-642|#|	-0.207424	1	-2.71041	0.240558	-2.34827	0.329775	-4.23971	0.0114693	-1.77668	0.583088	-5.4927	3.37426e-06	0.248661	1	-0.675558	0.909891	-0.427112	0.890014	26.56	0	123.06	0	17.39	75.1	97.89	16.12	114.38	34.14	0	111.58	0	0	0	0	21.21	12.35	9.1	0	0	69.76	84.49	58.68	49.6	0	0	0
StET011991	CTATAATTCTTATGGTA	TC207167	TC207167|-|homologue to UniRef100_P27057 Cluster: Protein GAST1 precursor; n=1; Solanum lycopersicum|Rep: Protein GAST1 precursor - Solanum lycopersicum (Tomato) (Lycopersicon esculentum), complete|-|604-620|#|	-0.777518	0.810938	-2.9122	0.202966	-3.97119	0.000398397	-3.92798	0.00310257	-0.899027	0.710234	-4.03184	1.32761e-20	-0.0142737	1	-0.0585373	1	-0.0797898	1	34.04	33.88	181.4	9.97	150.74	5.63	59.1	49.18	30.17	34.14	23.31	99.38	5.32	0	31.62	0	0	21.79	0	43.3	70.71	60.46	128.46	89.7	39.33	19.47	0	0
StET017861	GGTATAATTATGCAGCT	TC207167	TC207167|-|homologue to UniRef100_P27057 Cluster: Protein GAST1 precursor; n=1; Solanum lycopersicum|Rep: Protein GAST1 precursor - Solanum lycopersicum (Tomato) (Lycopersicon esculentum), complete|-|526-543|#|BQ045929|-|homologue to UniRef100_P27057 Cluster: Protein GAST1 precursor; n=1; Solanum lycopersicum|Rep: Protein GAST1 precursor - Solanum lycopersicum (Tomato) (Lycopersicon esculentum), …	-0.928258	0.690217	-2.50857	0.134058	-3.22497	0.00233075	-3.35503	0.00028554	-1.4425	0.583088	-3.05444	0.0114355	-0.0506703	1	-0.54399	0.881778	-0.64519	0.867423	4.2	3.39	8.79	0	6.76	31.92	3.69	4.84	5.03	2.7	3.33	9.15	1.99	0	0	0	1.84	1.45	1.82	6.19	6.96	6.98	14.66	17.61	0	0	0	0
StET016563	GCTATAATTATGCAGCT	TC207167	TC207167|-|homologue to UniRef100_P27057 Cluster: Protein GAST1 precursor; n=1; Solanum lycopersicum|Rep: Protein GAST1 precursor - Solanum lycopersicum (Tomato) (Lycopersicon esculentum), complete|-|526-543|#|BQ045929|-|homologue to UniRef100_P27057 Cluster: Protein GAST1 precursor; n=1; Solanum lycopersicum|Rep: Protein GAST1 precursor - Solanum lycopersicum (Tomato) (Lycopersicon esculentum), …	-0.686422	0.829256	-2.58953	0.0684235	-2.44834	0.0168204	-2.90996	0.00226856	-2.05306	0.000875851	-3.07041	0.00428738	0.0652866	1	-0.714317	0.762733	-0.692989	0.828212	3.89	3.39	11.19	1.42	12.56	20.65	2.77	0	0	5.39	3.33	14.63	3.32	0	0	0	1.84	1.45	0	4.64	4.64	6.98	15.52	12.58	0	1.18	0	0
StET015104	GATATAATTATGCAGCT	TC207167	TC207167|-|homologue to UniRef100_P27057 Cluster: Protein GAST1 precursor; n=1; Solanum lycopersicum|Rep: Protein GAST1 precursor - Solanum lycopersicum (Tomato) (Lycopersicon esculentum), complete|-|526-543|#|BQ045929|-|homologue to UniRef100_P27057 Cluster: Protein GAST1 precursor; n=1; Solanum lycopersicum|Rep: Protein GAST1 precursor - Solanum lycopersicum (Tomato) (Lycopersicon esculentum), …	0.134615	1	-1.33752	0.348968	-2.25235	0.0568943	-2.35587	0.0129934	-1.6533	0.0290264	-2.95928	0.00258825	0.236746	0.955597	-1.92507	6.31826e-06	-1.73358	0.171607	3.64	3.39	8.79	1.42	6.76	13.14	0	1.61	8.8	1.8	0	17.68	3.32	0	4.22	0	0	2.18	3.64	3.09	0	5.81	7.76	6.71	0	0	0	0
StET029846	TTTCTCTACGTCATAAA	TC207441	TC207441|-|similar to UniRef100_A1XEM2 Cluster: CYP72A58; n=1; Nicotiana tabacum|Rep: CYP72A58 - Nicotiana tabacum (Common tobacco), partial (55%)|-|990-1007|#|	1.38728	0.302423	1.06803	0.591452	4.67006	0.00244442	4.43027	0.00264093	1.843	0.618194	4.71626	2.66631e-09	2.57062	0.188949	-1.01657	0.828946	1.65109	0.772772	15.53	23.71	5.59	8.54	0	0	2.77	22.57	13.83	16.17	28.3	12.19	12.63	31.99	16.86	0	5.53	10.9	19.12	0	0	0	0	0	0	9.44	45.42	27.39
StET016514	GCTAAGTATGTATCAAA	TC207557	TC207557|-|weakly similar to UniRef100_A7Q4T6 Cluster: Chromosome chr10 scaffold_50, whole genome shotgun sequence; n=1; Vitis vinifera|Rep: Chromosome chr10 scaffold_50, whole genome shotgun sequence - Vitis vinifera (Grape), partial (64%)|-|1519-1536|#|	0.77405	0.909475	-2.0279	0.245794	2.91407	0.14441	5.54082	0.00916031	3.95019	1	3.81475	0.0343329	1.90477	0.373968	-1.69614	0.3894	0.274774	1	14.35	0	8.79	0	0	0	10.16	15.32	0	0	26.64	0	0	0	0	0	0	0	0	0	0	0	0	0	0	0	0	0
StET001233	AACACTATATATGTACC	TC207808	TC207808|-|weakly similar to UniRef100_A7QQJ3 Cluster: Chromosome undetermined scaffold_143, whole genome shotgun sequence; n=1; Vitis vinifera|Rep: Chromosome undetermined scaffold_143, whole genome shotgun sequence - Vitis vinifera (Grape), partial (67%)|-|256-272|#|CV287428|-|similar to UniRef100_A7QQJ3 Cluster: Chromosome undetermined scaffold_143, whole genome shotgun sequence; n=1; Vitis vi…	-0.0670716	1	0.0341756	1	0.812748	0.52512	4.99192	0.000732942	-0.154597	1	4.12002	0.000888275	-0.380671	1	0.42787	1	0.0471989	1	6.54	0	0	0	0	0	0	0	0	0	0	0	1.33	0	0	0	0	0	0	0	0	2.33	0	0	0	0	6.73	0
StET025045	TGAAAGGAGGGAGTCCG	TC207877	TC207877|-|homologue to UniRef100_Q42890 Cluster: Glucan endo-1,3-beta-D-glucosidase precursor; n=1; Solanum lycopersicum|Rep: Glucan endo-1,3-beta-D-glucosidase precursor - Solanum lycopersicum (Tomato) (Lycopersicon esculentum), complete|-|910-927|#|	0.952349	0.763009	2.06297	0.305067	4.85814	0.0302022	7.14702	1.06926e-07	1.53923	0.63639	3.11732	1.38385e-07	1.01775	0.587368	-1.36947	0.460482	-0.389116	1	29.85	0	0	6.41	0	0	0	10.48	0	7.19	0	0	4.65	31.99	0	15.6	0	0	4.55	0	0	0	0	0	0	0	77.39	0
StET012843	CTTATATAAAGCAATTA	TC207877	TC207877|-|homologue to UniRef100_Q42890 Cluster: Glucan endo-1,3-beta-D-glucosidase precursor; n=1; Solanum lycopersicum|Rep: Glucan endo-1,3-beta-D-glucosidase precursor - Solanum lycopersicum (Tomato) (Lycopersicon esculentum), complete|-|1203-1220|#|	2.4356	0.457575	2.63853	0.327481	5.68898	0.021321	7.31093	5.38593e-07	1.52721	0.726381	5.55452	3.26596e-12	0.614905	0.925921	-0.985962	0.832937	-0.370385	0.926058	102.7	0	0	19.94	0	0	0	49.18	0	0	39.12	0	47.88	100.7	52.7	0	0	17.43	0	0	0	0	0	10.06	0	0	274.22	122.19
StET012844	CTTATATAAGGCAATTA	TC207877	TC207877|-|homologue to UniRef100_Q42890 Cluster: Glucan endo-1,3-beta-D-glucosidase precursor; n=1; Solanum lycopersicum|Rep: Glucan endo-1,3-beta-D-glucosidase precursor - Solanum lycopersicum (Tomato) (Lycopersicon esculentum), complete|-|1203-1220|#|	2.35664	0.541093	2.26299	0.349211	6.83887	0.000105961	9.08126	3.91459e-06	4.77868	0.0800423	8.81149	5.56967e-10	2.3793	0.322557	0.42786	1	2.73921	0.795964	147.18	0	4	32.04	0	0	0	103.19	0	0	0	7.32	88.44	118.47	0	0	35.05	30.51	13.66	0	2.32	0	0	0	0	0	396.18	111.65
StET005435	AGCTCTCTTGTAAGGAT	TC208080	TC208080|-|similar to UniRef100_Q40480 Cluster: C-7 protein; n=1; Nicotiana tabacum|Rep: C-7 protein - Nicotiana tabacum (Common tobacco), complete|-|279-295|#|EG009798|-|similar to UniRef100_Q40480 Cluster: C-7 protein; n=1; Nicotiana tabacum|Rep: C-7 protein - Nicotiana tabacum (Common tobacco), partial (46%)|-|347-363|#|	2.14804	0.465741	1.709	0.345272	2.54847	0.260052	2.25538	0.0474039	-0.154597	1	5.8832	1.52774e-10	-0.158269	1	0.205468	1	0.0471989	1	4.8	0	0	0	0	0	0	16.12	0	0	0	0	7.98	0	0	0	11.99	2.91	0	0	0	0	0	0	0	0	0	0
StET016645	GCTCTGTTTAGTCCAAT	TC208120	TC208120|-|UniRef100_P09762 Cluster: Wound-induced protein WIN2 precursor; n=1; Solanum tuberosum|Rep: Wound-induced protein WIN2 precursor - Solanum tuberosum (Potato), partial (96%)|-|629-646|#|	0.608358	0.786068	2.44963	0.173961	1.36293	0.342985	1.71568	0.0126083	0.740577	0.948404	2.54929	0.0134981	0.25618	1	0.0534856	1	0.301733	1	3.84	0	0	4.98	0	0	0	2.42	2.51	0	1.66	2.44	6.65	43.83	6.32	5.51	4.61	4.36	0	0	0	0	0	3.35	0	0	8.41	8.43
StET016455	GCGCTGTTTAGTCTAAT	TC208120	TC208120|-|UniRef100_P09762 Cluster: Wound-induced protein WIN2 precursor; n=1; Solanum tuberosum|Rep: Wound-induced protein WIN2 precursor - Solanum tuberosum (Potato), partial (96%)|-|629-646|#|	0.811411	0.864343	1.62301	0.348105	0.902734	0.393207	1.99116	0.0169839	1.06811	0.767732	3.16203	0.00703345	0.478688	0.8629	0.790282	1	1.22881	0.834724	3.39	0	1.6	5.7	0	0	0	2.42	0	0	0	0	14.63	22.51	8.43	0	2.77	6.54	0	0	0	0	1.72	2.52	0	0	4.21	4.21
StET016644	GCTCTGTTTAGTATAAT	TC208120	TC208120|-|UniRef100_P09762 Cluster: Wound-induced protein WIN2 precursor; n=1; Solanum tuberosum|Rep: Wound-induced protein WIN2 precursor - Solanum tuberosum (Potato), partial (96%)|-|629-646|#|	0.534876	0.965198	1.81829	0.386731	1.1922	0.193626	1.99838	0.00542022	1.81389	0.257147	3.12375	1.90257e-06	1.17615	0.539552	-0.279874	1	0.908279	0.908599	6.35	5.08	0	12.11	0	5.63	0	0	0	0	2.5	1.83	25.27	49.76	18.97	0	4.61	15.25	1.82	0	0	2.33	0	3.35	0	1.18	8.41	6.32
StET004278	ACTCTGTTTAGTCTAAT	TC208120	TC208120|-|UniRef100_P09762 Cluster: Wound-induced protein WIN2 precursor; n=1; Solanum tuberosum|Rep: Wound-induced protein WIN2 precursor - Solanum tuberosum (Potato), partial (96%)|-|629-646|#|	0.824354	0.819949	1.97422	0.29052	1.37167	0.278148	2.01739	0.0295546	1.5233	0.525002	2.61483	0.0439577	0.940672	0.574389	-0.309322	0.962768	0.57834	1	4.03	0	0	5.7	0	3.76	1.85	2.42	5.03	0	1.66	0	13.96	35.54	14.75	0	3.69	5.81	0	0	0	0	0	1.68	0	1.77	3.36	4.21
StET016577	GCTATGTTTAGTCTAAT	TC208120	TC208120|-|UniRef100_P09762 Cluster: Wound-induced protein WIN2 precursor; n=1; Solanum tuberosum|Rep: Wound-induced protein WIN2 precursor - Solanum tuberosum (Potato), partial (96%)|-|629-646|#|	1.0912	0.762791	2.16891	0.204514	1.46323	0.0970863	2.15531	0.0350721	1.08148	0.735789	2.52456	0.0434919	0.729169	0.750131	-0.571928	0.96563	0.133186	1	3.92	0	0	5.7	0	0	0	1.61	0	1.8	0	1.22	16.62	35.54	8.43	0	3.69	5.81	2.73	0	0	0	0	1.68	0	0	6.73	6.32
StET016639	GCTCTGTCTAGTCTAAT	TC208120	TC208120|-|UniRef100_P09762 Cluster: Wound-induced protein WIN2 precursor; n=1; Solanum tuberosum|Rep: Wound-induced protein WIN2 precursor - Solanum tuberosum (Potato), partial (96%)|-|629-646|#|	0.693481	0.890211	2.66309	0.110414	0.778114	0.631149	2.15533	0.00159553	1.86438	0.593227	3.94975	1.47447e-05	0.264335	1	0.80372	0.975761	1.09883	0.894011	4.68	0	0	5.7	0	0	0	1.61	0	0	0	1.22	11.97	47.39	12.65	1.84	7.38	9.44	1.82	0	0	2.33	0	0	5.13	0	5.89	6.32
StET016641	GCTCTGTTTAGACTAAT	TC208120	TC208120|-|UniRef100_P09762 Cluster: Wound-induced protein WIN2 precursor; n=1; Solanum tuberosum|Rep: Wound-induced protein WIN2 precursor - Solanum tuberosum (Potato), partial (96%)|-|629-646|#|	0.65685	0.934378	2.25952	0.139987	1.61934	0.260063	2.41458	7.8447e-05	2.60149	0.465323	3.466	3.75929e-06	0.840532	0.560557	-0.0166576	1	0.868539	0.875125	8.52	5.08	0	8.54	0	5.63	3.69	2.42	0	0	1.66	0	27.93	61.6	18.97	5.51	11.99	20.34	1.82	0	0	2.33	0	4.19	3.42	1.18	13.46	18.96
StET016642	GCTCTGTTTAGCCTAAT	TC208120	TC208120|-|UniRef100_P09762 Cluster: Wound-induced protein WIN2 precursor; n=1; Solanum tuberosum|Rep: Wound-induced protein WIN2 precursor - Solanum tuberosum (Potato), partial (96%)|-|629-646|#|	1.19663	0.706251	2.92484	0.0719854	1.89251	0.190719	2.52163	0.00811838	2.37103	0.121357	4.00197	0.00129552	-0.117056	1	0.696226	1	0.592007	0.9774	11.76	0	0	9.26	0	3.76	2.77	4.84	6.28	0	4.16	0	25.27	80.56	21.08	1.84	11.07	28.33	8.19	0	0	6.98	0	5.87	5.13	1.77	18.51	40.03
StET016653	GCTCTGTTTAGTCTTAT	TC208120	TC208120|-|UniRef100_P09762 Cluster: Wound-induced protein WIN2 precursor; n=1; Solanum tuberosum|Rep: Wound-induced protein WIN2 precursor - Solanum tuberosum (Potato), partial (96%)|-|629-646|#|	0.46476	0.997012	1.96262	0.211073	1.99266	0.0506528	2.74871	0.00365141	0.65279	0.926569	2.9055	0.0145626	1.06358	0.543478	-0.209542	1	0.85404	0.887964	3.98	0	1.6	4.98	1.93	0	0	1.61	0	0	0	0	11.3	29.62	8.43	1.84	1.84	9.44	1.82	0	0	0	0	0	0	2.36	8.41	8.43
StET016649	GCTCTGTTTAGTCTACT	TC208120	TC208120|-|UniRef100_P09762 Cluster: Wound-induced protein WIN2 precursor; n=1; Solanum tuberosum|Rep: Wound-induced protein WIN2 precursor - Solanum tuberosum (Potato), partial (96%)|-|629-646|#|	0.684945	0.883699	2.06581	0.342698	1.99859	0.151406	2.83368	0.00578456	1.38941	0.680506	3.77479	0.000198598	1.38835	0.486661	0.205468	1	1.53457	0.886531	4.8	0	0	10.68	0	0	0	3.22	0	0	0	2.44	16.62	55.68	6.32	2.75	2.77	7.26	0	0	0	0	0	0	0	1.18	10.09	6.32
StET016651	GCTCTGTTTAGTCTCAT	TC208120	TC208120|-|UniRef100_P09762 Cluster: Wound-induced protein WIN2 precursor; n=1; Solanum tuberosum|Rep: Wound-induced protein WIN2 precursor - Solanum tuberosum (Potato), partial (96%)|-|629-646|#|	0.825631	0.822731	2.12184	0.260462	2.19854	0.119351	2.86433	0.000266007	1.54638	0.434181	4.19376	1.56501e-09	0.954376	0.598576	0.20556	1	1.1403	0.88707	6.34	3.39	0	7.83	0	0	1.85	0	2.51	0	3.33	2.44	17.29	42.65	8.43	3.67	1.84	16.71	0	3.09	0	0	0	1.68	0	2.95	10.94	23.17
StET016652	GCTCTGTTTAGTCTGAT	TC208120	TC208120|-|UniRef100_P09762 Cluster: Wound-induced protein WIN2 precursor; n=1; Solanum tuberosum|Rep: Wound-induced protein WIN2 precursor - Solanum tuberosum (Potato), partial (96%)|-|629-646|#|	0.506892	0.887122	1.97328	0.295227	1.72564	0.143445	2.88972	0.00842416	1.71541	0.541235	3.0234	0.0253697	0.943721	0.666727	0.427809	1	1.30141	0.883501	4.34	0	0	7.83	0	0	0	3.22	0	1.8	3.33	0	9.31	37.91	10.54	1.84	2.77	5.81	0	0	0	0	0	1.68	0	1.18	7.57	10.53
StET016637	GCTCTGGTTAGTCTAAT	TC208120	TC208120|-|UniRef100_P09762 Cluster: Wound-induced protein WIN2 precursor; n=1; Solanum tuberosum|Rep: Wound-induced protein WIN2 precursor - Solanum tuberosum (Potato), partial (96%)|-|629-646|#|	0.578316	0.936743	1.66622	0.348597	1.76276	0.0827384	2.9267	1.93396e-05	2.64465	0.264355	4.57885	6.61153e-16	1.44581	0.398564	0.790224	0.906938	2.15214	0.727016	11.94	3.39	1.6	23.5	1.93	0	10.16	3.22	0	0	4.99	3.66	44.55	85.3	18.97	7.34	15.68	15.25	2.73	0	0	4.65	3.45	3.35	0	1.18	21.03	10.53
StET016655	GCTCTGTTTGGTCTAAT	TC208120	TC208120|-|UniRef100_P09762 Cluster: Wound-induced protein WIN2 precursor; n=1; Solanum tuberosum|Rep: Wound-induced protein WIN2 precursor - Solanum tuberosum (Potato), partial (96%)|-|629-646|#|	0.571334	0.906248	2.27077	0.232882	1.7145	0.128317	2.93287	7.07115e-05	0.844922	0.897248	3.87128	6.35594e-05	1.04604	0.576362	0.427809	1	1.40894	0.838145	4.89	0	0	7.83	1.93	0	0	1.61	0	0	2.5	0	13.96	53.31	10.54	0	5.53	5.81	1.82	0	0	0	0	1.68	0	0	10.09	4.21
StET016648	GCTCTGTTTAGTCTAAT	TC208120	TC208120|-|UniRef100_P09762 Cluster: Wound-induced protein WIN2 precursor; n=1; Solanum tuberosum|Rep: Wound-induced protein WIN2 precursor - Solanum tuberosum (Potato), partial (96%)|-|629-646|#|	0.639402	0.86346	2.60096	0.161474	2.56952	0.0268413	3.04453	4.72343e-05	1.56901	0.136115	3.40775	6.09733e-18	1.11091	0.478661	0.310504	1	1.42088	0.762714	1204.25	435.33	114.27	1847.1	166.2	240.33	263.2	701.36	379.58	159.01	334.63	165.23	2639.2	12534.1	3345.1	409.31	1403.71	1406.34	198.46	184.01	86.94	330.2	116.39	459.41	208.65	176.38	2003.63	2709.15
StET016634	GCTCTGATTAGTCTAAT	TC208120	TC208120|-|UniRef100_P09762 Cluster: Wound-induced protein WIN2 precursor; n=1; Solanum tuberosum|Rep: Wound-induced protein WIN2 precursor - Solanum tuberosum (Potato), partial (96%)|-|629-646|#|	0.961008	0.806248	2.12654	0.189357	2.24721	0.0374739	3.09218	0.00117455	1.96162	0.399851	3.36986	2.37119e-06	1.45632	0.343345	-0.794573	0.840218	0.607796	1	7.12	0	1.6	9.97	2.9	0	1.85	3.22	0	0	1.66	1.22	27.26	41.46	25.29	0	7.38	15.25	2.73	0	0	0	0	1.68	0	2.36	9.25	14.75
StET016635	GCTCTGCTTAGTCTAAT	TC208120	TC208120|-|UniRef100_P09762 Cluster: Wound-induced protein WIN2 precursor; n=1; Solanum tuberosum|Rep: Wound-induced protein WIN2 precursor - Solanum tuberosum (Potato), partial (96%)|-|629-646|#|	0.163183	1	1.59053	0.501531	2.42731	0.0242265	3.16268	0.00018871	1.54581	0.6969	3.8356	1.52774e-10	1.85107	0.399171	-0.2764	1	1.32674	1	10.96	5.08	0	32.04	0	0	2.77	4.84	0	3.59	2.5	2.44	29.92	80.56	21.08	3.67	6.46	21.79	1.82	0	0	3.49	0	3.35	0	2.95	18.51	16.85
StET019088	GTGTAATGTTTTGTTGT	TC208859	TC208859|-|UniRef100_A9YTZ5 Cluster: Cell wall protein; n=1; Solanum tuberosum|Rep: Cell wall protein - Solanum tuberosum (Potato), complete|-|932-949|#|TC214467|-|UniRef100_A9YTZ5 Cluster: Cell wall protein; n=1; Solanum tuberosum|Rep: Cell wall protein - Solanum tuberosum (Potato), complete|-|580-597|#|TC217176|-|homologue to UniRef100_A9YTZ5 Cluster: Cell wall protein; n=1; Solanum tuberosum|R…	0.722298	0.441486	1.19475	0.137194	0.749393	0.0229899	0.409046	0.454423	1.93134	1.38036e-09	2.288	0.000163552	-0.0920018	1	0.96732	0.0983983	0.885967	0.541625	132.89	72.84	47.15	195.82	87.93	73.23	65.57	101.58	118.15	99.72	124.03	177.42	228.74	219.17	174.95	82.6	219.5	362.48	130.18	139.17	71.87	109.29	68.11	128.27	66.7	152.2	171.6	231.73
StET008137	ATGTGATGTTTTGTTGT	TC208859	TC208859|-|UniRef100_A9YTZ5 Cluster: Cell wall protein; n=1; Solanum tuberosum|Rep: Cell wall protein - Solanum tuberosum (Potato), complete|-|932-949|#|TC214467|-|UniRef100_A9YTZ5 Cluster: Cell wall protein; n=1; Solanum tuberosum|Rep: Cell wall protein - Solanum tuberosum (Potato), complete|-|580-597|#|TC217176|-|homologue to UniRef100_A9YTZ5 Cluster: Cell wall protein; n=1; Solanum tuberosum|R…	0.938425	0.259075	1.16347	0.114657	0.739623	0.0428707	0.462656	0.477612	1.54961	4.76796e-18	2.01493	0.00212804	-0.232478	0.846225	0.704619	0.270393	0.469182	0.850009	109.29	76.23	33.56	142.41	71.5	48.82	44.33	98.35	120.66	68.28	121.53	154.26	194.17	114.92	183.38	77.09	148.49	253.52	114.71	103.6	73.03	68.6	60.35	127.43	54.73	133.91	144.68	147.47
StET002101	AAGTAATGTTTTGTTGT	TC208859	TC208859|-|UniRef100_A9YTZ5 Cluster: Cell wall protein; n=1; Solanum tuberosum|Rep: Cell wall protein - Solanum tuberosum (Potato), complete|-|932-949|#|TC214467|-|UniRef100_A9YTZ5 Cluster: Cell wall protein; n=1; Solanum tuberosum|Rep: Cell wall protein - Solanum tuberosum (Potato), complete|-|580-597|#|TC217176|-|homologue to UniRef100_A9YTZ5 Cluster: Cell wall protein; n=1; Solanum tuberosum|R…	1.02311	0.264163	1.37492	0.0983979	0.656013	0.041686	0.52814	0.282533	1.79536	6.10053e-12	1.92848	0.000111566	-0.172945	0.91274	0.17017	0.976359	-0.0138086	1	56.37	20.33	16.78	69.78	34.79	18.78	31.4	46.76	54.05	31.44	63.26	89.02	91.1	73.45	63.23	33.04	86.69	138.02	81.93	55.67	31.3	44.18	25.86	42.76	23.94	67.84	63.93	77.95
StET008012	ATGTAATGTTTTGTTCT	TC208859	TC208859|-|UniRef100_A9YTZ5 Cluster: Cell wall protein; n=1; Solanum tuberosum|Rep: Cell wall protein - Solanum tuberosum (Potato), complete|-|932-949|#|TC214467|-|UniRef100_A9YTZ5 Cluster: Cell wall protein; n=1; Solanum tuberosum|Rep: Cell wall protein - Solanum tuberosum (Potato), complete|-|580-597|#|TC217176|-|homologue to UniRef100_A9YTZ5 Cluster: Cell wall protein; n=1; Solanum tuberosum|R…	0.983471	0.381307	1.28226	0.0960498	0.992611	0.00309784	0.562453	0.419194	1.86436	1.30418e-18	2.1184	0.0152956	-0.223071	0.851833	0.512198	0.760678	0.286262	0.926465	43	30.49	19.18	47	17.39	16.9	16.62	17.74	22.62	47.61	30.8	77.43	75.14	41.46	44.26	39.46	49.8	119.13	42.79	51.03	27.82	31.39	18.97	33.53	13.68	55.45	70.66	69.52
StET028940	TTGTAATGTTTTGTTGT	TC208859	TC208859|-|UniRef100_A9YTZ5 Cluster: Cell wall protein; n=1; Solanum tuberosum|Rep: Cell wall protein - Solanum tuberosum (Potato), complete|-|932-949|#|TC214467|-|UniRef100_A9YTZ5 Cluster: Cell wall protein; n=1; Solanum tuberosum|Rep: Cell wall protein - Solanum tuberosum (Potato), complete|-|580-597|#|TC217176|-|homologue to UniRef100_A9YTZ5 Cluster: Cell wall protein; n=1; Solanum tuberosum|R…	0.832656	0.481216	1.20186	0.174796	0.723039	0.0362075	0.568536	0.298695	1.76305	9.1971e-26	2.12513	0.00154474	-0.078201	1	0.44755	0.627072	0.361406	0.878749	112.05	62.67	32.76	137.43	69.57	61.96	65.57	53.21	70.39	82.65	104.05	179.25	228.08	143.35	170.73	44.97	149.41	323.98	110.16	95.87	64.91	69.76	73.28	108.15	44.47	125.06	114.4	145.36
StET008010	ATGTAATGTTTTGTTAT	TC208859	TC208859|-|UniRef100_A9YTZ5 Cluster: Cell wall protein; n=1; Solanum tuberosum|Rep: Cell wall protein - Solanum tuberosum (Potato), complete|-|932-949|#|TC214467|-|UniRef100_A9YTZ5 Cluster: Cell wall protein; n=1; Solanum tuberosum|Rep: Cell wall protein - Solanum tuberosum (Potato), complete|-|580-597|#|TC217176|-|homologue to UniRef100_A9YTZ5 Cluster: Cell wall protein; n=1; Solanum tuberosum|R…	0.698617	0.5806	0.940333	0.363428	0.831441	0.000733486	0.619983	0.315734	1.57848	2.50394e-20	1.415	0.0404369	0.256302	0.821251	0.108365	1	0.336965	0.921481	56.35	40.65	15.98	85.45	37.68	39.43	34.17	26.6	54.05	44.92	56.6	89.02	116.37	54.5	50.59	38.54	60.87	188.87	57.35	41.75	37.09	47.67	34.49	37.73	15.39	61.35	60.56	77.95
StET007981	ATGTAATGTTTGGTTGT	TC208859	TC208859|-|UniRef100_A9YTZ5 Cluster: Cell wall protein; n=1; Solanum tuberosum|Rep: Cell wall protein - Solanum tuberosum (Potato), complete|-|932-949|#|TC214467|-|UniRef100_A9YTZ5 Cluster: Cell wall protein; n=1; Solanum tuberosum|Rep: Cell wall protein - Solanum tuberosum (Potato), complete|-|580-597|#|TC217176|-|homologue to UniRef100_A9YTZ5 Cluster: Cell wall protein; n=1; Solanum tuberosum|R…	0.813164	0.599741	1.2063	0.183175	0.915225	0.0365783	0.6478	0.40644	1.51182	4.08697e-08	2.08062	0.00161946	0.288568	0.846031	-0.111038	0.995251	0.154876	1	24.69	30.49	4.79	27.06	18.36	13.14	8.31	16.12	10.06	17.97	24.14	36.58	57.85	20.14	37.94	19.27	44.27	66.83	30.04	12.37	17.39	20.93	11.21	14.25	5.13	20.65	19.35	44.24
StET008013	ATGTAATGTTTTGTTGA	TC208859	TC208859|-|UniRef100_A9YTZ5 Cluster: Cell wall protein; n=1; Solanum tuberosum|Rep: Cell wall protein - Solanum tuberosum (Potato), complete|-|932-949|#|TC214467|-|UniRef100_A9YTZ5 Cluster: Cell wall protein; n=1; Solanum tuberosum|Rep: Cell wall protein - Solanum tuberosum (Potato), complete|-|580-597|#|TC217176|-|homologue to UniRef100_A9YTZ5 Cluster: Cell wall protein; n=1; Solanum tuberosum|R…	0.651829	0.532508	1.16565	0.168724	0.651376	0.0336006	0.787825	0.181388	1.52877	0.000221099	1.50194	0.0778896	0.237609	0.789591	-0.331213	0.801287	-0.100506	1	189.2	116.88	68.72	224.3	93.73	144.57	125.6	95.13	131.97	138.35	224.75	253.03	315.85	171.78	257.15	83.51	399.35	491.78	256.73	136.08	78.82	146.5	93.11	130.78	78.67	152.79	190.1	185.38
StET007998	ATGTAATGTTTTGCTGT	TC208859	TC208859|-|UniRef100_A9YTZ5 Cluster: Cell wall protein; n=1; Solanum tuberosum|Rep: Cell wall protein - Solanum tuberosum (Potato), complete|-|932-949|#|TC214467|-|UniRef100_A9YTZ5 Cluster: Cell wall protein; n=1; Solanum tuberosum|Rep: Cell wall protein - Solanum tuberosum (Potato), complete|-|580-597|#|TC217176|-|homologue to UniRef100_A9YTZ5 Cluster: Cell wall protein; n=1; Solanum tuberosum|R…	1.16366	0.447357	1.92077	0.101443	1.65499	0.00955897	1.42024	0.0699939	2.57486	0.0131225	3.03307	0.000754042	0.0681023	1	1.28255	0.346519	1.35148	0.793519	2356.67	760.56	556.18	4223.27	392.31	362.38	551.34	2017.81	2936.07	1488.58	2801.09	2147.39	3302.82	3120.5	5400.22	2396.2	5875.85	5443.76	2877.71	1266.46	1430.43	1925.37	439.69	1047.08	519.91	1203.41	3362.1	6905.59
StET005173	AGCAAATCCCAAGTGGA	TC208881	TC208881|-|homologue to UniRef100_A9CTP9 Cluster: Tonoplast intrinsic protein; n=1; Nicotiana tabacum|Rep: Tonoplast intrinsic protein - Nicotiana tabacum (Common tobacco), complete|-|886-903|#|CX162592|-|homologue to UniRef100_A9CTP9 Cluster: Tonoplast intrinsic protein; n=1; Nicotiana tabacum|Rep: Tonoplast intrinsic protein - Nicotiana tabacum (Common tobacco), partial (71%)|-|516-533|#|	-1.00266	0.589821	-1.39111	0.207697	-4.37031	1.2675e-05	-3.66526	0.000667087	-1.83606	0.120534	-4.89753	0.0100719	-0.522717	0.780369	-0.457749	0.85212	-0.980668	0.688322	394.02	523.41	1762.03	79.75	746.93	208.41	511.63	305.53	535.43	516.56	181.47	287.17	63.84	177.71	309.85	220.26	393.81	196.13	148.39	544.31	1883.66	1245.21	543.15	720.97	603.71	46.01	10.09	27.39
StET005170	AGCAAATCCCAAGAGGA	TC208881	TC208881|-|homologue to UniRef100_A9CTP9 Cluster: Tonoplast intrinsic protein; n=1; Nicotiana tabacum|Rep: Tonoplast intrinsic protein - Nicotiana tabacum (Common tobacco), complete|-|886-903|#|CX162592|-|homologue to UniRef100_A9CTP9 Cluster: Tonoplast intrinsic protein; n=1; Nicotiana tabacum|Rep: Tonoplast intrinsic protein - Nicotiana tabacum (Common tobacco), partial (71%)|-|516-533|#|	-0.542114	0.86619	-0.700367	0.679721	-3.3764	1.13862e-10	-3.47565	1.68201e-12	-1.7067	0.293239	-4.38251	1.22952e-05	-0.918938	0.473892	-1.40624	0.00640092	-2.33787	0.0741799	9.61	10.16	22.37	0	8.7	0	14.78	6.45	10.06	13.48	2.5	7.32	1.33	2.37	6.32	4.59	6.46	7.99	7.28	10.82	28.98	26.74	12.93	17.61	17.1	1.18	0	0
StET005171	AGCAAATCCCAAGCGGA	TC208881	TC208881|-|homologue to UniRef100_A9CTP9 Cluster: Tonoplast intrinsic protein; n=1; Nicotiana tabacum|Rep: Tonoplast intrinsic protein - Nicotiana tabacum (Common tobacco), complete|-|886-903|#|CX162592|-|homologue to UniRef100_A9CTP9 Cluster: Tonoplast intrinsic protein; n=1; Nicotiana tabacum|Rep: Tonoplast intrinsic protein - Nicotiana tabacum (Common tobacco), partial (71%)|-|516-533|#|	-0.83285	0.688416	-0.969549	0.52982	-4.2529	4.11782e-11	-3.10287	3.41013e-08	-1.78964	0.0325181	-5.12852	2.74069e-07	-0.676958	0.650023	-1.34476	0.0248153	-2.0305	0.142623	11.32	6.78	36.76	0	13.53	11.27	13.85	4.84	7.54	13.48	4.99	11.58	3.32	2.37	6.32	4.59	13.83	5.08	9.1	13.92	34.78	39.53	17.24	13.41	17.1	0	0	0
StET005172	AGCAAATCCCAAGGGGA	TC208881	TC208881|-|homologue to UniRef100_A9CTP9 Cluster: Tonoplast intrinsic protein; n=1; Nicotiana tabacum|Rep: Tonoplast intrinsic protein - Nicotiana tabacum (Common tobacco), complete|-|886-903|#|CX162592|-|homologue to UniRef100_A9CTP9 Cluster: Tonoplast intrinsic protein; n=1; Nicotiana tabacum|Rep: Tonoplast intrinsic protein - Nicotiana tabacum (Common tobacco), partial (71%)|-|516-533|#|	-0.697909	0.832527	-1.3034	0.404548	-2.21246	0.0508496	-2.55345	0.00711088	-1.6767	0.334698	-3.45427	0.0105931	-0.394349	0.871533	-1.71438	0.060343	-2.08982	0.023912	3.05	3.39	11.19	1.42	4.83	0	1.85	0	6.28	4.49	0	2.44	1.33	0	0	0	2.77	2.18	0	3.09	11.59	6.98	1.72	2.52	8.55	0	0	0
StET020367	TAAATTCTGTGATATAA	TC208908	TC208908|-|similar to UniRef100_A7P5K8 Cluster: Chromosome chr4 scaffold_6, whole genome shotgun sequence; n=1; Vitis vinifera|Rep: Chromosome chr4 scaffold_6, whole genome shotgun sequence - Vitis vinifera (Grape), partial (38%)|-|703-720|#|	0.373817	1	0.500014	0.976202	2.59682	0.233407	4.13616	0.0315477	0.919136	1	4.82376	0.0398365	0.778731	0.911004	-0.0764433	0.96563	0.700301	0.937504	141.37	0	0	153.81	0	99.51	4.62	256.36	33.94	0	0	0	51.87	163.49	0	140.41	0	69.01	0	0	0	104.64	27.59	15.09	5.13	9.44	182.53	69.52
StET014320	GACACTGTCATTTTCAT	TC208916	TC208916|-|homologue to UniRef100_Q6RUF6 Cluster: Fructose-bisphosphate aldolase; n=1; Glycine max|Rep: Fructose-bisphosphate aldolase - Glycine max (Soybean), complete|-|939-956|#|	0.222834	1	-0.68453	0.888349	-1.60172	0.123699	-2.91275	0.0371364	-1.23173	0.846842	-4.82695	5.37735e-05	-0.924405	0.691547	-0.589555	0.752859	-1.51358	0.592412	127.74	0	160.62	29.19	104.36	45.06	401.73	12.9	189.79	206.62	228.08	156.09	109.72	0	42.16	0	200.14	139.47	78.29	518.02	249.22	297.64	80.18	163.48	236.01	113.26	63.09	27.39
StET005137	AGATTGTACTAATTAAG	TC208974	TC208974|-|NA|-|675-692|#|TC225172|-|NA|-|105-122|#|	-0.000321987	1	0.608051	0.750222	1.7091	0.028934	1.76447	0.0205915	1.76142	0.55598	3.02943	0.00597939	0.532229	0.833733	-0.760823	0.833649	-0.205453	1	9.58	3.39	0	12.11	0	9.39	5.54	9.67	0	2.7	1.66	0	14.63	4.74	4.22	13.77	3.69	7.99	11.83	9.28	3.48	6.98	1.72	0	0	7.08	14.3	10.53
StET006151	AGTTTGGACTAATTAAG	TC208974	TC208974|-|NA|-|675-692|#|TC225172|-|NA|-|105-122|#|	-0.21959	1	0.410274	0.871819	1.21165	0.313939	1.7824	0.0286967	1.08966	0.897248	2.00585	0.00162857	0.612321	0.817204	-0.947821	0.721784	-0.37612	0.94777	6.31	0	0	8.54	1.93	5.63	8.31	6.45	2.51	1.8	0	4.27	6.65	4.74	0	9.18	1.84	7.26	9.1	6.19	0	5.81	1.72	2.52	0	4.13	9.25	0
StET005480	AGCTTGTACTAATTAAG	TC208974	TC208974|-|NA|-|675-692|#|TC225172|-|NA|-|105-122|#|	0.0187318	1	-0.111192	1	1.93596	0.000480771	1.90137	0.000905733	2.19381	0.499273	2.77418	6.92724e-08	0.826688	0.537891	-0.307951	0.976289	0.602895	0.970689	10.13	6.78	1.6	12.11	0	9.39	11.08	8.06	3.77	3.59	3.33	4.27	17.29	11.85	4.22	15.6	0	4.36	2.73	7.73	3.48	5.81	2.59	3.35	0	8.26	18.51	16.85
StET018076	GGTTTGTACTAATTAAG	TC208974	TC208974|-|NA|-|675-692|#|TC225172|-|NA|-|105-122|#|	0.284342	0.937463	0.278017	0.937126	1.68864	0.0673956	1.90251	0.0405324	1.30747	0.63639	3.87265	0.000405007	0.490952	0.903713	0.942254	0.96563	1.39728	0.804167	3.47	0	0	6.41	0	0	2.77	1.61	3.77	1.8	2.5	1.83	6.65	3.55	0	3.67	0	1.45	6.37	0	0	0	4.31	0	0	1.77	8.41	4.21
StET006147	AGTTTGCACTAATTAAG	TC208974	TC208974|-|NA|-|675-692|#|TC225172|-|NA|-|105-122|#|	0.0559378	1	0.540035	0.764987	1.58548	0.0373009	2.12655	0.00113848	2.33826	0.444283	2.87374	4.09363e-08	0.856297	0.496234	-0.446022	0.947866	0.475077	0.916398	7.35	5.08	0	10.68	3.87	5.63	2.77	4.84	2.51	1.8	4.99	3.05	10.64	3.55	6.32	16.52	2.77	4.36	7.28	4.64	0	4.65	3.45	0	0	5.31	10.09	8.43
StET006160	AGTTTGTACTAATTAAG	TC208974	TC208974|-|NA|-|675-692|#|TC225172|-|NA|-|105-122|#|	-0.0204518	1	0.553214	0.792098	2.05397	0.0395371	2.13561	0.0176938	1.62535	0.575834	2.60557	5.18143e-06	0.734181	0.734577	0.0706495	1	0.80491	0.913703	635.97	293.04	35.16	1203.39	221.28	345.48	418.35	678.78	400.94	225.49	260.55	154.87	709.5	753.47	516.41	1498.66	132.81	397.35	434.25	770.08	153.01	399.96	156.91	83	54.73	493.16	1620.91	1051.22
StET006159	AGTTTGTACTAATTAAA	TC208974	TC208974|-|NA|-|675-692|#|TC225172|-|NA|-|105-122|#|	-1.67066	0.572448	0.698011	0.864255	4.57811	0.0388462	3.05913	0.0310702	3.2744	0.358849	3.9504	1.47447e-05	2.64792	0.235007	0.205468	1	2.80087	0.69433	9.12	0	0	25.63	0	5.63	7.39	0	0	0	0	0	7.98	8.29	12.65	2.75	47.04	2.18	0	0	0	0	0	0	0	5.9	9.25	0
StET013662	GAAATTGGAATACAATA	TC208974	TC208974|-|NA|-|654-670|#|TC225172|-|NA|-|84-100|#|	0.905736	0.792008	-0.0333749	1	4.82512	1.1469e-05	4.49067	0.0037979	1.56178	0.913086	4.39789	0.00064946	2.89547	0.22004	-1.87656	0.270393	1.09371	1	16.22	0	1.6	30.62	0	0	12.93	9.67	0	26.05	21.64	13.41	21.28	13.03	0	24.78	0	8.72	0	0	0	0	0	0	0	43.06	58.88	29.49
StET023553	TATTGTTGTTTGTTTCA	TC209317	TC209317|-|NA|-|592-609|#|	0.857609	0.884146	1.70897	0.456929	2.78327	0.105655	4.24063	0.000929351	4.43135	0.330691	6.62568	0.00126738	0.0590912	1	2.89161	0.604215	2.96512	0.921934	223.48	0	8.79	204.36	0	30.04	25.86	226.53	2.51	11.68	44.95	10.37	178.87	313.95	267.69	141.33	37.81	127.85	29.13	102.06	0	63.95	19.83	64.55	17.1	22.42	616.57	181.17
StET013625	GAAATGACTTTTAAAGC	TC209459	TC209459|-|similar to UniRef100_A7R397 Cluster: Chromosome undetermined scaffold_495, whole genome shotgun sequence; n=1; Vitis vinifera|Rep: Chromosome undetermined scaffold_495, whole genome shotgun sequence - Vitis vinifera (Grape), partial (87%)|-|1051-1068|#|	-1.1928	0.577284	-2.36326	0.138775	-1.83707	0.0949061	-3.59519	0.000253587	0.574025	0.743103	-3.43397	0.0056048	-0.461513	0.765034	1.07353	0.0748599	0.641016	0.917695	22.28	84.69	49.54	9.26	8.7	45.06	44.33	13.7	6.28	0	12.49	29.88	33.91	7.11	0	0	11.07	21.07	0	64.95	73.03	65.11	59.49	47.79	25.65	14.16	10.94	27.39
StET004865	AGACTACTTTGGAGCTG	TC209959	TC209959|-|homologue to UniRef100_Q69B32 Cluster: Glutamine synthetase; n=8; Nicotiana|Rep: Glutamine synthetase - Nicotiana attenuata, complete|-|1529-1546|#|	0.624541	0.727995	-0.221688	0.970643	-1.40602	0.0679373	-1.85314	0.0205915	-1.01206	0.355915	-2.35638	0.00023066	-0.697713	0.602612	-0.762422	0.460482	-1.43854	0.200452	8.84	3.39	10.39	2.85	6.76	7.51	19.39	4.03	11.31	11.68	25.8	14.63	11.3	0	8.43	5.51	10.15	8.72	9.1	6.19	10.43	11.63	14.66	16.77	23.94	4.13	4.21	0
StET010551	CATCAACTGTTGCCAAG	TC209991	TC209991|-|similar to UniRef100_O04678 Cluster: Subtilisin-like protease; n=1; Solanum lycopersicum|Rep: Subtilisin-like protease - Solanum lycopersicum (Tomato) (Lycopersicon esculentum), partial (46%)|-|1292-1309|#|	0.3579	0.989186	3.17981	0.256553	2.9796	0.0814904	5.47623	0.00375746	0.449457	1	3.39347	0.000944781	1.24046	0.743541	-0.518688	0.93252	0.720647	1	209.08	0	24.77	200.8	0	5.63	25.86	35.47	61.59	28.75	34.13	7.93	148.28	1919.22	400.48	30.29	62.72	68.28	12.75	9.28	0	55.81	0	39.4	3.42	37.75	270.01	126.4
StET025801	TGGACAAGAATAAGATA	TC210168	TC210168|-|homologue to UniRef100_Q9SDS4 Cluster: Non-specific lipid-transfer protein; n=1; Capsicum annuum|Rep: Non-specific lipid-transfer protein - Capsicum annuum (Bell pepper), partial (90%)|-|531-548|#|	1.38655	0.80906	1.36486	0.615361	3.53514	0.177134	5.80724	0.000846031	3.27646	0.627211	5.76726	0.0142508	-0.00706477	1	1.95392	1	1.9495	1	323.92	0	0	128.17	25.12	28.16	0	221.69	65.36	9.88	0	0	165.57	55.68	225.54	33.96	17.52	26.88	111.98	0	8.11	66.27	0	88.86	13.68	0	648.53	147.47
StET006789	ATATGTTGTATACGTTC	TC210214	TC210214|-|homologue to UniRef100_O82066 Cluster: Proline-rich protein; n=1; Solanum tuberosum|Rep: Proline-rich protein - Solanum tuberosum (Potato), partial (97%)|-|1819-1836|#|	-0.503494	0.763395	-2.96032	0.137412	-3.87123	0.0307309	-3.57194	0.0130652	-1.97597	0.165275	-4.79684	2.72689e-09	-1.08953	0.380113	-0.0315195	1	-1.12039	0.406017	82.36	59.29	258.11	34.89	164.27	82.61	77.58	66.91	70.39	96.12	104.05	99.38	27.93	0	0	0	49.8	27.6	0	85.05	675.8	133.71	256.06	151.74	148.79	66.07	0	0
StET026150	TGTAGAAAAATTTGAAA	TC210270	TC210270|-|similar to UniRef100_Q76DL0 Cluster: LEDI-5c protein; n=1; Lithospermum erythrorhizon|Rep: LEDI-5c protein - Lithospermum erythrorhizon, partial (44%)|-|731-747|#|CN214733|-|similar to UniRef100_Q76DL0 Cluster: LEDI-5c protein; n=1; Lithospermum erythrorhizon|Rep: LEDI-5c protein - Lithospermum erythrorhizon, partial (34%)|-|42-59|#|BQ112827|-|similar to UniRef100_Q76DL0 Cluster: LEDI-…	2.25457	0.466475	0.619096	0.898091	0.406796	0.751303	3.14946	0.0470123	-0.154597	1	4.91076	0.0259183	-0.158269	1	0.205468	1	0.0471989	1	3.51	0	0	0	0	0	0	0	22.62	0	0	0	6.65	2.37	0	0	0	2.18	0	0	0	0	0	0	0	0	0	0
StET019132	GTGTGCGACGGAATGAG	TC210398	TC210398|-|similar to UniRef100_A7QWX2 Cluster: 60S ribosomal protein L6; n=1; Vitis vinifera|Rep: 60S ribosomal protein L6 - Vitis vinifera (Grape), partial (52%)|-|755-772|#|	-0.552466	0.814457	0.0341756	1	0.0253377	1	6.2409	0.00810056	-0.154597	1	5.496	0.00114235	-0.158269	1	0.205468	1	0.0471989	1	12.86	0	0	0	0	0	0	0	0	0	0	0	0	0	0	0	0	0	0	0	0	0	0	0	0	0	0	0
StET022479	TATAAATTATTATTAAG	TC210616	TC210616|-|similar to UniRef100_A7QF68 Cluster: Chromosome undetermined scaffold_87, whole genome shotgun sequence; n=1; Vitis vinifera|Rep: Chromosome undetermined scaffold_87, whole genome shotgun sequence - Vitis vinifera (Grape), partial (84%)|-|520-537|#|TC213085|-|similar to UniRef100_A7QF68 Cluster: Chromosome undetermined scaffold_87, whole genome shotgun sequence; n=1; Vitis vinifera|Rep…	0.129289	1	0.898202	0.693295	-1.37478	0.128484	-3.01006	7.57849e-06	-1.61416	0.296519	-2.91691	0.0243775	-1.47834	0.181184	-0.253308	0.967306	-1.73626	0.031109	4.21	0	4	0	5.8	0	6.46	0	6.28	0	8.32	4.27	2.66	0	0	4.59	2.77	4.36	20.03	4.64	20.87	11.63	6.04	8.38	8.55	11.21	0	0
StET029272	TTTAAATTATAATTAAG	TC210616	TC210616|-|similar to UniRef100_A7QF68 Cluster: Chromosome undetermined scaffold_87, whole genome shotgun sequence; n=1; Vitis vinifera|Rep: Chromosome undetermined scaffold_87, whole genome shotgun sequence - Vitis vinifera (Grape), partial (84%)|-|520-537|#|TC213085|-|similar to UniRef100_A7QF68 Cluster: Chromosome undetermined scaffold_87, whole genome shotgun sequence; n=1; Vitis vinifera|Rep…	-0.15131	1	0.618354	0.816185	-2.37088	0.0273909	-2.78578	0.0017758	-1.07124	0.0245599	-1.86065	0.00692869	-1.32533	0.27417	-0.648494	0.803703	-1.95341	7.41E-007	5.92	3.39	6.39	1.42	8.7	0	8.31	1.61	2.51	4.49	4.16	8.54	4.65	0	0	3.67	0	6.54	26.4	0	26.66	13.95	11.21	9.22	15.39	1.18	0	0
StET002341	AATAAATTATAATTAAG	TC210616	TC210616|-|similar to UniRef100_A7QF68 Cluster: Chromosome undetermined scaffold_87, whole genome shotgun sequence; n=1; Vitis vinifera|Rep: Chromosome undetermined scaffold_87, whole genome shotgun sequence - Vitis vinifera (Grape), partial (84%)|-|520-537|#|TC213085|-|similar to UniRef100_A7QF68 Cluster: Chromosome undetermined scaffold_87, whole genome shotgun sequence; n=1; Vitis vinifera|Rep…	-0.497677	0.883699	0.247068	1	-1.38864	0.0501439	-2.60208	7.57849e-06	-0.326476	1	-3.44076	0.000739723	-0.57248	0.579417	-0.744671	0.226718	-1.33273	0.0942691	6.11	10.16	10.39	0	7.73	3.76	9.24	0	2.51	3.59	4.16	13.41	2.66	0	0	4.59	3.69	6.54	25.49	13.92	18.55	8.14	11.21	5.87	5.13	8.85	0	0
StET022599	TATACATTATAATTAAG	TC210616	TC210616|-|similar to UniRef100_A7QF68 Cluster: Chromosome undetermined scaffold_87, whole genome shotgun sequence; n=1; Vitis vinifera|Rep: Chromosome undetermined scaffold_87, whole genome shotgun sequence - Vitis vinifera (Grape), partial (84%)|-|520-537|#|TC213085|-|similar to UniRef100_A7QF68 Cluster: Chromosome undetermined scaffold_87, whole genome shotgun sequence; n=1; Vitis vinifera|Rep…	-0.176958	0.982107	0.283265	0.962509	-1.60885	0.039764	-2.32282	0.00120828	-1.37616	0.0911126	-2.33597	0.0248249	-1.10366	0.244606	-0.852787	0.488659	-1.95226	0.00523705	6.82	5.08	9.59	1.42	7.73	3.76	8.31	1.61	0	4.49	6.66	11.58	3.99	0	4.22	7.34	2.77	7.26	17.3	4.64	20.87	9.3	15.52	9.22	18.81	6.49	0	4.21
StET022529	TATAAGTTATAATTAAG	TC210616	TC210616|-|similar to UniRef100_A7QF68 Cluster: Chromosome undetermined scaffold_87, whole genome shotgun sequence; n=1; Vitis vinifera|Rep: Chromosome undetermined scaffold_87, whole genome shotgun sequence - Vitis vinifera (Grape), partial (84%)|-|520-537|#|TC213085|-|similar to UniRef100_A7QF68 Cluster: Chromosome undetermined scaffold_87, whole genome shotgun sequence; n=1; Vitis vinifera|Rep…	0.232861	1	0.421123	0.921956	-1.86063	4.08829e-06	-2.25412	0.000958731	-1.39641	0.0488502	-2.57691	0.000526818	-0.80495	0.584176	-0.970908	0.0178953	-1.75521	0.327407	10	3.39	7.99	1.42	32.85	0	10.16	2.42	3.77	17.97	14.15	19.51	6.65	3.55	0	11.01	9.22	9.44	33.68	18.56	18.55	11.63	18.11	14.25	20.52	5.31	0	0
StET023062	TATGAATTATAATTAAG	TC210616	TC210616|-|similar to UniRef100_A7QF68 Cluster: Chromosome undetermined scaffold_87, whole genome shotgun sequence; n=1; Vitis vinifera|Rep: Chromosome undetermined scaffold_87, whole genome shotgun sequence - Vitis vinifera (Grape), partial (84%)|-|520-537|#|TC213085|-|similar to UniRef100_A7QF68 Cluster: Chromosome undetermined scaffold_87, whole genome shotgun sequence; n=1; Vitis vinifera|Rep…	-0.164403	1	0.00579551	1	-1.53401	0.0250014	-2.21021	2.13457e-10	-0.368333	0.903184	-3.88709	0.00162101	-0.763022	0.254957	-0.449585	0.591086	-1.20431	0.280362	9.75	10.16	13.58	2.85	22.22	5.63	8.31	2.42	11.31	10.78	7.49	19.51	1.99	0	6.32	4.59	4.61	12.35	26.4	18.56	17.39	22.09	19.83	15.09	13.68	9.44	0	0
StET022448	TATAAATCATAATTAAG	TC210616	TC210616|-|similar to UniRef100_A7QF68 Cluster: Chromosome undetermined scaffold_87, whole genome shotgun sequence; n=1; Vitis vinifera|Rep: Chromosome undetermined scaffold_87, whole genome shotgun sequence - Vitis vinifera (Grape), partial (84%)|-|520-537|#|TC213085|-|similar to UniRef100_A7QF68 Cluster: Chromosome undetermined scaffold_87, whole genome shotgun sequence; n=1; Vitis vinifera|Rep…	-0.598916	0.846224	-0.100328	1	-2.34868	0.00126994	-2.10731	0.00176501	-0.86377	0.565711	-3.48853	0.0240163	-0.541327	0.819804	-0.713554	0.658804	-1.27059	0.583779	6.11	25.41	6.39	0	6.76	0	7.39	1.61	5.03	9.88	1.66	7.32	3.99	2.37	0	8.26	0	4.36	20.94	7.73	23.18	9.3	15.52	5.03	6.84	4.13	0	0
StET022006	TAGAAATTATAATTAAG	TC210616	TC210616|-|similar to UniRef100_A7QF68 Cluster: Chromosome undetermined scaffold_87, whole genome shotgun sequence; n=1; Vitis vinifera|Rep: Chromosome undetermined scaffold_87, whole genome shotgun sequence - Vitis vinifera (Grape), partial (84%)|-|520-537|#|TC213085|-|similar to UniRef100_A7QF68 Cluster: Chromosome undetermined scaffold_87, whole genome shotgun sequence; n=1; Vitis vinifera|Rep…	-0.665788	0.785494	0.00819353	1	-1.40665	0.0254736	-2.08944	0.000176718	-0.594217	0.66427	-2.91319	0.000305798	-0.421978	0.79708	-1.00309	0.0307925	-1.43082	0.32704	7.41	5.08	7.19	1.42	13.53	3.76	19.39	2.42	0	4.49	6.66	10.37	5.32	0	8.43	8.26	3.69	4.36	22.76	6.19	12.75	17.44	10.35	14.25	8.55	6.49	0	0
StET022465	TATAAATTATAATTAAG	TC210616	TC210616|-|similar to UniRef100_A7QF68 Cluster: Chromosome undetermined scaffold_87, whole genome shotgun sequence; n=1; Vitis vinifera|Rep: Chromosome undetermined scaffold_87, whole genome shotgun sequence - Vitis vinifera (Grape), partial (84%)|-|520-537|#|TC213085|-|similar to UniRef100_A7QF68 Cluster: Chromosome undetermined scaffold_87, whole genome shotgun sequence; n=1; Vitis vinifera|Rep…	-0.28066	0.925354	-0.106228	1	-1.96557	0.02318	-2.08936	0.00820837	-1.03416	0.60434	-2.73178	0.000124429	-0.762389	0.451456	-0.164685	0.976764	-0.927131	0.597007	1722.32	2440.9	2947.9	464.98	3624.5	664.67	1811.94	743.28	1351.14	2032.09	2233.38	2314.45	748.07	199.03	874.74	2316.35	1222.94	1404.89	4061.2	2740.12	5939.63	3905.39	3034.75	2354.05	2307.08	1852.9	360.01	320.21
StET026063	TGTAAATTATAATTAAG	TC210616	TC210616|-|similar to UniRef100_A7QF68 Cluster: Chromosome undetermined scaffold_87, whole genome shotgun sequence; n=1; Vitis vinifera|Rep: Chromosome undetermined scaffold_87, whole genome shotgun sequence - Vitis vinifera (Grape), partial (84%)|-|520-537|#|TC213085|-|similar to UniRef100_A7QF68 Cluster: Chromosome undetermined scaffold_87, whole genome shotgun sequence; n=1; Vitis vinifera|Rep…	0.208061	1	0.638006	0.734631	-1.46628	0.0297491	-2.0525	0.00254989	-1.6015	0.1484	-2.75962	0.000177213	-0.959559	0.321473	-0.893256	0.173415	-1.86575	0.00535369	6.74	6.78	6.39	1.42	9.66	0	9.24	2.42	3.77	11.68	8.32	10.97	2.66	0	4.22	10.1	5.53	9.44	20.03	7.73	23.18	6.98	12.07	10.9	8.55	6.49	2.52	0
StET022498	TATAACTTATAATTAAG	TC210616	TC210616|-|similar to UniRef100_A7QF68 Cluster: Chromosome undetermined scaffold_87, whole genome shotgun sequence; n=1; Vitis vinifera|Rep: Chromosome undetermined scaffold_87, whole genome shotgun sequence - Vitis vinifera (Grape), partial (84%)|-|520-537|#|TC213085|-|similar to UniRef100_A7QF68 Cluster: Chromosome undetermined scaffold_87, whole genome shotgun sequence; n=1; Vitis vinifera|Rep…	-0.410533	0.926869	0.515231	0.8734	-1.55503	0.0179726	-2.01589	0.000224247	-1.46419	0.00340132	-2.0922	0.00530156	-0.906173	0.34764	-0.971486	0.0262892	-1.85365	5.87179302729415e-05	4.76	3.39	9.59	0	5.8	0	5.54	1.61	0	2.7	6.66	6.1	1.33	0	0	0	4.61	3.63	21.85	6.19	13.91	12.79	5.17	5.87	10.26	2.36	0	4.21
StET022470	TATAAATTATAATTCAG	TC210616	TC210616|-|similar to UniRef100_A7QF68 Cluster: Chromosome undetermined scaffold_87, whole genome shotgun sequence; n=1; Vitis vinifera|Rep: Chromosome undetermined scaffold_87, whole genome shotgun sequence - Vitis vinifera (Grape), partial (84%)|-|520-537|#|TC213085|-|similar to UniRef100_A7QF68 Cluster: Chromosome undetermined scaffold_87, whole genome shotgun sequence; n=1; Vitis vinifera|Rep…	-0.25936	1	0.714475	0.729537	-1.16441	0.275268	-2.0071	0.0344596	-0.689497	0.553343	-2.87093	0.0305975	-1.08127	0.499801	-0.745295	0.807064	-1.85079	0.0145442	3.55	0	3.2	0	6.76	0	4.62	0	0	2.7	1.66	5.49	2.66	0	0	2.75	2.77	7.26	11.83	0	18.55	2.33	7.76	6.71	3.42	3.54	1.68	0
StET022467	TATAAATTATAATTACG	TC210616	TC210616|-|similar to UniRef100_A7QF68 Cluster: Chromosome undetermined scaffold_87, whole genome shotgun sequence; n=1; Vitis vinifera|Rep: Chromosome undetermined scaffold_87, whole genome shotgun sequence - Vitis vinifera (Grape), partial (84%)|-|520-537|#|TC213085|-|similar to UniRef100_A7QF68 Cluster: Chromosome undetermined scaffold_87, whole genome shotgun sequence; n=1; Vitis vinifera|Rep…	-0.29069	0.96882	0.343796	0.929805	-1.42611	0.0119924	-1.88743	0.000566001	-0.78777	0.731629	-2.74228	0.00351402	-0.873978	0.314118	-0.460891	0.54224	-1.36636	0.0375321	6.22	8.47	10.39	1.42	9.66	0	5.54	0	3.77	6.29	2.5	10.97	3.99	0	4.22	8.26	1.84	5.08	21.85	10.82	19.71	10.46	13.79	8.38	5.13	7.67	1.68	0
StET022477	TATAAATTATCATTAAG	TC210616	TC210616|-|similar to UniRef100_A7QF68 Cluster: Chromosome undetermined scaffold_87, whole genome shotgun sequence; n=1; Vitis vinifera|Rep: Chromosome undetermined scaffold_87, whole genome shotgun sequence - Vitis vinifera (Grape), partial (84%)|-|520-537|#|TC213085|-|similar to UniRef100_A7QF68 Cluster: Chromosome undetermined scaffold_87, whole genome shotgun sequence; n=1; Vitis vinifera|Rep…	-0.534831	0.885515	0.669938	0.778001	-1.95646	0.0398979	-1.82305	0.0332463	-1.99302	0.000217137	-2.77111	0.00504127	-1.04683	0.38477	-1.19466	0.223629	-2.2705	2.60979964690232e-06	3.6	0	2.4	2.14	4.83	0	6.46	0	2.51	1.8	4.99	3.66	0	0	0	4.59	1.84	4.36	14.57	4.64	15.07	5.81	6.04	1.68	10.26	2.36	0	0
StET010433	CATAAATTATAATTAAG	TC210616	TC210616|-|similar to UniRef100_A7QF68 Cluster: Chromosome undetermined scaffold_87, whole genome shotgun sequence; n=1; Vitis vinifera|Rep: Chromosome undetermined scaffold_87, whole genome shotgun sequence - Vitis vinifera (Grape), partial (84%)|-|520-537|#|TC213085|-|similar to UniRef100_A7QF68 Cluster: Chromosome undetermined scaffold_87, whole genome shotgun sequence; n=1; Vitis vinifera|Rep…	-0.613155	0.777073	0.132096	1	-1.80599	9.88813e-05	-1.82242	4.98323e-05	-0.558138	0.722332	-3.32683	0.00226522	-0.493614	0.685904	-0.478416	0.556727	-0.97063	0.592131	6.31	8.47	11.19	0	13.53	0	11.08	2.42	5.03	5.39	6.66	8.54	1.99	3.55	4.22	8.26	0	5.08	24.58	10.82	16.23	8.14	12.07	12.58	6.84	4.13	0	0
StET014983	GATAAATTATAATTAAG	TC210616	TC210616|-|similar to UniRef100_A7QF68 Cluster: Chromosome undetermined scaffold_87, whole genome shotgun sequence; n=1; Vitis vinifera|Rep: Chromosome undetermined scaffold_87, whole genome shotgun sequence - Vitis vinifera (Grape), partial (84%)|-|520-537|#|TC213085|-|similar to UniRef100_A7QF68 Cluster: Chromosome undetermined scaffold_87, whole genome shotgun sequence; n=1; Vitis vinifera|Rep…	-0.365347	0.914545	0.451218	0.871814	-1.74534	0.00271135	-1.81318	0.00208331	-1.20967	0.616064	-2.80997	0.0244203	-0.521588	0.753296	-0.959255	0.198097	-1.4916	0.35085	5.29	0	3.2	2.14	7.73	3.76	15.7	1.61	5.03	5.39	7.49	6.71	1.33	3.55	0	3.67	2.77	9.44	21.85	9.28	15.07	8.14	3.45	10.06	6.84	5.31	0	0
StET022735	TATATATTATAATTAAG	TC210616	TC210616|-|similar to UniRef100_A7QF68 Cluster: Chromosome undetermined scaffold_87, whole genome shotgun sequence; n=1; Vitis vinifera|Rep: Chromosome undetermined scaffold_87, whole genome shotgun sequence - Vitis vinifera (Grape), partial (84%)|-|520-537|#|TC213085|-|similar to UniRef100_A7QF68 Cluster: Chromosome undetermined scaffold_87, whole genome shotgun sequence; n=1; Vitis vinifera|Rep…	0.572253	0.795566	0.530846	0.859236	-1.71343	0.0163505	-1.79801	0.000726765	-0.807031	0.592049	-2.01036	0.00676933	-1.47309	0.0288519	-0.958614	0.0931335	-2.42996	9.41673291654136e-08	7.93	3.39	6.39	2.85	9.66	0	5.54	3.22	3.77	4.49	6.66	18.29	5.32	0	0	6.42	1.84	5.08	21.85	13.92	23.18	20.93	12.07	6.71	11.97	4.72	0	0
StET022474	TATAAATTATAGTTAAG	TC210616	TC210616|-|similar to UniRef100_A7QF68 Cluster: Chromosome undetermined scaffold_87, whole genome shotgun sequence; n=1; Vitis vinifera|Rep: Chromosome undetermined scaffold_87, whole genome shotgun sequence - Vitis vinifera (Grape), partial (84%)|-|520-537|#|TC213085|-|similar to UniRef100_A7QF68 Cluster: Chromosome undetermined scaffold_87, whole genome shotgun sequence; n=1; Vitis vinifera|Rep…	-0.345825	0.938914	0.388285	0.910402	-2.10315	0.0074362	-1.7893	0.0201376	-1.21015	0.250064	-3.35718	0.00108359	-0.403979	0.818746	-0.87341	0.282979	-1.31374	0.296384	5.53	6.78	11.19	1.42	15.46	0	3.69	4.03	0	5.39	5.83	9.76	3.32	0	8.43	21.11	1.84	4.36	13.66	6.19	11.59	13.95	13.79	4.19	3.42	2.95	0	0
StET022454	TATAAATGATAATTAAG	TC210616	TC210616|-|similar to UniRef100_A7QF68 Cluster: Chromosome undetermined scaffold_87, whole genome shotgun sequence; n=1; Vitis vinifera|Rep: Chromosome undetermined scaffold_87, whole genome shotgun sequence - Vitis vinifera (Grape), partial (84%)|-|520-537|#|TC213085|-|similar to UniRef100_A7QF68 Cluster: Chromosome undetermined scaffold_87, whole genome shotgun sequence; n=1; Vitis vinifera|Rep…	-1.15271	0.681363	0.208022	1	-1.96479	0.00674372	-1.65439	0.0190295	-1.28508	0.300149	-3.25134	0.0200365	-0.496364	0.806625	-1.1681	0.180046	-1.66189	0.343709	6.08	5.08	4	0	13.53	0	16.62	1.61	0	2.7	3.33	9.15	0	0	4.22	7.34	0	7.99	22.76	10.82	10.43	8.14	18.97	4.19	8.55	2.36	0	0
StET023274	TATTAATTATAATTAAG	TC210616	TC210616|-|similar to UniRef100_A7QF68 Cluster: Chromosome undetermined scaffold_87, whole genome shotgun sequence; n=1; Vitis vinifera|Rep: Chromosome undetermined scaffold_87, whole genome shotgun sequence - Vitis vinifera (Grape), partial (84%)|-|520-537|#|TC213085|-|similar to UniRef100_A7QF68 Cluster: Chromosome undetermined scaffold_87, whole genome shotgun sequence; n=1; Vitis vinifera|Rep…	0.302756	0.951223	0.856136	0.607292	-1.53693	0.0341566	-1.52085	0.0152902	-1.27065	0.183606	-4.04962	0.00134839	-1.07884	0.183792	-1.54039	0.0124614	-2.6266	1.46395755534305e-06	6.39	3.39	6.39	2.14	6.76	3.76	3.69	0	5.03	3.59	6.66	10.97	3.32	0	6.32	4.59	3.69	3.63	23.67	4.64	13.91	15.11	5.17	7.55	10.26	5.9	1.68	4.21
StET020532	TAACTTATCGTTTTTTA	TC210663	TC210663|-|weakly similar to UniRef100_A7PAN8 Cluster: Chromosome chr14 scaffold_9, whole genome shotgun sequence; n=1; Vitis vinifera|Rep: Chromosome chr14 scaffold_9, whole genome shotgun sequence - Vitis vinifera (Grape), partial (72%)|-|1285-1302|#|	1.38231	0.651508	0.538698	0.839382	2.86113	0.0897739	4.92571	0.02058	0.656611	1	4.34489	0.00702088	-0.158266	1	-1.51826	0.673362	-1.64844	0.571125	11.18	3.39	0	0	0	0	0	0	0	8.98	0	0	6.65	5.92	0	0	0	0	0	0	0	0	0	0	3.42	0	12.62	35.81
StET027097	TTACTATTACTATTTTA	TC211226	TC211226|-|similar to UniRef100_Q43587 Cluster: PAR-1a protein; n=1; Nicotiana tabacum|Rep: PAR-1a protein - Nicotiana tabacum (Common tobacco), partial (95%)|-|826-843|#|	-0.0670582	1	0.0341756	1	2.64385	0.239817	3.97189	0.0197004	1.71183	0.63639	4.53135	0.00224723	-0.158269	1	0.205468	1	0.0471989	1	4.47	0	0	0	0	0	0	2.42	0	0	0	0	0	0	0	0	0	0	0	0	0	0	0	0	0	0	0	0
StET025122	TGAAGGATCTTGCAAAG	TC211369	TC211369|-|similar to UniRef100_Q9SA52 Cluster: Uncharacterized protein At1g09340, chloroplast precursor; n=1; Arabidopsis thaliana|Rep: Uncharacterized protein At1g09340, chloroplast precursor - Arabidopsis thaliana (Mouse-ear cress), partial (97%)|-|812-829|#|TC213167|-|similar to UniRef100_Q9SA52 Cluster: Uncharacterized protein At1g09340, chloroplast precursor; n=1; Arabidopsis thaliana|Rep: …	-0.109573	1	-0.25555	1	-1.17245	0.292437	-2.2306	0.010787	-0.453284	0.837565	-2.04693	0.0281154	-1.01141	0.684083	0.718364	0.605414	-0.291185	0.912824	85.58	0	299.66	54.12	49.28	0	131.14	99.16	119.4	123.08	70.76	53.65	38.57	20.14	40.05	22.03	80.24	87.9	163.87	129.89	270.09	316.24	135.36	119.04	141.95	132.14	43.74	29.49
StET025029	TGAAAACTCAAATTTTT	TC211484	TC211484|-|weakly similar to UniRef100_A7P9A2 Cluster: Chromosome chr3 scaffold_8, whole genome shotgun sequence; n=1; Vitis vinifera|Rep: Chromosome chr3 scaffold_8, whole genome shotgun sequence - Vitis vinifera (Grape), partial (59%)|-|546-562|#|TC217421|-|similar to UniRef100_A7P9A2 Cluster: Chromosome chr3 scaffold_8, whole genome shotgun sequence; n=1; Vitis vinifera|Rep: Chromosome chr3 sc…	-0.046291	1	-0.411875	0.722673	-0.79529	0.344213	-2.60284	0.000372423	-1.14282	0.807688	-1.27937	0.029562	-0.541378	0.597322	-0.322081	0.939513	-0.852524	0.15454	62.54	84.69	111.08	49.84	70.54	37.55	72.96	41.11	79.18	63.78	122.37	46.34	56.52	9.48	46.37	48.64	71.94	75.55	52.8	211.85	71.87	45.34	80.18	47.79	169.31	38.34	73.18	31.6
StET009668	CAAGAAGATAAAAGAGC	TC211507	TC211507|-|similar to UniRef100_A7Q8E4 Cluster: Chromosome chr5 scaffold_64, whole genome shotgun sequence; n=1; Vitis vinifera|Rep: Chromosome chr5 scaffold_64, whole genome shotgun sequence - Vitis vinifera (Grape), partial (63%)|-|910-927|#|	-0.208415	1	1.72422	0.344787	4.54825	0.000398397	4.27188	1.89376e-05	2.82289	0.615226	2.93894	0.00617849	1.21454	0.529465	-1.20913	0.51928	0.0623752	1	9.99	0	0	8.54	0	0	0	0	2.51	8.98	0	0	0	18.96	12.65	17.44	0	2.91	0	0	0	0	0	0	0	24.19	64.77	54.77
StET003560	ACAAGCTGCAATGAGAA	TC211534	TC211534|-|similar to UniRef100_A4WGE9 Cluster: ATP synthase A chain; n=1; Enterobacter sp. 638|Rep: ATP synthase A chain - Enterobacter sp. (strain 638), partial (6%)|-|388-405|#|TC212642|-|NA|-|541-558|#|	-0.977556	0.789559	-1.40191	0.622949	-3.49333	0.0471804	-4.48986	0.000527288	-2.18469	0.651849	-5.91794	0.00742236	-1.11824	0.674821	-0.519108	0.930628	-1.63741	0.573	82.01	10.16	283.68	74.77	206.78	0	32.32	7.26	101.81	35.04	70.76	74.38	7.98	21.32	0	0	124.51	50.12	18.21	586.06	428.9	208.12	84.49	51.14	20.52	48.96	0	0
StET028840	TTGGGTCTTTGAAACAG	TC211808	TC211808|-|NA|-|515-532|#|	-0.57242	0.803268	-0.890274	0.505609	-1.19482	0.403994	-2.23099	0.0209537	-0.993294	0.797553	-2.63916	0.000148453	-0.152202	1	-0.0424645	1	-0.196606	0.968954	29.56	11.86	112.67	19.23	97.59	18.78	18.47	29.02	49.02	26.95	18.31	41.46	15.96	43.83	25.29	31.2	13.83	23.25	10.92	129.89	25.5	22.09	59.49	48.62	25.65	36.57	0	29.49
StET013439	GAAAAGTGTATGCATTC	TC212149	TC212149|-|similar to UniRef100_A9XG40 Cluster: Subtilisin-like protease; n=1; Nicotiana tabacum|Rep: Subtilisin-like protease - Nicotiana tabacum (Common tobacco), partial (24%)|-|729-746|#|	-1.13933	0.664134	-1.56457	0.441659	-0.0665547	1	-2.70174	0.0201876	-1.52134	0.441681	-2.13389	4.79144e-06	0.506099	0.869469	-0.536128	0.91272	-0.0369701	1	17.3	30.49	32.76	42.72	0	75.1	22.16	24.99	2.51	0	21.64	23.78	15.29	13.03	0	0	24.9	24.7	0	0	24.34	60.46	24.14	22.64	11.97	28.32	14.3	0
StET015293	GATCCTATTAAAAAGAA	TC212583	TC212583|-|similar to UniRef100_A7PH48 Cluster: Chromosome chr17 scaffold_16, whole genome shotgun sequence; n=1; Vitis vinifera|Rep: Chromosome chr17 scaffold_16, whole genome shotgun sequence - Vitis vinifera (Grape), partial (17%)|-|440-457|#|TC223534|-|homologue to UniRef100_A7PH48 Cluster: Chromosome chr17 scaffold_16, whole genome shotgun sequence; n=1; Vitis vinifera|Rep: Chromosome chr17 …	-0.424653	0.793535	-0.927694	0.306514	-0.638752	0.530871	-1.45115	0.0137215	-1.27473	0.55022	-2.58743	6.6963e-06	0.295468	0.81375	-1.25208	0.000108448	-1.00332	0.33859	13.09	20.33	19.98	9.97	10.63	15.02	37.86	11.29	12.57	8.98	14.15	24.39	11.3	4.74	4.22	10.1	12.91	9.44	15.48	20.1	22.02	13.95	15.52	16.77	6.84	20.06	8.41	0
StET005217	AGCACTTACTTTTCATA	TC212710	TC212710|-|UniRef100_Q93XJ9 Cluster: Ferredoxin I precursor; n=1; Solanum tuberosum|Rep: Ferredoxin I precursor - Solanum tuberosum (Potato), partial (97%)|-|539-556|#|TC214362|-|UniRef100_Q93XJ9 Cluster: Ferredoxin I precursor; n=1; Solanum tuberosum|Rep: Ferredoxin I precursor - Solanum tuberosum (Potato), complete|-|501-518|#|	-0.0377047	1	-0.261966	0.946876	-1.09298	0.0393611	-2.20584	5.27774e-07	-0.926465	0.435771	-1.98163	5.89536e-05	-0.61132	0.344978	-0.676845	0.0285927	-1.29031	0.0159629	12.93	11.86	27.17	8.54	8.7	11.27	14.78	6.45	7.54	15.27	21.64	23.17	3.99	2.37	6.32	2.75	8.3	25.42	16.39	15.46	32.46	26.74	18.11	20.12	15.39	8.85	8.41	10.53
StET005299	AGCATTGACTTTTCATA	TC212710	TC212710|-|UniRef100_Q93XJ9 Cluster: Ferredoxin I precursor; n=1; Solanum tuberosum|Rep: Ferredoxin I precursor - Solanum tuberosum (Potato), partial (97%)|-|539-556|#|TC214362|-|UniRef100_Q93XJ9 Cluster: Ferredoxin I precursor; n=1; Solanum tuberosum|Rep: Ferredoxin I precursor - Solanum tuberosum (Potato), complete|-|501-518|#|	0.199817	0.97364	-0.408338	0.873807	-1.30293	0.0517166	-1.84513	2.56443e-05	-0.651499	0.502311	-1.47001	0.0331363	-0.610505	0.473892	-1.24409	0.000208587	-1.89965	0.0291334	7.92	0	13.58	3.56	4.83	13.14	7.39	5.64	11.31	9.88	4.99	10.37	7.31	0	0	1.84	6.46	6.54	11.83	12.37	15.07	12.79	6.9	10.9	10.26	4.13	0	0
StET005312	AGCATTTACTTCTCATA	TC212710	TC212710|-|UniRef100_Q93XJ9 Cluster: Ferredoxin I precursor; n=1; Solanum tuberosum|Rep: Ferredoxin I precursor - Solanum tuberosum (Potato), partial (97%)|-|539-556|#|TC214362|-|UniRef100_Q93XJ9 Cluster: Ferredoxin I precursor; n=1; Solanum tuberosum|Rep: Ferredoxin I precursor - Solanum tuberosum (Potato), complete|-|501-518|#|	-0.19127	0.973986	-1.04408	0.385812	-1.02968	0.107112	-1.82658	0.0063945	-1.15799	0.00249933	-2.09873	4.06575e-07	0.0744684	1	-1.31192	6.21603e-05	-1.23868	0.178142	17.73	8.47	51.14	17.8	31.89	13.14	18.47	12.09	26.39	24.26	19.15	27.44	13.3	4.74	8.43	1.84	11.99	20.34	15.48	30.93	30.14	26.74	9.48	20.12	22.23	12.39	6.73	6.32
StET005308	AGCATTTACTATTCATA	TC212710	TC212710|-|UniRef100_Q93XJ9 Cluster: Ferredoxin I precursor; n=1; Solanum tuberosum|Rep: Ferredoxin I precursor - Solanum tuberosum (Potato), partial (97%)|-|539-556|#|TC214362|-|UniRef100_Q93XJ9 Cluster: Ferredoxin I precursor; n=1; Solanum tuberosum|Rep: Ferredoxin I precursor - Solanum tuberosum (Potato), complete|-|501-518|#|	-0.0639013	1	-0.193949	1	-1.23496	0.131672	-1.77833	0.00866718	-0.715102	0.680506	-1.8813	0.00218631	-0.226173	0.926092	-1.55412	0.0133378	-1.77151	0.0175681	9.06	5.08	15.98	5.7	15.46	0	11.08	6.45	8.8	8.09	5.83	15.24	7.98	0	4.22	0	10.15	13.08	14.57	10.82	25.5	8.14	6.04	6.71	11.97	3.54	2.52	0
StET003982	ACCATTTACTTTTCATA	TC212710	TC212710|-|UniRef100_Q93XJ9 Cluster: Ferredoxin I precursor; n=1; Solanum tuberosum|Rep: Ferredoxin I precursor - Solanum tuberosum (Potato), partial (97%)|-|539-556|#|TC214362|-|UniRef100_Q93XJ9 Cluster: Ferredoxin I precursor; n=1; Solanum tuberosum|Rep: Ferredoxin I precursor - Solanum tuberosum (Potato), complete|-|501-518|#|	-0.412358	0.911326	-0.586559	0.791588	-0.24651	0.869751	-1.74177	0.0087064	-1.27704	0.293239	-3.45167	0.00918495	-0.318938	0.922862	-1.62556	0.013945	-1.97202	0.150861	4.2	0	13.58	1.42	0	3.76	5.54	1.61	3.77	2.7	3.33	6.1	2.66	0	0	0	2.77	3.63	6.37	4.64	5.8	5.81	2.59	6.71	10.26	4.72	2.52	0
StET005491	AGCTTTTACTTTTCATA	TC212710	TC212710|-|UniRef100_Q93XJ9 Cluster: Ferredoxin I precursor; n=1; Solanum tuberosum|Rep: Ferredoxin I precursor - Solanum tuberosum (Potato), partial (97%)|-|539-556|#|TC214362|-|UniRef100_Q93XJ9 Cluster: Ferredoxin I precursor; n=1; Solanum tuberosum|Rep: Ferredoxin I precursor - Solanum tuberosum (Potato), complete|-|501-518|#|	0.407816	0.814457	-0.202372	1	-0.875958	0.245966	-1.68998	0.00618962	-0.808864	0.651849	-2.46106	2.83709e-05	-0.901464	0.307123	-1.25739	0.00358742	-2.17989	0.00049697	8.85	0	12.79	4.27	5.8	3.76	11.08	3.22	16.34	8.98	8.32	11.58	6.65	0	0	1.84	6.46	10.17	10.01	9.28	24.34	16.28	6.9	12.58	10.26	7.67	5.89	0
StET005326	AGCATTTACTTTTCGTA	TC212710	TC212710|-|UniRef100_Q93XJ9 Cluster: Ferredoxin I precursor; n=1; Solanum tuberosum|Rep: Ferredoxin I precursor - Solanum tuberosum (Potato), partial (97%)|-|539-556|#|TC214362|-|UniRef100_Q93XJ9 Cluster: Ferredoxin I precursor; n=1; Solanum tuberosum|Rep: Ferredoxin I precursor - Solanum tuberosum (Potato), complete|-|501-518|#|	-0.205132	0.950709	-0.748207	0.528306	-0.984673	0.1048	-1.6689	0.0443121	-0.61326	0.836884	-2.03412	8.23946e-05	-0.378589	0.603782	-0.53131	0.249403	-0.886014	0.224845	14.01	8.47	31.17	10.68	19.33	13.14	17.55	8.06	22.62	12.58	8.32	17.07	17.95	2.37	0	7.34	17.52	16.71	9.1	26.29	37.09	16.28	18.97	19.28	18.81	7.67	10.09	12.64
StET005334	AGCATTTTCTTTTCATA	TC212710	TC212710|-|UniRef100_Q93XJ9 Cluster: Ferredoxin I precursor; n=1; Solanum tuberosum|Rep: Ferredoxin I precursor - Solanum tuberosum (Potato), partial (97%)|-|539-556|#|TC214362|-|UniRef100_Q93XJ9 Cluster: Ferredoxin I precursor; n=1; Solanum tuberosum|Rep: Ferredoxin I precursor - Solanum tuberosum (Potato), complete|-|501-518|#|	0.00935102	1	0.0738794	1	-1.2837	0.0753192	-1.66778	0.00709993	-0.559131	0.677628	-1.60707	0.0180682	-0.948152	0.345677	-0.971763	0.0745871	-1.89865	1.21290675536184e-05	5.26	0	8.79	0	4.83	5.63	5.54	3.22	5.03	1.8	5.83	7.93	2.66	0	0	0	5.53	8.72	7.28	6.19	9.27	6.98	6.04	10.06	15.39	2.36	2.52	0
StET005294	AGCATTCACTTTTCATA	TC212710	TC212710|-|UniRef100_Q93XJ9 Cluster: Ferredoxin I precursor; n=1; Solanum tuberosum|Rep: Ferredoxin I precursor - Solanum tuberosum (Potato), partial (97%)|-|539-556|#|TC214362|-|UniRef100_Q93XJ9 Cluster: Ferredoxin I precursor; n=1; Solanum tuberosum|Rep: Ferredoxin I precursor - Solanum tuberosum (Potato), complete|-|501-518|#|	-0.169194	0.974659	-0.763647	0.52338	-0.871997	0.0792898	-1.65032	0.00518193	-0.866796	0.386963	-1.37015	0.00907015	-0.203266	0.861642	-1.12967	0.000110221	-1.29218	0.0268663	11.2	11.86	24.77	7.83	8.7	7.51	16.62	4.03	11.31	9.88	16.65	13.41	12.63	0	4.22	4.59	9.22	10.17	12.75	12.37	24.34	18.6	9.48	11.74	17.1	8.26	9.25	8.43
StET005304	AGCATTTAATTTTCATA	TC212710	TC212710|-|UniRef100_Q93XJ9 Cluster: Ferredoxin I precursor; n=1; Solanum tuberosum|Rep: Ferredoxin I precursor - Solanum tuberosum (Potato), partial (97%)|-|539-556|#|TC214362|-|UniRef100_Q93XJ9 Cluster: Ferredoxin I precursor; n=1; Solanum tuberosum|Rep: Ferredoxin I precursor - Solanum tuberosum (Potato), complete|-|501-518|#|	0.0326551	1	-0.611728	0.75155	-1.49928	2.58979e-05	-1.64876	0.0445654	-0.356386	0.86258	-2.0379	4.84053e-08	-0.422766	0.659582	-1.19142	6.61136e-08	-1.63303	0.0435055	15.59	3.39	27.97	9.26	19.33	11.27	23.09	6.45	16.34	13.48	16.65	26.22	15.96	2.37	0	3.67	11.99	19.61	16.39	18.56	24.34	26.74	18.11	17.61	27.36	7.67	7.57	4.21
StET005330	AGCATTTCCTTTTCATA	TC212710	TC212710|-|UniRef100_Q93XJ9 Cluster: Ferredoxin I precursor; n=1; Solanum tuberosum|Rep: Ferredoxin I precursor - Solanum tuberosum (Potato), partial (97%)|-|539-556|#|TC214362|-|UniRef100_Q93XJ9 Cluster: Ferredoxin I precursor; n=1; Solanum tuberosum|Rep: Ferredoxin I precursor - Solanum tuberosum (Potato), complete|-|501-518|#|	-0.0949237	1	-0.281669	0.935465	-1.45674	0.0500354	-1.58896	0.0337929	-1.14559	0.224047	-2.48014	0.000210561	-0.269107	0.869062	-1.0012	0.0808794	-1.27541	0.0767758	7.75	3.39	19.98	8.54	6.76	7.51	8.31	1.61	10.06	11.68	9.16	10.97	7.98	0	4.22	1.84	6.46	11.62	15.48	7.73	19.71	16.28	8.62	5.87	11.97	3.54	1.68	4.21
StET005307	AGCATTTACGTTTCATA	TC212710	TC212710|-|UniRef100_Q93XJ9 Cluster: Ferredoxin I precursor; n=1; Solanum tuberosum|Rep: Ferredoxin I precursor - Solanum tuberosum (Potato), partial (97%)|-|539-556|#|TC214362|-|UniRef100_Q93XJ9 Cluster: Ferredoxin I precursor; n=1; Solanum tuberosum|Rep: Ferredoxin I precursor - Solanum tuberosum (Potato), complete|-|501-518|#|	-0.0205452	1	-0.14271	1	-0.643601	0.370631	-1.52678	0.0252806	-0.446569	0.87265	-1.78138	0.0213066	-0.0248482	1	-1.3105	0.00249804	-1.33692	0.0251908	9.95	6.78	19.18	7.83	7.73	7.51	14.78	6.45	7.54	11.68	7.49	19.51	8.64	2.37	4.22	3.67	11.07	13.8	18.21	10.82	18.55	12.79	6.04	8.38	13.68	7.08	6.73	0
StET005291	AGCATTAACTTTTCATA	TC212710	TC212710|-|UniRef100_Q93XJ9 Cluster: Ferredoxin I precursor; n=1; Solanum tuberosum|Rep: Ferredoxin I precursor - Solanum tuberosum (Potato), partial (97%)|-|539-556|#|TC214362|-|UniRef100_Q93XJ9 Cluster: Ferredoxin I precursor; n=1; Solanum tuberosum|Rep: Ferredoxin I precursor - Solanum tuberosum (Potato), complete|-|501-518|#|	-0.00322964	1	-0.77944	0.669559	-0.208087	0.990839	-1.50711	0.0227086	-0.156281	0.89504	-1.99883	0.0394084	-0.0781286	1	-1.27287	0.0212907	-1.34457	0.0624097	4.41	0	7.19	4.98	10.63	0	1.85	0	2.51	7.19	7.49	5.49	4.65	0	4.22	0	1.84	2.18	6.37	0	8.11	6.98	4.31	4.19	6.84	2.95	0	6.32
StET005311	AGCATTTACTTATCATA	TC212710	TC212710|-|UniRef100_Q93XJ9 Cluster: Ferredoxin I precursor; n=1; Solanum tuberosum|Rep: Ferredoxin I precursor - Solanum tuberosum (Potato), partial (97%)|-|539-556|#|TC214362|-|UniRef100_Q93XJ9 Cluster: Ferredoxin I precursor; n=1; Solanum tuberosum|Rep: Ferredoxin I precursor - Solanum tuberosum (Potato), complete|-|501-518|#|	-0.582098	0.799448	-1.33321	0.306217	-1.26423	0.0311524	-1.49595	0.00409428	-0.858971	0.502074	-2.16417	0.00618187	0.139091	1	-1.72438	2.80856e-05	-1.64991	0.0978059	6.7	0	19.98	4.98	6.76	7.51	11.08	1.61	10.06	7.19	3.33	7.93	5.32	0	0	0	3.69	5.81	5.46	7.73	8.11	8.14	5.17	11.74	8.55	2.95	1.68	4.21
StET005327	AGCATTTACTTTTCTTA	TC212710	TC212710|-|UniRef100_Q93XJ9 Cluster: Ferredoxin I precursor; n=1; Solanum tuberosum|Rep: Ferredoxin I precursor - Solanum tuberosum (Potato), partial (97%)|-|539-556|#|TC214362|-|UniRef100_Q93XJ9 Cluster: Ferredoxin I precursor; n=1; Solanum tuberosum|Rep: Ferredoxin I precursor - Solanum tuberosum (Potato), complete|-|501-518|#|	0.234492	0.881966	-0.698551	0.457337	-0.720936	0.20814	-1.47002	0.0084105	-0.617687	0.681885	-2.06497	0.000446967	-0.566378	0.266399	-0.63107	0.0777793	-1.19053	0.000410931	12.56	6.78	15.18	10.68	18.36	7.51	15.7	6.45	17.6	17.07	7.49	24.39	13.3	3.55	4.22	3.67	7.38	10.17	13.66	18.56	26.66	23.25	21.55	12.58	13.68	18.29	6.73	6.32
StET005332	AGCATTTGCTTTTCATA	TC212710	TC212710|-|UniRef100_Q93XJ9 Cluster: Ferredoxin I precursor; n=1; Solanum tuberosum|Rep: Ferredoxin I precursor - Solanum tuberosum (Potato), partial (97%)|-|539-556|#|TC214362|-|UniRef100_Q93XJ9 Cluster: Ferredoxin I precursor; n=1; Solanum tuberosum|Rep: Ferredoxin I precursor - Solanum tuberosum (Potato), complete|-|501-518|#|	-0.288862	0.841538	-0.450382	0.751465	-0.932881	0.15417	-1.35143	0.0318573	-0.731817	0.60813	-2.06742	0.0251652	-0.0168753	1	-1.36507	0.00738631	-1.37923	0.0247805	8.67	6.78	18.38	4.98	9.66	9.39	12.01	4.03	10.06	8.09	9.99	12.19	5.32	0	6.32	3.67	9.22	12.35	9.1	9.28	20.87	9.3	7.76	8.38	8.55	5.31	2.52	0
StET005310	AGCATTTACTGTTCATA	TC212710	TC212710|-|UniRef100_Q93XJ9 Cluster: Ferredoxin I precursor; n=1; Solanum tuberosum|Rep: Ferredoxin I precursor - Solanum tuberosum (Potato), partial (97%)|-|539-556|#|TC214362|-|UniRef100_Q93XJ9 Cluster: Ferredoxin I precursor; n=1; Solanum tuberosum|Rep: Ferredoxin I precursor - Solanum tuberosum (Potato), complete|-|501-518|#|	-0.180624	0.995328	-0.402565	0.896706	-1.3228	0.0178888	-1.34581	0.00611526	-0.908867	0.738694	-1.76007	0.0133254	-0.0557718	1	-1.39382	0.000104826	-1.54641	0.015087	7.04	0	15.98	7.12	8.7	7.51	7.39	2.42	7.54	8.09	9.16	12.8	2.66	0	0	0	3.69	7.26	17.3	10.82	11.59	10.46	8.62	6.71	6.84	2.95	2.52	0
StET000979	AAATGTTGGTCTAACAA	TC212819	TC212819|-|similar to UniRef100_A7P1F9 Cluster: Chromosome chr19 scaffold_4, whole genome shotgun sequence; n=1; Vitis vinifera|Rep: Chromosome chr19 scaffold_4, whole genome shotgun sequence - Vitis vinifera (Grape), partial (44%)|-|540-557|#|	0.504838	0.905541	1.67388	0.233167	2.56337	0.145872	3.06487	0.0131752	-2.72297	0.173587	-2.57905	0.0234661	1.28445	0.496864	-3.69359	0.000552649	-2.39432	0.0181332	15.47	0	7.19	10.68	7.73	0	17.55	20.15	0	0	17.48	3.66	23.27	34.36	18.97	26.61	0	31.24	37.33	0	0	0	0	10.9	3.42	6.49	10.94	0
StET029189	TTGTTGGGCTCTGTTCC	TC212870	TC212870|-|homologue to UniRef100_Q04694 Cluster: S-adenosylmethionine decarboxylase proenzyme (AdoMetDC) (SamDC) (Induced stolen tip protein TUB13) [Contains: S- adenosylmethionine decarboxylase alpha chain; S-adenosylmethionine decarboxylase beta chain]; n=1; Solanum tuberosum|Rep: S-adenosylmethionine decarboxylase proenzyme (AdoMetDC) (SamDC) (Induced stolen tip protein TUB13) [Contains: S- a…	0.107723	1	0.651388	0.715806	0.830747	0.531625	1.59814	0.0294994	0.332166	0.897248	2.50535	0.00351402	-0.103404	1	-0.308955	0.975958	-0.400567	0.854713	6.42	0	3.2	6.41	4.83	3.76	0	2.42	0	4.49	3.33	0	9.31	17.77	8.43	1.84	1.84	4.36	0	7.73	3.48	0	6.04	3.35	0	2.36	8.41	6.32
StET028576	TTGATGGTCTCTGTTCC	TC212870	TC212870|-|homologue to UniRef100_Q04694 Cluster: S-adenosylmethionine decarboxylase proenzyme (AdoMetDC) (SamDC) (Induced stolen tip protein TUB13) [Contains: S- adenosylmethionine decarboxylase alpha chain; S-adenosylmethionine decarboxylase beta chain]; n=1; Solanum tuberosum|Rep: S-adenosylmethionine decarboxylase proenzyme (AdoMetDC) (SamDC) (Induced stolen tip protein TUB13) [Contains: S- a…	-0.119485	1	0.619288	0.643474	1.77827	0.0350578	1.62052	0.0192419	-0.00233131	1	2.42232	0.0136418	0.382218	0.885442	-0.50487	0.934872	-0.122653	1	4.02	0	2.4	2.85	3.87	0	2.77	2.42	0	0	1.66	2.44	4.65	8.29	0	2.75	2.77	5.81	1.82	0	0	2.33	1.72	3.35	0	1.77	6.73	10.53
StET029190	TTGTTGGTCTCTGCTCC	TC212870	TC212870|-|homologue to UniRef100_Q04694 Cluster: S-adenosylmethionine decarboxylase proenzyme (AdoMetDC) (SamDC) (Induced stolen tip protein TUB13) [Contains: S- adenosylmethionine decarboxylase alpha chain; S-adenosylmethionine decarboxylase beta chain]; n=1; Solanum tuberosum|Rep: S-adenosylmethionine decarboxylase proenzyme (AdoMetDC) (SamDC) (Induced stolen tip protein TUB13) [Contains: S- a…	0.386004	0.844107	0.345958	0.928609	0.732045	0.608761	1.80191	0.0287472	-0.293604	1	2.87216	0.000185038	0.0767128	0.977441	0.480351	1	0.554861	0.883501	4.73	0	2.4	4.98	4.83	5.63	0	1.61	2.51	3.59	6.66	4.27	5.98	13.03	4.22	3.67	1.84	2.18	1.82	0	0	3.49	4.31	5.03	0	0	7.57	0
StET028879	TTGGTGGTCTCTGTTCC	TC212870	TC212870|-|homologue to UniRef100_Q04694 Cluster: S-adenosylmethionine decarboxylase proenzyme (AdoMetDC) (SamDC) (Induced stolen tip protein TUB13) [Contains: S- adenosylmethionine decarboxylase alpha chain; S-adenosylmethionine decarboxylase beta chain]; n=1; Solanum tuberosum|Rep: S-adenosylmethionine decarboxylase proenzyme (AdoMetDC) (SamDC) (Induced stolen tip protein TUB13) [Contains: S- a…	0.0826208	1	0.224003	0.983609	0.693169	0.652387	1.97458	0.042478	-0.113097	1	2.0528	0.023483	0.196125	1	-0.436503	0.934462	-0.113205	0.924339	5.43	0	4	7.83	5.8	0	0	0	0	2.7	6.66	1.22	9.97	14.22	0	3.67	3.69	2.18	1.82	0	0	0	10.35	2.52	0	3.54	7.57	0
StET029193	TTGTTGGTCTCTGTTCC	TC212870	TC212870|-|homologue to UniRef100_Q04694 Cluster: S-adenosylmethionine decarboxylase proenzyme (AdoMetDC) (SamDC) (Induced stolen tip protein TUB13) [Contains: S- adenosylmethionine decarboxylase alpha chain; S-adenosylmethionine decarboxylase beta chain]; n=1; Solanum tuberosum|Rep: S-adenosylmethionine decarboxylase proenzyme (AdoMetDC) (SamDC) (Induced stolen tip protein TUB13) [Contains: S- a…	-0.135332	0.995503	0.39886	0.837985	1.19225	0.102714	2.04958	0.000110353	0.669598	0.721985	2.57381	3.48724e-05	0.282463	0.83054	0.802768	0.233572	1.08745	0.483917	466.18	252.39	413.14	548.29	458.02	234.7	74.8	403.08	203.61	281.19	335.46	88.41	414.93	1259.34	482.69	408.39	242.56	203.4	62.82	351.02	173.88	238.35	358.65	308.51	164.18	273.72	893.31	581.43
StET028729	TTGCTCATATATCATAT	TC213272	TC213272|-|weakly similar to UniRef100_A7P0I9 Cluster: Chromosome chr19 scaffold_4, whole genome shotgun sequence; n=1; Vitis vinifera|Rep: Chromosome chr19 scaffold_4, whole genome shotgun sequence - Vitis vinifera (Grape), partial (17%)|-|743-760|#|	1.03966	0.78875	0.0103684	1	4.67606	4.5749e-05	2.89579	0.0133277	1.63247	0.651849	5.45764	0.0238376	2.81481	0.204554	0.205468	1	2.9815	0.651032	11.17	0	5.59	17.8	0	22.53	0	46.76	0	13.48	0	17.68	17.95	37.91	0	0	0	7.99	0	0	0	0	0	0	0	14.16	17.66	0
StET007462	ATGACTACTCTACCACA	TC213698	TC213698|-|homologue to UniRef100_Q84QE6 Cluster: Photosystem I reaction center subunit X psaK; n=1; Nicotiana tabacum|Rep: Photosystem I reaction center subunit X psaK - Nicotiana tabacum (Common tobacco), complete|-|98-115|#|BI434030|-|homologue to UniRef100_Q84QE6 Cluster: Photosystem I reaction center subunit X psaK; n=1; Nicotiana tabacum|Rep: Photosystem I reaction center subunit X psaK - N…	-0.263006	0.956505	-0.511938	0.81378	-2.3521	0.0366418	-3.25319	0.00838993	-1.96754	0.651849	-3.61587	0.0223623	-0.998274	0.420007	-0.0846762	1	-1.08292	0.480618	901.98	780.88	1910.66	461.42	1544.11	401.8	1192.26	213.63	1190.26	1152.6	1784.7	731.65	156.26	56.87	373.08	323.96	987.76	469.99	1814.38	5082.83	3591.13	2426.48	816.45	797.26	579.76	553.92	232.16	109.55
StET007460	ATGACTACTCTAACACA	TC213698	TC213698|-|homologue to UniRef100_Q84QE6 Cluster: Photosystem I reaction center subunit X psaK; n=1; Nicotiana tabacum|Rep: Photosystem I reaction center subunit X psaK - Nicotiana tabacum (Common tobacco), complete|-|98-115|#|BI434030|-|homologue to UniRef100_Q84QE6 Cluster: Photosystem I reaction center subunit X psaK; n=1; Nicotiana tabacum|Rep: Photosystem I reaction center subunit X psaK - N…	-0.299693	1	0.423771	0.979167	-1.40731	0.231474	-2.65725	0.0128249	-0.977447	0.394465	-2.41321	0.0394084	-0.788522	0.689684	-1.16382	0.460482	-1.93893	0.0364377	3.37	0	4.79	0	1.93	0	8.31	0	6.28	4.49	4.16	1.83	0	0	0	1.84	1.84	3.63	13.66	17.01	8.11	6.98	1.72	2.52	0	1.18	0	0
StET007461	ATGACTACTCTACAACA	TC213698	TC213698|-|homologue to UniRef100_Q84QE6 Cluster: Photosystem I reaction center subunit X psaK; n=1; Nicotiana tabacum|Rep: Photosystem I reaction center subunit X psaK - Nicotiana tabacum (Common tobacco), complete|-|98-115|#|BI434030|-|homologue to UniRef100_Q84QE6 Cluster: Photosystem I reaction center subunit X psaK; n=1; Nicotiana tabacum|Rep: Photosystem I reaction center subunit X psaK - N…	-0.617178	0.814457	-0.355672	0.938067	-1.37297	0.279132	-2.44642	0.0330355	-1.72941	0.275264	-3.41554	0.0376472	-0.419485	0.876753	-1.39576	0.404804	-1.80588	0.168446	3.8	0	6.39	1.42	4.83	0	12.01	0	0	4.49	7.49	3.66	1.33	0	0	1.84	6.46	2.91	7.28	18.56	10.43	8.14	3.45	0	0	3.54	1.68	0
StET022657	TATAGCCAAGTTATCAA	TC213872	TC213872|-|similar to UniRef100_A7Q232 Cluster: Chromosome chr13 scaffold_45, whole genome shotgun sequence; n=1; Vitis vinifera|Rep: Chromosome chr13 scaffold_45, whole genome shotgun sequence - Vitis vinifera (Grape), partial (55%)|-|833-850|#|	-0.109603	1	-0.857941	0.295291	-1.47934	0.26633	-1.93075	0.0439851	-0.262692	1	-2.52443	4.67453e-07	-0.15028	0.968688	-0.243139	0.965079	-0.392834	0.815347	159.64	157.53	389.96	118.2	294.71	144.57	230.88	69.33	196.07	275.8	278.86	281.68	103.73	68.71	139.12	66.99	241.64	156.18	55.53	590.7	166.92	189.51	102.6	187.79	280.48	159.87	23.55	65.31
StET003476	ACAAAAACTTGATGTTC	TC214030	TC214030|-|homologue to UniRef100_Q84P53 Cluster: Gamma-aminobutyrate transaminase subunit isozyme 2; n=1; Solanum lycopersicum|Rep: Gamma-aminobutyrate transaminase subunit isozyme 2 - Solanum lycopersicum (Tomato) (Lycopersicon esculentum), partial (28%)|-|534-551|#|EG015238|-|similar to UniRef100_A7PGS2 Cluster: Chromosome chr17 scaffold_16, whole genome shotgun sequence; n=1; Vitis vinifera|R…	-1.48082	0.737247	-3.38868	0.142141	-2.04906	0.254059	-3.51863	0.00186194	-1.52463	0.650378	-2.72984	0.0204048	-0.48847	0.90193	-0.20902	0.950113	-0.695738	0.851801	29.56	0	30.37	0	100.49	95.76	75.73	0	0	25.15	0	62.19	11.3	0	0	0	0	7.99	12.75	68.04	111.28	47.67	96.56	36.89	78.67	0	5.05	90.59
StET025129	TGAAGTGCAAAAGATTG	TC214031	TC214031|-|similar to UniRef100_A7QN19 Cluster: Chromosome undetermined scaffold_129, whole genome shotgun sequence; n=1; Vitis vinifera|Rep: Chromosome undetermined scaffold_129, whole genome shotgun sequence - Vitis vinifera (Grape), partial (4%)|-|427-444|#|	-0.403427	0.967698	0.29632	0.961369	1.38381	0.436368	2.57898	0.0093319	0.498908	1	3.98037	0.0168813	0.0480124	1	1.31955	0.944106	1.36932	0.828212	9.09	3.39	0	2.85	18.36	0	2.77	9.67	0	0	0	0	7.98	9.48	0	0	3.69	6.54	10.92	0	0	17.44	0	5.87	0	0	12.62	25.28
StET010811	CATTGTAAAAAAAAAAA	TC214036	TC214036|-|NA|-|109-125|#|	-0.552466	0.814457	0.0341756	1	2.86555	0.141919	6.72417	0.00128007	0.582048	1	6.19688	1.13825e-09	-0.743077	0.91274	0.790275	1	0.0471989	1	26.84	0	0	0	0	0	0	0	0	0	0	0	0	0	0	0	0	0	0	0	0	0	0	3.35	0	0	23.55	0
StET009873	CAATTCTTCAAATTTCA	TC214173	TC214173|-|similar to UniRef100_A2I610 Cluster: Pollen coat-like protein; n=2; Camellia sinensis|Rep: Pollen coat-like protein - Camellia sinensis (Tea), complete|-|567-583|#|TC214960|-|similar to UniRef100_A7PF96 Cluster: Chromosome chr11 scaffold_13, whole genome shotgun sequence; n=1; Vitis vinifera|Rep: Chromosome chr11 scaffold_13, whole genome shotgun sequence - Vitis vinifera (Grape), part…	-0.89196	0.860821	-2.43378	0.156261	-3.6168	0.00645814	-3.56906	0.00188007	-4.87751	9.95213e-05	-3.9887	0.0256129	-1.17592	0.550724	-1.07582	0.671132	-2.24404	0.15431	4.09	0	14.38	12.11	0	0	1.85	0	0	0	0	12.19	0	0	0	0	0	0	0	0	25.5	25.58	7.76	15.09	0	0	0	0
StET015962	GCAAGCCAACCATAGTA	TC214478	TC214478|-|similar to UniRef100_P93531 Cluster: Cytochrome P450 71D7; n=1; Solanum chacoense|Rep: Cytochrome P450 71D7 - Solanum chacoense (Chaco potato), partial (25%)|-|465-482|#|	1.18516	0.733246	1.15233	0.599932	0.335218	0.991765	4.29252	0.0493936	-0.154597	1	5.57973	4.89561e-05	-2.43248	0.340069	2.47983	0.934179	0.0471989	1	19.01	0	0	0	0	0	0	0	0	0	0	0	8.64	0	0	0	0	0	7.28	0	0	30.23	0	0	0	0	0	0
StET016902	GCTTTGTGGAATTGTTA	TC214960	TC214960|-|similar to UniRef100_A7PF96 Cluster: Chromosome chr11 scaffold_13, whole genome shotgun sequence; n=1; Vitis vinifera|Rep: Chromosome chr11 scaffold_13, whole genome shotgun sequence - Vitis vinifera (Grape), partial (72%)|-|874-891|#|	-2.13226	0.437846	-4.378	0.0550564	-4.15742	0.00537851	-5.00181	0.00113848	-3.74065	0.366657	-7.46773	1.97048e-18	0.736075	0.824741	-1.2519	0.479648	-0.515892	0.878749	511.64	96.55	5049.54	29.19	623.25	2258.74	889.34	75.78	726.48	72.77	256.38	800.55	53.2	0	92.74	29.37	59.03	192.5	29.13	58.76	1178.88	642.95	1200.97	1448.65	745.65	21.83	26.92	10.53
StET016890	GCTTTGAGGAATTGTTA	TC214960	TC214960|-|similar to UniRef100_A7PF96 Cluster: Chromosome chr11 scaffold_13, whole genome shotgun sequence; n=1; Vitis vinifera|Rep: Chromosome chr11 scaffold_13, whole genome shotgun sequence - Vitis vinifera (Grape), partial (72%)|-|874-891|#|	-1.23095	0.747243	-3.13574	0.0841766	-3.27593	0.00661931	-3.64561	0.000656708	-3.09576	0.00239326	-4.0963	0.00278413	0.234092	1	-1.93027	0.107535	-1.70292	0.46448	6.79	0	35.96	0	5.8	24.41	12.01	0	7.54	0	6.66	17.07	0	0	0	0	0	2.91	0	0	9.27	3.49	22.42	19.28	10.26	0	0	0
StET016894	GCTTTGCGGAATTGTTA	TC214960	TC214960|-|similar to UniRef100_A7PF96 Cluster: Chromosome chr11 scaffold_13, whole genome shotgun sequence; n=1; Vitis vinifera|Rep: Chromosome chr11 scaffold_13, whole genome shotgun sequence - Vitis vinifera (Grape), partial (72%)|-|874-891|#|	-2.24812	0.4961	-3.75456	0.0637312	-3.38644	0.00417488	-3.52565	0.00083097	-3.58385	0.000493227	-4.98892	4.64802e-08	0.690067	0.848555	-1.82841	0.113569	-1.15202	0.749189	8.55	0	50.34	0	4.83	61.96	15.7	0	3.77	0	4.99	16.46	0	0	0	0	0	3.63	0	0	10.43	6.98	24.14	28.5	10.26	0	0	0
StET016905	GCTTTGTGGCATTGTTA	TC214960	TC214960|-|similar to UniRef100_A7PF96 Cluster: Chromosome chr11 scaffold_13, whole genome shotgun sequence; n=1; Vitis vinifera|Rep: Chromosome chr11 scaffold_13, whole genome shotgun sequence - Vitis vinifera (Grape), partial (72%)|-|874-891|#|	-1.96848	0.491342	-3.5038	0.0557119	-3.36702	0.000136187	-3.49535	2.1701e-05	-3.29324	0.185542	-4.36126	0.0180849	0.190165	1	-1.30628	0.270393	-1.11837	0.741733	6.55	0	33.56	0	5.8	37.55	13.85	0	3.77	1.8	4.16	12.19	0	0	0	0	0	2.18	0	3.09	11.59	13.95	18.97	24.31	8.55	0	0	0
StET016901	GCTTTGTGGAATTGCTA	TC214960	TC214960|-|similar to UniRef100_A7PF96 Cluster: Chromosome chr11 scaffold_13, whole genome shotgun sequence; n=1; Vitis vinifera|Rep: Chromosome chr11 scaffold_13, whole genome shotgun sequence - Vitis vinifera (Grape), partial (72%)|-|874-891|#|	-1.84472	0.545064	-2.40069	0.201214	-2.99928	0.000345013	-3.09604	3.87125e-05	-3.11535	2.47577e-05	-4.26982	2.78481e-06	0.463604	0.902744	-1.96226	6.87405e-06	-1.56289	0.525194	4.66	0	35.16	0	2.9	13.14	9.24	0	2.51	0	1.66	10.37	0	0	0	0	0	5.08	0	0	8.11	8.14	8.62	11.74	6.84	0	0	0
StET016899	GCTTTGTCGAATTGTTA	TC214960	TC214960|-|similar to UniRef100_A7PF96 Cluster: Chromosome chr11 scaffold_13, whole genome shotgun sequence; n=1; Vitis vinifera|Rep: Chromosome chr11 scaffold_13, whole genome shotgun sequence - Vitis vinifera (Grape), partial (72%)|-|874-891|#|	-2.00501	0.681536	-5.01783	0.0743106	-3.67881	0.00968825	-3.00602	0.0327961	-3.89358	0.210465	-6.54473	6.94738e-05	0.60319	0.916193	-1.07659	0.640833	-0.473523	0.858532	138.87	3.39	1190.67	0	237.7	642.14	236.42	4.84	203.61	39.53	48.28	260.95	0	0	0	0	21.21	26.88	12.75	32.47	412.67	124.41	424.17	365.52	148.79	0	10.94	0
StET016906	GCTTTGTGGGATTGTTA	TC214960	TC214960|-|similar to UniRef100_A7PF96 Cluster: Chromosome chr11 scaffold_13, whole genome shotgun sequence; n=1; Vitis vinifera|Rep: Chromosome chr11 scaffold_13, whole genome shotgun sequence - Vitis vinifera (Grape), partial (72%)|-|874-891|#|	-2.16938	0.416512	-3.66719	0.0588257	-1.91472	0.142399	-2.96724	0.00763447	-4.13242	3.65879e-05	-3.33278	0.041341	1.12032	0.662207	-1.865	0.130881	-0.757746	0.849908	5.09	0	49.54	0	3.87	28.16	9.24	0	2.51	0	3.33	10.37	1.33	0	0	0	0	1.45	0	0	9.27	0	6.04	16.77	6.84	0	0	0
StET016409	GCCTTGTGGAATTGTTA	TC214960	TC214960|-|similar to UniRef100_A7PF96 Cluster: Chromosome chr11 scaffold_13, whole genome shotgun sequence; n=1; Vitis vinifera|Rep: Chromosome chr11 scaffold_13, whole genome shotgun sequence - Vitis vinifera (Grape), partial (72%)|-|874-891|#|	-1.57636	0.60232	-2.54756	0.150852	-2.34363	0.00847528	-2.65339	0.000348527	-3.14422	0.000716131	-3.00552	0.060206	0.324982	0.980709	-1.1757	0.112639	-0.827902	0.810093	2.68	0	19.98	0	0	9.39	9.24	0	6.28	0	0	5.49	0	0	0	0	0	1.45	0	0	6.96	4.65	6.9	6.71	6.84	0	0	0
StET016903	GCTTTGTGGACTTGTTA	TC214960	TC214960|-|similar to UniRef100_A7PF96 Cluster: Chromosome chr11 scaffold_13, whole genome shotgun sequence; n=1; Vitis vinifera|Rep: Chromosome chr11 scaffold_13, whole genome shotgun sequence - Vitis vinifera (Grape), partial (72%)|-|874-891|#|	-1.85773	0.38664	-2.16572	0.236041	-2.49783	0.0580677	-2.63435	0.0161363	-4.46647	6.01342e-08	-3.61107	0.00212406	0.120917	1	-1.716	0.120104	-1.5973	0.465704	2.66	0	20.78	0	1.93	9.39	2.77	0	0	0	0	4.27	1.33	0	0	0	0	2.18	0	0	0	3.49	7.76	11.74	6.84	0	0	0
StET016900	GCTTTGTGGAATTGATA	TC214960	TC214960|-|similar to UniRef100_A7PF96 Cluster: Chromosome chr11 scaffold_13, whole genome shotgun sequence; n=1; Vitis vinifera|Rep: Chromosome chr11 scaffold_13, whole genome shotgun sequence - Vitis vinifera (Grape), partial (72%)|-|874-891|#|	-1.71159	0.482098	-2.9955	0.0969013	-1.62942	0.225562	-2.16464	0.0417262	-3.3056	0.00883111	-3.92464	0.00308946	1.07183	0.592401	-2.56895	0.00114621	-1.51752	0.535321	3.31	0	20.78	0	3.87	20.65	3.69	0	5.03	0	0	6.1	1.33	0	0	0	0	0	0	0	2.32	0	8.62	5.87	3.42	0	0	0
StET023529	TATTGTGGTGCCTTTGC	TC215142	TC215142|-|similar to UniRef100_A7P7C0 Cluster: Chromosome chr9 scaffold_7, whole genome shotgun sequence; n=1; Vitis vinifera|Rep: Chromosome chr9 scaffold_7, whole genome shotgun sequence - Vitis vinifera (Grape), partial (98%)|-|428-445|#|	0.13494	0.941861	0.235561	0.765522	0.617735	0.030691	0.476208	0.129804	0.982097	0.0441507	0.566707	0.685995	0.695232	0.132272	0.803458	0.0538961	1.50162	0.0036133	486.53	902.85	460.28	650.12	692.82	460.01	307.53	517.55	736.53	1000.77	680.09	311.56	478.1	616.04	925.33	967.29	906.6	342.87	348.68	347.93	338.48	436	384.52	389.83	217.2	632.97	566.94	495.06
StET006258	ATAAATTCAAGCGGAGT	TC215235	TC215235|-|homologue to UniRef100_Q43797 Cluster: Inorganic pyrophosphatase; n=1; Nicotiana tabacum|Rep: Inorganic pyrophosphatase - Nicotiana tabacum (Common tobacco), partial (59%)|-|639-655|#|TC223622|-|UniRef100_P26577 Cluster: Ribulose bisphosphate carboxylase small chain 2C, chloroplast precursor; n=1; Solanum tuberosum|Rep: Ribulose bisphosphate carboxylase small chain 2C, chloroplast prec…	-0.390084	0.93891	-0.467525	0.891063	-1.15011	0.222458	-2.27659	0.0118461	-0.744026	0.540905	-2.88268	0.0136418	-1.01388	0.494611	-0.651802	0.719682	-1.671	0.217964	3.41	0	5.59	0	1.93	0	9.24	0	0	2.7	4.99	2.44	3.99	0	0	0	1.84	5.81	2.73	0	9.27	13.95	4.31	7.55	8.55	1.18	2.52	0
StET021574	TACCTTCACTTACAAAT	TC215758	TC215758|-|weakly similar to UniRef100_A7QKJ1 Cluster: Chromosome chr2 scaffold_112, whole genome shotgun sequence; n=1; Vitis vinifera|Rep: Chromosome chr2 scaffold_112, whole genome shotgun sequence - Vitis vinifera (Grape), partial (28%)|-|529-546|#|	-0.193251	1	0.155651	1	2.68047	0.0787127	2.37202	0.00945382	2.18411	0.606592	5.07412	0.0229804	1.99135	0.352345	1.21744	0.951557	3.20407	0.492493	22.63	64.37	24.77	26.35	24.16	0	0	62.88	30.17	10.78	0	6.1	9.97	20.14	0	0	55.34	25.42	38.24	0	0	0	9.48	16.77	0	22.42	50.47	23.17
StET023557	TATTTAAAAAAAAAAAA	TC215990	TC215990|-|UniRef100_A7PMP6 Cluster: Ubiquitin carrier protein; n=1; Vitis vinifera|Rep: Ubiquitin carrier protein - Vitis vinifera (Grape), partial (55%)|-|750-767|#|	-0.707554	0.837918	-2.55413	0.195124	-2.34374	0.0667786	-2.88307	1.7202e-06	-1.58285	0.63639	-3.51677	3.48688e-24	0.0148407	1	-0.662787	0.560173	-0.648351	0.851206	155.8	16.94	417.93	47	572.04	187.76	488.54	19.35	105.58	123.08	315.49	403.02	58.52	21.32	37.94	0	36.89	153.27	21.85	120.61	414.99	283.69	392.28	170.18	340.33	53.09	20.19	4.21
StET003096	AATTAATTTTGTTTAAC	TC216253	TC216253|-|homologue to UniRef100_P20076 Cluster: Ethylene-responsive proteinase inhibitor 1 precursor; n=1; Solanum lycopersicum|Rep: Ethylene-responsive proteinase inhibitor 1 precursor - Solanum lycopersicum (Tomato) (Lycopersicon esculentum), complete|-|1354-1370|#|TC219689|-|UniRef100_P20076 Cluster: Ethylene-responsive proteinase inhibitor 1 precursor; n=1; Solanum lycopersicum|Rep: Ethylen…	2.22043	0.556113	2.68339	0.253579	3.04993	0.107112	5.0268	0.00152684	1.55064	0.680506	6.10929	3.03671e-08	1.08622	0.543478	0.205468	1	1.236	0.876825	12.16	0	0	7.12	0	0	0	0	0	0	0	0	51.2	50.94	0	0	0	29.06	0	0	0	0	0	0	0	0	37.01	10.53
StET001611	AACTTTGGAGTTTTGTC	TC216305	TC216305|-|similar to UniRef100_A7Q303 Cluster: Chromosome chr12 scaffold_47, whole genome shotgun sequence; n=1; Vitis vinifera|Rep: Chromosome chr12 scaffold_47, whole genome shotgun sequence - Vitis vinifera (Grape), partial (63%)|-|46-63|#|	0.686697	0.738252	0.288767	0.954411	-0.952261	0.179556	-2.81656	0.0201876	0.750779	0.87222	-2.98792	0.0106366	-0.922256	0.540975	0.516703	0.939451	-0.400623	0.904802	40.53	0	44.75	48.42	55.08	9.39	50.79	38.7	103.06	61.09	59.1	57.31	23.94	21.32	23.19	32.12	30.44	19.61	112.89	171.64	81.14	32.55	29.31	47.79	58.15	32.44	54.68	25.28
StET001742	AAGACATTATATTTAAT	TC216360	TC216360|-|UniRef100_Q3S492 Cluster: Proteinase inhibitor I; n=1; Solanum tuberosum|Rep: Proteinase inhibitor I - Solanum tuberosum (Potato), complete|-|746-762|#|TC224021|-|similar to UniRef100_A7Q3B6 Cluster: Chromosome chr12 scaffold_47, whole genome shotgun sequence; n=1; Vitis vinifera|Rep: Chromosome chr12 scaffold_47, whole genome shotgun sequence - Vitis vinifera (Grape), partial (35%)|-|…	-1.86402	0.623393	-4.13052	0.15406	-3.20134	0.0686278	-6.79615	6.66105e-11	-0.722564	0.974729	-5.62487	0.000292029	0.323967	1	0.541272	1	0.867028	1	53.7	0	159.82	0	693.79	41.31	47.1	0	41.48	75.46	24.14	60.97	35.24	0	0	0	23.98	19.61	0	270.61	232.99	65.11	41.38	135.81	13.68	37.16	0	0
StET022098	TAGATAGGGAAATTTTT	TC216418	TC216418|-|UniRef100_O04977 Cluster: Ferredoxin--NADP reductase, leaf-type isozyme, chloroplast precursor; n=1; Nicotiana tabacum|Rep: Ferredoxin--NADP reductase, leaf-type isozyme, chloroplast precursor - Nicotiana tabacum (Common tobacco), partial (32%)|-|422-439|#|TC224157|-|UniRef100_O04977 Cluster: Ferredoxin--NADP reductase, leaf-type isozyme, chloroplast precursor; n=1; Nicotiana tabacum|R…	0.0755795	1	-0.688766	0.589264	-1.46184	0.190289	-2.2338	0.0303023	-0.306161	0.927978	-1.83836	0.00102097	-0.760586	0.564741	-0.268184	0.983005	-0.972736	0.0546805	11.72	6.78	15.98	9.97	15.46	9.39	18.47	5.64	10.06	12.58	14.98	26.83	7.98	0	6.32	6.42	3.69	10.9	15.48	6.19	6.96	19.77	20.69	19.28	54.73	7.67	3.36	6.32
StET022097	TAGATAGGCAAATTTTT	TC216418	TC216418|-|UniRef100_O04977 Cluster: Ferredoxin--NADP reductase, leaf-type isozyme, chloroplast precursor; n=1; Nicotiana tabacum|Rep: Ferredoxin--NADP reductase, leaf-type isozyme, chloroplast precursor - Nicotiana tabacum (Common tobacco), partial (32%)|-|422-439|#|TC224157|-|UniRef100_O04977 Cluster: Ferredoxin--NADP reductase, leaf-type isozyme, chloroplast precursor; n=1; Nicotiana tabacum|R…	-0.462161	0.77474	-0.422906	0.820885	-1.52124	0.151406	-2.13749	0.0189928	-0.502918	0.889438	-1.73193	0.0359166	-0.450708	0.812001	-0.463453	0.926417	-0.910139	0.491951	14.08	16.94	15.98	7.12	16.43	11.27	36.02	4.84	10.06	15.27	15.82	17.68	10.64	4.74	8.43	6.42	7.38	20.34	24.58	9.28	15.07	12.79	17.24	21.8	64.99	8.26	3.36	8.43
StET003268	AATTGTTCAATTCAATA	TC216554	TC216554|-|similar to UniRef100_A7NYJ8 Cluster: Chromosome chr6 scaffold_3, whole genome shotgun sequence; n=2; Vitis vinifera|Rep: Chromosome chr6 scaffold_3, whole genome shotgun sequence - Vitis vinifera (Grape), partial (72%)|-|557-573|#|TC216578|-|similar to UniRef100_A7NYJ8 Cluster: Chromosome chr6 scaffold_3, whole genome shotgun sequence; n=2; Vitis vinifera|Rep: Chromosome chr6 scaffold_…	0.428719	0.974988	-0.847777	0.781124	-0.348035	0.961282	-3.30793	0.0382969	-0.4096	0.687079	-4.51577	9.04153e-14	0.158077	1	-1.32203	0.570755	-1.1664	0.738022	33.04	0	90.3	0	56.04	15.02	72.96	0	26.39	122.18	104.88	54.87	11.97	4.74	0	52.31	16.6	15.98	35.5	0	111.28	22.09	50.87	24.31	10.26	35.98	0	0
StET009293	CAAAAAGCGATAATAGA	TC216622	TC216622|-|UniRef100_Q2MI59 Cluster: Chloroplast 50S ribosomal protein L2; n=4; Solanoideae|Rep: Chloroplast 50S ribosomal protein L2 - Solanum lycopersicum (Tomato) (Lycopersicon esculentum), complete|-|1144-1161|#|	-0.332371	0.88159	-0.857937	0.341066	-2.10399	0.000145965	-2.41952	0.00496191	-0.874915	0.0109463	-2.11844	1.58785e-06	-1.33779	0.198977	0.552808	0.883321	-0.784481	0.613377	146.77	28.8	233.34	102.54	198.09	167.11	165.31	45.14	172.19	122.18	78.25	185.96	90.43	65.16	113.82	36.71	83.93	86.44	98.32	680.39	769.69	208.12	289.68	199.52	225.75	131.55	45.42	54.77
StET019842	GTTTGCTTATTTTGTTA	TC216676	TC216676|-|similar to UniRef100_Q9FXS5 Cluster: P-rich protein EIG-I30; n=1; Nicotiana tabacum|Rep: P-rich protein EIG-I30 - Nicotiana tabacum (Common tobacco), partial (52%)|-|572-589|#|	-0.41881	0.983533	-2.08331	0.397108	-1.51776	0.566619	-3.93438	0.0100456	-2.15304	0.555714	-4.17485	0.0342503	0.304234	1	-0.593687	0.924953	-0.289302	0.921005	32.97	50.82	194.98	3.56	129.48	0	27.71	16.12	135.74	13.48	19.15	106.09	0	18.96	0	0	0	30.51	29.13	95.87	0	33.72	43.97	134.97	10.26	0	0	0
StET024579	TCTACAACATAACCCAA	TC216718	TC216718|-|similar to UniRef100_Q00783 Cluster: Proteinase inhibitor 1 precursor; n=1; Solanum tuberosum|Rep: Proteinase inhibitor 1 precursor - Solanum tuberosum (Potato), partial (84%)|-|348-364|#|	-1.43082	0.747374	-2.56669	0.204514	-5.30479	0.0340868	-5.53165	0.0118288	-0.0832935	1	-3.20492	0.00137758	-1.86484	0.608087	1.51894	1	-0.343287	0.931681	10.13	0	31.17	0	0	15.02	19.39	0	0	19.76	0	3.66	0	0	0	0	0	5.08	0	255.15	0	0	21.55	0	6.84	0	0	0
StET015135	GATATGTGAATGTTGTA	TC216809	TC216809|-|similar to UniRef100_A7Q8E4 Cluster: Chromosome chr5 scaffold_64, whole genome shotgun sequence; n=1; Vitis vinifera|Rep: Chromosome chr5 scaffold_64, whole genome shotgun sequence - Vitis vinifera (Grape), partial (19%)|-|829-846|#|TC221237|-|similar to UniRef100_A7Q8E4 Cluster: Chromosome chr5 scaffold_64, whole genome shotgun sequence; n=1; Vitis vinifera|Rep: Chromosome chr5 scaffo…	-1.41485	0.784863	0.374674	1	3.64873	0.0190203	3.85097	0.0106735	1.09656	0.783649	2.82552	0.00340584	2.5086	0.388194	-1.59714	0.412265	1.07827	1	7.73	0	0	0	0	35.67	0	12.09	0	0	0	0	0	30.8	0	0	0	1.45	15.48	0	0	0	0	0	0	0	20.19	16.85
StET008737	ATTGCTCCGGCAATGCC	TC217017	TC217017|-|similar to UniRef100_Q43589 Cluster: PAR-1c protein; n=1; Nicotiana tabacum|Rep: PAR-1c protein - Nicotiana tabacum (Common tobacco), complete|-|571-588|#|	0.447453	1	0.0341756	1	4.06791	0.0764446	6.22901	6.38324e-05	0.844922	0.897248	5.70264	0.0130256	-0.158269	1	0.205468	1	0.0471989	1	16.35	0	0	0	0	0	0	0	0	0	0	0	3.32	0	0	0	0	0	0	0	0	0	0	0	0	0	28.6	0
StET023420	TATTCTGCCTAATGTCA	TC217267	TC217267|-|homologue to UniRef100_O81480 Cluster: Thioredoxin peroxidase; n=1; Secale cereale|Rep: Thioredoxin peroxidase - Secale cereale (Rye), partial (58%)|-|721-738|#|	-0.222945	0.914414	-1.26673	0.184019	-1.44892	0.00054629	-1.90299	0.0187113	-0.436348	0.926569	-1.85405	4.02125e-08	-0.441752	0.616936	0.0702303	1	-0.370399	0.848428	233.71	154.14	560.17	178.73	283.12	328.58	370.33	169.29	346.9	307.24	315.49	351.19	107.72	95.96	56.91	40.38	283.14	169.98	111.98	412.87	647.98	219.74	370.72	394.86	526.75	189.95	154.77	90.59
StET001146	AACAACATCTAACACAT	TC217470	TC217470|-|similar to UniRef100_Q2TJK5 Cluster: Sesquiterpene synthase; n=1; Fabiana imbricata|Rep: Sesquiterpene synthase - Fabiana imbricata, partial (36%)|-|844-861|#|	1.40657	0.842998	2.68191	0.373676	3.30843	0.106763	3.18364	0.0369195	5.03806	0.0883933	7.22659	0.00024671	1.09359	0.81375	3.10636	0.839576	4.20451	0.897879	136.46	37.27	1.6	208.64	0	24.41	0	176.55	0	6.29	0	0	464.8	1025.95	379.41	0	83.93	225.19	59.17	0	0	0	60.35	38.56	15.39	12.39	355.81	341.28
StET024916	TCTTGTATTAGTTATAT	TC217620	TC217620|-|NA|-|1223-1240|#|	-1.12694	0.836744	-1.64657	0.584573	-2.30566	0.342985	-5.08618	0.00246558	-4.78406	9.5279e-21	-5.12146	6.93053e-11	-1.35564	0.719063	-0.791563	0.887592	-2.15118	0.455639	10.66	0	39.96	0	0	30.04	0	19.35	6.28	0	0	6.71	0	0	0	0	17.52	1.45	0	0	54.48	0	96.56	29.34	3.42	0	0	0
StET024917	TCTTGTATTAGTTATTT	TC217620	TC217620|-|NA|-|1223-1240|#|	-0.363077	0.973764	-1.5919	0.479666	-2.77487	0.111369	-3.96252	0.0152902	-3.99581	1.44416e-09	-6.06514	9.50278e-14	-1.35405	0.625153	-0.350527	0.952421	-1.70404	0.537527	29.46	28.8	118.27	0	43.48	0	11.08	10.48	61.59	18.87	19.15	34.14	9.31	0	0	14.68	20.29	15.98	8.19	177.83	75.35	0	150.88	83	27.36	10.62	0	0
StET008758	ATTGGATACACCTTGTT	TC217704	TC217704|-|similar to UniRef100_A7Q808 Cluster: Chromosome chr18 scaffold_61, whole genome shotgun sequence; n=2; Vitis vinifera|Rep: Chromosome chr18 scaffold_61, whole genome shotgun sequence - Vitis vinifera (Grape), partial (62%)|-|1663-1680|#|	0.264382	1	-0.174256	1	-2.69215	0.0764446	-3.99171	8.62412e-05	-2.22392	0.499273	-5.90737	8.42039e-06	-1.61827	0.43748	-0.422176	0.917143	-2.04082	0.451913	28.6	77.92	31.17	0	1.93	0	34.17	21.77	37.71	85.34	0	26.22	3.99	14.22	0	35.79	27.67	10.9	33.68	58.76	52.16	113.94	70.7	25.99	123.14	23.6	0	0
StET013161	CTTTCAAGTTTGAATAA	TC218065	TC218065|-|similar to UniRef100_Q5PY86 Cluster: NADH:cytochrome b5 reductase; n=1; Vernicia fordii|Rep: NADH:cytochrome b5 reductase - Vernicia fordii (Tung) (Aleurites fordii), partial (58%)|-|750-767|#|DN589479|-|similar to UniRef100_Q1ZFX0 Cluster: ATP-dependent DNA helicase RecG; n=1; Psychromonas sp. CNPT3|Rep: ATP-dependent DNA, partial (2%)|-|150-167|#|	0.427851	0.656573	0.812766	0.303456	0.647449	0.632135	2.02715	0.0046303	0.315954	1	1.4304	0.0176367	0.619874	0.476387	-1.01315	0.396823	-0.375332	0.718074	91.93	60.98	54.34	98.27	67.64	65.72	38.79	123.34	45.25	101.51	69.09	42.07	119.69	259.45	172.84	111.96	64.56	50.85	40.06	10.82	63.75	74.41	44.83	21.8	34.2	26.55	79.07	162.21
StET009372	CAAAGAAAACCATTTAA	TC218111	TC218111|-|weakly similar to UniRef100_A7PL32 Cluster: Chromosome chr7 scaffold_20, whole genome shotgun sequence; n=1; Vitis vinifera|Rep: Chromosome chr7 scaffold_20, whole genome shotgun sequence - Vitis vinifera (Grape), partial (45%)|-|778-795|#|	1.54214	0.782133	2.63676	0.279038	4.63018	0.0347415	5.84591	0.000109635	5.97846	0.284298	7.25319	2.30452e-06	0.863722	0.869519	2.24835	0.934179	3.08191	0.906127	76.55	0	0	47.71	0	0	0	43.53	3.77	0	0	0	94.42	85.3	99.07	113.8	0	23.97	24.58	0	0	0	21.55	0	0	10.62	238.05	99.01
StET008273	ATTAAAGCTGCTGGATT	TC218147	TC218147|-|similar to UniRef100_P82231 Cluster: Ribosome recycling factor, chloroplast precursor; n=1; Spinacia oleracea|Rep: Ribosome recycling factor, chloroplast precursor - Spinacia oleracea (Spinach), partial (74%)|-|1072-1089|#|	-0.1005	1	-0.343287	0.793682	-1.03388	0.362831	-1.48159	0.0178927	-1.23427	0.0296181	-2.52708	0.000137684	-0.602981	0.542275	-0.395414	0.90501	-0.998993	0.369425	104.63	49.12	168.61	74.05	70.54	142.7	162.54	95.13	115.63	144.64	135.68	96.94	44.55	24.88	134.9	112.88	116.21	74.09	73.74	270.61	148.37	258.11	222.43	102.28	61.57	120.93	86.64	75.84
StET010397	CAGTTGAGGCAACAAAA	TC218213	TC218213|-|similar to UniRef100_Q43500 Cluster: Lipid desaturase-like protein; n=1; Solanum lycopersicum|Rep: Lipid desaturase-like protein - Solanum lycopersicum (Tomato) (Lycopersicon esculentum), partial (95%)|-|1022-1039|#|	2.37685	0.47506	2.12337	0.325522	4.57975	0.021321	6.20719	0.000116668	1.31379	0.77314	7.62789	1.07986e-83	0.357362	1	2.69304	0.82684	3.02626	0.89898	106.04	0	0	45.57	0	0	0	93.51	108.09	0	9.16	10.97	48.54	13.03	23.19	55.06	15.68	23.25	81.93	0	0	29.07	0	6.71	0	2.95	307.02	191.7
StET027846	TTCAGCTGGATGACTAC	TC218345	TC218345|-|serine/threonine protein kinase-like [Solanum tuberosum]|-|962-979|#|	-0.428283	1	-0.749519	0.874858	3.61014	0.0746772	3.55772	0.0113663	0.0671829	1	3.17657	0.0149587	1.26287	0.713828	-0.811445	0.874613	0.44726	1	18.6	0	3.2	46.28	0	0	0	5.64	27.65	0	0	0	6.65	26.06	0	0	0	2.91	0	0	0	0	0	15.09	0	14.16	111.87	0
StET012885	CTTCAACCTCGGATCGT	TC218359	TC218359|-|homologue to UniRef100_A2Q5A3 Cluster: H+-transporting two-sector ATPase, alpha/beta subunit, central region; H+-transporting two-sector ATPase, delta/epsilon subunit; n=1; Medicago truncatula|Rep: H+-transporting two-sector ATPase, alpha/beta subunit, central region; H+-transporting two-sector ATPase, delta/epsilon subunit - Medicago truncatula (Barrel medic), complete|-|1123-1140|#|	-0.166074	0.978976	-0.78003	0.363829	-0.879232	0.273843	-2.58289	0.00186946	-0.468021	0.528048	-2.11998	0.00107449	-0.830178	0.494611	1.31894	0.441098	0.490683	0.89983	184.48	98.25	489.05	262.04	288.92	92	132.06	166.87	329.3	284.78	239.74	80.48	105.73	91.22	126.47	81.68	212.12	132.21	121.08	749.98	394.12	223.23	149.15	165.99	721.71	120.34	312.07	164.32
StET013622	GAAATGAAAGAATCTGG	TC218359	TC218359|-|homologue to UniRef100_A2Q5A3 Cluster: H+-transporting two-sector ATPase, alpha/beta subunit, central region; H+-transporting two-sector ATPase, delta/epsilon subunit; n=1; Medicago truncatula|Rep: H+-transporting two-sector ATPase, alpha/beta subunit, central region; H+-transporting two-sector ATPase, delta/epsilon subunit - Medicago truncatula (Barrel medic), complete|-|643-660|#|	-0.0348497	1	-1.0471	0.211073	0.0159743	1	-1.34864	0.0493936	-0.0767825	0.994796	-2.14458	9.31359e-15	0.00565849	1	-0.104207	1	-0.098786	1	298.54	99.94	476.27	720.61	366.22	123.92	483	34.66	833.31	450.08	280.52	361.56	249.36	154.01	215	171.62	223.19	192.5	136.56	771.63	332.68	502.27	217.26	329.47	200.1	436.53	399.55	345.49
StET000550	AAACCCTAAATCCATTG	TC219239	TC219239|-|similar to UniRef100_Q0WYU9 Cluster: JA-domain; n=1; Ipomoea batatas|Rep: JA-domain - Ipomoea batatas (Sweet potato) (Batate), partial (56%)|-|164-180|#|	-0.24796	1	-0.0995029	1	3.32674	0.0517166	2.08237	0.0348671	4.09468	0.145864	4.52585	2.31668e-05	2.72355	0.215651	0.527277	1	3.16919	0.652229	10.28	0	1.6	49.84	12.56	0	4.62	5.64	21.37	8.09	20.81	0	5.98	7.11	0	25.7	0	6.54	20.94	0	0	0	0	4.19	0	32.44	42.06	0
StET011395	CCTTAATTGTTCCAAAA	TC219303	TC219303|-|weakly similar to UniRef100_A7PDG7 Cluster: Chromosome chr17 scaffold_12, whole genome shotgun sequence; n=1; Vitis vinifera|Rep: Chromosome chr17 scaffold_12, whole genome shotgun sequence - Vitis vinifera (Grape), partial (12%)|-|1004-1021|#|TC221909|-|NA|-|215-232|#|	-0.32254	0.911146	-1.30766	0.422796	-2.25973	0.0578871	-2.07344	0.00218305	-1.59685	0.6969	-4.25655	0.00498785	-0.559701	0.690198	0.793163	0.73921	0.239576	1	76.29	182.94	274.89	23.5	95.66	41.31	91.43	102.38	150.83	92.53	85.74	98.16	27.93	0	48.48	23.86	107.91	30.51	62.82	326.28	257.34	123.24	133.63	105.63	118	57.81	34.49	0
StET027373	TTATATATATGGATCTA	TC219689	TC219689|-|UniRef100_P20076 Cluster: Ethylene-responsive proteinase inhibitor 1 precursor; n=1; Solanum lycopersicum|Rep: Ethylene-responsive proteinase inhibitor 1 precursor - Solanum lycopersicum (Tomato) (Lycopersicon esculentum), partial (97%)|-|452-469|#|	0.0643331	1	1.34906	0.561986	1.40468	0.233328	2.74673	0.042751	0.857949	0.781765	3.83986	0.007933	1.08622	0.543478	0.205468	1	1.236	0.876825	3.19	0	0	7.12	0	0	0	0	0	0	0	0	8.64	24.88	0	0	2.77	4.36	0	0	0	0	0	0	0	0	4.21	4.21
StET028990	TTGTATATATGTATCTA	TC219689	TC219689|-|UniRef100_P20076 Cluster: Ethylene-responsive proteinase inhibitor 1 precursor; n=1; Solanum lycopersicum|Rep: Ethylene-responsive proteinase inhibitor 1 precursor - Solanum lycopersicum (Tomato) (Lycopersicon esculentum), partial (97%)|-|452-469|#|	-0.478672	1	1.03569	0.6459	1.39144	0.265019	2.99363	0.0154863	-0.154597	1	2.87223	0.0242692	1.15196	0.567192	0.205468	1	1.30141	0.883501	2.89	0	0	7.83	0	0	0	0	0	0	0	0	5.32	21.32	4.22	0	2.77	1.45	0	0	0	0	0	0	0	0	1.68	6.32
StET027371	TTATATATATGAATCTA	TC219689	TC219689|-|UniRef100_P20076 Cluster: Ethylene-responsive proteinase inhibitor 1 precursor; n=1; Solanum lycopersicum|Rep: Ethylene-responsive proteinase inhibitor 1 precursor - Solanum lycopersicum (Tomato) (Lycopersicon esculentum), partial (97%)|-|452-469|#|	0.569643	0.957763	1.1668	0.615463	1.78726	0.224129	3.29606	0.00359175	2.4874	0.63639	4.80264	3.233e-05	1.06841	0.639075	0.427815	1	1.42215	0.873283	5.18	0	0	9.26	0	0	0	0	0	0	0	0	16.62	21.32	4.22	0	2.77	6.54	0	0	0	0	1.72	0	0	0	6.73	4.21
StET027370	TTATATATACGTATCTA	TC219689	TC219689|-|UniRef100_P20076 Cluster: Ethylene-responsive proteinase inhibitor 1 precursor; n=1; Solanum lycopersicum|Rep: Ethylene-responsive proteinase inhibitor 1 precursor - Solanum lycopersicum (Tomato) (Lycopersicon esculentum), partial (97%)|-|452-469|#|	0.252559	1	2.13078	0.263904	0.93219	0.454897	3.50807	0.0138273	2.30064	0.620229	2.91328	0.0433664	0.841238	0.725669	0.205468	1	1.02683	0.878749	3.93	0	0	4.98	0	0	0	0	0	0	0	0	7.98	34.36	6.32	0	5.53	4.36	0	0	0	0	0	0	0	0	4.21	0
StET027372	TTATATATATGCATCTA	TC219689	TC219689|-|UniRef100_P20076 Cluster: Ethylene-responsive proteinase inhibitor 1 precursor; n=1; Solanum lycopersicum|Rep: Ethylene-responsive proteinase inhibitor 1 precursor - Solanum lycopersicum (Tomato) (Lycopersicon esculentum), partial (97%)|-|452-469|#|	0.710508	0.906248	1.5007	0.469876	2.06604	0.160286	3.85844	0.00109366	0.653393	1	4.09444	3.56087e-06	1.15196	0.567192	0.205468	1	1.30141	0.883501	5.02	0	0	7.83	0	0	0	0	0	0	0	0	16.62	28.43	0	1.84	1.84	6.54	0	0	0	0	0	0	0	0	8.41	12.64
StET027376	TTATATATATGTATCTA	TC219689	TC219689|-|UniRef100_P20076 Cluster: Ethylene-responsive proteinase inhibitor 1 precursor; n=1; Solanum lycopersicum|Rep: Ethylene-responsive proteinase inhibitor 1 precursor - Solanum lycopersicum (Tomato) (Lycopersicon esculentum), partial (97%)|-|452-469|#|	0.556919	0.993693	2.57027	0.479966	3.99752	0.0965515	5.44968	0.00279115	6.70789	0.0987476	9.82238	4.80597e-13	2.10664	0.627452	4.27272	0.667376	6.3221	1	603.97	3.39	2.4	1046.03	0	7.51	5.54	15.32	18.85	10.78	37.46	7.93	1263.41	4262.55	1193.02	111.96	484.2	416.24	49.16	0	0	160.45	31.04	28.5	20.52	0	1105.28	1004.87
StET002075	AAGGTGGAGGGATTATA	TC219798	TC219798|-|homologue to UniRef100_O24514 Cluster: AN11; n=1; Petunia x hybrida|Rep: AN11 - Petunia hybrida (Petunia), partial (39%)|-|503-520|#|	0.55982	0.967446	0.871833	0.766134	3.01593	0.0614701	2.72841	0.013954	1.63247	0.651849	4.73288	1.43207e-07	1.08463	0.527318	0.205468	1	1.30912	0.862732	4.71	0	0	0	0	7.51	4.62	0	15.08	0	0	0	5.98	13.03	0	0	11.07	1.45	0	0	0	0	0	0	0	10.03	16.82	0
StET000665	AAAGATTGCGAATTTTC	TC219799	TC219799|-|similar to UniRef100_Q9XQB4 Cluster: Photosystem I reaction center subunit III; n=1; Vigna radiata var. radiata|Rep: Photosystem I reaction center subunit III - Phaseolus aureus (Mung bean) (Vigna radiata), partial (84%)|-|1426-1443|#|	0.237781	0.959273	-0.0777826	1	-1.24007	0.143328	-2.45266	0.00365141	-0.503992	0.767732	-2.85501	0.00243939	-0.912106	0.405096	-0.453529	0.920031	-1.4047	0.0145442	6.74	6.78	4.79	4.27	6.76	3.76	12.01	3.22	5.03	7.19	2.5	14.63	9.97	0	4.22	3.67	6.46	11.62	6.37	15.46	6.96	8.14	7.76	8.38	29.07	5.9	5.05	6.32
StET026542	TGTTGCTAGATGATGGC	TC219799	TC219799|-|similar to UniRef100_Q9XQB4 Cluster: Photosystem I reaction center subunit III; n=1; Vigna radiata var. radiata|Rep: Photosystem I reaction center subunit III - Phaseolus aureus (Mung bean) (Vigna radiata), partial (84%)|-|1452-1469|#|	-0.69995	0.72146	-0.683866	0.679258	-2.21535	0.00127205	-2.17915	0.000226245	-1.22413	0.444709	-3.06359	0.000677693	-0.536195	0.740907	0.19644	1	-0.339826	0.918467	297.25	531.88	763.15	155.94	798.14	37.55	318.61	162.04	404.71	267.71	402.06	226.81	98.41	54.5	309.85	513.01	262.85	195.41	233.97	692.76	1116.29	679	376.76	520.61	391.64	156.92	69.82	191.7
StET018392	GTATAGTGGGCTTAAGT	TC219802	TC219802|-|homologue to UniRef100_Q8L688 Cluster: Pathogenesis related protein isoform b1 precursor; n=1; Solanum phureja|Rep: Pathogenesis related protein isoform b1 precursor - Solanum phureja, complete|-|627-644|#|	2.14436	0.552499	1.8418	0.394056	5.40217	0.00612306	8.5768	0.000120139	2.28839	0.728399	5.58736	2.93416e-52	-0.158269	1	-1.01657	0.828946	-1.17484	0.779041	70.15	0	0	0	0	0	0	0	0	0	0	0	21.28	18.96	0	0	0	0	0	0	0	0	0	0	0	0	91.69	27.39
StET018514	GTATTGGAATACTGATA	TC220151	TC220151|-|homologue to UniRef100_Q9LRR9 Cluster: Probable peroxisomal (S)-2-hydroxy-acid oxidase 2; n=2; Arabidopsis thaliana|Rep: Probable peroxisomal (S)-2-hydroxy-acid oxidase 2 - Arabidopsis thaliana (Mouse-ear cress), partial (98%)|-|1314-1331|#|	-0.105565	1	-0.977765	0.493387	-1.6196	0.0975217	-1.91614	0.0384979	-0.150981	0.956957	-2.41403	0.0215699	-0.650372	0.661275	-0.724054	0.783355	-1.35551	0.0994012	4.39	0	5.59	2.85	3.87	5.63	10.16	0	2.51	3.59	4.99	9.76	4.65	0	0	3.67	0	1.45	5.46	0	5.8	13.95	5.17	6.71	15.39	2.95	1.68	0
StET018510	GTATTGGAAAGCTGATA	TC220151	TC220151|-|homologue to UniRef100_Q9LRR9 Cluster: Probable peroxisomal (S)-2-hydroxy-acid oxidase 2; n=2; Arabidopsis thaliana|Rep: Probable peroxisomal (S)-2-hydroxy-acid oxidase 2 - Arabidopsis thaliana (Mouse-ear cress), partial (98%)|-|1314-1331|#|	-0.317066	0.829837	-0.770585	0.367691	-0.481238	0.576169	-1.7187	0.0348061	-1.04572	0.193118	-2.77232	0.00351402	0.513043	0.628685	-1.56409	0.00771285	-1.0287	0.0555694	5.23	3.39	11.19	6.41	7.73	5.63	11.08	4.03	8.8	6.29	8.32	5.49	5.98	0	6.32	3.67	6.46	2.91	7.28	0	2.32	10.46	5.17	7.55	5.13	8.26	3.36	4.21
StET015238	GATCCGATTAAATTTTA	TC220234	TC220234|-|homologue to UniRef100_Q43502 Cluster: Proteinase inhibitor type-2 CEVI57 precursor; n=1; Solanum lycopersicum|Rep: Proteinase inhibitor type-2 CEVI57 precursor - Solanum lycopersicum (Tomato) (Lycopersicon esculentum), partial (82%)|-|1105-1122|#|	-0.651433	0.809371	-0.857684	0.645469	-1.09674	0.0750813	-2.64825	1.01387e-08	-0.901322	0.27758	-2.85574	2.41833e-07	0.360464	0.860502	-1.45666	5.38546e-08	-1.11677	0.497501	10.06	5.08	15.18	4.27	14.49	15.02	37.86	1.61	5.03	11.68	8.32	23.17	7.31	2.37	0	8.26	2.77	15.98	15.48	7.73	16.23	9.3	14.66	12.58	13.68	6.49	1.68	6.32
StET015278	GATCCTAGTAAATTTTA	TC220234	TC220234|-|homologue to UniRef100_Q43502 Cluster: Proteinase inhibitor type-2 CEVI57 precursor; n=1; Solanum lycopersicum|Rep: Proteinase inhibitor type-2 CEVI57 precursor - Solanum lycopersicum (Tomato) (Lycopersicon esculentum), partial (82%)|-|1105-1122|#|	-0.481831	0.909926	-1.10499	0.44568	-0.943009	0.218324	-2.42368	0.00015616	-1.59239	0.196424	-2.69317	0.0194769	-0.0120626	1	-1.57717	0.026793	-1.60709	0.366368	7.19	0	5.59	3.56	6.76	11.27	27.71	0	3.77	8.09	10.82	14.02	3.32	0	0	4.59	5.53	5.81	6.37	6.19	10.43	9.3	4.31	15.93	13.68	2.95	5.05	8.43
StET015335	GATCCTATTGAATTTTA	TC220234	TC220234|-|homologue to UniRef100_Q43502 Cluster: Proteinase inhibitor type-2 CEVI57 precursor; n=1; Solanum lycopersicum|Rep: Proteinase inhibitor type-2 CEVI57 precursor - Solanum lycopersicum (Tomato) (Lycopersicon esculentum), partial (82%)|-|1105-1122|#|	-0.756462	0.155734	-1.00064	0.21117	-0.924739	0.11165	-2.3597	2.58375e-07	-0.522905	0.832763	-2.54507	0.00363778	0.333671	0.623004	-0.744789	0.121238	-0.411118	0.532259	7.89	11.86	11.19	17.8	15.46	9.39	14.78	5.64	7.54	9.88	7.49	12.19	4.65	0	10.54	5.51	2.77	7.99	11.83	9.28	15.07	8.14	10.35	12.58	10.26	8.26	5.05	0
StET013724	GAACCTATTAAATTTTA	TC220234	TC220234|-|homologue to UniRef100_Q43502 Cluster: Proteinase inhibitor type-2 CEVI57 precursor; n=1; Solanum lycopersicum|Rep: Proteinase inhibitor type-2 CEVI57 precursor - Solanum lycopersicum (Tomato) (Lycopersicon esculentum), partial (82%)|-|1105-1122|#|	-0.378788	0.902323	-0.0717539	1	-1.19895	0.0269776	-2.34396	3.42654e-06	-0.963724	0.565711	-2.36338	7.37999e-05	0.0881123	1	-1.92382	8.45549e-09	-1.82511	0.00675682	8.84	5.08	6.39	9.97	6.76	13.14	19.39	3.22	3.77	6.29	3.33	21.34	5.98	0	4.22	3.67	17.52	11.62	16.39	12.37	10.43	11.63	6.04	6.71	13.68	2.95	3.36	4.21
StET015327	GATCCTATTACATTTTA	TC220234	TC220234|-|homologue to UniRef100_Q43502 Cluster: Proteinase inhibitor type-2 CEVI57 precursor; n=1; Solanum lycopersicum|Rep: Proteinase inhibitor type-2 CEVI57 precursor - Solanum lycopersicum (Tomato) (Lycopersicon esculentum), partial (82%)|-|1105-1122|#|	-0.696145	0.655101	-0.883442	0.548842	-0.761128	0.26536	-2.26405	4.92313e-05	-0.410386	0.685861	-2.29966	0.000947054	-0.295927	0.824538	-0.491321	0.707073	-0.802083	0.518511	10.05	6.78	9.59	9.97	18.36	9.39	25.86	6.45	3.77	4.49	6.66	17.68	7.98	0	0	9.18	1.84	11.62	13.66	12.37	20.87	11.63	10.35	26.83	18.81	19.47	7.57	6.32
StET015062	GATACTATTAAATTTTA	TC220234	TC220234|-|homologue to UniRef100_Q43502 Cluster: Proteinase inhibitor type-2 CEVI57 precursor; n=1; Solanum lycopersicum|Rep: Proteinase inhibitor type-2 CEVI57 precursor - Solanum lycopersicum (Tomato) (Lycopersicon esculentum), partial (82%)|-|1105-1122|#|	-0.473529	0.827705	-0.696757	0.648071	-1.34862	0.0115239	-2.23919	7.29451e-10	-1.03636	0.51803	-2.28049	0.0148839	0.0314933	1	-1.58356	0.00059233	-1.56769	0.089736	18.45	11.86	18.38	13.53	22.22	26.29	47.1	4.84	13.83	12.58	6.66	39.63	18.62	3.55	10.54	11.01	3.69	19.61	31.86	20.1	23.18	33.72	25	16.77	22.23	12.98	4.21	16.85
StET015312	GATCCTATTAAATTTAA	TC220234	TC220234|-|homologue to UniRef100_Q43502 Cluster: Proteinase inhibitor type-2 CEVI57 precursor; n=1; Solanum lycopersicum|Rep: Proteinase inhibitor type-2 CEVI57 precursor - Solanum lycopersicum (Tomato) (Lycopersicon esculentum), partial (82%)|-|1105-1122|#|	-0.182779	0.963916	-0.997827	0.303456	-1.24668	0.244775	-2.18164	0.0453562	-0.723957	0.804142	-2.91378	0.0273562	-0.233777	0.87182	-0.564659	0.476348	-0.80036	0.473871	123.53	123.65	164.62	80.46	250.27	92	277.98	81.42	224.98	137.45	113.21	239.62	65.17	17.77	52.7	130.32	81.16	114.05	82.84	208.76	354.71	143.01	116.39	226.35	148.79	136.27	56.36	23.17
StET015313	GATCCTATTAAATTTCA	TC220234	TC220234|-|homologue to UniRef100_Q43502 Cluster: Proteinase inhibitor type-2 CEVI57 precursor; n=1; Solanum lycopersicum|Rep: Proteinase inhibitor type-2 CEVI57 precursor - Solanum lycopersicum (Tomato) (Lycopersicon esculentum), partial (82%)|-|1105-1122|#|	-0.548943	0.801394	-0.762806	0.62522	-1.186	0.046576	-2.06356	0.000263254	-1.22979	0.39656	-2.34193	0.0234016	-0.094012	1	-1.12991	0.129165	-1.23681	0.419778	10.48	8.47	11.19	2.85	15.46	15.02	31.4	3.22	5.03	9.88	9.16	17.07	11.3	0	4.22	12.85	5.53	7.26	16.39	15.46	22.02	4.65	16.38	20.12	13.68	6.49	6.73	8.43
StET015329	GATCCTATTAGATTTTA	TC220234	TC220234|-|homologue to UniRef100_Q43502 Cluster: Proteinase inhibitor type-2 CEVI57 precursor; n=1; Solanum lycopersicum|Rep: Proteinase inhibitor type-2 CEVI57 precursor - Solanum lycopersicum (Tomato) (Lycopersicon esculentum), partial (82%)|-|1105-1122|#|	-1.00077	0.35924	-0.725905	0.432549	-0.997334	0.130908	-2.02365	0.000939147	-0.543516	0.64318	-1.95554	0.025826	0.0232623	1	-0.895051	0.100954	-0.909225	0.323993	8.78	10.16	19.18	5.7	11.6	9.39	19.39	4.84	10.06	9.88	1.66	9.15	2.66	2.37	4.22	8.26	10.15	7.26	10.92	12.37	18.55	10.46	13.79	14.25	5.13	8.26	5.05	6.32
StET015314	GATCCTATTAAATTTGA	TC220234	TC220234|-|homologue to UniRef100_Q43502 Cluster: Proteinase inhibitor type-2 CEVI57 precursor; n=1; Solanum lycopersicum|Rep: Proteinase inhibitor type-2 CEVI57 precursor - Solanum lycopersicum (Tomato) (Lycopersicon esculentum), partial (82%)|-|1105-1122|#|	0.0117299	1	-0.233308	1	-0.668679	0.343506	-1.98069	0.0170219	-0.835625	0.622616	-2.37578	0.0199841	-0.454868	0.842739	-1.17799	0.144038	-1.63227	0.0916946	3.75	3.39	4	0	2.9	3.76	9.24	0	2.51	1.8	4.16	7.93	5.32	0	0	2.75	0	3.63	8.19	3.09	10.43	2.33	3.45	5.87	8.55	3.54	3.36	4.21
StET015315	GATCCTATTAAATTTTA	TC220234	TC220234|-|homologue to UniRef100_Q43502 Cluster: Proteinase inhibitor type-2 CEVI57 precursor; n=1; Solanum lycopersicum|Rep: Proteinase inhibitor type-2 CEVI57 precursor - Solanum lycopersicum (Tomato) (Lycopersicon esculentum), partial (82%)|-|1105-1122|#|	-0.492673	0.571934	-0.962352	0.220578	-0.991031	0.0796113	-1.96039	0.00184585	-1.00927	0.385581	-2.52865	1.40636e-13	-0.0151586	1	-0.746951	0.0205325	-0.762347	0.284095	2447.79	3113.38	4230.46	1933.26	4263.21	2763.82	4962.04	1474.46	2424.52	2794.8	2214.23	4025.9	1774.76	523.64	1439.64	2396.2	1374.2	2064.48	2641.92	3363.3	5332.22	3033.39	3034.75	3541.14	3492.26	3048.06	1417.35	1272.41
StET016622	GCTCCTATTAAATTTTA	TC220234	TC220234|-|homologue to UniRef100_Q43502 Cluster: Proteinase inhibitor type-2 CEVI57 precursor; n=1; Solanum lycopersicum|Rep: Proteinase inhibitor type-2 CEVI57 precursor - Solanum lycopersicum (Tomato) (Lycopersicon esculentum), partial (82%)|-|1105-1122|#|	-0.606108	0.699765	-0.54378	0.722608	-0.558214	0.385255	-1.92536	0.00694441	-1.49426	0.10711	-2.04798	0.0332415	-0.0361627	1	-1.66017	0.00238343	-1.70092	0.0465314	19.11	11.86	27.17	7.83	22.22	26.29	38.79	9.67	8.8	14.37	12.49	31.1	8.64	2.37	12.65	12.85	9.22	20.34	29.13	15.46	27.82	15.11	18.97	31.02	30.78	18.29	12.62	16.85
StET019414	GTTCCTATTAAATTTTA	TC220234	TC220234|-|homologue to UniRef100_Q43502 Cluster: Proteinase inhibitor type-2 CEVI57 precursor; n=1; Solanum lycopersicum|Rep: Proteinase inhibitor type-2 CEVI57 precursor - Solanum lycopersicum (Tomato) (Lycopersicon esculentum), partial (82%)|-|1105-1122|#|	-0.46847	0.814551	-0.820206	0.647661	-1.08578	0.207117	-1.80958	0.0231659	-1.46686	0.082389	-3.01821	0.000109336	-0.248342	0.899461	-1.79271	0.00414524	-2.03994	0.0129834	25.29	13.55	43.95	9.97	23.19	31.92	44.33	6.45	12.57	16.17	17.48	42.07	20.61	0	12.65	3.67	10.15	29.06	30.04	26.29	24.34	19.77	42.25	30.18	56.44	18.88	9.25	0
StET017895	GGTCCTATTAAATTTTA	TC220234	TC220234|-|homologue to UniRef100_Q43502 Cluster: Proteinase inhibitor type-2 CEVI57 precursor; n=1; Solanum lycopersicum|Rep: Proteinase inhibitor type-2 CEVI57 precursor - Solanum lycopersicum (Tomato) (Lycopersicon esculentum), partial (82%)|-|1105-1122|#|	-0.466854	0.748377	-1.06655	0.293803	-0.563934	0.457957	-1.80587	0.00913504	-1.22917	0.0773789	-2.59078	1.46146e-05	0.297252	0.694482	-1.42645	4.88774e-05	-1.14087	0.0135473	20.73	25.41	30.37	17.09	31.89	35.67	42.48	7.26	26.39	18.87	12.49	43.29	18.62	2.37	8.43	11.01	9.22	19.61	29.13	17.01	31.3	13.95	31.9	28.5	23.94	23.6	9.25	12.64
StET015311	GATCCTATTAAATTGTA	TC220234	TC220234|-|homologue to UniRef100_Q43502 Cluster: Proteinase inhibitor type-2 CEVI57 precursor; n=1; Solanum lycopersicum|Rep: Proteinase inhibitor type-2 CEVI57 precursor - Solanum lycopersicum (Tomato) (Lycopersicon esculentum), partial (82%)|-|1105-1122|#|	-0.204826	1	0.0244006	1	-0.125841	0.912786	-1.76259	0.0430833	-1.13388	0.00784735	-2.45613	0.00134626	0.206217	1	-2.21605	1.18352e-08	-1.94568	0.126661	4.88	0	5.59	0	8.7	0	12.93	1.61	2.51	6.29	2.5	7.32	6.65	0	0	1.84	6.46	9.44	9.1	3.09	5.8	0	4.31	5.87	8.55	5.9	3.36	0
StET015309	GATCCTATTAAATTCTA	TC220234	TC220234|-|homologue to UniRef100_Q43502 Cluster: Proteinase inhibitor type-2 CEVI57 precursor; n=1; Solanum lycopersicum|Rep: Proteinase inhibitor type-2 CEVI57 precursor - Solanum lycopersicum (Tomato) (Lycopersicon esculentum), partial (82%)|-|1105-1122|#|	-0.606781	0.524172	-0.595337	0.726742	-0.907526	0.229171	-1.76176	0.00531338	-0.983944	0.561097	-2.9317	0.0230217	0.196376	0.81375	-1.53489	0.00986183	-1.31074	0.0741799	14.24	20.33	19.18	9.97	20.29	22.53	27.71	4.84	8.8	13.48	16.65	20.12	10.64	0	8.43	9.18	3.69	22.52	26.4	15.46	25.5	18.6	21.55	12.58	8.55	11.21	8.41	0
StET015323	GATCCTATTAAGTTTTA	TC220234	TC220234|-|homologue to UniRef100_Q43502 Cluster: Proteinase inhibitor type-2 CEVI57 precursor; n=1; Solanum lycopersicum|Rep: Proteinase inhibitor type-2 CEVI57 precursor - Solanum lycopersicum (Tomato) (Lycopersicon esculentum), partial (82%)|-|1105-1122|#|	-0.268905	0.890037	-0.659026	0.601961	-1.1286	0.00260952	-1.67504	5.06697e-05	-0.963048	0.438461	-2.21707	0.00278324	0.149801	0.926932	-1.29824	0.000319772	-1.18345	0.0812611	12.51	16.94	21.58	7.83	15.46	11.27	26.78	7.26	17.6	13.48	9.16	25	8.64	0	4.22	17.44	8.3	11.62	16.39	15.46	16.23	9.3	16.38	19.28	13.68	8.26	5.05	6.32
StET014730	GAGCCTATTAAATTTTA	TC220234	TC220234|-|homologue to UniRef100_Q43502 Cluster: Proteinase inhibitor type-2 CEVI57 precursor; n=1; Solanum lycopersicum|Rep: Proteinase inhibitor type-2 CEVI57 precursor - Solanum lycopersicum (Tomato) (Lycopersicon esculentum), partial (82%)|-|1105-1122|#|	-0.749586	0.584594	-0.957998	0.42901	-0.915649	0.125549	-1.67384	0.0174275	-0.692549	0.62592	-2.97876	7.36674e-05	0.222797	0.91274	-1.32013	0.00806837	-1.10798	0.353773	19.51	15.25	20.78	11.39	34.79	30.04	55.41	7.26	15.08	15.27	13.32	32.92	13.3	0	14.75	16.52	9.22	23.25	18.21	12.37	28.98	19.77	27.59	27.67	29.07	15.34	14.3	6.32
StET015305	GATCCTATTAAATCTTA	TC220234	TC220234|-|homologue to UniRef100_Q43502 Cluster: Proteinase inhibitor type-2 CEVI57 precursor; n=1; Solanum lycopersicum|Rep: Proteinase inhibitor type-2 CEVI57 precursor - Solanum lycopersicum (Tomato) (Lycopersicon esculentum), partial (82%)|-|1105-1122|#|	-0.51193	0.712831	-0.494879	0.687855	-0.857864	0.329291	-1.61625	0.000822554	-0.721846	0.701241	-3.67829	0.00491576	0.0605508	1	-1.23669	0.0691054	-1.19188	0.263672	13.28	10.16	21.58	12.11	23.19	7.51	28.63	4.84	15.08	9.88	16.65	17.68	8.64	2.37	8.43	19.27	11.07	11.62	18.21	17.01	15.07	13.95	22.42	23.47	8.55	15.93	5.05	0
StET015337	GATCCTATTTAATTTTA	TC220234	TC220234|-|homologue to UniRef100_Q43502 Cluster: Proteinase inhibitor type-2 CEVI57 precursor; n=1; Solanum lycopersicum|Rep: Proteinase inhibitor type-2 CEVI57 precursor - Solanum lycopersicum (Tomato) (Lycopersicon esculentum), partial (82%)|-|1105-1122|#|	-0.91208	0.451962	-0.554609	0.783449	-0.393139	0.506229	-1.60641	0.0078916	-0.965	0.62592	-2.44112	0.0036781	0.187333	0.950974	-1.39387	0.00126166	-1.2254	0.0524133	5.37	8.47	6.39	4.27	6.76	5.63	13.85	0	3.77	3.59	3.33	8.54	2.66	0	0	1.84	1.84	5.08	15.48	4.64	9.27	5.81	5.17	6.71	8.55	8.85	1.68	0
StET015308	GATCCTATTAAATTATA	TC220234	TC220234|-|homologue to UniRef100_Q43502 Cluster: Proteinase inhibitor type-2 CEVI57 precursor; n=1; Solanum lycopersicum|Rep: Proteinase inhibitor type-2 CEVI57 precursor - Solanum lycopersicum (Tomato) (Lycopersicon esculentum), partial (82%)|-|1105-1122|#|	-0.738127	0.706587	-0.71076	0.605409	-0.385768	0.721061	-1.58396	0.015461	-0.892945	0.62592	-2.86701	7.6937e-06	0.635784	0.604176	-2.27096	3.94845e-13	-1.67509	0.0722618	6.79	6.78	5.59	2.85	7.73	13.14	19.39	1.61	2.51	4.49	5.83	12.8	3.99	0	4.22	9.18	3.69	6.54	7.28	3.09	10.43	6.98	4.31	5.87	5.13	7.67	0	0
StET015282	GATCCTATCAAATTTTA	TC220234	TC220234|-|homologue to UniRef100_Q43502 Cluster: Proteinase inhibitor type-2 CEVI57 precursor; n=1; Solanum lycopersicum|Rep: Proteinase inhibitor type-2 CEVI57 precursor - Solanum lycopersicum (Tomato) (Lycopersicon esculentum), partial (82%)|-|1105-1122|#|	-0.372624	0.814457	-0.917964	0.405436	-0.545807	0.398823	-1.5142	0.0152046	-1.19736	0.530692	-3.08582	0.0101902	0.204336	0.882258	-1.55361	0.00546949	-1.35674	0.146808	10.03	11.86	9.59	5.7	14.49	15.02	24.93	3.22	8.8	8.09	11.65	17.07	11.3	3.55	0	7.34	3.69	7.26	15.48	9.28	16.23	6.98	14.66	10.06	13.68	12.39	3.36	0
StET015317	GATCCTATTAAATTTTG	TC220234	TC220234|-|homologue to UniRef100_Q43502 Cluster: Proteinase inhibitor type-2 CEVI57 precursor; n=1; Solanum lycopersicum|Rep: Proteinase inhibitor type-2 CEVI57 precursor - Solanum lycopersicum (Tomato) (Lycopersicon esculentum), partial (82%)|-|1105-1122|#|	-0.375699	0.881966	-0.802732	0.489485	-0.751646	0.381989	-1.50362	0.0348552	-1.23743	0.62592	-2.47124	0.00786504	0.501884	0.626424	-1.38164	0.0142751	-0.868967	0.43472	7.3	11.86	8.79	5.7	13.53	9.39	21.24	2.42	7.54	9.88	4.99	20.12	6.65	0	4.22	5.51	4.61	7.99	13.66	6.19	11.59	3.49	7.76	11.74	8.55	8.85	1.68	0
StET015211	GATCATATTAAATTTTA	TC220234	TC220234|-|homologue to UniRef100_Q43502 Cluster: Proteinase inhibitor type-2 CEVI57 precursor; n=1; Solanum lycopersicum|Rep: Proteinase inhibitor type-2 CEVI57 precursor - Solanum lycopersicum (Tomato) (Lycopersicon esculentum), partial (82%)|-|1105-1122|#|	-0.0106065	1	-0.565374	0.771801	-0.510778	0.316049	-1.48085	0.000212578	-1.18782	0.108781	-2.52482	0.00017896	0.121832	1	-1.97814	5.31783e-09	-1.86166	0.10643	15.07	6.78	10.39	4.98	14.49	22.53	37.86	7.26	11.31	7.19	9.99	38.41	18.62	0	6.32	10.1	8.3	15.25	20.94	17.01	22.02	12.79	12.07	12.58	17.1	10.62	5.89	14.75
StET015284	GATCCTATGAAATTTTA	TC220234	TC220234|-|homologue to UniRef100_Q43502 Cluster: Proteinase inhibitor type-2 CEVI57 precursor; n=1; Solanum lycopersicum|Rep: Proteinase inhibitor type-2 CEVI57 precursor - Solanum lycopersicum (Tomato) (Lycopersicon esculentum), partial (82%)|-|1105-1122|#|	-1.0666	0.467308	-0.70729	0.555032	-0.773587	0.169298	-1.40671	0.00874516	-1.0663	0.227401	-2.03581	0.00360116	0.052781	1	-1.49227	0.000178746	-1.46177	0.0589737	5.09	3.39	9.59	4.27	4.83	5.63	13.85	1.61	0	2.7	4.16	7.93	1.33	0	0	3.67	4.61	4.36	8.19	6.19	9.27	6.98	5.17	6.71	8.55	6.49	1.68	0
StET015280	GATCCTATAAAATTTTA	TC220234	TC220234|-|homologue to UniRef100_Q43502 Cluster: Proteinase inhibitor type-2 CEVI57 precursor; n=1; Solanum lycopersicum|Rep: Proteinase inhibitor type-2 CEVI57 precursor - Solanum lycopersicum (Tomato) (Lycopersicon esculentum), partial (82%)|-|1105-1122|#|	-0.110266	1	-0.238453	0.895083	-0.442212	0.710815	-1.377	0.0363429	-0.673452	0.603792	-2.11503	0.00300967	0.281925	0.807155	-1.78031	2.02412e-06	-1.55721	0.0289619	6.2	5.08	6.39	2.14	10.63	13.14	8.31	6.45	11.31	4.49	4.16	10.37	3.32	0	0	10.1	3.69	7.99	9.1	4.64	6.96	6.98	6.04	7.55	0	5.9	1.68	4.21
StET028112	TTCTATTTTATTCAAAA	TC220641	TC220641|-|weakly similar to UniRef100_Q9FJ19 Cluster: Genomic DNA, chromosome 5, TAC clone:K21P3; n=1; Arabidopsis thaliana|Rep: Genomic DNA, chromosome 5, TAC clone:K21P3 - Arabidopsis thaliana (Mouse-ear cress), partial (61%)|-|646-662|#|	0.910485	0.880502	1.95609	0.481235	4.52009	0.0638134	7.27454	7.57849e-06	3.30296	0.329386	7.31914	6.23116e-07	0.759879	0.833733	1.53852	0.930628	2.23923	0.852722	80.19	0	0	22.79	0	0	0	17.74	0	0	0	0	29.92	13.03	96.96	0	0	5.81	6.37	0	0	0	0	10.06	0	0	186.74	44.24
StET011853	CTACAATTTATGCTGTA	TC220649	TC220649|-|similar to UniRef100_Q6QPJ6 Cluster: Peroxiredoxin Q, chloroplast precursor; n=2; Populus trichocarpa x Populus deltoides|Rep: Peroxiredoxin Q, chloroplast precursor - Populus jackii (Balm of Gilead) (Populus trichocarpa x Populusdeltoides), partial (86%)|-|783-800|#|	0.193393	1	-1.07079	0.63786	-1.93756	0.0756391	-2.60149	0.0328558	-0.732941	0.592254	-2.55278	1.00331e-05	-0.883516	0.540567	0.0994648	1	-0.782282	0.792662	110.76	33.88	376.38	51.98	172.96	15.02	123.75	28.22	172.19	128.47	362.1	145.72	36.57	14.22	0	22.94	69.17	130.03	88.31	258.24	198.22	263.92	295.72	143.36	256.53	70.79	46.26	18.96
StET020097	TAAAATAAAGCTTGCGG	TC220806	TC220806|-|similar to UniRef100_Q3HTK6 Cluster: Pherophorin-C1 protein precursor; n=1; Chlamydomonas reinhardtii|Rep: Pherophorin-C1 protein precursor - Chlamydomonas reinhardtii, partial (12%)|-|493-510|#|TC221584|-|similar to UniRef100_Q4U2V7 Cluster: Hydroxyproline-rich glycoprotein GAS31 precursor; n=1; Chlamydomonas reinhardtii|Rep: Hydroxyproline-rich glycoprotein GAS31 precursor - Chlamydo…	-1.40572	0.565091	-2.90922	0.128122	-1.00479	0.231813	-1.8694	0.0303023	-0.717194	0.700565	-2.67024	0.0425584	0.995518	0.620888	-1.35723	0.0312342	-0.441406	0.91507	3.2	5.08	7.19	0	1.93	31.92	2.77	3.22	5.03	6.29	0	1.83	1.33	0	0	0	0	0	0	6.19	5.8	2.33	1.72	5.03	3.42	2.36	0	0
StET012354	CTGAAATAATGCGTGTA	TC221053	TC221053|-|homologue to UniRef100_Q9S8M0 Cluster: Chitin-binding lectin 1 precursor; n=1; Solanum tuberosum|Rep: Chitin-binding lectin 1 precursor - Solanum tuberosum (Potato), partial (98%)|-|1032-1049|#|	-2.26837	0.565091	-4.25593	0.0991754	-4.16823	0.0395457	-5.92269	0.000297871	-3.61481	0.144361	-5.20539	0.00276779	-1.45832	0.703271	-0.144168	0.980383	-1.60198	0.649635	14.47	0	0	0	90.83	0	29.55	0	0	0	0	17.07	1.99	0	0	0	0	0	0	0	35.93	110.45	85.35	0	97.48	0	12.62	0
StET010899	CCAAAATAGAGATGAAT	TC221075	TC221075|-|homologue to UniRef100_Q08ET5 Cluster: GDSL-lipase protein; n=1; Capsicum annuum|Rep: GDSL-lipase protein - Capsicum annuum (Bell pepper), partial (51%)|-|721-738|#|TC223681|-|similar to UniRef100_Q08ET5 Cluster: GDSL-lipase protein; n=1; Capsicum annuum|Rep: GDSL-lipase protein - Capsicum annuum (Bell pepper), partial (43%)|-|602-619|#|	-1.44407	0.698185	-3.43339	0.134245	-2.26652	0.265972	-5.06627	0.000748202	-2.29945	0.363069	-5.94719	1.90773e-13	0.912065	0.82321	-1.66411	0.491001	-0.754186	0.837185	22.77	3.39	167.01	0	7.73	95.76	69.26	19.35	60.33	0	24.97	22.56	3.32	0	0	0	13.83	3.63	9.1	0	0	56.97	31.04	75.45	15.39	25.96	0	8.43
StET023363	TATTATTGCTCTACCAC	TC221114	TC221114|-|weakly similar to UniRef100_A7NUY3 Cluster: Chromosome chr18 scaffold_1, whole genome shotgun sequence; n=1; Vitis vinifera|Rep: Chromosome chr18 scaffold_1, whole genome shotgun sequence - Vitis vinifera (Grape), partial (33%)|-|550-567|#|	0.710756	0.876314	0.637471	0.837443	2.38337	0.179804	5.63975	0.00108446	3.64234	0.204819	5.02875	0.0122614	1.49295	0.473892	0.205468	1	1.63642	0.873283	11.89	0	0	12.11	0	0	0	16.12	0	0	0	6.1	4.65	3.55	0	19.27	0	2.91	0	0	0	0	0	0	0	11.8	0	0
StET029943	TTTGACTACCCAAATAA	TC221380	TC221380|-|UniRef100_P09761 Cluster: Wound-induced protein WIN1 precursor; n=1; Solanum tuberosum|Rep: Wound-induced protein WIN1 precursor - Solanum tuberosum (Potato), complete|-|637-654|#|	0.736399	0.954079	3.45284	0.324694	4.7185	0.055328	5.33918	0.00210365	3.93993	0.449795	6.00854	3.37737e-10	2.84387	0.448248	0.978267	1	3.82418	1	375.99	10.16	3.2	602.41	0	46.94	0	113.67	50.28	0	45.78	22.56	751.4	5741.06	1464.93	58.73	82.08	239.72	21.85	0	0	0	19.83	60.36	0	1.18	440.77	703.62
StET006843	ATATTGATCTGATTCAA	TC222494	TC222494|-|photosystem II protein D2 [Solanum tuberosum]|-|42-59|#|	-0.647816	0.746564	-0.609305	0.571149	-0.583352	0.375129	-1.59939	0.0156574	-0.841193	0.622616	-1.91837	0.0409111	-0.0652208	1	-0.0473908	1	-0.112941	1	202.8	54.2	274.09	302.63	418.4	405.56	279.82	20.15	169.68	318.02	288.85	128.65	170.23	133.87	185.49	105.54	171.54	154.73	336.84	740.7	219.08	362.75	214.67	264.91	102.61	203.52	161.5	208.56
StET028114	TTCTATTTTATTCAGTT	TC222629	TC222629|-|homologue to UniRef100_Q9SDS4 Cluster: Non-specific lipid-transfer protein; n=1; Capsicum annuum|Rep: Non-specific lipid-transfer protein - Capsicum annuum (Bell pepper), partial (58%)|-|523-540|#|CX162633|-|similar to UniRef100_Q9SDS4 Cluster: Non-specific lipid-transfer protein; n=1; Capsicum annuum|Rep: Non-specific lipid-transfer protein - Capsicum annuum (Bell pepper), partial (32…	1.19302	0.842042	0.868634	0.834244	2.76181	0.279213	4.87715	0.00718714	3.48217	0.331011	7.63725	2.31126e-57	-0.0759801	1	4.26407	0.703544	4.17744	0.878749	121.05	0	0	73.34	0	37.55	0	117.7	27.65	0	0	4.27	103.07	39.1	14.75	0	68.25	15.25	63.73	68.04	0	0	0	35.21	18.81	0	201.88	149.57
StET028113	TTCTATTTTATTCAGCT	TC222629	TC222629|-|homologue to UniRef100_Q9SDS4 Cluster: Non-specific lipid-transfer protein; n=1; Capsicum annuum|Rep: Non-specific lipid-transfer protein - Capsicum annuum (Bell pepper), partial (58%)|-|523-540|#|CX162633|-|similar to UniRef100_Q9SDS4 Cluster: Non-specific lipid-transfer protein; n=1; Capsicum annuum|Rep: Non-specific lipid-transfer protein - Capsicum annuum (Bell pepper), partial (32…	2.62622	0.441706	2.44913	0.324936	4.76196	0.051837	7.0535	4.40359e-05	3.92783	0.553343	7.18132	1.23601e-38	0.0399306	1	1.39548	0.934462	1.39887	0.921481	66.28	0	0	0	0	0	9.24	37.89	0	0	0	0	53.2	10.66	71.67	0	0	0	11.83	0	0	0	0	8.38	0	0	199.35	61.09
StET021952	TACTTTACTATTTCAAG	TC223032	TC223032|-|homologue to UniRef100_Q0Z7S3 Cluster: Proteinase inhibitor isoform; n=1; Solanum phureja|Rep: Proteinase inhibitor isoform - Solanum phureja, partial (73%)|-|345-362|#|	-4.12278	0.266548	-4.79232	0.137148	-4.79149	0.022233	-5.00336	0.0062067	1.14294	1	-4.58693	0.00273328	1.34898	0.794911	-0.398705	0.934462	0.952042	0.957807	22.72	0	99.09	0	382.65	0	0	0	0	0	0	10.37	9.31	0	0	0	0	0	9.1	139.17	0	0	32.76	16.77	0	0	0	0
StET009803	CAATCCCATTAGTACTA	TC223288	TC223288|-|similar to UniRef100_A7UVF7 Cluster: AGAP011901-PA; n=1; Anopheles gambiae str. PEST|Rep: AGAP011901-PA - Anopheles gambiae str. PEST, partial (27%)|-|167-184|#|CV504398|-|NA|-|257-274|#|	-0.0907524	1	-0.587206	0.751765	-2.18659	2.14011e-06	-2.96519	0.0198915	-1.64548	0.697192	-4.1545	1.36037e-08	-0.0369933	1	-0.265123	0.916996	-0.301943	0.876825	75.11	123.65	198.98	138.14	44.45	92	110.82	226.53	104.32	132.96	97.39	90.85	16.62	60.42	128.58	110.13	97.76	85.72	0	188.65	88.1	129.06	93.11	85.51	152.21	37.16	15.14	8.43
StET004664	AGAACTAATATTAGTAA	TC223622	TC223622|-|UniRef100_P26577 Cluster: Ribulose bisphosphate carboxylase small chain 2C, chloroplast precursor; n=1; Solanum tuberosum|Rep: Ribulose bisphosphate carboxylase small chain 2C, chloroplast precursor - Solanum tuberosum (Potato), complete|-|670-687|#|	-0.265713	0.988497	-0.525278	0.878379	-1.60108	0.0698467	-3.55644	4.83213e-09	-1.33755	0.503701	-4.90397	0.00323835	-1.1155	0.315164	-1.43995	0.0831693	-2.57207	0.0209808	9.74	0	15.98	2.14	8.7	5.63	14.78	1.61	3.77	2.7	12.49	16.46	2.66	0	0	0	1.84	19.61	4.55	10.82	24.34	15.11	18.11	11.74	30.78	3.54	2.52	0
StET005561	AGGACTAATAATAGTAA	TC223622	TC223622|-|UniRef100_P26577 Cluster: Ribulose bisphosphate carboxylase small chain 2C, chloroplast precursor; n=1; Solanum tuberosum|Rep: Ribulose bisphosphate carboxylase small chain 2C, chloroplast precursor - Solanum tuberosum (Potato), complete|-|670-687|#|	-0.00158954	1	-1.23457	0.503407	-1.45353	0.0792898	-3.3478	4.74804e-22	-1.12909	0.651849	-5.16349	7.89884e-05	-0.438972	0.711404	-1.20173	0.0163652	-1.66784	0.183023	15.31	0	32.76	10.68	19.33	20.65	24.93	0	13.83	26.05	33.3	30.49	4.65	0	0	0	7.38	21.07	9.1	24.74	27.82	20.93	25	22.64	32.49	5.31	5.89	0
StET004578	AGAAATAATAATAGTAA	TC223622	TC223622|-|UniRef100_P26577 Cluster: Ribulose bisphosphate carboxylase small chain 2C, chloroplast precursor; n=1; Solanum tuberosum|Rep: Ribulose bisphosphate carboxylase small chain 2C, chloroplast precursor - Solanum tuberosum (Potato), complete|-|670-687|#|	-0.332767	0.978831	-0.967106	0.703163	-1.7361	0.0792316	-2.80641	3.26567e-07	-1.40638	0.372424	-3.89682	0.000174409	-0.628503	0.683587	-1.81799	0.000314838	-2.46166	0.0593787	18.18	0	26.37	4.98	15.46	16.9	38.79	0	5.03	8.98	19.15	40.24	5.98	0	0	0	3.69	22.52	17.3	26.29	37.09	30.23	35.35	13.41	27.36	5.9	1.68	0
StET004680	AGAACTCATAATAGTAA	TC223622	TC223622|-|UniRef100_P26577 Cluster: Ribulose bisphosphate carboxylase small chain 2C, chloroplast precursor; n=1; Solanum tuberosum|Rep: Ribulose bisphosphate carboxylase small chain 2C, chloroplast precursor - Solanum tuberosum (Potato), complete|-|670-687|#|	-0.413631	0.931963	-0.952216	0.629437	-1.6445	0.0600883	-2.79898	2.10187e-05	-1.02571	0.477145	-4.32469	1.59262e-06	-0.808144	0.512276	-1.00231	0.153564	-1.79946	0.134538	8.39	0	12.79	3.56	4.83	15.02	17.55	0	2.51	6.29	9.99	15.85	4.65	0	0	0	1.84	12.35	7.28	12.37	12.75	15.11	18.97	10.9	29.07	2.95	1.68	0
StET004662	AGAACTAATAGTAGTAA	TC223622	TC223622|-|UniRef100_P26577 Cluster: Ribulose bisphosphate carboxylase small chain 2C, chloroplast precursor; n=1; Solanum tuberosum|Rep: Ribulose bisphosphate carboxylase small chain 2C, chloroplast precursor - Solanum tuberosum (Potato), complete|-|670-687|#|	-0.0211887	1	-0.618159	0.836242	-1.47571	0.126974	-2.78096	1.39404e-10	-1.19746	0.393997	-3.95744	0.000560982	-0.68931	0.538287	-1.10852	0.0388756	-1.83977	0.164648	9.75	0	26.37	4.27	8.7	5.63	14.78	0	8.8	6.29	24.97	16.46	3.32	0	0	0	4.61	19.61	7.28	17.01	25.5	13.95	15.52	12.58	20.52	2.95	0	0
StET004660	AGAACTAATAATTGTAA	TC223622	TC223622|-|UniRef100_P26577 Cluster: Ribulose bisphosphate carboxylase small chain 2C, chloroplast precursor; n=1; Solanum tuberosum|Rep: Ribulose bisphosphate carboxylase small chain 2C, chloroplast precursor - Solanum tuberosum (Potato), complete|-|670-687|#|	0.384525	0.935841	-0.598292	0.806974	-2.07409	0.0431984	-2.72028	0.00389217	-1.3169	0.3904	-3.56516	0.0260328	-1.1939	0.371381	-1.09301	0.45368	-2.28056	0.0356141	4.33	0	5.59	0	3.87	0	9.24	0	0	4.49	11.65	9.15	2.66	0	0	0	1.84	6.54	1.82	4.64	12.75	5.81	12.93	2.52	17.1	1.77	0	0
StET004672	AGAACTAGTAATAGTAA	TC223622	TC223622|-|UniRef100_P26577 Cluster: Ribulose bisphosphate carboxylase small chain 2C, chloroplast precursor; n=1; Solanum tuberosum|Rep: Ribulose bisphosphate carboxylase small chain 2C, chloroplast precursor - Solanum tuberosum (Potato), complete|-|670-687|#|	0.26817	0.988426	-0.653065	0.847978	-1.75902	0.0486265	-2.70642	0.000176718	-1.37008	0.549422	-5.18495	0.000587609	-0.92557	0.388793	-1.29919	0.0237311	-2.26275	0.0720699	13.65	0	21.58	2.85	17.39	9.39	21.24	0	10.06	11.68	30.8	26.83	7.98	0	0	0	1.84	22.52	12.75	15.46	32.46	24.42	22.42	26.83	23.94	1.18	5.89	0
StET004675	AGAACTATTAATAGTAA	TC223622	TC223622|-|UniRef100_P26577 Cluster: Ribulose bisphosphate carboxylase small chain 2C, chloroplast precursor; n=1; Solanum tuberosum|Rep: Ribulose bisphosphate carboxylase small chain 2C, chloroplast precursor - Solanum tuberosum (Potato), complete|-|670-687|#|	-0.239557	1	-0.712167	0.804375	-1.33341	0.0973973	-2.70348	2.33733e-06	-1.17905	0.571532	-4.73483	0.00625307	-0.443463	0.812693	-1.8836	0.00758316	-2.34438	0.110484	8.4	0	15.98	0	7.73	7.51	17.55	0	5.03	4.49	9.99	21.95	0	0	0	0	1.84	17.43	4.55	7.73	17.39	8.14	13.79	8.38	17.1	2.36	2.52	0
StET004659	AGAACTAATAATGGTAA	TC223622	TC223622|-|UniRef100_P26577 Cluster: Ribulose bisphosphate carboxylase small chain 2C, chloroplast precursor; n=1; Solanum tuberosum|Rep: Ribulose bisphosphate carboxylase small chain 2C, chloroplast precursor - Solanum tuberosum (Potato), complete|-|670-687|#|	-0.409761	0.924894	-1.27072	0.310856	-1.70801	0.0408196	-2.55987	0.000104367	-1.03964	0.562236	-3.65434	0.00159838	-0.56053	0.619771	-0.777808	0.388963	-1.36512	0.235613	6.09	0	16.78	2.85	8.7	9.39	8.31	1.61	3.77	2.7	12.49	12.8	1.33	0	0	0	2.77	7.26	3.64	10.82	20.87	15.11	7.76	5.87	13.68	1.77	0	0
StET004639	AGAACTAATAATAGAAA	TC223622	TC223622|-|UniRef100_P26577 Cluster: Ribulose bisphosphate carboxylase small chain 2C, chloroplast precursor; n=1; Solanum tuberosum|Rep: Ribulose bisphosphate carboxylase small chain 2C, chloroplast precursor - Solanum tuberosum (Potato), complete|-|670-687|#|	0.000701493	1	-1.01111	0.7424	-1.77029	0.143445	-2.53331	0.00711088	-1.28031	0.188794	-3.7621	0.00056994	-0.442146	0.83313	-2.10218	2.31477e-06	-2.53908	0.0678779	52.48	0	82.31	22.07	57.98	39.43	89.58	2.42	42.73	30.54	87.4	113.41	11.97	0	0	0	16.6	69.74	38.24	57.21	69.55	82.55	50	44.43	104.32	10.03	5.05	4.21
StET004661	AGAACTAATACTAGTAA	TC223622	TC223622|-|UniRef100_P26577 Cluster: Ribulose bisphosphate carboxylase small chain 2C, chloroplast precursor; n=1; Solanum tuberosum|Rep: Ribulose bisphosphate carboxylase small chain 2C, chloroplast precursor - Solanum tuberosum (Potato), complete|-|670-687|#|	-0.225572	1	-0.704187	0.744737	-1.52695	0.0980032	-2.52123	0.000540942	-1.07938	0.597806	-3.78261	0.00118264	-1.14289	0.170447	-0.836789	0.229567	-1.98869	0.00683189	9.34	0	11.19	5.7	7.73	11.27	13.85	0	0	2.7	20.81	14.02	3.32	0	0	0	2.77	13.8	7.28	12.37	23.18	18.6	19.83	14.25	29.07	2.36	3.36	0
StET005214	AGCACTAATAATAGTAA	TC223622	TC223622|-|UniRef100_P26577 Cluster: Ribulose bisphosphate carboxylase small chain 2C, chloroplast precursor; n=1; Solanum tuberosum|Rep: Ribulose bisphosphate carboxylase small chain 2C, chloroplast precursor - Solanum tuberosum (Potato), complete|-|670-687|#|	0.343416	0.974659	-0.0540373	1	-1.32495	0.322848	-2.51877	0.00847499	-1.08035	0.641909	-4.36655	0.00175499	-1.34852	0.343339	-1.32508	0.299171	-2.65956	0.0278452	7.48	0	9.59	0	4.83	0	12.01	0	3.77	7.19	9.99	15.24	1.99	0	0	0	1.84	14.53	6.37	15.46	6.96	13.95	9.48	5.03	32.49	0	2.52	0
StET004640	AGAACTAATAATAGCAA	TC223622	TC223622|-|UniRef100_P26577 Cluster: Ribulose bisphosphate carboxylase small chain 2C, chloroplast precursor; n=1; Solanum tuberosum|Rep: Ribulose bisphosphate carboxylase small chain 2C, chloroplast precursor - Solanum tuberosum (Potato), complete|-|670-687|#|	0.0851536	1	-0.927021	0.789125	-1.80948	0.166164	-2.51427	0.0230056	-1.43308	0.210983	-4.72838	0.0438176	-0.994097	0.561174	-1.46389	0.0140976	-2.45586	0.164306	45.34	0	73.52	6.41	50.25	16.9	84.04	1.61	36.45	28.75	84.07	81.7	13.3	0	0	0	11.99	69.74	22.76	72.68	99.69	82.55	66.39	34.37	123.14	8.26	10.09	0
StET004644	AGAACTAATAATAGTAG	TC223622	TC223622|-|UniRef100_P26577 Cluster: Ribulose bisphosphate carboxylase small chain 2C, chloroplast precursor; n=1; Solanum tuberosum|Rep: Ribulose bisphosphate carboxylase small chain 2C, chloroplast precursor - Solanum tuberosum (Potato), complete|-|670-687|#|	-0.48932	0.88662	-1.25399	0.418145	-1.10605	0.353869	-2.42031	5.90673e-05	-1.02825	0.686238	-4.25999	0.00660721	-0.126102	1	-1.45338	0.0409201	-1.59114	0.216812	7.69	0	23.17	4.98	7.73	11.27	12.93	0	2.51	6.29	14.98	13.41	4.65	0	0	0	2.77	11.62	4.55	9.28	24.34	10.46	10.35	7.55	8.55	0	1.68	0
StET025085	TGAACTAATAATAGTAA	TC223622	TC223622|-|UniRef100_P26577 Cluster: Ribulose bisphosphate carboxylase small chain 2C, chloroplast precursor; n=1; Solanum tuberosum|Rep: Ribulose bisphosphate carboxylase small chain 2C, chloroplast precursor - Solanum tuberosum (Potato), complete|-|670-687|#|	-0.183903	1	-0.9554	0.654231	-1.63554	0.0232439	-2.41672	8.48951e-05	-0.836365	0.673275	-3.6718	0.00217511	-0.117046	1	-1.30961	0.0161409	-1.48579	0.224845	5.44	3.39	17.58	1.42	6.76	5.63	9.24	0	3.77	2.7	9.16	18.29	1.99	0	0	0	0	13.08	1.82	6.19	13.91	8.14	10.35	4.19	6.84	1.18	0	0
StET004657	AGAACTAATAATCGTAA	TC223622	TC223622|-|UniRef100_P26577 Cluster: Ribulose bisphosphate carboxylase small chain 2C, chloroplast precursor; n=1; Solanum tuberosum|Rep: Ribulose bisphosphate carboxylase small chain 2C, chloroplast precursor - Solanum tuberosum (Potato), complete|-|670-687|#|	0.313062	0.96868	-0.504261	0.860907	-1.33512	0.214331	-2.36559	0.0109961	-1.26123	0.613201	-4.21517	0.0467554	-1.18622	0.291661	-1.2764	0.362938	-2.46417	0.0123352	6.98	0	11.19	3.56	7.73	0	6.46	0	0	4.49	12.49	15.85	3.99	0	0	0	1.84	10.17	4.55	3.09	24.34	6.98	18.11	9.22	15.39	2.36	2.52	4.21
StET004641	AGAACTAATAATAGGAA	TC223622	TC223622|-|UniRef100_P26577 Cluster: Ribulose bisphosphate carboxylase small chain 2C, chloroplast precursor; n=1; Solanum tuberosum|Rep: Ribulose bisphosphate carboxylase small chain 2C, chloroplast precursor - Solanum tuberosum (Potato), complete|-|670-687|#|	-0.206183	1	-1.19003	0.619155	-1.69881	0.125826	-2.3516	0.00266954	-1.60895	0.434648	-5.07101	9.61282e-05	-0.690391	0.631462	-1.58002	0.00984425	-2.27881	0.0947489	23.19	0	43.15	7.12	28.99	22.53	36.94	2.42	17.6	10.78	38.29	46.34	3.99	0	0	0	3.69	34.14	11.83	24.74	48.69	48.83	38.8	21.8	49.6	4.72	5.05	0
StET004669	AGAACTACTAATAGTAA	TC223622	TC223622|-|UniRef100_P26577 Cluster: Ribulose bisphosphate carboxylase small chain 2C, chloroplast precursor; n=1; Solanum tuberosum|Rep: Ribulose bisphosphate carboxylase small chain 2C, chloroplast precursor - Solanum tuberosum (Potato), complete|-|670-687|#|	-0.133437	1	-0.435183	0.896221	-1.59409	0.078895	-2.29797	0.00297167	-1.11764	0.672144	-4.04141	0.00717845	-0.782469	0.400914	-1.32647	0.110547	-2.13047	0.0291749	9.34	0	15.18	4.98	8.7	7.51	14.78	2.42	3.77	1.8	18.31	19.51	1.33	0	0	0	2.77	12.35	15.48	10.82	16.23	11.63	19.83	10.9	25.65	1.77	1.68	4.21
StET004667	AGAACTAATGATAGTAA	TC223622	TC223622|-|UniRef100_P26577 Cluster: Ribulose bisphosphate carboxylase small chain 2C, chloroplast precursor; n=1; Solanum tuberosum|Rep: Ribulose bisphosphate carboxylase small chain 2C, chloroplast precursor - Solanum tuberosum (Potato), complete|-|670-687|#|	0.268705	0.992036	-1.14502	0.561456	-1.21569	0.114424	-2.25023	2.26523e-05	-1.36012	0.651849	-3.9101	0.0102017	-0.747266	0.549984	-1.39796	0.0143756	-2.17215	0.108447	9.26	0	20.78	1.42	6.76	7.51	13.85	1.61	7.54	7.19	23.31	21.34	1.33	0	0	0	0	8.72	7.28	20.1	12.75	15.11	12.93	10.9	20.52	6.49	1.68	0
StET004631	AGAACTAATAACAGTAA	TC223622	TC223622|-|UniRef100_P26577 Cluster: Ribulose bisphosphate carboxylase small chain 2C, chloroplast precursor; n=1; Solanum tuberosum|Rep: Ribulose bisphosphate carboxylase small chain 2C, chloroplast precursor - Solanum tuberosum (Potato), complete|-|670-687|#|	0.430298	0.919077	-1.06084	0.55788	-1.99887	0.0114693	-2.24761	0.0249653	-1.23575	0.616064	-4.28229	1.37673e-08	-0.833806	0.553704	-1.07816	0.0646491	-1.87952	0.151513	8.19	0	10.39	2.14	3.87	13.14	17.55	2.42	21.37	12.58	15.82	12.8	3.32	0	0	0	1.84	7.99	7.28	15.46	12.75	18.6	18.97	4.19	20.52	1.77	1.68	0
StET004633	AGAACTAATAAGAGTAA	TC223622	TC223622|-|UniRef100_P26577 Cluster: Ribulose bisphosphate carboxylase small chain 2C, chloroplast precursor; n=1; Solanum tuberosum|Rep: Ribulose bisphosphate carboxylase small chain 2C, chloroplast precursor - Solanum tuberosum (Potato), complete|-|670-687|#|	-0.362706	0.925928	-0.641138	0.799641	-0.594927	0.622483	-2.21765	0.014107	-1.4607	0.368742	-3.53728	0.047846	-0.119137	1	-1.91702	0.0524535	-2.03748	0.0356141	3.8	0	7.99	1.42	3.87	3.76	8.31	0	2.51	2.7	7.49	5.49	1.99	0	0	0	0	7.99	2.73	7.73	0	6.98	1.72	5.87	8.55	1.18	1.68	0
StET004605	AGAACAAATAATAGTAA	TC223622	TC223622|-|UniRef100_P26577 Cluster: Ribulose bisphosphate carboxylase small chain 2C, chloroplast precursor; n=1; Solanum tuberosum|Rep: Ribulose bisphosphate carboxylase small chain 2C, chloroplast precursor - Solanum tuberosum (Potato), complete|-|670-687|#|	-0.279804	1	-0.857619	0.742823	-1.66747	0.118459	-2.21133	0.0262399	-0.983033	0.63639	-3.73584	0.0181653	-0.429449	0.810332	-1.7685	0.0734345	-2.19505	0.0275392	4.18	0	6.39	1.42	6.76	0	9.24	0	5.03	2.7	5.83	8.54	0	0	0	0	0	7.99	0	3.09	17.39	5.81	4.31	2.52	6.84	0	0	0
StET016987	GGAACTAATAATAGTAA	TC223622	TC223622|-|UniRef100_P26577 Cluster: Ribulose bisphosphate carboxylase small chain 2C, chloroplast precursor; n=1; Solanum tuberosum|Rep: Ribulose bisphosphate carboxylase small chain 2C, chloroplast precursor - Solanum tuberosum (Potato), complete|-|670-687|#|	-0.394091	0.960534	-1.27691	0.565001	-1.31978	0.193099	-2.1873	0.00611526	-0.904701	0.651849	-3.62561	4.21111e-05	-1.0197	0.453972	-0.942005	0.288999	-1.98686	0.156597	10.42	0	31.17	3.56	5.8	5.63	11.08	0	7.54	2.7	16.65	15.24	1.33	0	0	0	0	14.53	1.82	20.1	42.89	13.95	25.86	9.22	13.68	5.31	3.36	0
StET004623	AGAACTAACAATAGTAA	TC223622	TC223622|-|UniRef100_P26577 Cluster: Ribulose bisphosphate carboxylase small chain 2C, chloroplast precursor; n=1; Solanum tuberosum|Rep: Ribulose bisphosphate carboxylase small chain 2C, chloroplast precursor - Solanum tuberosum (Potato), complete|-|670-687|#|	-0.171327	1	-1.74368	0.184019	-0.648223	0.637027	-2.07568	0.00351952	-1.08116	0.616064	-4.40881	0.000674095	0.0308493	1	-1.80246	0.00169086	-1.81806	0.130875	7.86	0	15.18	2.14	15.46	9.39	14.78	1.61	6.28	7.19	18.31	13.41	4.65	0	0	0	3.69	6.54	1.82	4.64	13.91	10.46	14.66	7.55	6.84	1.18	2.52	0
StET004611	AGAACCAATAATAGTAA	TC223622	TC223622|-|UniRef100_P26577 Cluster: Ribulose bisphosphate carboxylase small chain 2C, chloroplast precursor; n=1; Solanum tuberosum|Rep: Ribulose bisphosphate carboxylase small chain 2C, chloroplast precursor - Solanum tuberosum (Potato), complete|-|670-687|#|	-0.268581	0.993818	-1.58959	0.29052	-1.33414	0.043137	-2.06404	5.13544e-05	-1.39266	0.456618	-3.40473	0.000829521	-0.317055	0.809253	-1.40283	0.000494279	-1.7843	0.0707819	8.26	0	19.18	3.56	13.53	9.39	12.93	0	7.54	8.09	15.82	15.85	1.33	0	0	0	3.69	9.44	0	13.92	18.55	9.3	10.35	14.25	11.97	1.18	6.73	0
StET004668	AGAACTAATTATAGTAA	TC223622	TC223622|-|UniRef100_P26577 Cluster: Ribulose bisphosphate carboxylase small chain 2C, chloroplast precursor; n=1; Solanum tuberosum|Rep: Ribulose bisphosphate carboxylase small chain 2C, chloroplast precursor - Solanum tuberosum (Potato), complete|-|670-687|#|	-0.536616	0.897771	-1.25936	0.418145	-0.655627	0.574722	-2.00409	0.00540916	-0.842148	0.583088	-3.94205	4.32063e-06	-0.363269	0.869211	-1.86429	2.69375e-05	-2.2287	0.0292554	4.84	0	7.19	1.42	4.83	0	12.93	1.61	0	3.59	3.33	9.15	1.33	0	0	0	0	4.36	2.73	6.19	9.27	4.65	11.21	1.68	8.55	3.54	0	0
StET004616	AGAACGAATAATAGTAA	TC223622	TC223622|-|UniRef100_P26577 Cluster: Ribulose bisphosphate carboxylase small chain 2C, chloroplast precursor; n=1; Solanum tuberosum|Rep: Ribulose bisphosphate carboxylase small chain 2C, chloroplast precursor - Solanum tuberosum (Potato), complete|-|670-687|#|	0.265158	1	-0.034998	1	-1.11977	0.253408	-1.99184	6.11695e-05	-1.46003	0.453958	-4.5134	0.000106886	-0.687339	0.546274	-2.01215	2.39487e-06	-2.77536	0.00455829	6.65	0	11.19	0	7.73	0	8.31	0	3.77	3.59	10.82	14.63	3.32	0	0	0	1.84	12.35	9.1	4.64	11.59	10.46	9.48	10.06	6.84	1.18	1.68	0
StET004625	AGAACTAAGAATAGTAA	TC223622	TC223622|-|UniRef100_P26577 Cluster: Ribulose bisphosphate carboxylase small chain 2C, chloroplast precursor; n=1; Solanum tuberosum|Rep: Ribulose bisphosphate carboxylase small chain 2C, chloroplast precursor - Solanum tuberosum (Potato), complete|-|670-687|#|	-0.546775	0.875703	-0.967783	0.603808	-1.09376	0.28481	-1.86956	0.00184167	-1.14124	0.696339	-3.87768	0.0414329	-0.255231	0.897443	-1.81182	0.00654595	-2.13658	0.0491248	4.72	0	11.19	2.85	4.83	0	9.24	0	0	1.8	7.49	7.93	1.99	0	0	0	0	7.26	2.73	10.82	9.27	4.65	4.31	6.71	6.84	0	0	0
StET004645	AGAACTAATAATAGTAT	TC223622	TC223622|-|UniRef100_P26577 Cluster: Ribulose bisphosphate carboxylase small chain 2C, chloroplast precursor; n=1; Solanum tuberosum|Rep: Ribulose bisphosphate carboxylase small chain 2C, chloroplast precursor - Solanum tuberosum (Potato), complete|-|670-687|#|	-1.59374	0.462246	-1.08319	0.715806	-0.413307	0.89306	-1.58841	0.0382635	-0.795133	0.716018	-4.08146	1.65793e-06	0.863569	0.669624	-1.54205	0.000200116	-0.707616	0.843566	8.79	0	19.18	2.85	7.73	58.21	12.93	1.61	11.31	1.8	6.66	9.15	3.32	0	0	0	0	22.52	14.57	13.92	5.8	4.65	13.79	8.38	10.26	1.77	0	0
StET024783	TCTGGGACTTTTGTAAC	TC223705	TC223705|-|homologue to UniRef100_Q5YJR0 Cluster: Ubiquitin carrier protein; n=1; Hyacinthus orientalis|Rep: Ubiquitin carrier protein - Hyacinthus orientalis (Common hyacinth), partial (64%)|-|101-117|#|CV287180|-|homologue to UniRef100_P35135 Cluster: Ubiquitin-conjugating enzyme E2-17 kDa; n=3; Solanoideae|Rep: Ubiquitin-conjugating enzyme E2-17 kDa - Solanum lycopersicum (Tomato) (Lycopersico…	-0.0201041	1	-0.129103	1	1.52283	0.0380873	1.03987	0.255466	1.33984	0.000561935	1.84124	4.53082e-11	1.0357	0.394021	0.556571	0.930628	1.59036	0.344452	155.93	162.61	53.54	418.7	81.17	225.31	110.82	130.6	219.95	156.31	183.13	160.35	166.24	161.12	219.21	107.37	355.08	60.29	86.49	49.48	57.96	194.16	130.18	45.27	39.33	310.88	239.73	162.21
StET026964	TTAATGTTGTTAAAACT	TC223999	TC223999|-|weakly similar to UniRef100_UPI0000DC1854 Cluster: Splicing factor, arginine/serine-rich 15 (CTD-binding SR-like protein RA4); n=1; Rattus norvegicus|Rep: Splicing factor, arginine/serine-rich 15 (CTD-binding SR-like protein RA4) - Rattus norvegicus, partial (4%)|-|515-532|#|	-0.844259	0.847807	-1.72449	0.645546	-3.82161	0.103515	-4.57556	0.049732	-1.71476	0.725398	-5.06427	1.70337e-30	-1.31209	0.71077	-0.117387	0.996954	-1.42899	0.673151	91.47	0	188.59	0	280.22	65.72	156.07	8.06	46.5	71.87	114.04	110.36	23.27	0	25.29	0	7.38	148.92	0	0	76.51	218.58	306.06	223	784.99	9.44	1.68	0
StET001241	AACACTATATTTGTACT	TC224221	TC224221|-|similar to UniRef100_Q8LK49 Cluster: Chitinase KBchit5-3-1; n=1; Leucaena leucocephala|Rep: Chitinase KBchit5-3-1 - Leucaena glauca (White popinac) (Leucaena leucocephala), partial (14%)|-|47-63|#|	-0.552466	0.814457	0.256595	1	-0.519345	0.762661	3.42514	0.028671	-0.154597	1	3.5156	0.00655281	-0.895382	0.726014	0.944597	0.97372	0.0471989	1	3.45	0	0	0	0	0	0	0	0	0	0	0	0	0	0	0	0	0	1.82	6.19	0	0	0	1.68	0	1.18	1.68	0
StET001238	AACACTATATATGTTCT	TC224221	TC224221|-|similar to UniRef100_Q8LK49 Cluster: Chitinase KBchit5-3-1; n=1; Leucaena leucocephala|Rep: Chitinase KBchit5-3-1 - Leucaena glauca (White popinac) (Leucaena leucocephala), partial (14%)|-|47-63|#|	-0.552466	0.814457	0.256595	1	-0.0271613	1	3.70761	0.0138273	-0.154597	1	3.62583	0.0155778	-0.573203	1	0.620402	1	0.0471989	1	3.16	0	0	0	0	0	0	0	0	0	0	0	0	0	0	0	0	0	1.82	0	0	0	0	2.52	0	0	3.36	0
StET009966	CACACTATATATGTACT	TC224221	TC224221|-|similar to UniRef100_Q8LK49 Cluster: Chitinase KBchit5-3-1; n=1; Leucaena leucocephala|Rep: Chitinase KBchit5-3-1 - Leucaena glauca (White popinac) (Leucaena leucocephala), partial (14%)|-|47-63|#|	-0.552466	0.814457	0.0341756	1	0.217857	0.963764	3.97377	0.00676381	-0.154597	1	2.87223	0.0242692	-0.158269	1	0.205468	1	0.0471989	1	2.66	0	0	0	0	0	0	0	0	0	0	0	0	0	0	0	0	0	0	0	0	0	0	0	0	0	2.52	0
StET002494	AATACTATATATGTACT	TC224221	TC224221|-|similar to UniRef100_Q8LK49 Cluster: Chitinase KBchit5-3-1; n=1; Leucaena leucocephala|Rep: Chitinase KBchit5-3-1 - Leucaena glauca (White popinac) (Leucaena leucocephala), partial (14%)|-|47-63|#|	-0.0670716	1	0.256595	1	-0.197157	1	4.04292	0.00584039	-0.154597	1	3.80184	0.000995552	-0.743199	0.91274	0.790398	1	0.0471989	1	4.48	0	0	0	0	0	0	0	0	0	0	0	1.33	0	0	0	0	0	1.82	0	0	3.49	0	1.68	0	0	3.36	0
StET001226	AACACTATATATATACT	TC224221	TC224221|-|similar to UniRef100_Q8LK49 Cluster: Chitinase KBchit5-3-1; n=1; Leucaena leucocephala|Rep: Chitinase KBchit5-3-1 - Leucaena glauca (White popinac) (Leucaena leucocephala), partial (14%)|-|47-63|#|	-0.552466	0.814457	0.0341756	1	0.165441	1	4.07766	0.0222955	0.260673	1	3.40268	0.00195197	-0.380718	1	0.427916	1	0.0471989	1	3.55	0	0	0	0	0	0	0	0	0	0	0	0	0	0	0	0	0	0	3.09	0	0	0	0	0	0	2.52	0
StET001232	AACACTATATATGTACA	TC224221	TC224221|-|similar to UniRef100_Q8LK49 Cluster: Chitinase KBchit5-3-1; n=1; Leucaena leucocephala|Rep: Chitinase KBchit5-3-1 - Leucaena glauca (White popinac) (Leucaena leucocephala), partial (14%)|-|47-63|#|TC207808|-|weakly similar to UniRef100_A7QQJ3 Cluster: Chromosome undetermined scaffold_143, whole genome shotgun sequence; n=1; Vitis vinifera|Rep: Chromosome undetermined scaffold_143, whol…	-0.552466	0.814457	0.0341756	1	0.638061	0.607582	4.08467	0.0101135	0.653393	1	3.74556	0.00310851	-0.38061	1	0.427809	1	0.0471989	1	3.76	0	0	0	0	0	0	0	0	0	0	0	0	0	0	0	0	0	0	0	0	0	0	1.68	0	0	2.52	0
StET001236	AACACTATATATGTCCT	TC224221	TC224221|-|similar to UniRef100_Q8LK49 Cluster: Chitinase KBchit5-3-1; n=1; Leucaena leucocephala|Rep: Chitinase KBchit5-3-1 - Leucaena glauca (White popinac) (Leucaena leucocephala), partial (14%)|-|47-63|#|	-0.552466	0.814457	0.0341756	1	0.539884	0.741426	4.15431	0.010837	-0.154597	1	2.91328	0.0433664	-0.158269	1	0.205468	1	0.0471989	1	3.07	0	0	0	0	0	0	0	0	0	0	0	0	0	0	0	0	0	0	0	0	0	0	0	0	0	3.36	0
StET001418	AACGCTATATATGTACT	TC224221	TC224221|-|similar to UniRef100_Q8LK49 Cluster: Chitinase KBchit5-3-1; n=1; Leucaena leucocephala|Rep: Chitinase KBchit5-3-1 - Leucaena glauca (White popinac) (Leucaena leucocephala), partial (14%)|-|47-63|#|	-0.289441	1	0.449267	1	-1.23782	0.347367	4.15882	0.0187113	-0.154597	1	4.36322	0.00591004	-1.77903	0.344978	1.82011	0.77851	0.0471989	1	9.43	0	0	0	0	0	0	1.61	0	0	0	0	0	0	0	0	0	0	2.73	3.09	0	10.46	0	4.19	0	0	3.36	0
StET001247	AACACTCTATATGTACT	TC224221	TC224221|-|similar to UniRef100_Q8LK49 Cluster: Chitinase KBchit5-3-1; n=1; Leucaena leucocephala|Rep: Chitinase KBchit5-3-1 - Leucaena glauca (White popinac) (Leucaena leucocephala), partial (14%)|-|47-63|#|	-0.0670716	1	0.449267	1	0.181198	1	4.21656	0.0106735	-0.154597	1	4.0819	0.0462402	-1.0326	0.725669	1.0798	0.925555	0.0471989	1	5.96	0	0	0	0	0	0	0	0	0	0	0	1.33	0	0	0	0	0	2.73	0	0	3.49	0	3.35	0	0	5.89	0
StET001212	AACACCATATATGTACT	TC224221	TC224221|-|similar to UniRef100_Q8LK49 Cluster: Chitinase KBchit5-3-1; n=1; Leucaena leucocephala|Rep: Chitinase KBchit5-3-1 - Leucaena glauca (White popinac) (Leucaena leucocephala), partial (14%)|-|47-63|#|	-0.0670716	1	0.0341756	1	-0.348983	1	4.27843	0.00824065	-0.154597	1	3.90732	7.62021e-05	-0.895258	0.725669	0.942457	0.967944	0.0471989	1	5.72	0	0	0	0	0	0	0	0	0	0	0	1.33	0	0	0	0	0	0	3.09	0	3.49	0	1.68	0	0	1.68	0
StET001220	AACACTATAAATGTACT	TC224221	TC224221|-|similar to UniRef100_Q8LK49 Cluster: Chitinase KBchit5-3-1; n=1; Leucaena leucocephala|Rep: Chitinase KBchit5-3-1 - Leucaena glauca (White popinac) (Leucaena leucocephala), partial (14%)|-|47-63|#|	-0.552466	0.814457	0.0341756	1	-0.197162	1	4.29833	0.00611526	0.260673	1	3.8738	0.0293328	-0.158269	1	0.205468	1	0.0471989	1	3.56	0	0	0	0	0	0	0	0	0	0	0	0	0	0	0	0	0	0	0	0	0	0	0	0	0	0	0
StET001219	AACACTAGATATGTACT	TC224221	TC224221|-|similar to UniRef100_Q8LK49 Cluster: Chitinase KBchit5-3-1; n=1; Leucaena leucocephala|Rep: Chitinase KBchit5-3-1 - Leucaena glauca (White popinac) (Leucaena leucocephala), partial (14%)|-|47-63|#|	0.295466	1	0.455826	0.903587	-0.0715523	1	4.35935	0.00709993	0.260673	1	4.07434	0.00228754	-1.0326	0.725669	1.0798	0.925555	0.0471989	1	6.63	0	0	0	0	0	0	0	0	0	0	0	2.66	0	6.32	0	0	0	0	0	0	3.49	0	3.35	0	1.18	4.21	0
StET001244	AACACTATTTATGTACT	TC224221	TC224221|-|similar to UniRef100_Q8LK49 Cluster: Chitinase KBchit5-3-1; n=1; Leucaena leucocephala|Rep: Chitinase KBchit5-3-1 - Leucaena glauca (White popinac) (Leucaena leucocephala), partial (14%)|-|47-63|#|	0.295466	1	0.0341756	1	0.124833	1	4.40278	0.00678123	-0.154597	1	4.68224	0.000729218	-0.573203	1	0.620402	1	0.0471989	1	5.26	0	0	0	0	0	0	0	0	0	0	0	2.66	0	0	0	0	0	0	0	0	0	0	2.52	0	0	4.21	0
StET001225	AACACTATATAGGTACT	TC224221	TC224221|-|similar to UniRef100_Q8LK49 Cluster: Chitinase KBchit5-3-1; n=1; Leucaena leucocephala|Rep: Chitinase KBchit5-3-1 - Leucaena glauca (White popinac) (Leucaena leucocephala), partial (14%)|-|47-63|#|	-0.552466	0.814457	0.0341756	1	0.025221	1	4.40385	0.00811329	-0.154597	1	3.87258	3.02318e-05	-0.158269	1	0.205468	1	0.0471989	1	3.71	0	0	0	0	0	0	0	0	0	0	0	0	0	0	0	0	0	0	0	0	0	0	0	0	0	1.68	0
StET001237	AACACTATATATGTGCT	TC224221	TC224221|-|similar to UniRef100_Q8LK49 Cluster: Chitinase KBchit5-3-1; n=1; Leucaena leucocephala|Rep: Chitinase KBchit5-3-1 - Leucaena glauca (White popinac) (Leucaena leucocephala), partial (14%)|-|47-63|#|	-0.552466	0.814457	0.449267	1	0.165432	1	4.45171	0.00349524	-0.154597	1	3.44693	0.0131497	-0.38061	1	0.427809	1	0.0471989	1	4.38	0	0	0	0	0	0	0	0	0	0	0	0	0	0	0	0	0	2.73	0	0	0	0	1.68	0	0	3.36	0
StET001234	AACACTATATATGTACG	TC224221	TC224221|-|similar to UniRef100_Q8LK49 Cluster: Chitinase KBchit5-3-1; n=1; Leucaena leucocephala|Rep: Chitinase KBchit5-3-1 - Leucaena glauca (White popinac) (Leucaena leucocephala), partial (14%)|-|47-63|#|TC207808|-|weakly similar to UniRef100_A7QQJ3 Cluster: Chromosome undetermined scaffold_143, whole genome shotgun sequence; n=1; Vitis vinifera|Rep: Chromosome undetermined scaffold_143, whol…	-0.552466	0.814457	2.13729	0.443674	1.33171	0.546431	4.52495	0.00419294	-0.154597	1	4.89973	0.0124601	-0.573311	1	0.62051	1	0.0471989	1	7.06	0	0	0	0	0	0	0	0	0	0	0	0	0	29.51	0	0	0	0	3.09	0	0	0	1.68	0	0	1.68	0
StET001248	AACACTGTATATGTACT	TC224221	TC224221|-|similar to UniRef100_Q8LK49 Cluster: Chitinase KBchit5-3-1; n=1; Leucaena leucocephala|Rep: Chitinase KBchit5-3-1 - Leucaena glauca (White popinac) (Leucaena leucocephala), partial (14%)|-|47-63|#|	-0.552466	0.814457	0.0341756	1	0.0207119	1	4.53011	0.00583127	0.260673	1	3.80184	0.000995552	-1.03978	0.675819	1.09434	0.939513	0.0471989	1	7.58	0	0	0	0	0	0	0	0	0	0	0	0	0	0	0	0	0	0	7.73	0	0	0	1.68	0	0	5.89	0
StET001242	AACACTATCTATGTACT	TC224221	TC224221|-|similar to UniRef100_Q8LK49 Cluster: Chitinase KBchit5-3-1; n=1; Leucaena leucocephala|Rep: Chitinase KBchit5-3-1 - Leucaena glauca (White popinac) (Leucaena leucocephala), partial (14%)|-|47-63|#|	-0.0670716	1	0.0341756	1	0.0590446	1	4.53913	0.00468992	-0.154597	1	4.16405	0.000405007	-0.895319	0.725669	0.942518	0.967944	0.0471989	1	6.85	0	0	0	0	0	0	0	0	0	0	0	1.33	0	0	0	0	0	0	3.09	0	4.65	0	0	0	0	5.89	0
StET001380	AACCCTATATATGTACT	TC224221	TC224221|-|similar to UniRef100_Q8LK49 Cluster: Chitinase KBchit5-3-1; n=1; Leucaena leucocephala|Rep: Chitinase KBchit5-3-1 - Leucaena glauca (White popinac) (Leucaena leucocephala), partial (14%)|-|47-63|#|	-0.552466	0.814457	0.0341756	1	0.217857	0.963764	4.66326	0.00584039	-0.154597	1	3.87258	3.02318e-05	-0.158269	1	0.205468	1	0.0471989	1	4.34	0	0	0	0	0	0	0	0	0	0	0	0	0	0	0	0	0	0	0	0	0	0	0	0	0	2.52	0
StET001239	AACACTATATCTGTACT	TC224221	TC224221|-|similar to UniRef100_Q8LK49 Cluster: Chitinase KBchit5-3-1; n=1; Leucaena leucocephala|Rep: Chitinase KBchit5-3-1 - Leucaena glauca (White popinac) (Leucaena leucocephala), partial (14%)|-|47-63|#|	-0.774812	0.738277	0.0342493	1	0.696111	0.781458	4.68195	0.00628006	1.31379	0.77314	4.28243	0.018602	-0.158372	1	0.427916	1	0.269545	1	5.79	0	1.6	0	0	0	0	0	0	0	0	0	0	0	0	0	0	0	1.82	3.09	0	0	0	0	0	0	4.21	0
StET001229	AACACTATATATGCACT	TC224221	TC224221|-|similar to UniRef100_Q8LK49 Cluster: Chitinase KBchit5-3-1; n=1; Leucaena leucocephala|Rep: Chitinase KBchit5-3-1 - Leucaena glauca (White popinac) (Leucaena leucocephala), partial (14%)|-|47-63|#|	0.912078	0.765088	0.771457	0.712969	-0.219373	0.991204	4.69344	0.0135614	1.555	0.765701	6.18369	2.0436e-07	-2.50851	0.199513	2.55639	0.618698	0.0471989	1	24.54	0	0	0	0	0	0	2.42	0	0	0	0	4.65	0	4.22	0	0	0	3.64	20.1	0	6.98	0	7.55	0	0	15.98	0
StET001243	AACACTATGTATGTACT	TC224221	TC224221|-|similar to UniRef100_Q8LK49 Cluster: Chitinase KBchit5-3-1; n=1; Leucaena leucocephala|Rep: Chitinase KBchit5-3-1 - Leucaena glauca (White popinac) (Leucaena leucocephala), partial (14%)|-|47-63|#|	0.584954	0.945102	0.0341756	1	0.124692	1	4.69436	0.00613458	-0.154597	1	3.5156	0.00655281	-0.573419	1	0.620618	1	0.0471989	1	6.1	0	0	0	0	0	0	2.42	0	0	0	0	2.66	0	0	0	0	0	0	4.64	0	0	0	0	0	0	3.36	0
StET001240	AACACTATATGTGTACT	TC224221	TC224221|-|similar to UniRef100_Q8LK49 Cluster: Chitinase KBchit5-3-1; n=1; Leucaena leucocephala|Rep: Chitinase KBchit5-3-1 - Leucaena glauca (White popinac) (Leucaena leucocephala), partial (14%)|-|47-63|#|	-0.0670716	1	0.0341756	1	0.823073	0.53457	4.70286	0.00160442	-0.154597	1	3.74556	0.00310851	-0.573325	1	0.620524	1	0.0471989	1	6.12	0	0	0	0	0	0	0	0	0	0	0	1.33	0	0	0	0	0	0	0	0	3.49	0	0	0	0	7.57	0
StET001215	AACACGATATATGTACT	TC224221	TC224221|-|similar to UniRef100_Q8LK49 Cluster: Chitinase KBchit5-3-1; n=1; Leucaena leucocephala|Rep: Chitinase KBchit5-3-1 - Leucaena glauca (White popinac) (Leucaena leucocephala), partial (14%)|-|47-63|#|	0.295466	1	0.256597	1	0.539884	0.741426	4.75681	0.00203747	-0.154597	1	4.3012	0.00300543	-0.158269	1	0.205468	1	0.0471989	1	5.1	0	0	0	0	0	0	0	0	0	0	0	2.66	2.37	0	0	0	0	0	0	0	0	0	0	0	0	3.36	0
StET001221	AACACTATACATGTACT	TC224221	TC224221|-|similar to UniRef100_Q8LK49 Cluster: Chitinase KBchit5-3-1; n=1; Leucaena leucocephala|Rep: Chitinase KBchit5-3-1 - Leucaena glauca (White popinac) (Leucaena leucocephala), partial (14%)|-|47-63|#|	-0.552466	0.814457	0.0341756	1	-0.389774	1	4.76026	0.00531235	-0.154597	1	5.18836	0.000199938	-0.573264	1	0.620463	1	0.0471989	1	6.86	0	0	0	0	0	0	0	0	0	0	0	0	0	0	0	0	0	0	0	0	2.33	0	1.68	0	0	1.68	0
StET001231	AACACTATATATGTAAT	TC224221	TC224221|-|similar to UniRef100_Q8LK49 Cluster: Chitinase KBchit5-3-1; n=1; Leucaena leucocephala|Rep: Chitinase KBchit5-3-1 - Leucaena glauca (White popinac) (Leucaena leucocephala), partial (14%)|-|47-63|#|	-0.552466	0.814457	0.449267	1	0.262453	0.881497	4.7773	0.00360023	1.02158	0.999792	5.02176	0.000447568	-0.573311	1	0.62051	1	0.0471989	1	7.18	0	0	0	0	0	0	0	0	0	0	0	0	0	0	0	0	0	2.73	3.09	0	0	0	1.68	0	0	3.36	0
StET014318	GACACTATATATGTACT	TC224221	TC224221|-|similar to UniRef100_Q8LK49 Cluster: Chitinase KBchit5-3-1; n=1; Leucaena leucocephala|Rep: Chitinase KBchit5-3-1 - Leucaena glauca (White popinac) (Leucaena leucocephala), partial (14%)|-|47-63|#|	-0.552466	0.814457	0.256595	1	-0.711759	0.762661	4.79264	0.00746166	0.260673	1	3.97772	0.00938399	-0.895366	0.725669	0.942565	0.925555	0.0471989	1	8.06	0	0	0	0	0	0	0	0	0	0	0	0	0	0	0	0	0	1.82	4.64	0	3.49	0	0	0	0	0	0
StET000211	AAAACTATATATGTACT	TC224221	TC224221|-|similar to UniRef100_Q8LK49 Cluster: Chitinase KBchit5-3-1; n=1; Leucaena leucocephala|Rep: Chitinase KBchit5-3-1 - Leucaena glauca (White popinac) (Leucaena leucocephala), partial (14%)|-|47-63|#|	0.125557	1	0.619219	0.797767	-0.197129	1	4.83343	0.00341132	0.260533	1	4.63247	0.00027817	-0.573372	1	0.620571	1	0.0471989	1	7.12	0	0	0	0	0	0	0	0	0	0	0	1.99	0	0	0	0	0	3.64	3.09	0	2.33	0	0	0	0	1.68	0
StET001497	AACTCTATATATGTACT	TC224221	TC224221|-|similar to UniRef100_Q8LK49 Cluster: Chitinase KBchit5-3-1; n=1; Leucaena leucocephala|Rep: Chitinase KBchit5-3-1 - Leucaena glauca (White popinac) (Leucaena leucocephala), partial (14%)|-|47-63|#|	-0.552466	0.814457	0.0341756	1	0.317488	0.762661	4.84128	0.00246558	-0.154597	1	4.37994	0.000748842	-0.380718	1	0.427916	1	0.0471989	1	6.13	0	0	0	0	0	0	0	0	0	0	0	0	0	0	0	0	0	0	3.09	0	0	0	0	0	0	3.36	4.21
StET001172	AACAATATATATGTACT	TC224221	TC224221|-|similar to UniRef100_Q8LK49 Cluster: Chitinase KBchit5-3-1; n=1; Leucaena leucocephala|Rep: Chitinase KBchit5-3-1 - Leucaena glauca (White popinac) (Leucaena leucocephala), partial (14%)|-|47-63|#|	0.125564	1	0.0341756	1	-0.197133	1	4.84373	0.00329622	1.02158	0.999792	5.24429	5.61665e-06	-0.743292	0.81375	0.790491	1	0.0471989	1	8.41	0	0	0	0	0	0	1.61	0	0	0	0	1.33	0	0	0	0	0	0	4.64	0	0	0	1.68	0	0	2.52	0
StET001218	AACACTACATATGTACT	TC224221	TC224221|-|similar to UniRef100_Q8LK49 Cluster: Chitinase KBchit5-3-1; n=1; Leucaena leucocephala|Rep: Chitinase KBchit5-3-1 - Leucaena glauca (White popinac) (Leucaena leucocephala), partial (14%)|-|47-63|#|	-0.552466	0.814457	0.256595	1	0.454929	0.762661	4.86364	0.00443386	0.260673	1	4.37994	0.000748842	-0.380718	1	0.427916	1	0.0471989	1	6.29	0	0	0	0	0	0	0	0	0	0	0	0	0	0	0	0	0	1.82	3.09	0	0	0	0	0	0	4.21	0
StET001252	AACACTTTATATGTACT	TC224221	TC224221|-|similar to UniRef100_Q8LK49 Cluster: Chitinase KBchit5-3-1; n=1; Leucaena leucocephala|Rep: Chitinase KBchit5-3-1 - Leucaena glauca (White popinac) (Leucaena leucocephala), partial (14%)|-|47-63|#|	-0.552466	0.814457	0.0341756	1	0.583206	0.559697	4.91999	0.00254989	-0.154597	1	4.16405	0.000405007	-0.380671	1	0.42787	1	0.0471989	1	6.25	0	0	0	0	0	0	0	0	0	0	0	0	0	0	0	0	0	0	0	0	2.33	0	0	0	0	3.36	0
StET001224	AACACTATATACGTACT	TC224221	TC224221|-|similar to UniRef100_Q8LK49 Cluster: Chitinase KBchit5-3-1; n=1; Leucaena leucocephala|Rep: Chitinase KBchit5-3-1 - Leucaena glauca (White popinac) (Leucaena leucocephala), partial (14%)|-|47-63|#|	0.125557	1	0.0341756	1	0.706866	0.666334	4.92498	0.00156494	0.260673	1	4.08682	4.39364e-05	-1.15824	0.635495	1.20543	0.926417	0.0471989	1	10.32	0	0	0	0	0	0	0	0	0	0	0	1.99	0	0	0	0	0	0	4.64	0	2.33	0	3.35	0	0	8.41	0
StET021365	TACACTATATATGTACT	TC224221	TC224221|-|similar to UniRef100_Q8LK49 Cluster: Chitinase KBchit5-3-1; n=1; Leucaena leucocephala|Rep: Chitinase KBchit5-3-1 - Leucaena glauca (White popinac) (Leucaena leucocephala), partial (14%)|-|47-63|#|	-0.552466	0.814457	0.256595	1	0.387773	0.856679	5.09991	0.00284951	-0.154597	1	3.92665	0.018434	-0.158269	1	0.205468	1	0.0471989	1	5.85	0	0	0	0	0	0	0	0	0	0	0	0	0	0	0	0	0	1.82	0	0	0	0	0	0	0	3.36	0
StET001228	AACACTATATATGAACT	TC224221	TC224221|-|similar to UniRef100_Q8LK49 Cluster: Chitinase KBchit5-3-1; n=1; Leucaena leucocephala|Rep: Chitinase KBchit5-3-1 - Leucaena glauca (White popinac) (Leucaena leucocephala), partial (14%)|-|47-63|#|	0.125564	1	1.03987	0.544101	0.319508	0.813184	5.21086	0.00117375	1.47534	0.686238	5.99138	6.56302e-05	-1.48019	0.406896	1.52733	0.801287	0.0471989	1	17.18	0	0	0	0	0	0	1.61	0	0	0	0	1.33	2.37	4.22	0	0	0	4.55	4.64	0	5.81	0	3.35	0	0	5.89	0
StET001230	AACACTATATATGGACT	TC224221	TC224221|-|similar to UniRef100_Q8LK49 Cluster: Chitinase KBchit5-3-1; n=1; Leucaena leucocephala|Rep: Chitinase KBchit5-3-1 - Leucaena glauca (White popinac) (Leucaena leucocephala), partial (14%)|-|47-63|#|	0.447453	1	0.0341756	1	1.03689	0.502953	5.25214	0.00140117	1.555	0.765701	5.85478	0.00329418	-0.895366	0.725669	0.942565	0.925555	0.0471989	1	12.95	0	0	0	0	0	0	0	0	0	0	0	3.32	0	0	0	0	0	0	4.64	0	3.49	0	0	0	0	9.25	0
StET005216	AGCACTATATATGTACT	TC224221	TC224221|-|similar to UniRef100_Q8LK49 Cluster: Chitinase KBchit5-3-1; n=1; Leucaena leucocephala|Rep: Chitinase KBchit5-3-1 - Leucaena glauca (White popinac) (Leucaena leucocephala), partial (14%)|-|47-63|#|	-0.552466	0.814457	0.256689	1	0.580531	0.657134	5.46969	0.000538744	0.653393	1	3.24337	0.0152007	-0.380671	1	0.42787	1	0.0471989	1	8.49	0	0	0	0	0	0	0	0	0	0	0	0	0	4.22	0	0	0	0	0	0	2.33	0	0	0	0	4.21	0
StET001235	AACACTATATATGTACT	TC224221	TC224221|-|similar to UniRef100_Q8LK49 Cluster: Chitinase KBchit5-3-1; n=1; Leucaena leucocephala|Rep: Chitinase KBchit5-3-1 - Leucaena glauca (White popinac) (Leucaena leucocephala), partial (14%)|-|47-63|#|	3.29413	0.256763	3.88741	0.0673942	0.830682	0.829011	5.47684	0.0214849	6.98609	0.0966911	11.8311	1.61224e-24	-5.00062	0.146135	8.08511	0.670666	3.11531	0.791782	1930.91	0	6.39	42.72	0	0	0	190.25	35.19	26.95	0	15.85	237.39	162.3	349.9	48.64	36.89	8.72	209.39	915.44	0	526.69	16.38	373.06	5.13	35.98	1440.9	195.92
StET014610	GAGAATTTCTTGGTGCT	TC224438	TC224438|-|homologue to UniRef100_O04681 Cluster: Pathogenesis-related genes transcriptional activator PTI5; n=1; Solanum lycopersicum|Rep: Pathogenesis-related genes transcriptional activator PTI5 - Solanum lycopersicum (Tomato) (Lycopersicon esculentum), complete|-|597-614|#|	-0.307994	1	-1.66442	0.426439	3.88687	0.0834627	4.68807	0.000480905	-0.49564	1	3.97036	0.0456794	1.54236	0.450591	-1.49074	0.460482	0.135692	1	8.98	0	0	12.82	0	0	0	0	0	12.58	0	0	0	0	0	0	0	0	0	0	0	0	0	0	0	0	24.39	0
StET010651	CATGCAATCCCATTAGT	TC224559	TC224559|-|similar to UniRef100_A5NWA2 Cluster: Collagen triple helix repeat precursor; n=1; Methylobacterium sp. 4-46|Rep: Collagen triple helix repeat precursor - Methylobacterium sp. 4-46, partial (21%)|-|201-218|#|	-0.574863	0.919467	-0.58238	0.882331	-2.8121	0.154698	-4.24306	0.00363746	-2.18839	0.304724	-3.59569	0.000436019	0.314128	0.988661	-0.33696	0.958559	-0.021892	1	28.01	91.47	107.08	7.12	85.03	0	42.48	83.03	66.61	41.32	0	26.22	4.65	16.59	48.48	0	119.9	32.69	4.55	0	97.37	11.63	14.66	64.55	68.41	0	0	0
StET018986	GTGGCAGAGTAGATAAT	TC224724	TC224724|-|similar to UniRef100_A7P6T2 Cluster: Chromosome chr9 scaffold_7, whole genome shotgun sequence; n=1; Vitis vinifera|Rep: Chromosome chr9 scaffold_7, whole genome shotgun sequence - Vitis vinifera (Grape), partial (44%)|-|658-674|#|	0.825123	0.844912	0.120538	1	4.05003	0.0119049	4.23462	0.00502639	1.83768	0.525284	5.51463	0.000831368	2.32639	0.284245	0.205468	1	2.47396	0.704035	9.84	0	10.39	17.8	0	0	0	10.48	0	0	41.62	2.44	3.99	0	0	10.1	0	2.18	17.3	0	0	0	0	0	0	0	14.3	0
StET002346	AATAAATTCCATTGAGA	TC224724	TC224724|-|similar to UniRef100_A7P6T2 Cluster: Chromosome chr9 scaffold_7, whole genome shotgun sequence; n=1; Vitis vinifera|Rep: Chromosome chr9 scaffold_7, whole genome shotgun sequence - Vitis vinifera (Grape), partial (44%)|-|485-501|#|	-0.629231	0.950709	0.47235	0.978003	6.40273	1.58559e-06	6.2804	7.28268e-05	1.29663	0.910471	4.93132	0.0109483	4.75978	0.0811554	-2.24013	0.267579	2.55594	0.88707	105.43	0	90.3	110.37	19.33	219.68	0	0	66.61	0	174.81	37.19	10.64	0	0	344.15	0	26.88	213.03	12.37	0	0	0	0	0	24.78	248.98	58.99
StET018316	GTAGCAATTCTTGGAAG	TC224791	TC224791|-|similar to UniRef100_Q52QJ6 Cluster: Methionine rich arabinogalactan; n=1; Solanum lycopersicum|Rep: Methionine rich arabinogalactan - Solanum lycopersicum (Tomato) (Lycopersicon esculentum), partial (98%)|-|513-530|#|AW096896|-|similar to UniRef100_Q52QJ6 Cluster: Methionine rich arabinogalactan; n=1; Solanum lycopersicum|Rep: Methionine rich arabinogalactan - Solanum lycopersicum (To…	-0.647824	0.928266	-1.3736	0.655731	-1.3316	0.412721	-3.60898	0.00254989	-1.78658	0.284298	-2.82074	1.03224e-09	-0.69732	0.863761	-0.350227	0.935831	-1.0547	0.774023	27.06	0	95.89	1.42	0	26.29	85.89	27.41	2.51	35.93	39.96	31.7	1.99	0	31.62	0	15.68	22.52	11.83	74.22	11.59	65.11	69.83	108.98	29.07	8.85	10.94	0
StET007997	ATGTAATGTTTTGCTGG	TC225023	TC225023|-|homologue to UniRef100_A9YTZ5 Cluster: Cell wall protein; n=1; Solanum tuberosum|Rep: Cell wall protein - Solanum tuberosum (Potato), partial (95%)|-|586-603|#|	0.623633	0.836523	1.53797	0.3446	1.50737	0.0641631	2.01609	0.0425633	1.51987	0.129869	3.17762	0.00876643	0.855144	0.705578	0.050121	1	0.905483	1	23.92	3.39	1.6	45.57	31.89	5.63	1.85	18.54	35.19	10.78	17.48	23.78	27.26	22.51	67.45	31.2	22.13	77.73	27.31	3.09	13.91	11.63	6.9	8.38	5.13	4.72	15.14	18.96
StET009258	ATTTTTTTTTTTAAAAA	TC225024	TC225024|-|similar to UniRef100_A7QVS2 Cluster: Chromosome chr7 scaffold_192, whole genome shotgun sequence; n=1; Vitis vinifera|Rep: Chromosome chr7 scaffold_192, whole genome shotgun sequence - Vitis vinifera (Grape), partial (7%)|-|964-980|#|	-1.31479	0.626682	-2.1251	0.340404	-3.98722	0.000292239	-3.56784	0.0102908	-2.73394	0.437039	-6.75413	0.000111812	-0.486993	0.849842	-1.14447	0.457861	-1.63459	0.419924	37.09	18.63	49.54	3.56	151.71	60.08	71.11	0	10.06	13.48	42.45	59.75	7.98	2.37	0	0	22.13	45.04	0	23.2	157.65	101.15	132.77	45.27	41.05	8.26	0	0
StET007592	ATGATTGCTCTGATGCT	TC225685	TC225685|-|similar to UniRef100_P01075 Cluster: Metallocarboxypeptidase inhibitor; n=2; Solanum tuberosum|Rep: Metallocarboxypeptidase inhibitor - Solanum tuberosum (Potato), partial (90%)|-|173-190|#|	1.3541	0.701245	2.64503	0.326308	2.76373	0.13524	4.92861	0.0201079	-0.154597	1	4.10272	0.0103582	-0.158269	1	0.205468	1	0.0471989	1	7.19	0	0	0	0	0	0	0	0	0	13.32	0	0	37.91	0	0	0	0	0	0	0	0	0	0	0	0	14.3	0
StET000097	AAAAAGAGACATCATCA	unknown		1.94786	0.514903	2.8659	0.109677	2.26911	0.109171	4.33466	0.00260272	1.57422	0.767732	4.5738	3.47306e-06	0.841238	0.725669	-0.209482	1	0.622699	1	8.27	0	0	4.98	0	0	0	4.84	2.51	0	0	0	29.92	52.13	14.75	0	4.61	10.17	3.64	0	0	0	0	0	0	0	8.41	8.43
StET000755	AAAGTCGTCCCATTGTC	unknown		-0.673311	0.952366	-0.636018	0.8682	-4.11229	0.0100927	-3.37321	0.0214849	-3.79981	0.0118305	-2.914	0.196914	-2.46041	0.268172	0.497134	1	-1.94212	0.379966	4.15	0	13.58	0	0	0	0	0	10.06	0	0	1.22	0	0	0	0	0	5.81	0	54.12	40.57	0	6.04	14.25	0	0	0	0
StET001116	AAATTTTTATACTAAAA	unknown		0.7767	0.847003	0.0341756	1	1.59445	0.386533	5.74194	0.00578456	-0.154597	1	6.07206	0.0131061	-0.158269	1	0.205468	1	0.0471989	1	11.46	0	0	0	0	0	0	0	0	0	0	0	5.32	0	0	0	0	0	0	0	0	0	0	0	0	0	11.78	0
StET001159	AACAAGAGACATCATCA	unknown		1.20703	0.814319	2.81353	0.216708	2.96111	0.0681146	4.56879	2.14698e-05	3.27996	0.399851	5.38729	0.000126798	1.06221	0.669624	0.790282	1	1.73442	0.863012	13.87	0	0	13.53	0	0	0	1.61	0	0	0	0	35.91	107.81	21.08	0	5.53	11.62	1.82	0	0	0	1.72	2.52	0	0	25.23	12.64
StET001290	AACATATAAAGTTGTTA	unknown		-1.42555	0.491527	-0.840061	0.712659	1.3975	0.422128	5.76509	0.00107634	3.44155	0.583088	5.22541	0.0091497	0.715967	0.725669	0.205468	1	0.917351	0.932899	10.8	0	4.79	0	0	0	0	0	0	0	0	0	0	0	0	0	0	0	0	0	0	0	0	0	0	0	9.25	0
StET001334	AACATTTTTTTTATAGA	unknown		-0.356829	0.917658	-2.33807	0.140354	-2.47147	0.144813	-4.91593	5.06697e-05	-1.20287	0.123974	-6.13268	6.31508e-12	-0.417816	0.904872	-0.884467	0.794393	-1.3029	0.426724	30.8	33.88	83.11	4.27	30.92	54.45	66.49	24.18	38.96	30.54	27.47	75.6	11.97	0	0	0	16.6	15.25	13.66	0	98.53	109.29	52.59	54.49	54.73	0	10.94	23.17
StET001494	AACTCTACTATTTCAAC	unknown		-1.7553	0.524817	-3.1357	0.101022	-2.355	0.0148093	-3.1386	0.000678344	-0.283347	1	-2.96019	0.0136983	-0.0149912	1	-0.147685	1	-0.16001	0.970611	4.69	0	3.2	0	43.48	7.51	9.24	0	0	1.8	0	8.54	3.99	0	0	0	0	1.45	0	24.74	18.55	10.46	5.17	8.38	0	4.72	0	0
StET001689	AAGAAGAGACATCATCA	unknown		1.49562	0.773118	2.85288	0.220578	2.89633	0.0357026	4.74637	7.21185e-05	3.76238	0.27758	6.16019	5.78123e-07	1.41962	0.61413	1.0797	0.925555	2.33389	0.870315	20.56	0	0	24.92	0	0	0	1.61	0	0	1.66	0	71.81	137.43	48.48	0	17.52	26.88	5.46	0	0	0	3.45	2.52	0	1.18	26.92	23.17
StET001757	AAGACTGATAAACACAA	unknown		-1.02211	0.40612	-1.1234	0.0805644	-2.29373	0.0779248	-1.63386	0.0284184	-1.72053	0.680506	-4.20625	0.00483129	-0.004261	1	-1.26627	0.208059	-1.2693	0.0114839	82.88	171.08	206.97	67.65	154.6	84.49	104.36	16.12	79.18	18.87	118.2	95.72	44.55	21.32	65.34	51.39	87.62	69.74	52.8	75.77	62.6	68.6	107.77	227.19	212.07	41.88	11.78	0
StET002100	AAGTAATGTTTTGCTGT	unknown		0.977524	0.300659	0.98067	0.450564	1.86885	0.0449227	1.64025	0.173188	2.84074	0.0261171	3.08862	0.039001	1.40201	0.280087	-0.379333	1	1.02565	0.691328	5.42	5.08	2.4	8.54	0	3.76	2.77	4.84	10.06	3.59	9.16	7.32	10.64	0	6.32	4.59	10.15	14.53	6.37	0	0	3.49	0	0	0	2.36	10.94	8.43
StET002287	AATAAAAGACATCATCA	unknown		1.56021	0.701245	2.64071	0.14782	2.2772	0.165701	3.6153	0.00152684	0.997963	0.918285	2.98739	0.0045578	0.578368	0.81375	-0.209822	1	0.368546	1	5.27	0	0	3.56	0	0	0	0	0	0	0	0	21.28	33.17	21.08	0	2.77	6.54	0	0	0	0	0	0	0	0	7.57	4.21
StET002354	AATAACAGACATCATCA	unknown		1.64409	0.651511	1.8978	0.367388	1.97608	0.208781	3.36127	0.00997003	2.29449	0.588215	5.00753	0.00226539	0.426447	0.91274	0.205468	1	0.631915	1	4.92	0	0	2.85	0	0	0	0	0	0	0	0	20.61	16.59	0	0	0	10.9	0	0	0	0	0	0	0	0	8.41	8.43
StET002360	AATAAGAAACATCATCA	unknown		1.90979	0.601356	2.64829	0.184019	2.45865	0.148915	4.07686	0.00103711	2.04499	0.484846	4.57093	7.94962e-05	0.841238	0.725669	-0.209482	1	0.622699	1	7.58	0	0	4.98	0	0	0	0	0	0	0	0	33.25	52.13	14.75	0	3.69	3.63	0	0	0	0	0	0	0	0	9.25	21.07
StET002363	AATAAGACACATCATCA	unknown		1.74558	0.630361	2.44828	0.183048	2.52711	0.0906386	3.91525	6.80084e-05	1.42889	0.685037	4.88986	3.72875e-09	0.841238	0.725669	0.205468	1	1.02683	0.878749	6.69	0	0	4.98	0	0	0	0	0	0	0	0	29.26	34.36	10.54	0	4.61	12.35	0	0	0	0	0	0	0	0	16.82	8.43
StET002365	AATAAGAGAAATCATCA	unknown		1.73311	0.691587	3.09382	0.162506	3.31362	0.0343797	5.01595	0.000102832	2.23146	0.552575	5.47501	1.98806e-08	1.76662	0.501744	-0.209482	1	1.54964	0.914845	15.77	0	0	16.38	0	0	0	3.22	0	0	1.66	0	59.85	122.02	52.7	0	8.3	17.43	5.46	0	0	0	0	0	0	0	25.23	14.75
StET002367	AATAAGAGACAACATCA	unknown		1.89236	0.60232	3.03104	0.123097	3.12599	0.0693696	4.74368	0.000308007	3.06841	0.251372	5.498	8.33928e-08	1.27489	0.498546	-0.209482	1	1.04695	0.951494	12.89	0	0	9.26	0	0	0	0	0	0	1.66	1.22	45.88	72.27	35.83	0	5.53	18.16	2.73	0	0	0	0	0	0	0	14.3	23.17
StET002368	AATAAGAGACACCATCA	unknown		1.58936	0.742504	3.2208	0.204514	2.23509	0.192149	3.84086	0.00678123	2.57437	0.410435	5.01236	7.49212e-11	0.119108	1	1.69192	0.909566	1.81707	0.930514	21.96	0	0	21.36	0	0	0	0	0	0	3.33	1.22	66.5	187.18	52.7	0	8.3	22.52	1.82	18.56	0	3.49	0	2.52	0	0	37.01	31.6
StET002369	AATAAGAGACAGCATCA	unknown		1.23963	0.80789	2.82048	0.173698	2.7514	0.0532803	4.78577	0.000176718	3.27996	0.399851	5.53575	1.81064e-20	1.5155	0.47079	0.620453	1	2.04537	0.815998	15.11	0	1.6	17.8	0	0	0	2.42	0	0	0	0	46.55	105.44	42.16	0	10.15	21.07	6.37	0	2.32	0	0	1.68	0	1.18	17.66	10.53
StET002371	AATAAGAGACATAATCA	unknown		1.34811	0.798099	2.85769	0.18308	3.52368	0.0150014	5.09533	0.000101752	2.86887	0.357789	5.43294	4.33828e-06	2.03804	0.341953	-0.308981	1	1.74206	0.901432	19.47	0	0	23.5	0	0	2.77	1.61	0	1.8	0	0	65.83	132.69	67.45	1.84	11.07	26.15	5.46	0	0	0	0	1.68	0	1.18	16.82	25.28
StET002372	AATAAGAGACATCAAAA	unknown		0.812165	0.946591	2.76453	0.406715	3.25767	0.134434	5.28721	0.00120802	2.84368	0.561097	6.5966	1.48443e-19	2.27432	0.440874	1.46873	0.924222	3.63645	0.957604	39.32	0	0	74.05	0	0	0	6.45	0	0	0	0	113.04	334.09	183.38	0	11.99	40.68	0	0	0	0	0	9.22	0	0	52.15	92.69
StET002373	AATAAGAGACATCAACA	unknown		1.09989	0.845488	2.19468	0.34062	2.89264	0.0319652	4.66933	2.2077e-05	3.42166	0.336804	5.74243	4.00915e-11	1.98743	0.347708	0.427809	1	2.32699	0.83032	13.78	0	2.4	22.79	0	0	0	1.61	0	0	1.66	1.22	51.87	97.15	16.86	0	10.15	19.61	1.82	0	0	0	0	1.68	0	0	15.98	10.53
StET002374	AATAAGAGACATCACCA	unknown		1.4744	0.769572	3.27911	0.183175	3.47376	0.0405841	5.11164	0.000112054	2.72811	0.386963	5.48579	1.27587e-05	1.37455	0.587789	0.0884858	1	1.50884	0.956594	26.77	0	0	25.63	0	0	0	1.61	0	0	2.5	1.22	71.15	206.14	65.34	0	18.45	31.96	3.64	0	0	5.81	1.72	0	0	0	37.85	37.92
StET002375	AATAAGAGACATCAGCA	unknown		1.10583	0.852692	2.76355	0.18908	2.76148	0.0278968	4.44955	0.000392711	2.73561	0.546212	4.9929	1.28672e-05	1.49908	0.533878	0.205498	1	1.6805	0.918528	16.72	3.39	0	22.79	0	0	0	4.84	0	0	0	0	50.54	105.44	71.67	1.84	13.83	21.79	6.37	0	0	2.33	0	3.35	0	0	18.51	23.17
StET002376	AATAAGAGACATCATAA	unknown		2.06611	0.650275	3.14197	0.166233	3.04896	0.0512485	4.91716	0.000259754	2.73874	0.402596	5.42639	6.49251e-07	1.24791	0.613009	0.192038	1	1.41751	0.937504	24.45	3.39	0	22.07	0	0	0	0	3.77	0	1.66	0	103.07	174.15	54.8	0	11.99	28.33	7.28	0	0	0	0	5.87	0	0	37.01	23.17
StET002377	AATAAGAGACATCATCA	unknown		1.32511	0.835031	3.42118	0.273226	3.91347	0.0122998	5.62485	1.96822e-05	5.30078	0.206765	7.87631	0.00462084	1.83926	0.562008	2.68555	0.652014	4.52885	1	4726.67	35.57	43.15	5552.7	20.29	210.29	35.09	579.63	409.74	64.68	361.27	108.53	11360.7	44059	13983.2	266.14	2831.4	3589.95	640	290.71	56.8	509.25	94.84	588.51	82.09	236.55	6898.31	5277.15
StET002378	AATAAGAGACATCATCC	unknown		1.15109	0.829543	2.4418	0.31526	2.33812	0.122159	3.84981	0.00300985	1.92695	0.62592	5.2209	1.24863e-11	0.887975	0.748497	1.20538	0.926417	1.98991	0.878749	12.31	0	0	17.8	0	0	0	0	0	0	0	0	43.22	104.25	25.29	1.84	5.53	2.91	1.82	4.64	0	0	1.72	3.35	0	0	37.85	14.75
StET002379	AATAAGAGACATCATCG	unknown		0.780952	0.924366	2.59755	0.288551	2.98657	0.051837	5.0122	1.62695e-05	2.32205	0.419712	6.07081	0.00013005	2.02947	0.422298	0.620566	1	2.6234	0.844055	19.2	0	1.6	31.33	0	0	0	4.84	3.77	0	0	1.22	47.88	167.04	48.48	1.84	9.22	15.98	3.64	0	0	0	0	1.68	3.42	0	21.03	27.39
StET002380	AATAAGAGACATCATCT	unknown		1.47843	0.710112	2.36557	0.262223	2.72354	0.0519672	4.57338	0.000435344	1.58973	0.601239	5.35832	6.11079e-05	1.61148	0.39509	0.205468	1	1.75786	0.851801	10.42	0	1.6	12.82	0	0	0	2.42	3.77	0	0	0	41.89	80.56	14.75	0	4.61	6.54	2.73	0	0	0	0	0	0	1.77	18.51	8.43
StET002381	AATAAGAGACATCATGA	unknown		0.529361	0.97019	1.38304	0.612596	1.3073	0.153607	2.65199	0.0254458	1.65129	0.677271	4.45412	0.000134727	1.08622	0.543478	0.205468	1	1.236	0.876825	3.6	0	0	7.12	0	0	0	0	0	0	0	0	13.3	28.43	0	0	0	3.63	0	0	0	0	0	0	0	0	5.05	4.21
StET002382	AATAAGAGACATCATTA	unknown		1.05392	0.817439	2.43716	0.258404	2.68521	0.101863	4.19586	0.00115526	1.53984	0.62923	3.81167	3.70263e-07	1.49295	0.473892	-0.209482	1	1.26905	0.90856	8.13	0	0	12.11	0	0	0	0	0	0	0	0	29.92	67.53	23.19	0	1.84	9.44	3.64	0	0	0	0	0	0	0	19.35	4.21
StET002383	AATAAGAGACATCCTCA	unknown		1.63437	0.703994	2.8925	0.17883	3.01981	0.0606587	4.6036	5.08806e-06	2.01429	0.553343	4.95205	3.8049e-08	1.43919	0.469529	-0.308981	1	1.13287	0.957571	13.42	3.39	0	12.82	0	0	0	4.03	0	0	0	0	49.87	113.73	23.19	0	9.22	13.08	2.73	0	0	0	0	1.68	0	0	28.6	18.96
StET002384	AATAAGAGACATCGTCA	unknown		1.73577	0.678668	3.27947	0.152714	3.7215	0.00492762	5.13618	3.52043e-05	2.21448	0.584274	5.3548	8.7133e-25	1.64029	0.473354	0.205452	1	1.79472	0.873283	20.89	0	1.6	19.94	0	0	0	3.22	0	0	3.33	0	71.15	196.66	46.37	1.84	8.3	20.34	5.46	0	0	0	0	2.52	0	1.18	26.92	33.71
StET002385	AATAAGAGACATCTTCA	unknown		1.50014	0.746604	3.1516	0.175482	2.20398	0.152367	3.9092	0.0117867	2.70341	0.396938	5.78872	0.00061877	0.860447	0.757835	0.639112	1	1.53457	0.886531	11.85	0	0	10.68	0	0	0	0	0	0	0	0	38.57	108.99	27.4	0	4.61	17.43	0	0	0	0	0	0	5.13	1.18	14.3	16.85
StET002386	AATAAGAGACATTATCA	unknown		1.30026	0.803268	2.76863	0.203354	2.10317	0.116701	3.6539	0.00231263	2.03454	0.430333	4.40201	0.00360116	1.0585	0.682395	0.790275	1	1.73442	0.863012	9.46	0	0	13.53	0	0	0	0	0	0	0	0	39.23	87.67	37.94	0	11.99	6.54	1.82	0	0	0	0	3.35	0	0	15.14	12.64
StET002387	AATAAGAGACCTCATCA	unknown		0.213405	1	1.94186	0.361174	2.01348	0.115181	4.42786	0.00237571	2.31982	0.533663	4.34527	1.71138e-07	1.68122	0.419396	0.205468	1	1.82416	0.875125	7.63	0	0	14.95	0	0	0	0	0	0	0	0	17.95	43.83	25.29	0	3.69	10.9	2.73	0	0	0	0	0	0	0	6.73	8.43
StET002388	AATAAGAGACGTCATCA	unknown		1.02387	0.863599	2.83877	0.26121	3.53206	0.039764	4.91635	0.000124691	2.689	0.382779	5.34894	1.2339e-05	2.00556	0.407522	0.620402	1	2.50794	0.877915	18.68	0	0	29.19	0	0	0	2.42	6.28	0	0	0	53.86	177.71	52.7	0	17.52	17.43	2.73	0	0	0	0	2.52	0	0	12.62	29.49
StET002389	AATAAGAGACTTCATCA	unknown		0.93317	0.84274	2.24491	0.261005	1.5858	0.213487	3.83861	0.00443091	2.08701	0.577513	5.44295	0.000467711	0.872845	0.751606	0.942288	0.96563	1.71336	0.834009	9.55	0	1.6	12.11	0	0	0	1.61	0	0	0	0	27.93	59.24	18.97	0	6.46	10.17	1.82	0	0	2.33	0	3.35	0	0	8.41	4.21
StET002390	AATAAGAGAGATCATCA	unknown		1.4783	0.644773	2.14835	0.22445	1.17033	0.288162	2.39527	0.0274224	0.857949	0.781765	3.94975	1.47447e-05	0.715825	0.725669	0.205468	1	0.921293	0.932899	3.47	0	1.6	3.56	0	0	0	1.61	0	0	0	0	21.28	30.8	8.43	0	2.77	5.81	0	0	0	0	0	0	0	0	4.21	0
StET002392	AATAAGAGATATCATCA	unknown		1.2959	0.781169	2.46184	0.253264	2.16614	0.120876	3.83253	0.000406436	1.84539	0.376594	5.03468	5.17429e-05	1.1991	0.558551	0.620463	1	1.74455	0.851703	9.32	3.39	0	12.11	0	0	0	2.42	0	0	0	0	37.9	77.01	23.19	0	1.84	10.9	2.73	0	0	2.33	0	1.68	0	0	11.78	10.53
StET002393	AATAAGAGCCATCATCA	unknown		1.42664	0.765828	2.41354	0.253325	3.6481	0.0273909	5.23877	5.27774e-07	2.86683	0.391606	5.14951	3.04292e-05	1.70299	0.533342	-0.30892	1	1.42852	0.967334	17.11	0	0	19.23	0	0	0	1.61	0	0	2.5	1.22	53.86	79.37	37.94	0	9.22	13.08	4.55	0	0	2.33	0	0	0	1.18	20.19	54.77
StET002396	AATAAGAGGCATCATCA	unknown		1.50235	0.752223	3.06954	0.217445	3.58612	0.0138669	5.47611	2.69729e-05	3.40289	0.290688	5.61588	2.4158e-07	1.70842	0.508505	0.427973	1	2.13687	0.856744	20.68	0	0	20.65	0	0	0	1.61	6.28	0	0	0	58.52	135.06	69.56	0	15.68	19.61	0	0	0	0	0	0	3.42	2.36	25.23	29.49
StET002397	AATAAGAGTCATCATCA	unknown		1.40362	0.734578	2.74301	0.236435	2.67529	0.0797668	4.65366	0.000365486	3.36741	0.173597	5.34829	6.91896e-06	0.917135	0.75541	0.601906	1	1.52231	0.913703	20.37	0	2.4	19.23	0	0	0	1.61	0	1.8	3.33	1.22	55.19	106.62	48.48	0	9.22	25.42	0	0	0	8.14	0	1.68	0	0	29.44	18.96
StET002398	AATAAGATACATCATCA	unknown		1.65962	0.6248	1.9359	0.284717	1.21869	0.237338	2.88407	0.0344596	-0.154597	1	4.07434	0.00228754	0.256604	1	0.205468	1	0.462072	1	3.36	0	0	2.14	0	0	0	0	0	0	0	0	18.62	17.77	10.54	0	2.77	1.45	0	0	0	0	0	0	0	0	5.89	4.21
StET002400	AATAAGCGACATCATCA	unknown		1.00593	0.843829	2.55362	0.21945	3.20577	0.0279992	4.70287	6.09614e-05	2.69233	0.566779	4.83112	1.19329e-05	1.41179	0.473354	0.620402	1	1.94168	0.808336	13.12	3.39	1.6	14.24	0	0	0	1.61	0	0	0	0	35.91	81.74	37.94	0	7.38	13.8	1.82	0	0	0	0	2.52	0	0	17.66	12.64
StET002404	AATAAGGGACATCATCA	unknown		1.29312	0.769896	3.38242	0.15373	3.84419	0.00907904	5.18709	0.000170105	3.8105	0.340697	5.99719	1.74396e-07	1.42613	0.57279	0.790552	1	2.19518	0.831096	24.67	0	0	19.94	0	3.76	0	3.22	3.77	0	2.5	0	51.2	202.58	67.45	0	13.83	21.07	5.46	4.64	0	2.33	0	0	0	2.95	25.23	52.67
StET002407	AATAAGTGACATCATCA	unknown		1.17658	0.791101	2.53988	0.175482	2.83803	0.0550956	4.81123	5.62654e-05	3.45273	0.355508	5.89591	2.30452e-06	1.40651	0.46886	0.942288	0.96563	2.25067	0.703458	17.48	3.39	3.2	17.09	1.93	0	0	2.42	2.51	0	0	0	49.87	93.59	40.05	0	5.53	21.79	10.01	0	0	2.33	0	3.35	0	1.18	19.35	21.07
StET002420	AATAATAGACATCATCA	unknown		1.00661	0.808126	1.40383	0.534625	0.388176	0.741426	2.50124	0.028417	0.167098	1	3.79628	0.000297259	0.716017	0.725669	-0.209482	1	0.506535	1	2.98	0	0	3.56	0	3.76	0	0	0	0	0	0	15.96	21.32	0	0	1.84	3.63	0	0	0	0	0	0	0	0	0	4.21
StET002460	AATACATAAAGATGATA	unknown		0.295466	1	0.0341756	1	0.918559	0.439805	3.87144	0.00463218	0.260673	1	4.43954	0.00178726	-0.158269	1	0.205468	1	0.0471989	1	3.43	0	0	0	0	0	0	0	0	0	0	0	2.66	0	0	0	0	0	0	0	0	0	0	0	0	0	4.21	0
StET002492	AATACGAGACATCATCA	unknown		1.41541	0.712325	2.20124	0.231991	2.25794	0.102573	4.02172	0.00218305	2.08701	0.577513	5.03468	5.17429e-05	1.00827	0.62214	0.427809	1	1.36315	0.897879	7.87	0	0	8.54	0	0	0	2.42	0	0	0	1.22	29.26	40.28	16.86	0	3.69	8.72	2.73	0	0	0	0	1.68	0	0	13.46	8.43
StET002521	AATAGGAGACATCATCA	unknown		1.27001	0.813131	2.99256	0.211073	3.66277	0.0283451	5.12416	4.8578e-05	2.38004	0.499273	5.40826	1.22621e-06	1.80086	0.417511	0.427809	1	2.13687	0.856744	17.39	0	0	20.65	0	0	0	3.22	0	0	0	0	51.2	154.01	37.94	0	18.45	14.53	2.73	0	0	0	0	1.68	0	0	29.44	27.39
StET002579	AATATGAGACATCATCA	unknown		0.680387	0.92156	2.27472	0.303456	2.31019	0.108629	4.33619	0.000855154	2.95714	0.490039	4.68224	0.000729218	1.34228	0.514066	0.427809	1	1.68552	0.879817	8.97	0	0	12.82	0	0	0	1.61	0	0	0	0	22.61	65.16	16.86	0	3.69	10.17	1.82	0	0	0	0	1.68	0	0	9.25	0
StET002587	AATATGTATTTGTAAAA	unknown		-1.56325	0.602218	-2.54176	0.220157	-5.67104	1.23424e-07	-4.50411	8.41566e-05	-1.88997	0.279099	-4.23526	0.00135443	-0.778019	0.769791	0.79542	0.934462	0.0206589	1	15.72	0	99.09	33.47	16.43	0	31.4	16.12	15.08	0	0	23.78	3.32	0	0	0	16.6	8.72	0	91.23	23.18	117.43	45.69	45.27	5.13	0	0	0
StET002664	AATCAGAGACATCATCA	unknown		1.84807	0.586264	2.82643	0.142532	2.17272	0.100346	3.96521	0.00238799	1.65129	0.677271	4.36168	2.6545e-07	0.956968	0.543478	0.205468	1	1.16244	0.879072	7.35	0	3.2	2.85	0	3.76	0	0	2.51	0	0	0	36.57	52.13	25.29	0	0	13.8	3.64	0	0	0	0	0	0	1.18	10.94	6.32
StET002837	AATGACTTCATCATTTA	unknown		-0.133898	1	1.63901	0.354209	1.30637	0.191003	3.0463	0.00496191	2.41767	0.508949	4.5061	4.2108e-06	1.35232	0.431632	0.205468	1	1.50903	0.791854	4.37	0	0	7.83	0	0	2.77	2.42	0	0	0	0	7.98	26.06	12.65	0	3.69	9.44	0	0	0	0	0	0	0	0	5.89	4.21
StET002841	AATGAGAGACATCATCA	unknown		1.10786	0.814457	3.47797	0.127064	3.37206	0.0582981	5.02677	2.06708e-05	1.06755	0.767732	5.09721	5.47019e-10	1.39089	0.524707	0.427809	1	1.73442	0.863012	15.67	0	0	13.53	0	0	0	3.22	0	0	0	0	31.92	150.46	61.13	0	10.15	12.35	3.64	0	0	0	0	1.68	0	0	22.71	8.43
StET002888	AATGCCTTCATCATTTA	unknown		0.687372	0.924894	1.96018	0.258533	2.41105	0.047425	2.88398	0.000107662	1.54511	0.67816	3.87095	3.70263e-07	0.834091	0.672797	0.0128658	1	0.822391	0.96886	5.07	0	0	5.7	0	3.76	0	2.42	0	0	0	0	13.96	24.88	16.86	0	2.77	8.72	1.82	0	0	0	1.72	0	0	0	10.09	10.53
StET002966	AATGGCTTCATCATTTA	unknown		1.31287	0.723006	2.87102	0.15373	1.681	0.167236	2.42637	0.0154947	2.23146	0.552575	4.80795	4.66633e-07	0.142544	1	0.664837	1	0.778143	1	7.11	0	0	6.41	0	0	0	6.45	0	0	0	0	19.28	58.05	16.86	0	4.61	15.98	0	3.09	0	0	0	4.19	0	0	13.46	8.43
StET002982	AATGGTGATATATAAAA	unknown		-0.552466	0.814457	0.0341756	1	2.36025	0.273882	6.56822	0.00569999	-0.154597	1	5.20252	0.0124601	-0.158269	1	0.205468	1	0.0471989	1	16.19	0	0	0	0	0	0	0	0	0	0	0	0	0	0	0	0	0	0	0	0	0	0	0	0	0	29.44	0
StET003107	AATTAGAGACATCATCA	unknown		1.64495	0.586818	3.36918	0.117106	1.63124	0.322222	3.20577	0.00650039	2.0865	0.62592	4.7439	0.000173156	-0.351001	1	0.62051	1	0.269509	1	6.1	0	0	1.42	0	0	0	0	0	0	1.66	0	15.29	61.6	8.43	0	0	5.08	2.73	3.09	0	0	0	1.68	0	0	12.62	4.21
StET003452	AATTTTGTTGATGATTA	unknown		-0.552466	0.814457	0.0341756	1	3.846	0.0804286	4.81147	0.0106824	-0.154597	1	3.9504	1.47447e-05	-0.158269	1	0.205468	1	0.0471989	1	7.13	0	0	0	0	0	0	0	0	0	0	0	0	0	0	0	0	0	0	0	0	0	0	0	0	0	56.36	0
[truncated: 118 more rows]
[truncated: 17 more columns]
