# Supplementary material for: The Transcriptome of Compatible and Incompatible Interactions of Potato (Solanum tuberosum) with Phytophthora infestans Revealed by DeepSAGE Analysis
Source: PLoS One. 2012 Feb 6;7(2):e31526. doi: 10.1371/journal.pone.0031526 (PMC3273468; doi:10.1371/journal.pone.0031526)
Supplement: Table S5 — Tag identification, sequence, annotation and normalized tag counts (Columns X to BO) of 28 unitags differentially regulated (FDR<0.05) in both compatible and incompatible interactions; log-fold change values (logFC) and false discovery rates (FDR) of the nine pair wise comparisons (columns E to V) between sample groups ( Fig. 4 ). FDR values<0.05 are highlighted white. (XLSX) [file pone.0031526.s005.xlsx]

## Sheet: compatible + incompatible int.
Tag-ID	Tag sequence (5'-CATG-17n-3')	Primary Annotation ID	All annotations	logFC R1_1dpi versus R1_0dpi	FDR R1_1dpi versus R1_0dpi	logFC R1_3dpi versus R1_0dpi	FDR R1_3dpi versus R1_0dpi	logFC r1_1dpi versus r1_0dpi	FDR r1_1dpi versus r1_0dpi	logFC r1_3dpi versus r1_0dpi	FDR r1_3dpi versus r1_0dpi	logFC ORF45_1dpi versus ORF45_0dpi	FDR ORF45_1dpi versus ORF45_0dpi	logFC ORF45_3dpi versus ORF45_0dpi	FDR ORF45_3dpi versus ORF45_0dpi	logFC R1_0dpi versus r1_0dpi	FDR R1_0dpi versus r1_0dpi	logFC r1_0dpi versus ORF45_0dpi	FDR r1_0dpi versus ORF45_0dpi	logFC R1_0dpi versus ORF45_0dpi	FDR R1_0dpi versus ORF45_0dpi	Mean_All [counts/million]	R1(10-2/4) 0dpi_Rep1 [counts/million]	R1(10-2/4) 0dpi_Rep2 [counts/million]	R1(10-2/4) 0dpi_Rep3 [counts/million]	R1(10-23/2) 0dpi_Rep1 [counts/million]	R1(10-23/2) 0dpi_Rep2 [counts/million]	R1(10-23/2) 0dpi_Rep3 [counts/million]	R1(10-2/4) 1dpi_Rep1 [counts/million]	R1(10-2/4) 1dpi_Rep2 [counts/million]	R1(10-2/4) 1dpi_Rep3 [counts/million]	R1(10-23/2) 1dpi_Rep1 [counts/million]	R1(10-23/2) 1dpi_Rep2 [counts/million]	R1(10-23/2) 1dpi_Rep3 [counts/million]	R1(10-2/4) 3dpi_Rep1 [counts/million]	R1(10-2/4) 3dpi_Rep2 [counts/million]	R1(10-2/4) 3dpi_Rep3 [counts/million]	R1(10-23/2) 3dpi_Rep1 [counts/million]	R1(10-23/2) 3dpi_Rep2 [counts/million]	R1(10-23/2) 3dpi_Rep3 [counts/million]	r1(wt) 0dpi_Rep1 [counts/million]	r1(wt) 0dpi_Rep2 [counts/million]	r1(wt) 0dpi_Rep3 [counts/million]	r1(LV41) 0dpi_Rep1 [counts/million]	r1(LV41) 0dpi_Rep2 [counts/million]	r1(LV41) 0dpi_Rep3 [counts/million]	r1(wt) 1dpi_Rep1 [counts/million]	r1(wt) 1dpi_Rep2 [counts/million]	r1(wt) 1dpi_Rep3 [counts/million]
StET021817	TACTCTTACTTTATATA	CV503740	CV503740|-|homologue to UniRef100_Q4FE22 Cluster: Proteinase inhibitor 1 PPI3A4; n=1; Solanum tuberosum|Rep: Proteinase inhibitor 1 PPI3A4 - Solanum tuberosum (Potato), partial (72%)|-|20-36|#|	-4.19904	0.27028	-7.59161	0.00543899	-4.28731	0.00978371	-7.64299	6.81977e-09	-0.310394	1	-6.22794	0.0451248	0.93451	0.836775	0.00714995	1	0.942583	0.971922	99.9	27.1	552.98	0	1616.58	22.53	40.63	0	0	3.59	0	31.7	64.5	0	0	0	0	4.36	0	776.26	142.58	51.16	94.84	124.91	15.39	12.39	1.68	0
StET021135	TAATTGATACATTATAA	TC199650	TC199650|-|homologue to UniRef100_Q40143 Cluster: Cysteine proteinase 3 precursor; n=1; Solanum lycopersicum|Rep: Cysteine proteinase 3 precursor - Solanum lycopersicum (Tomato) (Lycopersicon esculentum), partial (43%)|-|773-790|#|TC204070|-|homologue to UniRef100_Q40143 Cluster: Cysteine proteinase 3 precursor; n=1; Solanum lycopersicum|Rep: Cysteine proteinase 3 precursor - Solanum lycopersicum…	0.857234	0.513234	1.9676	0.0142484	1.08283	0.322431	1.80069	0.0377511	0.581908	0.923506	2.75997	4.65314e-05	0.8415	0.573834	-1.15743	0.455776	-0.315927	0.862005	4.07	3.39	0	4.27	0	0	2.77	4.84	0	2.7	5.83	5.49	3.32	4.74	10.54	17.44	5.53	9.44	6.37	0	0	2.33	0	0	0	2.36	1.68	0
StET019626	GTTGTGGACCTCTACCA	TC205638	TC205638|-|similar to UniRef100_Q43710 Cluster: Proteinase inhibitor type-2 TR8 precursor; n=1; Solanum lycopersicum|Rep: Proteinase inhibitor type-2 TR8 precursor - Solanum lycopersicum (Tomato) (Lycopersicon esculentum), partial (44%)|-|573-590|#|TC206220|-|similar to UniRef100_Q43710 Cluster: Proteinase inhibitor type-2 TR8 precursor; n=1; Solanum lycopersicum|Rep: Proteinase inhibitor type-2 …	-1.42564	0.198109	-2.59894	0.00704535	-2.09852	0.00724693	-3.42038	9.67772e-07	-1.1212	0.616064	-2.49802	0.00132863	-0.116648	1	-0.758678	0.460482	-0.846815	0.539745	6.56	11.86	11.19	2.14	24.16	9.39	15.7	0	3.77	4.49	4.16	6.71	5.98	0	0	0	2.77	3.63	0	15.46	9.27	22.09	5.17	10.06	20.52	4.72	0	0
StET017979	GGTGTGGACCTTTACCA	TC205638	TC205638|-|similar to UniRef100_Q43710 Cluster: Proteinase inhibitor type-2 TR8 precursor; n=1; Solanum lycopersicum|Rep: Proteinase inhibitor type-2 TR8 precursor - Solanum lycopersicum (Tomato) (Lycopersicon esculentum), partial (44%)|-|573-590|#|TC206220|-|similar to UniRef100_Q43710 Cluster: Proteinase inhibitor type-2 TR8 precursor; n=1; Solanum lycopersicum|Rep: Proteinase inhibitor type-2 …	-0.737677	0.661986	-2.38357	0.00921422	-2.786	0.000159224	-4.41322	3.91532e-15	-1.37673	0.62592	-3.2049	7.54518e-11	-0.828541	0.372927	-0.426194	0.824391	-1.24609	0.179298	12.73	8.47	19.98	7.12	32.85	11.27	28.63	3.22	5.03	10.78	11.65	22.56	8.64	2.37	0	0	6.46	5.08	2.73	34.02	25.5	60.46	31.04	14.25	34.2	12.98	0	0
StET019633	GTTGTGGACCTTTACCA	TC205638	TC205638|-|similar to UniRef100_Q43710 Cluster: Proteinase inhibitor type-2 TR8 precursor; n=1; Solanum lycopersicum|Rep: Proteinase inhibitor type-2 TR8 precursor - Solanum lycopersicum (Tomato) (Lycopersicon esculentum), partial (44%)|-|573-590|#|TC206220|-|similar to UniRef100_Q43710 Cluster: Proteinase inhibitor type-2 TR8 precursor; n=1; Solanum lycopersicum|Rep: Proteinase inhibitor type-2 …	-1.14111	0.36253	-2.72729	0.0208435	-2.81971	0.00370649	-4.18484	1.44494e-05	-1.23023	0.758451	-2.30606	0.00359861	-0.605624	0.548883	0.151802	1	-0.453661	0.851703	1526.26	1668.48	2695.38	1018.26	5705.87	1040.19	3549.07	316.01	1062.06	2170.44	1038.02	1536.46	764.7	155.2	387.84	58.73	861.41	647.96	184.81	5319.42	4441.97	6201.65	2839.9	2141.11	3362.29	1629.92	265.8	176.96
StET019640	GTTGTGGACCTTTGCCA	TC205638	TC205638|-|similar to UniRef100_Q43710 Cluster: Proteinase inhibitor type-2 TR8 precursor; n=1; Solanum lycopersicum|Rep: Proteinase inhibitor type-2 TR8 precursor - Solanum lycopersicum (Tomato) (Lycopersicon esculentum), partial (44%)|-|573-590|#|TC206220|-|similar to UniRef100_Q43710 Cluster: Proteinase inhibitor type-2 TR8 precursor; n=1; Solanum lycopersicum|Rep: Proteinase inhibitor type-2 …	-0.913125	0.58832	-2.18895	0.0235234	-1.94376	0.000198657	-2.84247	8.25152e-08	-1.6582	0.000735535	-2.80014	0.00351402	-0.50727	0.551373	-0.73884	0.168701	-1.2669	0.00863882	4.32	5.08	9.59	1.42	9.66	9.39	8.31	0	0	5.39	9.16	4.27	1.33	0	0	0	0	2.91	0	13.92	12.75	11.63	12.07	5.03	5.13	5.9	0	0
StET019643	GTTGTGGCCCTTTACCA	TC205638	TC205638|-|similar to UniRef100_Q43710 Cluster: Proteinase inhibitor type-2 TR8 precursor; n=1; Solanum lycopersicum|Rep: Proteinase inhibitor type-2 TR8 precursor - Solanum lycopersicum (Tomato) (Lycopersicon esculentum), partial (44%)|-|573-590|#|TC206220|-|similar to UniRef100_Q43710 Cluster: Proteinase inhibitor type-2 TR8 precursor; n=1; Solanum lycopersicum|Rep: Proteinase inhibitor type-2 …	-1.22504	0.400252	-2.13491	0.0271599	-2.13426	1.31221e-11	-3.219	8.96623e-20	-1.50399	0.600401	-4.27876	0.00337238	-0.859392	0.228219	-0.646414	0.404804	-1.52309	0.139107	8.05	10.16	9.59	2.85	23.19	7.51	13.85	0	5.03	8.09	1.66	8.54	3.32	0	0	0	4.61	3.63	1.82	20.1	20.87	29.07	19.83	14.25	18.81	8.26	0	0
StET016737	GCTGTGGACCTTTACCA	TC205638	TC205638|-|similar to UniRef100_Q43710 Cluster: Proteinase inhibitor type-2 TR8 precursor; n=1; Solanum lycopersicum|Rep: Proteinase inhibitor type-2 TR8 precursor - Solanum lycopersicum (Tomato) (Lycopersicon esculentum), partial (44%)|-|573-590|#|TC206220|-|similar to UniRef100_Q43710 Cluster: Proteinase inhibitor type-2 TR8 precursor; n=1; Solanum lycopersicum|Rep: Proteinase inhibitor type-2 …	-1.00785	0.569885	-2.50884	0.0283592	-2.20677	8.67513e-13	-3.69704	9.57959e-27	-1.4354	0.616997	-2.68295	7.18056e-09	-0.584281	0.560886	-0.783014	0.00135447	-1.31018	0.281212	13.61	8.47	15.98	8.54	37.68	9.39	37.86	2.42	5.03	11.68	11.65	21.34	4.65	0	4.22	0	7.38	5.08	1.82	38.66	35.93	41.86	21.55	20.96	27.36	11.21	5.89	0
StET019509	GTTGAGGACCTTTACCA	TC205638	TC205638|-|similar to UniRef100_Q43710 Cluster: Proteinase inhibitor type-2 TR8 precursor; n=1; Solanum lycopersicum|Rep: Proteinase inhibitor type-2 TR8 precursor - Solanum lycopersicum (Tomato) (Lycopersicon esculentum), partial (44%)|-|573-590|#|TC206220|-|similar to UniRef100_Q43710 Cluster: Proteinase inhibitor type-2 TR8 precursor; n=1; Solanum lycopersicum|Rep: Proteinase inhibitor type-2 …	-1.28126	0.432304	-2.53934	0.0481522	-2.44272	7.41339e-05	-3.85772	3.31482e-09	-1.23634	0.728269	-2.29622	0.00548669	-0.50632	0.711582	-0.855582	0.254887	-1.36015	0.275846	19.41	8.47	21.58	14.95	45.42	18.78	60.03	1.61	5.03	20.66	11.65	21.95	7.31	0	6.32	0	6.46	11.62	1.82	51.03	42.89	84.87	24.14	26.83	25.65	15.93	5.05	4.21
StET005570	AGGAGAATTAAGAATAA	TC207021	TC207021|-|homologue to UniRef100_Q0PHA6 Cluster: Non-specific lipid-transfer protein; n=1; Solanum sogarandinum|Rep: Non-specific lipid-transfer protein - Solanum sogarandinum, complete|-|451-468|#|TC224030|-|similar to UniRef100_A7P0L0 Cluster: Chromosome chr19 scaffold_4, whole genome shotgun sequence; n=1; Vitis vinifera|Rep: Chromosome chr19 scaffold_4, whole genome shotgun sequence - Vitis …	-1.99967	0.495327	-5.29634	0.0136529	-4.39562	0.0058431	-5.89565	9.74172e-10	-2.56159	0.613567	-5.84846	2.40138e-05	-1.97876	0.336165	0.796429	0.78212	-1.17403	0.749942	37.5	0	94.29	0	30.92	114.53	10.16	27.41	2.51	14.37	0	10.37	6.65	0	0	0	0	0	0	386.59	159.97	68.6	156.05	145.87	111.16	39.52	0	0
StET029104	TTGTGGTTATTTTAGAT	TC207038	TC207038|-|similar to UniRef100_Q304Y2 Cluster: UDP-glucuronic acid 4-epimerase; n=1; Zea mays|Rep: UDP-glucuronic acid 4-epimerase - Zea mays (Maize), partial (94%)|-|1404-1421|#|TC222187|-|similar to UniRef100_Q304Y2 Cluster: UDP-glucuronic acid 4-epimerase; n=1; Zea mays|Rep: UDP-glucuronic acid 4-epimerase - Zea mays (Maize), partial (25%)|-|387-404|#|	-0.892963	0.631031	-1.72824	0.0398352	-2.21261	0.192774	-3.9266	0.000372423	-1.01846	0.767732	-3.71676	1.967e-06	-0.701899	0.690903	1.11538	0.87716	0.409882	0.930808	32.13	27.1	104.68	16.38	70.54	50.69	56.33	1.61	54.05	42.22	29.13	33.53	13.96	9.48	8.43	12.85	31.36	15.98	16.39	197.93	13.91	40.69	107.77	155.09	22.23	49.55	0	0
StET001778	AAGAGCTTCGAAAACGA	TC208272	TC208272|-|NA|-|251-268|#|TC212573|-|NA|-|49-66|#|AM907258|-|NA|-|229-246|#|	2.97543	0.182704	4.25584	0.00454033	2.22784	0.138695	2.52748	0.0344229	1.32094	0.597806	1.89382	0.000139468	-2.85983	0.217139	-0.128855	1	-3.06828	6.34862165086432e-05	18.6	0	0	0	0	0	0	0	2.51	21.56	0	4.88	17.29	55.68	25.29	0	26.75	8.72	9.1	0	19.71	0	21.55	0	0	18.29	59.72	40.03
StET012359	CTGAAATTATTCCAATA	TC213291	TC213291|-|homologue to UniRef100_Q9S8M0 Cluster: Chitin-binding lectin 1 precursor; n=1; Solanum tuberosum|Rep: Chitin-binding lectin 1 precursor - Solanum tuberosum (Potato), partial (86%)|-|897-914|#|TC213760|-|homologue to UniRef100_Q9S8M0 Cluster: Chitin-binding lectin 1 precursor; n=1; Solanum tuberosum|Rep: Chitin-binding lectin 1 precursor - Solanum tuberosum (Potato), partial (93%)|-|962…	-1.36898	0.468126	-5.08097	0.0159506	-3.70935	0.0148653	-6.29561	0.00431898	-3.13146	0.487588	-7.28218	0.00090426	-1.53787	0.518083	-0.0134507	1	-1.55138	0.508702	157.05	54.2	200.58	9.26	354.62	259.11	310.3	14.51	85.47	124.87	80.74	106.7	44.55	0	0	0	0	24.7	0	0	427.74	1194.06	490.56	212.94	1101.38	15.93	33.65	25.28
StET021810	TACTCTTACTATATATA	TC214045	TC214045|-|homologue to UniRef100_P08454 Cluster: Wound-induced proteinase inhibitor 1 precursor; n=2; Solanum tuberosum|Rep: Wound-induced proteinase inhibitor 1 precursor - Solanum tuberosum (Potato), partial (85%)|-|611-628|#|TC215472|-|homologue to UniRef100_Q4FE22 Cluster: Proteinase inhibitor 1 PPI3A4; n=1; Solanum tuberosum|Rep: Proteinase inhibitor 1 PPI3A4 - Solanum tuberosum (Potato), p…	-2.99751	0.235328	-4.6713	0.035256	-4.70531	0.00498596	-5.85252	0.00203747	-0.393019	1	-2.3494	0.044432	0.189998	1	1.14764	0.555035	1.33816	0.951018	849.55	401.45	2428.48	71.92	11240.7	831.77	877.34	10.48	120.66	893.87	99.06	386.55	307.87	33.17	115.93	16.52	273.92	151.09	3.64	5342.62	2693.93	1746.32	1842.4	1543.38	721.71	57.22	1.68	0
StET016897	GCTTTGGGGAATTGTTA	TC214960	TC214960|-|similar to UniRef100_A7PF96 Cluster: Chromosome chr11 scaffold_13, whole genome shotgun sequence; n=1; Vitis vinifera|Rep: Chromosome chr11 scaffold_13, whole genome shotgun sequence - Vitis vinifera (Grape), partial (72%)|-|874-891|#|	-2.02218	0.490267	-3.9507	0.031468	-2.84212	0.00935555	-3.17737	0.00106492	-3.73248	0.000617588	-4.73363	0.000673638	0.975713	0.677252	-2.16274	0.023279	-1.20257	0.714785	6.9	0	49.54	0	8.7	37.55	14.78	0	0	0	3.33	17.68	1.33	0	0	0	1.84	0	0	0	13.91	3.49	15.52	15.09	6.84	0	0	0
StET016907	GCTTTGTGGTATTGTTA	TC214960	TC214960|-|similar to UniRef100_A7PF96 Cluster: Chromosome chr11 scaffold_13, whole genome shotgun sequence; n=1; Vitis vinifera|Rep: Chromosome chr11 scaffold_13, whole genome shotgun sequence - Vitis vinifera (Grape), partial (72%)|-|874-891|#|	-1.83663	0.526351	-3.22623	0.0486533	-3.6055	0.000147183	-3.73331	1.65075e-05	-3.44455	0.0057226	-4.3917	0.0154246	-0.0635139	1	-1.51939	0.180046	-1.59378	0.472506	5.44	0	21.58	0	5.8	18.78	19.39	0	0	0	3.33	11.58	0	0	0	0	0	0	1.82	0	12.75	11.63	16.38	20.12	8.55	0	0	0
StET001932	AAGCCCCAAAAAGGTAA	TC219735	TC219735|-|NA|-|57-74|#|	-2.47262	0.0483411	-3.01962	0.0319998	-2.98724	0.0154119	-4.66953	9.89905e-06	-5.11078	3.25331e-06	-4.22795	0.00483129	1.00331	0.508673	-0.40306	0.939659	0.602233	0.899782	13.38	74.53	73.52	6.41	39.62	52.57	40.63	8.87	3.77	5.39	0	16.46	11.97	3.55	0	0	22.13	5.08	0	0	18.55	58.13	14.66	25.99	22.23	9.44	0	0
StET021780	TACTCTACTATTTCAAA	TC221091	TC221091|-|similar to UniRef100_Q3S492 Cluster: Proteinase inhibitor I; n=1; Solanum tuberosum|Rep: Proteinase inhibitor I - Solanum tuberosum (Potato), complete|-|1077-1094|#|	-2.52302	0.345539	-4.16609	0.028568	-2.2959	0.0851032	-4.51219	5.60891e-06	0.224976	1	-4.03792	0.0250782	0.527519	0.905651	-0.36092	0.947866	0.172273	1	11.6	3.39	19.98	1.42	129.48	13.14	21.24	0	0	1.8	1.66	18.9	3.99	0	0	0	1.84	2.91	0	40.2	18.55	51.16	10.35	10.06	3.42	2.36	0	0
StET021781	TACTCTACTATTTCAAC	TC221091	TC221091|-|similar to UniRef100_Q3S492 Cluster: Proteinase inhibitor I; n=1; Solanum tuberosum|Rep: Proteinase inhibitor I - Solanum tuberosum (Potato), complete|-|1077-1094|#|	-2.88772	0.156471	-4.26816	0.0356785	-3.69386	0.00766122	-5.6547	1.62917e-07	-0.436287	1	-4.24582	0.00175499	0.0509548	1	0.872672	0.863947	0.923754	0.983488	1457.37	597.94	3443.34	250.65	16358.1	1592.2	2352.19	53.21	251.38	692.64	284.69	1185.27	529.3	48.57	139.12	10.1	508.18	417.69	61	10188.9	5946.59	2653.2	2290.72	2290.34	908.13	671.91	25.23	35.81
StET027378	TTATATATTTTTGGTGC	TC222402	TC222402|-|homologue to UniRef100_Q4F986 Cluster: Xyloglucan endotransglycosylase/hydrolase 16 protein; n=1; Solanum lycopersicum|Rep: Xyloglucan endotransglycosylase/hydrolase 16 protein - Solanum lycopersicum (Tomato) (Lycopersicon esculentum), complete|-|1017-1034|#|	-1.5039	0.678296	-4.68953	0.0233714	-3.75167	0.0117483	-5.90088	8.56181e-11	-2.46112	0.0519759	-5.85411	0.0059225	-1.39832	0.479087	0.654779	0.927597	-0.737306	0.841133	40.98	5.08	47.95	0	51.21	148.33	89.58	17.74	49.02	0	0	44.51	9.31	0	0	0	0	6.54	0	159.27	318.77	256.95	63.8	85.51	90.64	0	9.25	0
StET028078	TTCTACTTTGGTTTGAA	TC223814	TC223814|-|similar to UniRef100_A7NUW0 Cluster: Chromosome chr18 scaffold_1, whole genome shotgun sequence; n=1; Vitis vinifera|Rep: Chromosome chr18 scaffold_1, whole genome shotgun sequence - Vitis vinifera (Grape), partial (56%)|-|457-474|#|	-2.7407	0.194737	-5.9851	0.000202721	-3.27638	0.158898	-5.22091	0.000517485	-3.84836	0.000681481	-4.88028	0.000158615	-1.07105	0.683505	1.56752	0.843713	0.496985	1	35.56	149.06	83.11	14.95	162.33	0	15.7	14.51	0	0	17.48	7.32	16.62	0	0	0	0	0	0	173.19	89.26	290.67	118.98	200.36	0	0	0	0
StET003670	ACACCAATGAACTTGAG	unknown		-2.91865	0.306813	-5.1089	0.0043761	-6.46116	7.73792e-16	-6.59363	4.02316e-18	-3.62934	0.119593	-5.68841	2.26619e-16	-1.27838	0.504418	0.142919	1	-1.13544	0.731188	22.74	3.39	100.69	0	26.09	45.06	42.48	10.48	0	0	0	14.02	0	0	0	0	0	0	0	60.31	154.17	154.63	111.22	31.02	39.33	0	0	0
StET015290	GATCCTATTAAAAAAGA	unknown		-0.542921	0.72841	-1.63933	0.0193675	-0.841259	0.233054	-1.67574	0.0403913	-0.743601	0.884849	-4.09016	0.00248933	0.41309	0.703844	-0.725157	0.51928	-0.316397	0.885131	12.52	13.55	27.97	9.97	28.02	18.78	34.17	10.48	10.06	10.78	7.49	34.75	12.63	2.37	4.22	7.34	9.22	8.72	8.19	18.56	19.71	6.98	12.07	20.96	23.94	14.16	2.52	6.32
StET021789	TACTCTACTCTTTCAAC	unknown		-1.98682	0.374656	-3.46531	0.032743	-2.4283	0.00977941	-3.88382	1.88109e-05	-0.454796	1	-2.21353	0.0389974	-0.0577219	1	-0.227193	1	-0.290827	0.932899	7.06	5.08	8.79	0	52.18	9.39	16.62	0	0	4.49	1.66	10.97	1.99	0	0	0	1.84	1.45	0	32.47	25.5	8.14	13.79	17.61	0	4.72	0	0
StET020847	TAATCTACTATTTCAAC	unknown		-2.41044	0.30749	-3.71869	0.0376555	-3.22857	0.00054629	-4.44115	2.61959e-06	-0.533785	0.9807	-4.14869	0.00013786	0.148601	1	-0.468068	0.924953	-0.309417	0.928804	9.22	0	27.97	0	69.57	16.9	19.39	0	0	4.49	0	11.58	3.99	0	0	0	2.77	2.18	0	63.4	25.5	10.46	9.48	13.41	6.84	4.13	0	0
StET021776	TACTCTACTATTACAAC	unknown		-2.43682	0.214259	-3.50932	0.0378993	-2.56904	0.0132672	-3.52553	0.000264277	-0.241286	1	-3.01094	0.0201805	0.382191	0.954243	-0.230356	1	0.160989	1	5.05	3.39	9.59	0	41.55	5.63	22.16	0	0	1.8	7.49	2.44	1.33	0	0	0	0	1.45	0	30.93	12.75	3.49	6.9	10.06	3.42	1.77	0	0
StET030006	TTTGATTAGACTCCAAA	unknown		1.6123	0.764699	4.0367	0.0414509	5.28397	0.00748536	6.93575	2.46075e-05	-1.53389	0.700565	5.08108	0.00428863	2.22354	0.40158	-1.20913	0.51928	1.14476	1	43.85	0	0	25.63	0	0	0	0	2.51	0	0	0	80.46	300.91	80.1	106.46	16.6	37.77	14.57	0	0	0	0	0	0	0	82.43	67.41
StET021761	TACTCGACTATTTCAAC	unknown		-2.01651	0.320408	-3.14074	0.0481522	-2.87043	0.000100315	-3.66026	1.38385e-06	0.045347	1	-3.13644	0.00306257	0.229578	0.992863	-0.194266	0.994766	0.0549995	1	5.42	3.39	9.59	0	42.52	11.27	14.78	0	0	1.8	1.66	6.71	5.98	0	0	0	1.84	2.18	0	24.74	13.91	6.98	10.35	12.58	3.42	2.95	0	0
[truncated: 17 more columns]
