# Supplementary material for: The Transcriptome of Compatible and Incompatible Interactions of Potato (Solanum tuberosum) with Phytophthora infestans Revealed by DeepSAGE Analysis
Source: PLoS One. 2012 Feb 6;7(2):e31526. doi: 10.1371/journal.pone.0031526 (PMC3273468; doi:10.1371/journal.pone.0031526)
Supplement: Table S6 — Tag identification, sequence, annotation and normalized tag counts (Columns X to BO) of 150 unitags annotated as protease inhibitors; log-fold change values (logFC) and false discovery rates (FDR) of the nine pair wise comparisons (columns E to V) between sample groups ( Fig. 4 ). FDR values<0.05 are highlighted white. (XLSX) [file pone.0031526.s006.xlsx]

## Sheet: protease inhibitors
Tag-ID	Tag sequence (5'-CATG-17n-3')	Primary Annotation ID	All annotations	Most similar GeneBank accessions	logFC R1_1dpi versus R1_0dpi	FDR R1_1dpi versus R1_0dpi	logFC R1_3dpi versus R1_0dpi	FDR R1_3dpi versus R1_0dpi	logFC r1_1dpi versus r1_0dpi	FDR r1_1dpi versus r1_0dpi	logFC r1_3dpi versus r1_0dpi	FDR r1_3dpi versus r1_0dpi	logFC ORF45_1dpi versus ORF45_0dpi	FDR ORF45_1dpi versus ORF45_0dpi	logFC ORF45_3dpi versus ORF45_0dpi	FDR ORF45_3dpi versus ORF45_0dpi	logFC R1_0dpi versus r1_0dpi	FDR R1_0dpi versus r1_0dpi	logFC r1_0dpi versus ORF45_0dpi	FDR r1_0dpi versus ORF45_0dpi	logFC R1_0dpi versus ORF45_0dpi	FDR R1_0dpi versus ORF45_0dpi	Mean_All [counts/million]	R1(10-2/4) 0dpi_Rep1 [counts/million]	R1(10-2/4) 0dpi_Rep2 [counts/million]	R1(10-2/4) 0dpi_Rep3 [counts/million]	R1(10-23/2) 0dpi_Rep1 [counts/million]	R1(10-23/2) 0dpi_Rep2 [counts/million]	R1(10-23/2) 0dpi_Rep3 [counts/million]	R1(10-2/4) 1dpi_Rep1 [counts/million]	R1(10-2/4) 1dpi_Rep2 [counts/million]	R1(10-2/4) 1dpi_Rep3 [counts/million]	R1(10-23/2) 1dpi_Rep1 [counts/million]	R1(10-23/2) 1dpi_Rep2 [counts/million]	R1(10-23/2) 1dpi_Rep3 [counts/million]	R1(10-2/4) 3dpi_Rep1 [counts/million]	R1(10-2/4) 3dpi_Rep2 [counts/million]	R1(10-2/4) 3dpi_Rep3 [counts/million]	R1(10-23/2) 3dpi_Rep1 [counts/million]	R1(10-23/2) 3dpi_Rep2 [counts/million]	R1(10-23/2) 3dpi_Rep3 [counts/million]	r1(wt) 0dpi_Rep1 [counts/million]	r1(wt) 0dpi_Rep2 [counts/million]	r1(wt) 0dpi_Rep3 [counts/million]	r1(LV41) 0dpi_Rep1 [counts/million]	r1(LV41) 0dpi_Rep2 [counts/million]	r1(LV41) 0dpi_Rep3 [counts/million]	r1(wt) 1dpi_Rep1 [counts/million]	r1(wt) 1dpi_Rep2 [counts/million]
StET001737	AAGACACTATATTTAAT	TC221091	TC221091|-|similar to UniRef100_Q3S492 Cluster: Proteinase inhibitor I; n=1; Solanum tuberosum|Rep: Proteinase inhibitor I - Solanum tuberosum (Potato), complete|-|1056-1072|#|	X13180	-2.54968	0.40612	-3.05617	0.237168	-5.19387	0.000152485	-3.62008	0.0629091	-0.411774	1	-5.60667	0.0379097	-0.362079	0.986927	0.1918	1	-0.168063	0.913921	35.96	0	65.53	0	229.97	18.78	133.91	0	0	8.09	20.81	24.39	16.62	3.55	0	0	11.99	29.78	0	265.97	39.41	231.37	21.55	13.41	46.18	1.18	0
StET021783	TACTCTACTATTTCAAT	TC221091	TC221091|-|similar to UniRef100_Q3S492 Cluster: Proteinase inhibitor I; n=1; Solanum tuberosum|Rep: Proteinase inhibitor I - Solanum tuberosum (Potato), complete|-|1077-1094|#|	X13180	-1.48951	0.537586	-2.9059	0.0971189	-2.10797	0.0457849	-2.79753	0.00540916	-0.346791	1	-2.3241	0.957783	0.28528	0.984427	-0.48092	0.958456	-0.182838	0.973491	3.13	3.39	1.6	0	24.16	5.63	12.01	0	0	1.8	0	7.93	2.66	0	0	0	0	0	0	17.01	9.27	6.98	0	4.19	3.42	1.18	0
StET021781	TACTCTACTATTTCAAC	TC221091	TC221091|-|similar to UniRef100_Q3S492 Cluster: Proteinase inhibitor I; n=1; Solanum tuberosum|Rep: Proteinase inhibitor I - Solanum tuberosum (Potato), complete|-|1077-1094|#|	X13180	-2.88772	0.156471	-4.26816	0.0356785	-3.69386	0.00766122	-5.6547	1.62917e-07	-0.436287	1	-4.24582	0.00175499	0.0509548	1	0.872672	0.863947	0.923754	0.983488	1457.37	597.94	3443.34	250.65	16358.1	1592.2	2352.19	53.21	251.38	692.64	284.69	1185.27	529.3	48.57	139.12	10.1	508.18	417.69	61	10188.9	5946.59	2653.2	2290.72	2290.34	908.13	671.91	25.23
StET021782	TACTCTACTATTTCAAG	TC221091	TC221091|-|similar to UniRef100_Q3S492 Cluster: Proteinase inhibitor I; n=1; Solanum tuberosum|Rep: Proteinase inhibitor I - Solanum tuberosum (Potato), complete|-|1077-1094|#|	X13180	-2.6519	0.0756827	-3.3893	0.158259	-3.51971	0.0196196	-5.183	0.00598735	-0.942333	0.971292	-2.93398	0.288135	-0.154928	1	0.0275322	1	-0.126875	0.99821	288.1	213.43	920.57	117.49	1604.02	309.8	790.53	22.57	37.71	187.76	41.62	217.67	81.12	42.65	0	0	130.04	174.34	0	1631.39	1029.35	717.36	347.44	390.67	456.63	125.65	58.04
StET021780	TACTCTACTATTTCAAA	TC221091	TC221091|-|similar to UniRef100_Q3S492 Cluster: Proteinase inhibitor I; n=1; Solanum tuberosum|Rep: Proteinase inhibitor I - Solanum tuberosum (Potato), complete|-|1077-1094|#|	X13180	-2.52302	0.345539	-4.16609	0.028568	-2.2959	0.0851032	-4.51219	5.60891e-06	0.224976	1	-4.03792	0.0250782	0.527519	0.905651	-0.36092	0.947866	0.172273	1	11.6	3.39	19.98	1.42	129.48	13.14	21.24	0	0	1.8	1.66	18.9	3.99	0	0	0	1.84	2.91	0	40.2	18.55	51.16	10.35	10.06	3.42	2.36	0
StET004976	AGAGTTTCAAAGGAAGT	TC219127	TC219127|-|homologue to UniRef100_Q00783 Cluster: Proteinase inhibitor 1 precursor; n=1; Solanum tuberosum|Rep: Proteinase inhibitor 1 precursor - Solanum tuberosum (Potato), partial (86%)|-|447-464|#|CV492450|-|homologue to UniRef100_Q3S484 Cluster: Proteinase inhibitor I; n=1; Solanum tuberosum|Rep: Proteinase inhibitor I - Solanum tuberosum (Potato), partial (64%)|-|527-544|#|CV476151|-|homolo…	U30861, Z12611	-3.68498	0.128849	-3.08493	0.14903	-3.9618	0.0168304	-4.14901	0.00402604	-0.154597	1	0.70225	0.988583	-0.870214	0.833694	3.988	0.411181	3.11024	0.763151	3.46	0	13.58	0	37.68	0	0	0	0	0	0	0	0	0	0	0	0	0	0	30.93	0	44.18	20.69	0	5.13	0	0
StET002195	AAGTTAGGCTTCTATTT	DN743767	DN743767|-|homologue to UniRef100_Q3S492 Cluster: Proteinase inhibitor I; n=1; Solanum tuberosum|Rep: Proteinase inhibitor I - Solanum tuberosum (Potato), partial (92%)|-|252-269|#|	DQ168314, DQ284476	-1.95822	0.483839	-1.90652	0.386473	-4.12226	0.0712122	-4.34158	0.0304951	-2.90413	0.00892003	-3.95299	0.000851449	-0.885767	0.868757	-0.434193	0.924222	-1.30577	0.659779	5.85	0	20.78	0	34.79	0	3.69	0	0	0	0	9.15	1.33	0	0	0	0	8.72	0	0	0	90.69	0	0	20.52	0	0
StET021928	TACTTCTACTATTTCAA	TC216360	TC216360|-|UniRef100_Q3S492 Cluster: Proteinase inhibitor I; n=1; Solanum tuberosum|Rep: Proteinase inhibitor I - Solanum tuberosum (Potato), complete|-|767-784|#|TC223231|-|similar to UniRef100_Q3S492 Cluster: Proteinase inhibitor I; n=1; Solanum tuberosum|Rep: Proteinase inhibitor I - Solanum tuberosum (Potato), complete|-|754-771|#|TC224021|-|similar to UniRef100_A7Q3B6 Cluster: Chromosome chr…	DQ168314	-4.29355	0.129697	-7.63008	0.00289895	-5.83385	1.1469e-05	-8.43724	3.52717e-14	1.56388	0.868529	-5.16328	0.950112	1.88003	0.460984	1.27361	0.97169	3.15472	0.978588	252.62	120.27	431.52	10.68	5248.82	1460.77	140.37	14.51	32.68	66.48	0	48.17	172.89	20.14	0	0	12.91	0	0	930.9	409.19	131.38	393.14	147.55	34.2	15.34	11.78
StET001742	AAGACATTATATTTAAT	TC216360	TC216360|-|UniRef100_Q3S492 Cluster: Proteinase inhibitor I; n=1; Solanum tuberosum|Rep: Proteinase inhibitor I - Solanum tuberosum (Potato), complete|-|746-762|#|TC224021|-|similar to UniRef100_A7Q3B6 Cluster: Chromosome chr12 scaffold_47, whole genome shotgun sequence; n=1; Vitis vinifera|Rep: Chromosome chr12 scaffold_47, whole genome shotgun sequence - Vitis vinifera (Grape), partial (35%)|-|…	DQ168314	-1.86402	0.623393	-4.13052	0.15406	-3.20134	0.0686278	-6.79615	6.66105e-11	-0.722564	0.974729	-5.62487	0.000292029	0.323967	1	0.541272	1	0.867028	1	53.7	0	159.82	0	693.79	41.31	47.1	0	41.48	75.46	24.14	60.97	35.24	0	0	0	23.98	19.61	0	270.61	232.99	65.11	41.38	135.81	13.68	37.16	0
StET001767	AAGAGACTTATCTCCAC	TC217516	TC217516|-|similar to UniRef100_Q3S492 Cluster: Proteinase inhibitor I; n=1; Solanum tuberosum|Rep: Proteinase inhibitor I - Solanum tuberosum (Potato), complete|-|436-452|#|	DQ168314, DQ284476	-4.05973	0.0951067	-3.45774	0.112039	-2.80807	0.111551	-2.99434	0.0473021	1.27224	0.864413	-0.518773	1	0.680808	0.898608	1.76307	0.930628	2.44072	0.853836	2.71	0	8.79	0	54.11	7.51	0	0	0	0	0	0	0	0	0	0	0	0	0	0	0	0	23.28	12.58	0	0	0
StET006556	ATAGCTTACCTGGGCAA	TC217516	TC217516|-|similar to UniRef100_Q3S492 Cluster: Proteinase inhibitor I; n=1; Solanum tuberosum|Rep: Proteinase inhibitor I - Solanum tuberosum (Potato), complete|-|195-211|#|	DQ168314, DQ284476	0.742036	0.892189	-0.55073	0.898091	-3.7556	0.0426602	-3.9528	0.0136231	1.45596	0.672144	-0.297487	1	-3.20556	0.182826	2.92934	0.808661	-0.367631	1	2.67	0	2.4	0	0	0	1.85	0	0	12.58	0	0	0	0	0	0	0	0	0	0	44.05	29.07	0	0	13.68	0	0
StET021819	TACTCTTCCATAATAAT	TC216718	TC216718|-|similar to UniRef100_Q00783 Cluster: Proteinase inhibitor 1 precursor; n=1; Solanum tuberosum|Rep: Proteinase inhibitor 1 precursor - Solanum tuberosum (Potato), partial (84%)|-|462-479|#|	DQ168322, Z12611, U30861	-3.30289	0.309774	-5.59496	0.0362243	-5.43801	0.0196196	-5.76839	0.00585961	-0.000873464	1	-4.85903	1	0.00940778	1	0.11496	0.934462	0.124274	0.895983	23.91	0	87.1	0	276.36	0	11.08	11.29	0	0	0	10.97	8.64	0	0	0	0	1.45	0	295.35	76.51	0	0	19.28	0	1.18	0
StET024579	TCTACAACATAACCCAA	TC216718	TC216718|-|similar to UniRef100_Q00783 Cluster: Proteinase inhibitor 1 precursor; n=1; Solanum tuberosum|Rep: Proteinase inhibitor 1 precursor - Solanum tuberosum (Potato), partial (84%)|-|348-364|#|	DQ168322, Z12611, U30861	-1.43082	0.747374	-2.56669	0.204514	-5.30479	0.0340868	-5.53165	0.0118288	-0.0832935	1	-3.20492	0.00137758	-1.86484	0.608087	1.51894	1	-0.343287	0.931681	10.13	0	31.17	0	0	15.02	19.39	0	0	19.76	0	3.66	0	0	0	0	0	5.08	0	255.15	0	0	21.55	0	6.84	0	0
StET021820	TACTCTTCTATAATAAT	TC216718	TC216718|-|similar to UniRef100_Q00783 Cluster: Proteinase inhibitor 1 precursor; n=1; Solanum tuberosum|Rep: Proteinase inhibitor 1 precursor - Solanum tuberosum (Potato), partial (84%)|-|462-479|#|	DQ168322, Z12611, U30861	-1.9133	0.498103	-2.71273	0.285058	-3.23681	0.0471804	-2.93079	0.0659005	-0.32155	1	-2.63336	0.378875	-0.359001	0.967016	0.301169	1	-0.0569831	0.957252	310.99	5.08	847.05	46.28	2132.57	208.41	410.04	8.87	90.5	315.32	196.45	203.03	98.41	21.32	54.8	48.64	40.58	324.71	0	1940.66	1067.6	613.89	356.93	253.18	542.14	46.01	12.62
StET025913	TGGCTGCTTACTTCAAT	TC216718	TC216718|-|similar to UniRef100_Q00783 Cluster: Proteinase inhibitor 1 precursor; n=1; Solanum tuberosum|Rep: Proteinase inhibitor 1 precursor - Solanum tuberosum (Potato), partial (84%)|-|394-410|#|TC217303|-|similar to UniRef100_Q07459 Cluster: Protease inhibitor I; n=1; Solanum tuberosum|Rep: Protease inhibitor I - Solanum tuberosum (Potato), complete|-|388-404|#|	DQ168322, Z12611, U30861	-1.62328	0.70679	-1.97897	0.539589	-5.01088	0.00943658	-4.29492	0.0166459	-0.995865	0.897248	-3.57231	0.432009	-0.355714	1	0.915278	1	0.560879	1	14.23	0	25.57	0	123.68	0	36.94	0	0	43.12	0	6.71	6.65	0	0	0	43.35	0	0	156.18	71.87	0	0	12.58	17.1	0	1.68
StET001378	AACCCTAATTATTATTA	TC215472	TC215472|-|homologue to UniRef100_Q4FE22 Cluster: Proteinase inhibitor 1 PPI3A4; n=1; Solanum tuberosum|Rep: Proteinase inhibitor 1 PPI3A4 - Solanum tuberosum (Potato), partial (82%)|-|427-443|#|CV503740|-|homologue to UniRef100_Q4FE22 Cluster: Proteinase inhibitor 1 PPI3A4; n=1; Solanum tuberosum|Rep: Proteinase inhibitor 1 PPI3A4 - Solanum tuberosum (Potato), partial (72%)|-|65-82|#|	DQ168322, Z12611, U30861	-2.61558	0.384624	-4.46516	0.0446414	-1.77838	0.32856	-1.94841	0.196593	-0.863119	1	-1.83639	0.924166	2.75766	0.287355	-1.93025	0.458354	0.811572	1	5.01	0	16.78	0	98.56	0	25.86	0	0	0	0	11.58	5.32	0	0	0	0	0	0	0	0	0	0	13.41	0	0	0
StET021808	TACTCTTACTATACATA	TC215495	TC215495|-|homologue to UniRef100_Q3S484 Cluster: Proteinase inhibitor I; n=1; Solanum tuberosum|Rep: Proteinase inhibitor I - Solanum tuberosum (Potato), complete|-|495-512|#|TC216709|-|homologue to UniRef100_Q00783 Cluster: Proteinase inhibitor 1 precursor; n=1; Solanum tuberosum|Rep: Proteinase inhibitor 1 precursor - Solanum tuberosum (Potato), complete|-|770-787|#|TC217096|-|homologue to Uni…	DQ168322, L06137, X67950, X67975	-2.75777	0.263659	-3.00947	0.133229	-2.89531	0.00237819	-3.00706	0.00028992	0.112238	1	-1.80209	0.648283	0.191462	1	0.374936	0.997276	0.647929	1	2.84	0	6.39	0	38.65	0	3.69	0	0	3.59	0	1.22	0	0	0	0	0	0	0	18.56	6.96	3.49	8.62	4.19	5.13	0	0
StET021807	TACTCTTACTATAAATA	TC215495	TC215495|-|homologue to UniRef100_Q3S484 Cluster: Proteinase inhibitor I; n=1; Solanum tuberosum|Rep: Proteinase inhibitor I - Solanum tuberosum (Potato), complete|-|495-512|#|TC216709|-|homologue to UniRef100_Q00783 Cluster: Proteinase inhibitor 1 precursor; n=1; Solanum tuberosum|Rep: Proteinase inhibitor 1 precursor - Solanum tuberosum (Potato), complete|-|770-787|#|TC217096|-|homologue to Uni…	DQ168322, L06137, X67950, X67975	-3.7724	0.351098	-3.7654	0.273485	-5.8849	0.00839483	-3.16363	0.165895	-0.832448	0.92952	-1.15938	1	0.959066	0.888344	1.59846	1	2.55899	1	31.69	3.39	21.58	0	681.23	82.61	2.77	0	0	0	0	5.49	39.23	0	0	0	0	0	40.97	180.92	0	0	168.98	2.52	37.62	0	0
StET021817	TACTCTTACTTTATATA	CV503740	CV503740|-|homologue to UniRef100_Q4FE22 Cluster: Proteinase inhibitor 1 PPI3A4; n=1; Solanum tuberosum|Rep: Proteinase inhibitor 1 PPI3A4 - Solanum tuberosum (Potato), partial (72%)|-|20-36|#|	U30861, DQ087225, DQ087224	-4.19904	0.27028	-7.59161	0.00543899	-4.28731	0.00978371	-7.64299	6.81977e-09	-0.310394	1	-6.22794	0.0451248	0.93451	0.836775	0.00714995	1	0.942583	0.971922	99.9	27.1	552.98	0	1616.58	22.53	40.63	0	0	3.59	0	31.7	64.5	0	0	0	0	4.36	0	776.26	142.58	51.16	94.84	124.91	15.39	12.39	1.68
StET005425	AGCTCAACCCTTTCAAA	TC219200	TC219200|-|UniRef100_Q43648 Cluster: Proteinase inhibitor I; n=1; Solanum tuberosum|Rep: Proteinase inhibitor I - Solanum tuberosum (Potato), complete|-|62-78|#|	U30861, L06137, X67950, X67975	-0.461566	0.963916	0.600633	0.944457	2.587	0.0927289	0.742535	0.636316	-1.44888	0.819739	-2.56888	0.988583	0.914642	0.743352	-2.71031	0.126422	-1.69513	0.625733	3.43	0	0	0	0	15.02	1.85	0	0	0	0	5.49	3.32	0	0	6.42	10.15	7.26	0	0	0	0	0	3.35	0	9.44	0
StET005426	AGCTCAACCCTTTTAAA	TC219200	TC219200|-|UniRef100_Q43648 Cluster: Proteinase inhibitor I; n=1; Solanum tuberosum|Rep: Proteinase inhibitor I - Solanum tuberosum (Potato), complete|-|62-78|#|	U30861, L06137, X67950, X67975	-1.16915	0.744964	-1.01962	0.595278	0.0540919	1	-1.18419	0.607078	-0.826197	0.868595	-1.43839	0.606901	-0.507858	0.922021	0.484744	1	-0.0293284	1	17.73	40.65	7.19	0	34.79	31.92	17.55	0	0	0	33.3	15.85	3.99	5.92	12.65	4.59	22.13	17.43	0	46.39	0	72.09	23.28	45.27	0	27.14	0
StET014617	GAGACATTATAATGAAA	AJ878166	AJ878166|-|similar to UniRef100_Q07459 Cluster: Protease inhibitor I; n=1; Solanum tuberosum|Rep: Protease inhibitor I - Solanum tuberosum (Potato), partial (50%)|-|217-234|#|	DQ168322, FJ839694	-3.2908	0.164608	-1.04	0.730262	-2.60982	0.294575	-4.13799	0.0573224	-0.518962	1	-3.43542	1	-1.27494	0.787836	-0.287949	0.924013	-1.55094	0.654803	5.5	0	28.77	0	0	0	6.46	0	0	0	0	0	0	0	0	0	0	11.62	0	105.15	0	0	0	0	0	0	6.73
StET025908	TGGCTACTTAATTGCTT	TC223506	TC223506|-|homologue to UniRef100_P08454 Cluster: Wound-induced proteinase inhibitor 1 precursor; n=2; Solanum tuberosum|Rep: Wound-induced proteinase inhibitor 1 precursor - Solanum tuberosum (Potato), partial (81%)|-|528-544|#|	DQ168322, U30861	-4.07115	0.110565	-3.46904	0.12418	-3.75291	0.0517166	-3.95448	0.0183266	-0.739457	1	-0.297487	1	-0.29082	1	2.93284	0.844127	2.64651	0.849908	3.71	0	20.78	0	48.31	0	0	0	0	0	0	0	0	0	0	0	0	0	0	58.76	0	27.9	0	4.19	0	0	0
StET025136	TGAAGTTTCAAATTGGA	EG012815	EG012815|-|UniRef100_P08454 Cluster: Wound-induced proteinase inhibitor 1 precursor; n=2; Solanum tuberosum|Rep: Wound-induced proteinase inhibitor 1 precursor - Solanum tuberosum (Potato), partial (23%)|-|38-55|#|	DQ168322, U30861, Z12611	1.41567	0.535312	-1.12485	0.61093	1.12753	0.666823	-0.163017	1	2.07866	0.420106	3.14491	0.126585	-0.122692	1	0.798243	0.993039	0.687015	1	2.92	0	0	8.54	0	0	0	4.03	0	13.48	0	11.58	7.31	0	0	0	0	1.45	0	0	0	0	0	9.22	0	0	0
StET021809	TACTCTTACTATATACA	TC214045	TC214045|-|homologue to UniRef100_P08454 Cluster: Wound-induced proteinase inhibitor 1 precursor; n=2; Solanum tuberosum|Rep: Wound-induced proteinase inhibitor 1 precursor - Solanum tuberosum (Potato), partial (85%)|-|611-628|#|TC215472|-|homologue to UniRef100_Q4FE22 Cluster: Proteinase inhibitor 1 PPI3A4; n=1; Solanum tuberosum|Rep: Proteinase inhibitor 1 PPI3A4 - Solanum tuberosum (Potato), p…	DQ168322, U30861, Z12611	-2.0326	0.253451	-2.66596	0.0978171	-2.86209	0.0106333	-3.21808	0.00115342	0.379592	1	-0.879097	1	-0.370292	0.942115	1.56081	0.648441	1.18788	0.861754	2.56	0	5.59	0	21.26	5.63	5.54	0	0	1.8	0	1.22	3.32	0	0	0	0	0	0	26.29	8.11	6.98	6.9	5.03	0	0	0
StET021806	TACTCTTAATATATATA	TC214045	TC214045|-|homologue to UniRef100_P08454 Cluster: Wound-induced proteinase inhibitor 1 precursor; n=2; Solanum tuberosum|Rep: Wound-induced proteinase inhibitor 1 precursor - Solanum tuberosum (Potato), partial (85%)|-|611-628|#|TC215472|-|homologue to UniRef100_Q4FE22 Cluster: Proteinase inhibitor 1 PPI3A4; n=1; Solanum tuberosum|Rep: Proteinase inhibitor 1 PPI3A4 - Solanum tuberosum (Potato), p…	DQ168322, U30861, Z12611	-2.58435	0.245113	-2.82639	0.139987	-2.33832	0.0834999	-2.24964	0.0418672	-1.36028	0.534047	-2.80515	0.136403	0.521093	0.9303	-1.13353	0.558668	-0.5861	0.873283	2.65	0	6.39	0	31.89	0	3.69	0	0	2.7	0	0	1.33	0	0	0	0	0	0	18.56	2.32	3.49	2.59	3.35	3.42	0	0
StET025687	TGCTCTTACTATATATA	TC214045	TC214045|-|homologue to UniRef100_P08454 Cluster: Wound-induced proteinase inhibitor 1 precursor; n=2; Solanum tuberosum|Rep: Wound-induced proteinase inhibitor 1 precursor - Solanum tuberosum (Potato), partial (85%)|-|611-628|#|TC215472|-|homologue to UniRef100_Q4FE22 Cluster: Proteinase inhibitor 1 PPI3A4; n=1; Solanum tuberosum|Rep: Proteinase inhibitor 1 PPI3A4 - Solanum tuberosum (Potato), p…	DQ168322, U30861, Z12611	-2.49803	0.176944	-2.8317	0.0493763	-3.04075	0.000163971	-3.13925	9.89905e-06	-0.314489	1	-1.75969	0.489828	0.0766842	1	0.59517	0.845756	0.734856	0.929039	3.01	6.78	7.99	0	26.09	3.76	7.39	0	0	4.49	0	1.83	0	0	0	0	1.84	0	0	18.56	8.11	6.98	7.76	5.03	5.13	0	0
StET021810	TACTCTTACTATATATA	TC214045	TC214045|-|homologue to UniRef100_P08454 Cluster: Wound-induced proteinase inhibitor 1 precursor; n=2; Solanum tuberosum|Rep: Wound-induced proteinase inhibitor 1 precursor - Solanum tuberosum (Potato), partial (85%)|-|611-628|#|TC215472|-|homologue to UniRef100_Q4FE22 Cluster: Proteinase inhibitor 1 PPI3A4; n=1; Solanum tuberosum|Rep: Proteinase inhibitor 1 PPI3A4 - Solanum tuberosum (Potato), p…	DQ168322, U30861, Z12611	-2.99751	0.235328	-4.6713	0.035256	-4.70531	0.00498596	-5.85252	0.00203747	-0.393019	1	-2.3494	0.044432	0.189998	1	1.14764	0.555035	1.33816	0.951018	849.55	401.45	2428.48	71.92	11240.7	831.77	877.34	10.48	120.66	893.87	99.06	386.55	307.87	33.17	115.93	16.52	273.92	151.09	3.64	5342.62	2693.93	1746.32	1842.4	1543.38	721.71	57.22	1.68
StET021733	TACTATTACTATATATA	TC214045	TC214045|-|homologue to UniRef100_P08454 Cluster: Wound-induced proteinase inhibitor 1 precursor; n=2; Solanum tuberosum|Rep: Wound-induced proteinase inhibitor 1 precursor - Solanum tuberosum (Potato), partial (85%)|-|611-628|#|TC215472|-|homologue to UniRef100_Q4FE22 Cluster: Proteinase inhibitor 1 PPI3A4; n=1; Solanum tuberosum|Rep: Proteinase inhibitor 1 PPI3A4 - Solanum tuberosum (Potato), p…	DQ168322, U30861, Z12611	-1.68165	0.482092	-2.63498	0.137835	-2.83709	0.0058431	-3.18176	0.000375039	-0.573203	0.940811	-1.8947	0.661661	0.0415752	1	-0.301751	1	-0.247651	0.957604	3.64	0	3.2	0	29.95	9.39	7.39	0	0	5.39	0	4.88	1.99	0	0	0	0	2.18	0	15.46	16.23	6.98	8.62	3.35	0	0	0
StET021793	TACTCTCACTATATATA	TC214045	TC214045|-|homologue to UniRef100_P08454 Cluster: Wound-induced proteinase inhibitor 1 precursor; n=2; Solanum tuberosum|Rep: Wound-induced proteinase inhibitor 1 precursor - Solanum tuberosum (Potato), partial (85%)|-|611-628|#|TC215472|-|homologue to UniRef100_Q4FE22 Cluster: Proteinase inhibitor 1 PPI3A4; n=1; Solanum tuberosum|Rep: Proteinase inhibitor 1 PPI3A4 - Solanum tuberosum (Potato), p…	DQ168322, U30861, Z12611	-1.97431	0.404251	-2.86997	0.126553	-3.21874	0.000345013	-3.3321	3.32197e-05	0.530492	1	-1.042	1	-0.248964	1	1.34749	0.604215	1.1413	0.967334	2.88	0	7.19	0	30.92	5.63	1.85	0	0	6.29	0	0	1.99	0	0	0	0	0	0	20.1	11.59	8.14	6.9	9.22	0	0	0
StET028149	TTCTCTTACTATATATA	TC214045	TC214045|-|homologue to UniRef100_P08454 Cluster: Wound-induced proteinase inhibitor 1 precursor; n=2; Solanum tuberosum|Rep: Wound-induced proteinase inhibitor 1 precursor - Solanum tuberosum (Potato), partial (85%)|-|611-628|#|TC215472|-|homologue to UniRef100_Q4FE22 Cluster: Proteinase inhibitor 1 PPI3A4; n=1; Solanum tuberosum|Rep: Proteinase inhibitor 1 PPI3A4 - Solanum tuberosum (Potato), p…	DQ168322, U30861, Z12611	-2.02865	0.287995	-2.67084	0.128586	-2.76996	0.00287806	-2.68449	0.0010936	-0.590564	1	-1.63901	0.785549	-0.22231	1	0.0257162	1	-0.170548	0.984387	2.86	0	7.99	0	24.16	3.76	2.77	0	0	3.59	0	1.83	1.33	0	0	0	0	0	0	15.46	4.64	4.65	12.93	6.71	3.42	0	0
StET021616	TACGCTTACTATATATA	TC214045	TC214045|-|homologue to UniRef100_P08454 Cluster: Wound-induced proteinase inhibitor 1 precursor; n=2; Solanum tuberosum|Rep: Wound-induced proteinase inhibitor 1 precursor - Solanum tuberosum (Potato), partial (85%)|-|611-628|#|TC215472|-|homologue to UniRef100_Q4FE22 Cluster: Proteinase inhibitor 1 PPI3A4; n=1; Solanum tuberosum|Rep: Proteinase inhibitor 1 PPI3A4 - Solanum tuberosum (Potato), p…	DQ168322, U30861, Z12611	-2.65333	0.239393	-3.2499	0.0743106	-2.89298	0.0111821	-3.41525	0.000688159	-0.087842	1	-1.51279	0.666302	0.31443	0.972367	0.453722	1	0.79009	0.987358	4.23	0	8.79	1.42	45.42	7.51	10.16	0	0	1.8	0	6.1	0	0	4.22	0	0	0	0	30.93	8.11	5.81	7.76	8.38	0	1.18	0
StET023439	TATTCTTACTATATATA	TC214045	TC214045|-|homologue to UniRef100_P08454 Cluster: Wound-induced proteinase inhibitor 1 precursor; n=2; Solanum tuberosum|Rep: Wound-induced proteinase inhibitor 1 precursor - Solanum tuberosum (Potato), partial (85%)|-|611-628|#|TC215472|-|homologue to UniRef100_Q4FE22 Cluster: Proteinase inhibitor 1 PPI3A4; n=1; Solanum tuberosum|Rep: Proteinase inhibitor 1 PPI3A4 - Solanum tuberosum (Potato), p…	DQ168322, U30861, Z12611	-3.48516	0.0994531	-3.12164	0.102859	-2.83955	0.0809114	-3.23355	0.022657	-0.162613	1	-1.79966	0.332273	0.111875	1	0.743064	1	0.83694	1	2.91	0	4	1.42	14.49	33.8	1.85	0	0	0	0	1.22	0	0	0	0	0	0	0	6.19	9.27	0	31.04	1.68	0	0	0
StET021813	TACTCTTACTATCTATA	TC214045	TC214045|-|homologue to UniRef100_P08454 Cluster: Wound-induced proteinase inhibitor 1 precursor; n=2; Solanum tuberosum|Rep: Wound-induced proteinase inhibitor 1 precursor - Solanum tuberosum (Potato), partial (85%)|-|611-628|#|TC215472|-|homologue to UniRef100_Q4FE22 Cluster: Proteinase inhibitor 1 PPI3A4; n=1; Solanum tuberosum|Rep: Proteinase inhibitor 1 PPI3A4 - Solanum tuberosum (Potato), p…	DQ168322, U30861, Z12611	-2.7913	0.135475	-3.15689	0.0859035	-2.84786	0.0122709	-2.75019	0.00365141	-0.506906	1	-1.98883	0.450904	0.387026	0.976067	0.188545	1	0.600105	1	2.94	0	9.59	0	36.72	3.76	5.54	0	0	1.8	0	1.22	1.99	0	0	0	0	0	0	17.01	11.59	2.33	5.17	7.55	0	0	0
StET021823	TACTCTTGCTATATATA	TC214045	TC214045|-|homologue to UniRef100_P08454 Cluster: Wound-induced proteinase inhibitor 1 precursor; n=2; Solanum tuberosum|Rep: Wound-induced proteinase inhibitor 1 precursor - Solanum tuberosum (Potato), partial (85%)|-|611-628|#|TC215472|-|homologue to UniRef100_Q4FE22 Cluster: Proteinase inhibitor 1 PPI3A4; n=1; Solanum tuberosum|Rep: Proteinase inhibitor 1 PPI3A4 - Solanum tuberosum (Potato), p…	DQ168322, U30861, Z12611	-2.55808	0.180221	-3.08722	0.0842849	-2.70001	0.0236928	-3.29822	0.00152684	-0.0579178	1	-1.87419	0.545184	0.192134	1	0.61572	0.987886	0.813238	1	3.63	3.39	9.59	0	40.58	7.51	2.77	0	0	2.7	0	1.83	2.66	0	0	0	1.84	0	0	24.74	2.32	3.49	12.07	10.06	3.42	0	0
StET021815	TACTCTTACTCTATATA	TC214045	TC214045|-|homologue to UniRef100_P08454 Cluster: Wound-induced proteinase inhibitor 1 precursor; n=2; Solanum tuberosum|Rep: Wound-induced proteinase inhibitor 1 precursor - Solanum tuberosum (Potato), partial (85%)|-|611-628|#|TC215472|-|homologue to UniRef100_Q4FE22 Cluster: Proteinase inhibitor 1 PPI3A4; n=1; Solanum tuberosum|Rep: Proteinase inhibitor 1 PPI3A4 - Solanum tuberosum (Potato), p…	DQ168322, U30861, Z12611	-2.3025	0.19727	-2.84265	0.0971199	-3.14263	0.000282072	-3.67838	4.15564e-06	-0.986641	0.775722	-2.60093	0.329514	-0.24988	1	0.230336	1	-0.00287605	1	4.07	0	10.39	0	33.82	7.51	6.46	0	0	2.7	0	3.05	2.66	0	0	0	2.77	0	0	29.38	12.75	8.14	10.35	10.06	3.42	0	0
StET021758	TACTCCTACTATATATA	TC214045	TC214045|-|homologue to UniRef100_P08454 Cluster: Wound-induced proteinase inhibitor 1 precursor; n=2; Solanum tuberosum|Rep: Wound-induced proteinase inhibitor 1 precursor - Solanum tuberosum (Potato), partial (85%)|-|611-628|#|TC215472|-|homologue to UniRef100_Q4FE22 Cluster: Proteinase inhibitor 1 PPI3A4; n=1; Solanum tuberosum|Rep: Proteinase inhibitor 1 PPI3A4 - Solanum tuberosum (Potato), p…	DQ168322, U30861, Z12611	-2.75622	0.244681	-3.12812	0.133684	-2.65356	0.0155656	-2.77303	0.00260728	-0.832629	0.771542	-1.5529	0.824298	0.747161	0.80497	0.331984	1	1.14371	1	2.84	0	9.59	0	49.28	0	3.69	0	0	0	0	3.05	1.99	0	0	0	1.84	0	0	18.56	3.48	4.65	4.31	5.87	3.42	0	0
StET021812	TACTCTTACTATATGTA	TC214045	TC214045|-|homologue to UniRef100_P08454 Cluster: Wound-induced proteinase inhibitor 1 precursor; n=2; Solanum tuberosum|Rep: Wound-induced proteinase inhibitor 1 precursor - Solanum tuberosum (Potato), partial (85%)|-|611-628|#|TC215472|-|homologue to UniRef100_Q4FE22 Cluster: Proteinase inhibitor 1 PPI3A4; n=1; Solanum tuberosum|Rep: Proteinase inhibitor 1 PPI3A4 - Solanum tuberosum (Potato), p…	DQ168322, U30861, Z12611	-2.38331	0.252919	-2.89124	0.1359	-2.87008	0.0018179	-2.97379	0.000215115	0.272156	1	-1.51942	0.673891	0.130408	1	0.725225	0.837733	0.925753	1	2.55	0	9.59	0	31.89	0	2.77	0	0	2.7	0	1.22	1.99	0	0	0	0	0	0	12.37	8.11	0	10.35	6.71	5.13	0	0
StET021816	TACTCTTACTGTATATA	TC214045	TC214045|-|homologue to UniRef100_P08454 Cluster: Wound-induced proteinase inhibitor 1 precursor; n=2; Solanum tuberosum|Rep: Wound-induced proteinase inhibitor 1 precursor - Solanum tuberosum (Potato), partial (85%)|-|611-628|#|TC215472|-|homologue to UniRef100_Q4FE22 Cluster: Proteinase inhibitor 1 PPI3A4; n=1; Solanum tuberosum|Rep: Proteinase inhibitor 1 PPI3A4 - Solanum tuberosum (Potato), p…	DQ168322, U30861, Z12611	-2.55957	0.257462	-2.94849	0.137245	-3.13532	7.55833e-06	-3.22262	3.13999e-07	-0.60373	0.951239	-1.71468	0.759052	-0.0186579	1	0.514722	0.875872	0.598827	1	2.74	0	7.99	0	35.75	0	2.77	0	0	2.7	1.66	0	1.33	0	0	0	0	0	0	10.82	5.8	8.14	10.35	10.06	5.13	0	0
StET021764	TACTCGTACTATATATA	TC214045	TC214045|-|homologue to UniRef100_P08454 Cluster: Wound-induced proteinase inhibitor 1 precursor; n=2; Solanum tuberosum|Rep: Wound-induced proteinase inhibitor 1 precursor - Solanum tuberosum (Potato), partial (85%)|-|611-628|#|TC215472|-|homologue to UniRef100_Q4FE22 Cluster: Proteinase inhibitor 1 PPI3A4; n=1; Solanum tuberosum|Rep: Proteinase inhibitor 1 PPI3A4 - Solanum tuberosum (Potato), p…	DQ168322, U30861, Z12611	-2.34172	0.269965	-2.848	0.12503	-3.16441	2.96283e-05	-3.26114	2.31884e-06	-0.0450798	1	-1.08969	0.873138	-0.0138697	1	0.755327	0.718355	0.841584	1	3.12	0	5.59	0	36.72	3.76	5.54	0	0	1.8	0	3.05	1.99	0	0	0	0	1.45	0	18.56	11.59	5.81	6.9	7.55	5.13	0	0
StET021543	TACCCTTACTATATATA	TC214045	TC214045|-|homologue to UniRef100_P08454 Cluster: Wound-induced proteinase inhibitor 1 precursor; n=2; Solanum tuberosum|Rep: Wound-induced proteinase inhibitor 1 precursor - Solanum tuberosum (Potato), partial (85%)|-|611-628|#|TC215472|-|homologue to UniRef100_Q4FE22 Cluster: Proteinase inhibitor 1 PPI3A4; n=1; Solanum tuberosum|Rep: Proteinase inhibitor 1 PPI3A4 - Solanum tuberosum (Potato), p…	DQ168322, U30861, Z12611	-2.76902	0.27028	-3.45342	0.0684117	-3.14967	0.000243227	-3.2577	2.6206e-05	-0.777921	0.739369	-2.4328	0.263682	0.398369	0.948299	0.0369395	1	0.496435	1	3.68	5.08	8.79	0	49.28	0	6.46	0	0	6.29	0	1.22	0	0	0	0	0	0	0	20.1	4.64	6.98	6.9	10.9	5.13	0	0
StET020863	TAATCTTACTATATATA	TC214045	TC214045|-|homologue to UniRef100_P08454 Cluster: Wound-induced proteinase inhibitor 1 precursor; n=2; Solanum tuberosum|Rep: Wound-induced proteinase inhibitor 1 precursor - Solanum tuberosum (Potato), partial (85%)|-|611-628|#|TC215472|-|homologue to UniRef100_Q4FE22 Cluster: Proteinase inhibitor 1 PPI3A4; n=1; Solanum tuberosum|Rep: Proteinase inhibitor 1 PPI3A4 - Solanum tuberosum (Potato), p…	DQ168322, U30861, Z12611	-2.30346	0.289937	-3.52656	0.0489092	-3.44684	0.00373655	-3.59387	0.000514871	-0.24664	1	-1.04574	0.610674	0.124404	1	0.0517632	1	0.185658	1	4.67	0	8.79	1.42	49.28	5.63	8.31	0	0	5.39	0	0	5.32	0	0	0	0	0	0	32.47	13.91	2.33	12.93	4.19	5.13	0	0
StET014483	GACTCTTACTATATATA	TC214045	TC214045|-|homologue to UniRef100_P08454 Cluster: Wound-induced proteinase inhibitor 1 precursor; n=2; Solanum tuberosum|Rep: Wound-induced proteinase inhibitor 1 precursor - Solanum tuberosum (Potato), partial (85%)|-|611-628|#|TC215472|-|homologue to UniRef100_Q4FE22 Cluster: Proteinase inhibitor 1 PPI3A4; n=1; Solanum tuberosum|Rep: Proteinase inhibitor 1 PPI3A4 - Solanum tuberosum (Potato), p…	DQ168322, U30861, Z12611	-1.96678	0.421297	-2.70227	0.18308	-2.68451	0.00886394	-2.60328	0.00306537	-0.503347	0.987389	-0.994684	1	-0.0944867	1	0.461338	0.976407	0.408198	1	2.68	0	9.59	0	28.02	0	0	0	0	3.59	0	2.44	1.33	0	0	0	0	0	0	15.46	3.48	5.81	10.35	8.38	0	0	0
StET021814	TACTCTTACTATGTATA	TC214045	TC214045|-|homologue to UniRef100_P08454 Cluster: Wound-induced proteinase inhibitor 1 precursor; n=2; Solanum tuberosum|Rep: Wound-induced proteinase inhibitor 1 precursor - Solanum tuberosum (Potato), partial (85%)|-|611-628|#|TC215472|-|homologue to UniRef100_Q4FE22 Cluster: Proteinase inhibitor 1 PPI3A4; n=1; Solanum tuberosum|Rep: Proteinase inhibitor 1 PPI3A4 - Solanum tuberosum (Potato), p…	DQ168322, U30861, Z12611	-1.78331	0.490267	-2.74496	0.162202	-1.96203	0.00907189	-2.78707	8.9401e-05	0.540282	1	-1.14455	0.988583	0.153469	1	0.740583	0.789977	1.00946	1	2.54	0	7.19	0	29.95	3.76	0	0	0	5.39	0	1.83	1.99	0	0	0	0	0	0	10.82	10.43	6.98	3.45	5.03	3.42	0	0
StET010078	CACTCTTACTATATATA	TC214045	TC214045|-|homologue to UniRef100_P08454 Cluster: Wound-induced proteinase inhibitor 1 precursor; n=2; Solanum tuberosum|Rep: Wound-induced proteinase inhibitor 1 precursor - Solanum tuberosum (Potato), partial (85%)|-|611-628|#|TC215472|-|homologue to UniRef100_Q4FE22 Cluster: Proteinase inhibitor 1 PPI3A4; n=1; Solanum tuberosum|Rep: Proteinase inhibitor 1 PPI3A4 - Solanum tuberosum (Potato), p…	DQ168322, U30861, Z12611	-1.51304	0.528802	-2.57577	0.138605	-2.93234	0.00569724	-3.28394	0.000403907	-0.41377	0.812342	-2.10451	0.306964	0.0132566	1	0.449626	0.964984	0.49148	1	3.56	0	8.79	0	31.89	7.51	5.54	0	0	7.19	0	5.49	2.66	0	0	0	0	2.91	0	26.29	10.43	6.98	2.59	6.71	5.13	0	0
StET001502	AACTCTTACTATATATA	TC214045	TC214045|-|homologue to UniRef100_P08454 Cluster: Wound-induced proteinase inhibitor 1 precursor; n=2; Solanum tuberosum|Rep: Wound-induced proteinase inhibitor 1 precursor - Solanum tuberosum (Potato), partial (85%)|-|611-628|#|TC215472|-|homologue to UniRef100_Q4FE22 Cluster: Proteinase inhibitor 1 PPI3A4; n=1; Solanum tuberosum|Rep: Proteinase inhibitor 1 PPI3A4 - Solanum tuberosum (Potato), p…	DQ168322, U30861, Z12611	-0.91673	0.837767	-3.1202	0.101163	-2.92171	0.00233075	-3.03314	0.000282874	-0.370514	0.949027	-2.07673	0.345649	0.283776	0.987076	0.162025	1	0.503557	1	3.52	0	2.4	0	35.75	7.51	8.31	0	0	2.7	21.64	1.83	1.33	0	0	0	0	0	0	18.56	8.11	4.65	8.62	4.19	3.42	0	0
StET025458	TGATGTATTTTTTGCTC	TC224767	TC224767|-|homologue to UniRef100_P20346 Cluster: Probable protease inhibitor P322 precursor; n=1; Solanum tuberosum|Rep: Probable protease inhibitor P322 precursor - Solanum tuberosum (Potato), partial (96%)|-|442-459|#|	EU849681, X13180	-2.73756	0.191747	-1.34899	0.63786	-2.94697	0.0855297	-3.13125	0.0356345	-1.41155	0.894505	-1.6714	1	-0.00649944	1	-0.283533	0.96563	-0.289552	0.907162	3.04	0	30.37	0	0	11.27	3.69	0	0	0	0	1.83	1.33	0	0	0	0	10.9	0	0	0	31.39	0	7.55	6.84	0	0
StET025995	TGGTGTATTTTTTGCTC	TC224767	TC224767|-|homologue to UniRef100_P20346 Cluster: Probable protease inhibitor P322 precursor; n=1; Solanum tuberosum|Rep: Probable protease inhibitor P322 precursor - Solanum tuberosum (Potato), partial (96%)|-|442-459|#|EG010368|-|weakly similar to UniRef100_Q5CYG6 Cluster: Signal peptide, secreted low complexity protein; n=1; Cryptosporidium parvum Iowa II|Rep: Signal peptide, secreted low comp…	EU849681, X13180	0.00493272	1	0.198601	1	-4.7473	0.00079327	-1.40067	0.578996	1.00637	0.458724	1.3613	0.597984	-1.2557	0.635495	1.14809	0.931947	-0.108438	0.986675	13.68	0	38.36	4.98	0	22.53	2.77	0	17.6	0	13.32	35.36	0	10.66	0	21.11	37.81	10.17	0	64.95	0	61.62	26.73	5.03	17.1	0	0
StET001667	AAGAAATTAACAAGTCT	TC214320	TC214320|-|homologue to UniRef100_P20346 Cluster: Probable protease inhibitor P322 precursor; n=1; Solanum tuberosum|Rep: Probable protease inhibitor P322 precursor - Solanum tuberosum (Potato), complete|-|448-464|#|TC218375|-|UniRef100_O49951 Cluster: Phosphoinositide-specific phospholipase C; n=1; Solanum tuberosum|Rep: Phosphoinositide-specific phospholipase C - Solanum tuberosum (Potato), par…	EU849681, X13180	1.13583	0.747243	-1.22003	0.52338	-1.39536	0.436368	-1.53399	0.259811	-4.54586	0.00800113	-2.75401	0.174263	0.276344	1	-3.01348	0.0175049	-2.7354	0.0418925	2.65	0	5.59	0	0	0	7.39	0	0	29.65	0	4.88	3.99	0	0	0	0	2.18	0	0	0	0	0	8.38	0	0	0
StET025459	TGATGTATTTTTTGCTT	TC214320	TC214320|-|homologue to UniRef100_P20346 Cluster: Probable protease inhibitor P322 precursor; n=1; Solanum tuberosum|Rep: Probable protease inhibitor P322 precursor - Solanum tuberosum (Potato), complete|-|469-486|#|	EU849681, X13180	-0.203507	0.971725	-0.859599	0.763292	-1.343	0.400731	-2.34592	0.161432	-1.587	0.616064	-0.812443	0.830756	-0.797848	0.691204	0.364754	1	-0.428247	0.862732	43.55	62.67	118.27	29.91	38.65	13.14	58.18	52.4	11.31	74.56	29.13	49.39	50.54	52.13	0	0	59.03	55.93	0	69.59	0	118.59	84.49	127.43	138.53	31.27	26.92
StET011734	CTAAATGAGTATTAATA	CN516088	CN516088|-|UniRef100_P20346 Cluster: Probable protease inhibitor P322 precursor; n=1; Solanum tuberosum|Rep: Probable protease inhibitor P322 precursor - Solanum tuberosum (Potato), partial (49%)|-|277-294|#|	EU849681, X13180	-0.339201	0.93043	-1.36246	0.482538	-2.3726	0.150126	-2.14415	0.0242743	-1.08396	0.869847	-1.39318	0.0910869	-0.639343	0.801017	0.257064	1	-0.381287	0.90856	110.62	96.55	408.34	154.52	125.62	5.63	125.6	72.55	128.2	130.26	176.47	88.41	108.39	71.08	67.45	0	83.01	102.42	19.12	807.19	296.75	65.11	63.8	129.94	135.11	86.13	26.08
StET011735	CTAAATGAGTATTCAAA	CV475377	CV475377|-|homologue to UniRef100_P20346 Cluster: Probable protease inhibitor P322 precursor; n=1; Solanum tuberosum|Rep: Probable protease inhibitor P322 precursor - Solanum tuberosum (Potato), partial (76%)|-|221-238|#|	EU849681, X13180	0.221464	1	-0.248445	1	-4.83127	0.000322368	-5.00523	4.92097e-05	-1.29683	0.554611	-3.96845	2.0062e-06	-1.61369	0.501744	0.204981	1	-1.4088	0.646595	9.79	5.08	39.16	0	0	0	10.16	0	0	0	35.79	24.39	1.99	0	0	0	39.66	5.08	0	0	64.91	74.41	11.21	15.09	17.1	0	0
StET011733	CTAAATGAGTATTAAAA	CV475377	CV475377|-|homologue to UniRef100_P20346 Cluster: Probable protease inhibitor P322 precursor; n=1; Solanum tuberosum|Rep: Probable protease inhibitor P322 precursor - Solanum tuberosum (Potato), partial (76%)|-|221-238|#|	EU849681, X13180	-1.14165	0.599547	-1.78431	0.191085	-3.25215	0.045551	-4.22287	0.000299082	-0.274805	1	-1.88544	0.118472	-0.738641	0.566643	1.54687	0.370016	0.803208	0.774023	31.03	137.21	70.32	29.19	47.35	28.16	28.63	0	7.54	44.02	48.28	38.41	6.65	17.77	0	0	19.37	33.42	14.57	137.62	245.75	46.51	33.62	58.68	54.73	0	0
StET015077	GATAGAGCCATTTTCAC	TC196767	TC196767|-|homologue to UniRef100_P20346 Cluster: Probable protease inhibitor P322 precursor; n=1; Solanum tuberosum|Rep: Probable protease inhibitor P322 precursor - Solanum tuberosum (Potato), complete|-|36-52|#|TC214320|-|homologue to UniRef100_P20346 Cluster: Probable protease inhibitor P322 precursor; n=1; Solanum tuberosum|Rep: Probable protease inhibitor P322 precursor - Solanum tuberosum …	EU849681, X13180	-0.194172	1	-2.4591	0.224385	-2.68215	0.109561	-1.4336	0.455649	-1.08812	0.885179	-2.56228	0.705637	-0.844002	0.797342	0.0494047	1	-0.794274	0.829775	11.34	0	49.54	0	19.33	0	15.7	9.67	13.83	0	14.15	14.63	21.28	4.74	0	0	0	5.81	0	63.4	15.07	0	31.9	44.43	6.84	5.9	0
StET007592	ATGATTGCTCTGATGCT	TC225685	TC225685|-|similar to UniRef100_P01075 Cluster: Metallocarboxypeptidase inhibitor; n=2; Solanum tuberosum|Rep: Metallocarboxypeptidase inhibitor - Solanum tuberosum (Potato), partial (90%)|-|173-190|#|	AK328595	1.3541	0.701245	2.64503	0.326308	2.76373	0.13524	4.92861	0.0201079	-0.154597	1	4.10272	0.0103582	-0.158269	1	0.205468	1	0.0471989	1	7.19	0	0	0	0	0	0	0	0	0	13.32	0	0	37.91	0	0	0	0	0	0	0	0	0	0	0	0	14.3
StET017519	GGCCTATAATTTCAACA	TC222028	TC222028|-|similar to UniRef100_P01075 Cluster: Metallocarboxypeptidase inhibitor; n=2; Solanum tuberosum|Rep: Metallocarboxypeptidase inhibitor - Solanum tuberosum (Potato), partial (90%)|-|298-315|#|	AK328595	0.0730371	1	1.23363	0.508891	3.36114	0.0508426	5.35861	0.0110667	-0.154597	1	2.2865	0.189519	0.0641602	1	0.205468	1	0.269628	1	7.84	0	0	0	0	0	1.85	0	0	0	0	0	2.66	4.74	0	0	0	0	7.28	0	0	0	0	0	0	10.62	16.82
StET018199	GTAATTATCCTTGTTAA	TC195941	TC195941|-|NA|-|20-36|#|TC222028|-|similar to UniRef100_P01075 Cluster: Metallocarboxypeptidase inhibitor; n=2; Solanum tuberosum|Rep: Metallocarboxypeptidase inhibitor - Solanum tuberosum (Potato), partial (90%)|-|51-67|#|TC225685|-|similar to UniRef100_P01075 Cluster: Metallocarboxypeptidase inhibitor; n=2; Solanum tuberosum|Rep: Metallocarboxypeptidase inhibitor - Solanum tuberosum (Potato), p…	AK328595	-0.552466	0.814457	0.0341756	1	2.15193	0.324337	3.48756	0.0447933	-0.154597	1	2.2865	0.189519	-0.380774	1	0.427973	1	0.0471989	1	2.98	0	0	0	0	0	0	0	0	0	0	0	0	0	0	0	0	0	0	0	0	0	0	0	3.42	0	0
StET025296	TGAGATGTAATAGGAAA	TC197444	TC197444|-|homologue to UniRef100_Q3S486 Cluster: Metallocarboxypeptidase inhibitor; n=1; Solanum tuberosum|Rep: Metallocarboxypeptidase inhibitor - Solanum tuberosum (Potato), partial (59%)|-|972-989|#|	AB005569	-0.743382	0.826934	0.970457	0.632329	0.611021	0.683193	0.482184	0.794221	-0.218567	1	-0.0688223	1	-0.470813	0.9406	0.102558	1	-0.368008	0.912824	67.27	76.23	39.96	93.28	0	0	75.73	15.32	21.37	26.05	9.99	35.97	54.53	181.26	73.77	116.55	115.29	58.11	37.33	154.63	0	30.23	96.56	97.25	27.36	60.76	73.18
StET015505	GATGCAAATTATTTACA	TC197444	TC197444|-|homologue to UniRef100_Q3S486 Cluster: Metallocarboxypeptidase inhibitor; n=1; Solanum tuberosum|Rep: Metallocarboxypeptidase inhibitor - Solanum tuberosum (Potato), partial (59%)|-|951-967|#|	AB005569	-0.263412	1	0.351787	1	-0.541626	0.920883	-0.902531	0.691738	1.25709	0.948082	-0.121448	1	-1.25747	0.740484	1.87874	0.987193	0.625122	1	12.79	49.12	11.19	0	0	0	0	11.29	0	16.17	0	12.8	5.98	5.92	42.16	0	22.13	10.17	0	0	110.12	0	10.35	12.58	15.39	0	19.35
StET013254	CTTTGTGGCTAATAAGA	CV474007	CV474007|-|similar to UniRef100_P01076 Cluster: Metallocarboxypeptidase inhibitor precursor; n=1; Solanum lycopersicum|Rep: Metallocarboxypeptidase inhibitor precursor - Solanum lycopersicum (Tomato) (Lycopersicon esculentum), partial (91%)|-|95-111|#|	AF060551	-0.696383	0.902653	-1.88548	0.255751	-1.11319	0.493802	-0.512928	0.884131	2.76707	0.410435	-0.03454	1	-0.35185	0.990794	2.21432	0.717787	1.87289	0.754093	3.66	0	7.19	0	18.36	0	5.54	0	0	6.29	0	10.97	0	4.74	0	0	0	0	0	0	0	15.11	0	15.09	10.26	7.67	6.73
StET027538	TTATGTGTGTTAAAAAA	TC216020	TC216020|-|metallocarboxypeptidase inhibitor IIa precursor|-|509-526|#|TC219091|-|homologue to UniRef100_P01075 Cluster: Metallocarboxypeptidase inhibitor; n=2; Solanum tuberosum|Rep: Metallocarboxypeptidase inhibitor - Solanum tuberosum (Potato), partial (90%)|-|536-553|#|DN941568|-|UniRef100_P01075 Cluster: Metallocarboxypeptidase inhibitor; n=2; Solanum tuberosum|Rep: Metallocarboxypeptidase i…	AF060551	2.07953	0.482098	0.766764	0.840596	0.837178	0.793787	-1.62589	0.271993	3.65376	0.44855	3.51291	0.0612507	-0.67022	0.858559	1.48926	0.954652	0.785136	0.932899	3.28	5.08	2.4	0	0	0	0	0	5.03	0	0	6.1	28.59	14.22	0	0	0	0	0	0	0	11.63	0	0	0	0	24.39
StET016885	GCTTTCTTCAAAAAAAA	CV475336	CV475336|-|UniRef100_P58519 Cluster: Aspartic protease inhibitor 5 precursor; n=1; Solanum tuberosum|Rep: Aspartic protease inhibitor 5 precursor - Solanum tuberosum (Potato), partial (19%)|-|289-306|#|	M96257, X62095	-2.53731	0.139881	-3.14888	0.0428181	-2.11451	0.233328	-2.46176	0.097802	1.89447	0.634149	-1.03422	0.963247	0.863852	0.780187	0.759965	1	1.61482	0.728927	2.83	0	11.99	0	22.22	15.02	5.54	0	0	0	0	1.83	3.32	0	0	0	0	0	0	24.74	0	2.33	1.72	0	3.42	1.18	0
StET016886	GCTTTCTTGAAAAAAAA	CV475336	CV475336|-|UniRef100_P58519 Cluster: Aspartic protease inhibitor 5 precursor; n=1; Solanum tuberosum|Rep: Aspartic protease inhibitor 5 precursor - Solanum tuberosum (Potato), partial (19%)|-|289-306|#|	M96257, X62095	-3.55354	0.0222359	-3.76482	0.0182626	-0.588782	0.871684	-2.25148	0.157277	1.54397	0.770047	-1.042	1	1.69684	0.474643	0.350692	1	2.03726	0.7681	3.43	0	17.58	0	22.22	28.16	15.7	0	0	0	0	1.22	1.99	0	0	0	0	0	0	23.2	0	0	1.72	0	0	10.62	0
StET016873	GCTTTCTTAAAAAAAAG	CV475336	CV475336|-|UniRef100_P58519 Cluster: Aspartic protease inhibitor 5 precursor; n=1; Solanum tuberosum|Rep: Aspartic protease inhibitor 5 precursor - Solanum tuberosum (Potato), partial (19%)|-|289-306|#|	M96257, X62095	-3.5042	0.0655374	-3.36935	0.0636357	-2.1925	0.126507	-2.33806	0.055812	1.82968	0.710849	-0.65928	1	1.21826	0.619528	0.927031	0.934462	2.1734	0.788728	2.63	0	7.19	0	28.02	26.29	3.69	0	0	0	0	0	1.33	0	0	0	0	0	0	17.01	4.64	0	4.31	1.68	0	0	0
StET016633	GCTCTCTTAAAAAAAAA	CV475336	CV475336|-|UniRef100_P58519 Cluster: Aspartic protease inhibitor 5 precursor; n=1; Solanum tuberosum|Rep: Aspartic protease inhibitor 5 precursor - Solanum tuberosum (Potato), partial (19%)|-|289-306|#|	M96257, X62095	-3.68415	0.0601475	-3.55777	0.0374872	-2.37701	0.152739	-2.54961	0.0717607	1.87658	0.718454	-1.042	1	1.19051	0.662905	0.636445	1	1.83002	0.849908	3.25	0	15.98	0	37.68	15.02	5.54	2.42	0	0	0	0	0	0	0	0	0	0	0	24.74	0	0	4.31	2.52	0	0	0
StET016874	GCTTTCTTAAAAAAGAA	CV475336	CV475336|-|UniRef100_P58519 Cluster: Aspartic protease inhibitor 5 precursor; n=1; Solanum tuberosum|Rep: Aspartic protease inhibitor 5 precursor - Solanum tuberosum (Potato), partial (19%)|-|289-306|#|	M96257, X62095	-3.05088	0.104256	-3.52121	0.0483585	-1.8077	0.172861	-2.30282	0.055812	1.93231	0.721641	-1.042	1	1.39708	0.520569	0.376484	1	1.80286	0.857576	3.24	0	19.18	0	24.16	26.29	2.77	0	0	0	0	2.44	1.99	0	0	0	0	0	0	17.01	3.48	4.65	2.59	0	0	1.77	0
StET016880	GCTTTCTTAAGAAAAAA	CV475336	CV475336|-|UniRef100_P58519 Cluster: Aspartic protease inhibitor 5 precursor; n=1; Solanum tuberosum|Rep: Aspartic protease inhibitor 5 precursor - Solanum tuberosum (Potato), partial (19%)|-|289-306|#|	M96257, X62095	-2.15679	0.415392	-3.7411	0.0376555	-2.22775	0.125826	-2.85758	0.0307689	1.75044	0.688779	-1.72425	0.524481	1.07084	0.701143	0.436118	1	1.52425	0.869005	4.42	0	14.38	0	37.68	28.16	4.62	12.9	0	0	0	0	2.66	0	0	0	0	0	0	27.83	2.32	3.49	6.04	0	3.42	2.36	0
StET016883	GCTTTCTTAGAAAAAAA	CV475336	CV475336|-|UniRef100_P58519 Cluster: Aspartic protease inhibitor 5 precursor; n=1; Solanum tuberosum|Rep: Aspartic protease inhibitor 5 precursor - Solanum tuberosum (Potato), partial (19%)|-|289-306|#|	M96257, X62095	-3.12404	0.0602379	-3.56442	0.0208435	-2.40363	0.175576	-2.75351	0.067698	1.08348	0.897248	-1.90136	0.740833	0.991206	0.730308	0.0182828	1	0.998829	0.908599	3.67	0	16.78	0	26.09	16.9	12.93	0	3.77	0	1.66	0	1.33	0	0	0	0	0	0	30.93	4.64	0	2.59	0	0	1.18	0
StET016868	GCTTTCTCAAAAAAAAA	CV475336	CV475336|-|UniRef100_P58519 Cluster: Aspartic protease inhibitor 5 precursor; n=1; Solanum tuberosum|Rep: Aspartic protease inhibitor 5 precursor - Solanum tuberosum (Potato), partial (19%)|-|289-306|#|	M96257, X62095	-2.93239	0.26157	-2.10908	0.373292	0.144452	1	-2.34303	0.086145	0.716539	0.993711	-1.69106	0.570593	1.61562	0.540397	-0.00794559	1	1.61853	0.913703	3.97	0	19.18	0	19.33	45.06	0	0	0	0	0	0	5.98	0	0	0	0	11.62	0	10.82	0	0	0	12.58	0	23.6	0
StET016878	GCTTTCTTAAAGAAAAA	CV475336	CV475336|-|UniRef100_P58519 Cluster: Aspartic protease inhibitor 5 precursor; n=1; Solanum tuberosum|Rep: Aspartic protease inhibitor 5 precursor - Solanum tuberosum (Potato), partial (19%)|-|289-306|#|	M96257, X62095	-2.96325	0.104846	-3.01063	0.0845505	-2.38883	0.0825233	-2.72053	0.0201079	1.73971	0.785876	-1.50574	0.785549	0.492575	0.917113	0.452486	1	0.960585	0.932899	2.95	0	15.98	0	13.53	18.78	1.85	0	0	0	0	1.22	1.33	0	0	0	0	0	0	13.92	4.64	3.49	12.93	0	0	1.18	0
StET004482	ACTTTCTTAAAAAAAAA	CV475336	CV475336|-|UniRef100_P58519 Cluster: Aspartic protease inhibitor 5 precursor; n=1; Solanum tuberosum|Rep: Aspartic protease inhibitor 5 precursor - Solanum tuberosum (Potato), partial (19%)|-|289-306|#|	M96257, X62095	-2.90021	0.219137	-3.36256	0.0963769	-0.811597	0.697099	-2.1008	0.166546	1.58962	0.702916	-1.43172	0.856239	1.45088	0.616764	-0.117249	1	1.34786	0.940111	3.13	0	12.79	0	15.46	35.67	0	3.22	0	0	0	2.44	0	0	0	0	0	0	0	20.1	2.32	0	0	0	0	0	7.57
StET016871	GCTTTCTTAAAAAAAAA	CV475336	CV475336|-|UniRef100_P58519 Cluster: Aspartic protease inhibitor 5 precursor; n=1; Solanum tuberosum|Rep: Aspartic protease inhibitor 5 precursor - Solanum tuberosum (Potato), partial (19%)|-|289-306|#|	M96257, X62095	-3.99608	0.0790231	-7.30307	0.00704535	-4.56969	0.0381309	-8.05999	4.29023e-08	1.31456	0.93002	-2.56599	0.980401	1.1967	0.695266	0.655619	1	1.85255	0.949227	653.15	135.51	3271.54	12.11	6398.69	4295.93	728.65	78.2	130.72	59.29	34.13	187.18	361.73	58.05	27.4	0	0	9.44	0	4736.45	543.65	453.44	669.89	285.87	208.65	230.65	13.46
StET016877	GCTTTCTTAAAAGAAAA	CV475336	CV475336|-|UniRef100_P58519 Cluster: Aspartic protease inhibitor 5 precursor; n=1; Solanum tuberosum|Rep: Aspartic protease inhibitor 5 precursor - Solanum tuberosum (Potato), partial (19%)|-|289-306|#|	M96257, X62095	-3.77964	0.0307807	-3.42671	0.034885	-2.09994	0.235347	-2.44712	0.0988733	0.833426	1	-0.896953	1	1.1599	0.67945	-0.139734	1	1.01377	0.959557	3.1	0	13.58	0	30.92	15.02	7.39	0	0	0	0	1.22	0	0	0	0	0	0	0	23.2	0	0	5.17	0	0	1.18	0
StET016881	GCTTTCTTAATAAAAAA	CV475336	CV475336|-|UniRef100_P58519 Cluster: Aspartic protease inhibitor 5 precursor; n=1; Solanum tuberosum|Rep: Aspartic protease inhibitor 5 precursor - Solanum tuberosum (Potato), partial (19%)|-|289-306|#|	M96257, X62095	-4.21885	0.160044	-6.56555	0.00591268	-4.06917	0.0304284	-6.87128	5.17724e-06	1.84848	0.926569	-5.85603	0.235866	1.10032	0.732444	1.08755	1	2.18825	0.973108	400.37	69.45	2002.56	17.09	4434.24	2270.01	175.47	20.96	16.34	17.97	0	104.26	259.33	30.8	23.19	0	15.68	0	21.85	2703.01	619	224.39	561.26	208.75	73.54	151.61	11.78
StET016786	GCTTCCTTAAAAAAAAA	CV475336	CV475336|-|UniRef100_P58519 Cluster: Aspartic protease inhibitor 5 precursor; n=1; Solanum tuberosum|Rep: Aspartic protease inhibitor 5 precursor - Solanum tuberosum (Potato), partial (19%)|-|289-306|#|	M96257, X62095	-3.18412	0.0605429	-3.27766	0.0395698	-2.02646	0.230173	-2.18905	0.111248	0.967716	0.933542	-1.85437	0.686517	1.26808	0.569777	-0.494864	0.956384	0.776795	0.991503	2.89	0	12.79	0	23.19	18.78	5.54	0	2.51	0	0	0	1.33	0	0	0	0	0	0	18.56	2.32	0	3.45	0	0	0	0
StET016879	GCTTTCTTAACAAAAAA	CV475336	CV475336|-|UniRef100_P58519 Cluster: Aspartic protease inhibitor 5 precursor; n=1; Solanum tuberosum|Rep: Aspartic protease inhibitor 5 precursor - Solanum tuberosum (Potato), partial (19%)|-|289-306|#|	M96257, X62095	-3.67978	0.0340747	-4.02346	0.0215031	-2.18079	0.150951	-2.33575	0.0730801	0.80056	1	-2.56849	0.76297	1.87295	0.385133	-1.17218	0.781316	0.70817	1	4.48	0	23.97	0	51.21	16.9	11.08	0	0	0	0	1.83	1.99	0	0	0	0	0	0	17.01	3.48	0	6.04	0	0	0	0
StET016859	GCTTTATTAAAAAAAAA	CV475336	CV475336|-|UniRef100_P58519 Cluster: Aspartic protease inhibitor 5 precursor; n=1; Solanum tuberosum|Rep: Aspartic protease inhibitor 5 precursor - Solanum tuberosum (Potato), partial (19%)|-|289-306|#|	M96257, X62095	-3.72013	0.0584898	-3.76818	0.037085	-2.6966	0.15271	-3.05219	0.0618078	1.3602	0.848849	-1.62358	0.819475	0.912673	0.808999	0.0580455	1	0.962828	1	4.51	0	11.99	0	30.92	37.55	5.54	0	0	0	0	0	1.99	0	0	0	0	0	0	40.2	0	0	4.31	0	3.42	1.18	0
StET016863	GCTTTCCTAAAAAAAAA	CV475336	CV475336|-|UniRef100_P58519 Cluster: Aspartic protease inhibitor 5 precursor; n=1; Solanum tuberosum|Rep: Aspartic protease inhibitor 5 precursor - Solanum tuberosum (Potato), partial (19%)|-|289-306|#|	M96257, X62095	-3.1985	0.0612717	-3.07001	0.0596174	-1.80118	0.269298	-2.29676	0.112869	1.66212	0.77014	-1.506	1	0.952037	0.74445	-0.136552	1	0.807829	1	2.91	0	11.19	0	22.22	15.02	3.69	0	0	0	0	0	1.33	0	0	0	0	0	0	21.65	0	3.49	1.72	0	0	1.77	0
StET016401	GCCTTCTTAAAAAAAAA	CV475336	CV475336|-|UniRef100_P58519 Cluster: Aspartic protease inhibitor 5 precursor; n=1; Solanum tuberosum|Rep: Aspartic protease inhibitor 5 precursor - Solanum tuberosum (Potato), partial (19%)|-|289-306|#|	M96257, X62095	-3.41864	0.06143	-3.76947	0.0338957	-2.72717	0.131228	-3.08051	0.0493617	0.537681	1	-2.52077	0.514084	0.87718	0.81375	-0.316047	0.96563	0.559655	1	4.46	0	20.78	0	38.65	22.53	4.62	0	0	0	0	1.22	2.66	0	0	0	0	0	0	40.2	2.32	5.81	0	1.68	0	1.18	0
StET016876	GCTTTCTTAAAAAGAAA	CV475336	CV475336|-|UniRef100_P58519 Cluster: Aspartic protease inhibitor 5 precursor; n=1; Solanum tuberosum|Rep: Aspartic protease inhibitor 5 precursor - Solanum tuberosum (Potato), partial (19%)|-|289-306|#|	M96257, X62095	-3.52987	0.0861069	-3.3918	0.0841766	-2.03537	0.260052	-2.38113	0.109122	0.846048	0.986909	-1.84022	0.665415	1.19982	0.679916	-0.284913	0.996654	0.923866	1	3.01	0	15.18	0	29.95	20.65	0	0	0	0	0	0	1.33	0	0	0	0	0	0	21.65	0	0	5.17	0	0	1.18	0
StET016872	GCTTTCTTAAAAAAAAC	CV475336	CV475336|-|UniRef100_P58519 Cluster: Aspartic protease inhibitor 5 precursor; n=1; Solanum tuberosum|Rep: Aspartic protease inhibitor 5 precursor - Solanum tuberosum (Potato), partial (19%)|-|289-306|#|	M96257, X62095	-3.26982	0.102971	-3.85604	0.0381821	-1.62875	0.190476	-2.12707	0.0700185	0.360063	1	-1.72529	0.751695	1.87205	0.374705	-1.11168	0.684508	0.82985	1	3.96	0	10.39	0	48.31	28.16	5.54	0	0	0	0	2.44	2.66	0	0	0	0	0	0	12.37	0	0	2.59	2.52	6.84	1.77	0
StET015819	GATTTCTTAAAAAAAAA	CV475336	CV475336|-|UniRef100_P58519 Cluster: Aspartic protease inhibitor 5 precursor; n=1; Solanum tuberosum|Rep: Aspartic protease inhibitor 5 precursor - Solanum tuberosum (Potato), partial (19%)|-|289-306|#|	M96257, X62095	-3.23255	0.104676	-3.96286	0.0326206	-2.63547	0.107309	-2.80977	0.0452839	1.26494	0.867228	-1.21837	1	1.34882	0.591052	-0.628921	0.930628	0.726179	1	5.29	0	17.58	0	23.19	50.69	6.46	1.61	0	1.8	0	0	3.99	0	0	0	0	0	0	29.38	3.48	2.33	5.17	0	0	0	0
StET016867	GCTTTCTAAAAAAAAAA	CV475336	CV475336|-|UniRef100_P58519 Cluster: Aspartic protease inhibitor 5 precursor; n=1; Solanum tuberosum|Rep: Aspartic protease inhibitor 5 precursor - Solanum tuberosum (Potato), partial (19%)|-|289-306|#|	M96257, X62095	-3.62614	0.107102	-3.78925	0.0657918	-2.6729	0.0453768	-3.00784	0.0087064	0.674782	0.994594	-1.89486	0.841008	1.38452	0.571976	-0.519503	0.937862	0.901363	1	5.59	0	25.57	0	53.15	39.43	1.85	0	0	0	0	1.22	3.99	0	0	0	0	0	2.73	23.2	3.48	2.33	6.9	1.68	10.26	1.18	0
StET016875	GCTTTCTTAAAAACAAA	CV475336	CV475336|-|UniRef100_P58519 Cluster: Aspartic protease inhibitor 5 precursor; n=1; Solanum tuberosum|Rep: Aspartic protease inhibitor 5 precursor - Solanum tuberosum (Potato), partial (19%)|-|289-306|#|	M96257, X62095	-3.00554	0.178943	-3.35588	0.101163	-1.90798	0.227907	-2.06329	0.121023	0.319125	1	-1.86197	1	1.48389	0.5693	-0.762987	0.910286	0.734586	1	2.67	0	7.19	0	38.65	18.78	0	0	0	0	0	0	3.32	0	0	0	0	0	0	13.92	0	0	6.04	0	0	0	0
StET016887	GCTTTCTTTAAAAAAAA	CV475336	CV475336|-|UniRef100_P58519 Cluster: Aspartic protease inhibitor 5 precursor; n=1; Solanum tuberosum|Rep: Aspartic protease inhibitor 5 precursor - Solanum tuberosum (Potato), partial (19%)|-|289-306|#|	M96257, X62095	-2.72209	0.185637	-3.24162	0.0792296	-2.01666	0.152299	-2.15389	0.0696081	0.615317	1	-2.34518	0.406778	1.26522	0.573579	-1.03981	0.747485	0.237886	1	3.21	0	11.19	0	18.36	28.16	1.85	0	2.51	0	0	1.22	2.66	0	0	0	0	0	0	15.46	3.48	2.33	2.59	1.68	0	0	0
StET016884	GCTTTCTTATAAAAAAA	CV475336	CV475336|-|UniRef100_P58519 Cluster: Aspartic protease inhibitor 5 precursor; n=1; Solanum tuberosum|Rep: Aspartic protease inhibitor 5 precursor - Solanum tuberosum (Potato), partial (19%)|-|289-306|#|	M96257, X62095	-2.19396	0.346678	-3.01271	0.0781573	-1.81741	0.163026	-1.93458	0.0726394	0.908847	0.956262	-1.06027	0.988583	1.20472	0.579574	-0.479156	0.943508	0.76659	1	2.59	0	8.79	0	16.43	22.53	2.77	0	0	0	0	0	5.98	0	0	0	0	0	0	10.82	2.32	2.33	1.72	1.68	5.13	0	0
StET016882	GCTTTCTTAATAAATTG	TC197847	TC197847|-|similar to UniRef100_Q41480 Cluster: Aspartic protease inhibitor 1 precursor; n=1; Solanum tuberosum|Rep: Aspartic protease inhibitor 1 precursor - Solanum tuberosum (Potato), partial (94%)|-|771-788|#|TC200367|-|similar to UniRef100_Q41480 Cluster: Aspartic protease inhibitor 1 precursor; n=1; Solanum tuberosum|Rep: Aspartic protease inhibitor 1 precursor - Solanum tuberosum (Potato),…	M96257, X62095	-4.15933	0.196373	-5.2869	0.108797	-6.03592	0.00842583	-5.52975	0.0118534	1.06602	0.842293	-4.65388	0.109263	1.13453	0.808999	0.596826	1	1.73159	1	237.96	120.27	926.96	0	3954.01	435.6	41.56	33.86	41.48	18.87	0	18.29	156.93	33.17	103.28	0	0	6.54	0	1792.21	426.58	112.78	153.46	108.15	0	28.91	0
StET016870	GCTTTCTCAATAAATTG	DN589132	DN589132|-|homologue to UniRef100_Q8RXA2 Cluster: Aspartic proteinase inhibitor P2B4; n=1; Solanum tuberosum|Rep: Aspartic proteinase inhibitor P2B4 - Solanum tuberosum (Potato), partial (28%)|-|569-586|#|	X53470, DQ168316	-0.886409	0.885515	-1.53624	0.58614	-0.934332	0.631434	-1.02252	0.378358	-0.513055	1	-0.654314	1	2.15409	0.362284	-1.34281	0.655733	0.907385	1	2.58	0	2.4	0	11.6	37.55	0	0	0	0	0	0	21.94	2.37	0	0	0	0	10.01	6.19	2.32	0	0	0	0	0	0
StET009862	CAATTACTGTTATGTTT	TC222339	TC222339|-|UniRef100_Q03196 Cluster: Cysteine proteinase inhibitor; n=1; Solanum tuberosum|Rep: Cysteine proteinase inhibitor - Solanum tuberosum (Potato), complete|-|298-315|#|	X67844	-2.57855	0.49978	-3.33494	0.198627	-6.37745	6.70365e-05	-3.46948	0.0988281	-0.491865	0.709192	-4.59213	1	-1.12075	0.750901	0.948783	1	-0.171541	0.873283	24.62	0	64.73	0	125.62	54.45	4.62	0	0	11.68	0	23.17	0	0	0	0	0	0	15.48	296.9	128.67	0	87.94	24.31	27.36	0	0
StET020351	TAAATTAATGTATGCTT	TC199588	TC199588|-|UniRef100_P20347 Cluster: Cysteine protease inhibitor 1 precursor; n=1; Solanum tuberosum|Rep: Cysteine protease inhibitor 1 precursor - Solanum tuberosum (Potato), complete|-|733-750|#|TC200118|-|UniRef100_P20347 Cluster: Cysteine protease inhibitor 1 precursor; n=1; Solanum tuberosum|Rep: Cysteine protease inhibitor 1 precursor - Solanum tuberosum (Potato), partial (96%)|-|765-782|#|…	X13181, AB061247	-4.50199	0.0884891	-4.83861	0.0493763	-2.64166	0.193022	-4.13565	0.0200371	-0.146214	1	1.01742	0.720435	0.916888	0.862672	0.0979503	0.946695	1.01547	0.970759	9.29	0	16.78	0	160.4	0	12.93	0	0	0	0	0	3.32	0	0	0	0	0	0	0	0	0	12.07	71.26	5.13	8.85	0
StET021165	TAATTTAAATTAATGTA	TC198315	TC198315|-|similar to UniRef100_P20347 Cluster: Cysteine protease inhibitor 1 precursor; n=1; Solanum tuberosum|Rep: Cysteine protease inhibitor 1 precursor - Solanum tuberosum (Potato), partial (98%)|-|739-756|#|TC213139|-|similar to UniRef100_P20347 Cluster: Cysteine protease inhibitor 1 precursor; n=1; Solanum tuberosum|Rep: Cysteine protease inhibitor 1 precursor - Solanum tuberosum (Potato),…	X13181, AB061247, AF459077	-1.7706	0.528701	-1.93264	0.394056	-4.34513	0.00694986	-4.53249	0.00152401	4.89254	1	-1.91382	1	-0.684576	0.884653	1.64711	0.962607	0.96605	1	16.87	0	27.17	0	27.06	24.41	0	4.03	0	0	14.15	1.22	1.99	11.85	0	0	0	4.36	0	0	84.62	18.6	16.38	11.74	0	0	0
StET012938	CTTCTATTCCACTCTAT	TC199575	TC199575|-|similar to UniRef100_Q8RUR7 Cluster: Trypsin inhibitor; n=1; Theobroma obovatum|Rep: Trypsin inhibitor - Theobroma obovatum, partial (14%)|-|758-775|#|TC199668|-|similar to UniRef100_A9UF60 Cluster: Stigma expressed protein; n=1; Nicotiana alata|Rep: Stigma expressed protein - Nicotiana alata (Winged tobacco) (Persian tobacco), partial (11%)|-|762-779|#|TC217121|-|similar to UniRef100_…	GU906242	-4.41046	0.1845	-5.97001	0.0429913	-4.13233	0.0324311	-7.57847	2.5144e-08	1.09664	0.767732	-3.16823	1	-0.248336	1	0.583275	1	0.335684	0.90856	70.29	0	242.13	0	677.36	18.78	11.08	6.45	0	0	0	10.97	17.95	9.48	0	0	0	0	0	578.33	384.85	58.13	89.66	16.77	30.78	17.11	0
StET015820	GATTTCTTAATAAAAAA	TC219172	TC219172|-|homologue to UniRef100_Q3S474 Cluster: Kunitz-type protease inhibitor; n=1; Solanum tuberosum|Rep: Kunitz-type protease inhibitor - Solanum tuberosum (Potato), partial (77%)|-|798-815|#|	U30814, DQ168332	-2.92179	0.134266	-3.13706	0.0702408	-2.1842	0.0612868	-2.29316	0.0186752	1.47547	0.833682	-1.95199	0.997125	1.0343	0.592372	-0.628031	0.917414	0.444269	1	3.25	0	9.59	0	20.29	22.53	2.77	0	0	0	0	0	2.66	0	0	0	0	0	0	10.82	6.96	2.33	5.17	1.68	0	0	0
StET015813	GATTTCTAAAAAAAAAA	TC219172	TC219172|-|homologue to UniRef100_Q3S474 Cluster: Kunitz-type protease inhibitor; n=1; Solanum tuberosum|Rep: Kunitz-type protease inhibitor - Solanum tuberosum (Potato), partial (77%)|-|798-815|#|	U30814, DQ168332	-0.893924	0.665098	-1.94372	0.194921	-1.36984	0.618716	-0.338769	0.960325	-0.171195	1	-1.17687	1	0.581228	0.933002	0.131467	0.947866	0.691146	1	13.64	69.45	11.99	1.42	31.89	30.04	19.39	9.67	16.34	27.85	5.83	6.1	18.62	16.59	8.43	0	8.3	6.54	1.82	78.86	0	0	0	0	30.78	4.13	20.19
StET029635	TTTATTTATTTTGCAAG	TC200902	TC200902|-|weakly similar to UniRef100_Q3S477 Cluster: Kunitz-type protease inhibitor; n=1; Solanum tuberosum|Rep: Kunitz-type protease inhibitor - Solanum tuberosum (Potato), partial (79%)|-|733-749|#|DN590562|-|NA|-|229-245|#|AM907098|-|NA|-|233-249|#|	AK321972, DQ168330	1.18516	0.733246	4.01234	0.108262	3.20593	0.101569	4.35126	0.00979075	-0.154597	1	5.33604	0.0177278	-0.158269	1	0.205468	1	0.0471989	1	8.89	0	0	0	0	0	0	0	0	0	0	0	8.64	78.19	27.4	0	0	5.08	0	0	0	0	0	0	0	0	28.6
StET026406	TGTGTTCAACTTATATT	TC206576	TC206576|-|homologue to UniRef100_Q84Y13 Cluster: Serine protease inhibitor; n=1; Solanum tuberosum|Rep: Serine protease inhibitor - Solanum tuberosum (Potato), partial (90%)|-|76-92|#|	U30814, DQ168332	0.006741	1	0.0803722	1	0.0635257	1	0.713058	0.731974	-0.439774	0.781415	-0.827482	0.969964	0.255642	1	-0.356591	0.939513	-0.0972548	1	32.14	57.59	27.97	51.98	45.42	24.41	4.62	16.93	33.94	49.41	0	15.85	79.13	74.64	46.37	16.52	51.65	21.07	13.66	0	0	0	69.83	20.96	64.99	20.06	42.9
StET015814	GATTTCTAAATAAATTG	TC203946	TC203946|-|homologue to UniRef100_Q41484 Cluster: Serine protease inhibitor 5 precursor; n=2; Solanum tuberosum|Rep: Serine protease inhibitor 5 precursor - Solanum tuberosum (Potato), partial (80%)|-|629-646|#|TC204257|-|homologue to UniRef100_Q84Y13 Cluster: Serine protease inhibitor; n=1; Solanum tuberosum|Rep: Serine protease inhibitor - Solanum tuberosum (Potato), complete|-|790-807|#|TC2130…	D17332, DQ268834, DQ268836	-0.0336315	1	0.168826	1	2.49824	0.265019	-0.284468	1	3.97573	0.204238	3.57562	0.0603415	2.9128	0.320814	0.205468	1	3.07498	0.90856	5.63	0	0	0	0	46.94	1.85	0	0	0	0	12.8	29.92	23.69	33.73	0	0	5.08	0	0	0	0	0	0	0	0	0
StET028553	TTGATCTGAAAGCTGCT	TC216125	TC216125|-|similar to UniRef100_Q43710 Cluster: Proteinase inhibitor type-2 TR8 precursor; n=1; Solanum lycopersicum|Rep: Proteinase inhibitor type-2 TR8 precursor - Solanum lycopersicum (Tomato) (Lycopersicon esculentum), partial (64%)|-|150-166|#|	EF469204, EU368949	-0.288586	1	1.24064	0.756581	1.74533	0.395062	0.583946	0.88211	3.75118	0.332998	3.72542	1.23643e-05	1.43761	0.645166	1.44475	1	2.88143	0.75679	14.45	35.57	4.79	42.72	0	0	0	11.29	11.31	8.09	9.16	0	25.93	176.52	0	0	10.15	15.98	0	0	26.66	0	0	0	0	12.98	30.28
StET027043	TTACATATTACATAGCA	CV498428	CV498428|-|similar to UniRef100_Q43710 Cluster: Proteinase inhibitor type-2 TR8 precursor; n=1; Solanum lycopersicum|Rep: Proteinase inhibitor type-2 TR8 precursor - Solanum lycopersicum (Tomato) (Lycopersicon esculentum), partial (51%)|-|102-119|#|	EF469204, EU368949	-0.896711	0.814457	-1.8976	0.454969	-2.48417	0.171223	-5.91278	4.24208e-06	-1.42198	0.686858	-4.41131	0.00393542	-0.20195	1	0.106029	1	-0.097028	0.946759	24.72	0	36.76	12.82	221.28	0	30.48	12.9	49.02	19.76	27.47	42.68	3.99	3.55	0	0	32.28	7.26	27.31	0	112.44	87.2	25	18.44	92.35	23.01	0
StET011801	CTAATCACTATAGTGTG	TC217931	TC217931|-|homologue to UniRef100_Q41489 Cluster: Proteinase inhibitor type-2 precursor; n=1; Solanum tuberosum|Rep: Proteinase inhibitor type-2 precursor - Solanum tuberosum (Potato), complete|-|546-563|#|	Z13992, U45450	-3.16274	0.351516	-1.20574	0.8043	-6.17501	0.00332214	-6.38986	0.000781231	-0.471343	1	-5.50252	0.0667905	-1.90426	0.601876	-0.0279941	0.959872	-1.93078	0.564431	23.28	0	22.37	0	105.32	0	0	5.64	0	0	0	4.88	0	0	56.91	0	0	0	0	408.23	35.93	0	39.66	28.5	0	0	0
StET019640	GTTGTGGACCTTTGCCA	TC205638	TC205638|-|similar to UniRef100_Q43710 Cluster: Proteinase inhibitor type-2 TR8 precursor; n=1; Solanum lycopersicum|Rep: Proteinase inhibitor type-2 TR8 precursor - Solanum lycopersicum (Tomato) (Lycopersicon esculentum), partial (44%)|-|573-590|#|TC206220|-|similar to UniRef100_Q43710 Cluster: Proteinase inhibitor type-2 TR8 precursor; n=1; Solanum lycopersicum|Rep: Proteinase inhibitor type-2 …	EU368949, EF469204	-0.913125	0.58832	-2.18895	0.0235234	-1.94376	0.000198657	-2.84247	8.25152e-08	-1.6582	0.000735535	-2.80014	0.00351402	-0.50727	0.551373	-0.73884	0.168701	-1.2669	0.00863882	4.32	5.08	9.59	1.42	9.66	9.39	8.31	0	0	5.39	9.16	4.27	1.33	0	0	0	0	2.91	0	13.92	12.75	11.63	12.07	5.03	5.13	5.9	0
StET019057	GTGGTGGACCTTTACCA	TC205638	TC205638|-|similar to UniRef100_Q43710 Cluster: Proteinase inhibitor type-2 TR8 precursor; n=1; Solanum lycopersicum|Rep: Proteinase inhibitor type-2 TR8 precursor - Solanum lycopersicum (Tomato) (Lycopersicon esculentum), partial (44%)|-|573-590|#|TC206220|-|similar to UniRef100_Q43710 Cluster: Proteinase inhibitor type-2 TR8 precursor; n=1; Solanum lycopersicum|Rep: Proteinase inhibitor type-2 …	EU368949, EF469204	-1.3028	0.467308	-1.11496	0.492605	-2.67534	0.000111607	-2.98491	5.98481e-06	-1.35606	0.290582	-3.44171	0.000494512	-0.634184	0.59081	-1.23805	0.00404064	-1.9303	0.0675272	3.28	0	2.4	2.14	7.73	0	11.08	0	2.51	1.8	0	2.44	2.66	0	0	0	1.84	5.08	0	9.28	4.64	6.98	7.76	7.55	8.55	1.18	0
StET019643	GTTGTGGCCCTTTACCA	TC205638	TC205638|-|similar to UniRef100_Q43710 Cluster: Proteinase inhibitor type-2 TR8 precursor; n=1; Solanum lycopersicum|Rep: Proteinase inhibitor type-2 TR8 precursor - Solanum lycopersicum (Tomato) (Lycopersicon esculentum), partial (44%)|-|573-590|#|TC206220|-|similar to UniRef100_Q43710 Cluster: Proteinase inhibitor type-2 TR8 precursor; n=1; Solanum lycopersicum|Rep: Proteinase inhibitor type-2 …	EU368949, EF469204	-1.22504	0.400252	-2.13491	0.0271599	-2.13426	1.31221e-11	-3.219	8.96623e-20	-1.50399	0.600401	-4.27876	0.00337238	-0.859392	0.228219	-0.646414	0.404804	-1.52309	0.139107	8.05	10.16	9.59	2.85	23.19	7.51	13.85	0	5.03	8.09	1.66	8.54	3.32	0	0	0	4.61	3.63	1.82	20.1	20.87	29.07	19.83	14.25	18.81	8.26	0
StET018349	GTAGTGGACCTTTACCA	TC205638	TC205638|-|similar to UniRef100_Q43710 Cluster: Proteinase inhibitor type-2 TR8 precursor; n=1; Solanum lycopersicum|Rep: Proteinase inhibitor type-2 TR8 precursor - Solanum lycopersicum (Tomato) (Lycopersicon esculentum), partial (44%)|-|573-590|#|TC206220|-|similar to UniRef100_Q43710 Cluster: Proteinase inhibitor type-2 TR8 precursor; n=1; Solanum lycopersicum|Rep: Proteinase inhibitor type-2 …	EU368949, EF469204	-1.55774	0.317357	-2.41894	0.078308	-2.04174	0.0196196	-2.87051	0.000596163	-1.6826	0.000783297	-3.32703	0.00226522	-0.489897	0.812451	-1.00447	0.270393	-1.49522	0.173246	3.17	3.39	3.2	2.85	7.73	0	12.93	0	0	2.7	0	3.05	1.99	0	0	0	0	0	0	7.73	8.11	18.6	6.9	3.35	3.42	3.54	0
StET017979	GGTGTGGACCTTTACCA	TC205638	TC205638|-|similar to UniRef100_Q43710 Cluster: Proteinase inhibitor type-2 TR8 precursor; n=1; Solanum lycopersicum|Rep: Proteinase inhibitor type-2 TR8 precursor - Solanum lycopersicum (Tomato) (Lycopersicon esculentum), partial (44%)|-|573-590|#|TC206220|-|similar to UniRef100_Q43710 Cluster: Proteinase inhibitor type-2 TR8 precursor; n=1; Solanum lycopersicum|Rep: Proteinase inhibitor type-2 …	EU368949, EF469204	-0.737677	0.661986	-2.38357	0.00921422	-2.786	0.000159224	-4.41322	3.91532e-15	-1.37673	0.62592	-3.2049	7.54518e-11	-0.828541	0.372927	-0.426194	0.824391	-1.24609	0.179298	12.73	8.47	19.98	7.12	32.85	11.27	28.63	3.22	5.03	10.78	11.65	22.56	8.64	2.37	0	0	6.46	5.08	2.73	34.02	25.5	60.46	31.04	14.25	34.2	12.98	0
StET019621	GTTGTGGAACTTTACCA	TC205638	TC205638|-|similar to UniRef100_Q43710 Cluster: Proteinase inhibitor type-2 TR8 precursor; n=1; Solanum lycopersicum|Rep: Proteinase inhibitor type-2 TR8 precursor - Solanum lycopersicum (Tomato) (Lycopersicon esculentum), partial (44%)|-|573-590|#|TC206220|-|similar to UniRef100_Q43710 Cluster: Proteinase inhibitor type-2 TR8 precursor; n=1; Solanum lycopersicum|Rep: Proteinase inhibitor type-2 …	EU368949, EF469204	-0.319855	0.963916	-1.51434	0.273485	-2.0354	0.00463422	-2.90388	2.92822e-07	-0.802689	0.8245	-1.93636	0.0288272	-0.7322	0.573579	-0.917161	0.175544	-1.64009	0.204976	7.68	0	8.79	2.14	19.33	5.63	14.78	0	3.77	12.58	9.16	10.37	4.65	0	4.22	0	3.69	3.63	4.55	20.1	10.43	27.9	12.93	8.38	11.97	10.03	1.68
StET019638	GTTGTGGACCTTTATCA	TC205638	TC205638|-|similar to UniRef100_Q43710 Cluster: Proteinase inhibitor type-2 TR8 precursor; n=1; Solanum lycopersicum|Rep: Proteinase inhibitor type-2 TR8 precursor - Solanum lycopersicum (Tomato) (Lycopersicon esculentum), partial (44%)|-|573-590|#|TC206220|-|similar to UniRef100_Q43710 Cluster: Proteinase inhibitor type-2 TR8 precursor; n=1; Solanum lycopersicum|Rep: Proteinase inhibitor type-2 …	EU368949, EF469204	-1.19375	0.418597	-1.84733	0.0983199	-1.74843	0.0019675	-2.47394	1.68774e-05	-0.97649	0.722703	-2.18328	0.396742	-0.212698	0.919769	-1.19559	0.122537	-1.38674	0.215558	4.21	3.39	5.59	3.56	8.7	3.76	13.85	0	0	4.49	0	5.49	3.32	0	0	0	4.61	1.45	0	10.82	4.64	12.79	6.9	5.03	8.55	4.13	1.68
StET019645	GTTGTGGTCCTTTACCA	TC205638	TC205638|-|similar to UniRef100_Q43710 Cluster: Proteinase inhibitor type-2 TR8 precursor; n=1; Solanum lycopersicum|Rep: Proteinase inhibitor type-2 TR8 precursor - Solanum lycopersicum (Tomato) (Lycopersicon esculentum), partial (44%)|-|573-590|#|TC206220|-|similar to UniRef100_Q43710 Cluster: Proteinase inhibitor type-2 TR8 precursor; n=1; Solanum lycopersicum|Rep: Proteinase inhibitor type-2 …	EU368949, EF469204	-0.865737	0.755891	-2.197	0.137194	-2.30925	2.78307e-07	-3.82085	3.73757e-14	-1.2536	0.616064	-2.63383	0.00353151	-1.17629	0.273646	-0.483833	0.752954	-1.62302	0.24966	6.29	3.39	6.39	1.42	12.56	3.76	17.55	0	0	4.49	1.66	9.76	5.32	0	0	0	0	3.63	0	20.1	11.59	26.74	12.93	14.25	22.23	6.49	1.68
StET019509	GTTGAGGACCTTTACCA	TC205638	TC205638|-|similar to UniRef100_Q43710 Cluster: Proteinase inhibitor type-2 TR8 precursor; n=1; Solanum lycopersicum|Rep: Proteinase inhibitor type-2 TR8 precursor - Solanum lycopersicum (Tomato) (Lycopersicon esculentum), partial (44%)|-|573-590|#|TC206220|-|similar to UniRef100_Q43710 Cluster: Proteinase inhibitor type-2 TR8 precursor; n=1; Solanum lycopersicum|Rep: Proteinase inhibitor type-2 …	EU368949, EF469204	-1.28126	0.432304	-2.53934	0.0481522	-2.44272	7.41339e-05	-3.85772	3.31482e-09	-1.23634	0.728269	-2.29622	0.00548669	-0.50632	0.711582	-0.855582	0.254887	-1.36015	0.275846	19.41	8.47	21.58	14.95	45.42	18.78	60.03	1.61	5.03	20.66	11.65	21.95	7.31	0	6.32	0	6.46	11.62	1.82	51.03	42.89	84.87	24.14	26.83	25.65	15.93	5.05
StET016737	GCTGTGGACCTTTACCA	TC205638	TC205638|-|similar to UniRef100_Q43710 Cluster: Proteinase inhibitor type-2 TR8 precursor; n=1; Solanum lycopersicum|Rep: Proteinase inhibitor type-2 TR8 precursor - Solanum lycopersicum (Tomato) (Lycopersicon esculentum), partial (44%)|-|573-590|#|TC206220|-|similar to UniRef100_Q43710 Cluster: Proteinase inhibitor type-2 TR8 precursor; n=1; Solanum lycopersicum|Rep: Proteinase inhibitor type-2 …	EU368949, EF469204	-1.00785	0.569885	-2.50884	0.0283592	-2.20677	8.67513e-13	-3.69704	9.57959e-27	-1.4354	0.616997	-2.68295	7.18056e-09	-0.584281	0.560886	-0.783014	0.00135447	-1.31018	0.281212	13.61	8.47	15.98	8.54	37.68	9.39	37.86	2.42	5.03	11.68	11.65	21.34	4.65	0	4.22	0	7.38	5.08	1.82	38.66	35.93	41.86	21.55	20.96	27.36	11.21	5.89
StET019642	GTTGTGGATCTTTACCA	TC205638	TC205638|-|similar to UniRef100_Q43710 Cluster: Proteinase inhibitor type-2 TR8 precursor; n=1; Solanum lycopersicum|Rep: Proteinase inhibitor type-2 TR8 precursor - Solanum lycopersicum (Tomato) (Lycopersicon esculentum), partial (44%)|-|573-590|#|TC206220|-|similar to UniRef100_Q43710 Cluster: Proteinase inhibitor type-2 TR8 precursor; n=1; Solanum lycopersicum|Rep: Proteinase inhibitor type-2 …	EU368949, EF469204	-1.07321	0.413878	-2.25428	0.0429913	-2.17494	0.00290894	-2.7822	0.000101752	-1.12545	0.355886	-2.10422	0.0507631	-0.190343	0.955521	-0.89424	0.203939	-1.03102	0.337655	3.71	3.39	5.59	4.27	6.76	3.76	13.85	0	2.51	4.49	1.66	5.49	2.66	0	0	0	1.84	1.45	0	9.28	12.75	11.63	4.31	2.52	6.84	1.77	0
StET019545	GTTGCGGACCTTTACCA	TC205638	TC205638|-|similar to UniRef100_Q43710 Cluster: Proteinase inhibitor type-2 TR8 precursor; n=1; Solanum lycopersicum|Rep: Proteinase inhibitor type-2 TR8 precursor - Solanum lycopersicum (Tomato) (Lycopersicon esculentum), partial (44%)|-|573-590|#|TC206220|-|similar to UniRef100_Q43710 Cluster: Proteinase inhibitor type-2 TR8 precursor; n=1; Solanum lycopersicum|Rep: Proteinase inhibitor type-2 …	EU368949, EF469204	-0.76366	0.691587	-2.17366	0.138018	-2.79524	1.65802e-06	-4.396	3.03777e-22	-1.03585	0.805987	-2.14577	0.104172	-0.859059	0.419749	-0.413877	0.74184	-1.26601	0.35472	23.83	30.49	24.77	9.26	51.21	9.39	63.72	4.03	11.31	25.15	14.15	30.49	21.94	2.37	0	0	8.3	19.61	4.55	69.59	59.12	98.83	48.28	27.67	53.02	17.7	6.73
StET019622	GTTGTGGACATTTACCA	TC205638	TC205638|-|similar to UniRef100_Q43710 Cluster: Proteinase inhibitor type-2 TR8 precursor; n=1; Solanum lycopersicum|Rep: Proteinase inhibitor type-2 TR8 precursor - Solanum lycopersicum (Tomato) (Lycopersicon esculentum), partial (44%)|-|573-590|#|TC206220|-|similar to UniRef100_Q43710 Cluster: Proteinase inhibitor type-2 TR8 precursor; n=1; Solanum lycopersicum|Rep: Proteinase inhibitor type-2 …	EU368949, EF469204	-1.25813	0.509899	-1.84694	0.237168	-2.5065	2.9412e-06	-3.28117	5.23688e-09	-1.58173	0.52497	-3.61109	8.01014e-05	-0.236987	0.985187	-1.31819	0.00356411	-1.57339	0.374684	6.1	0	5.59	1.42	24.16	7.51	18.47	0	3.77	3.59	4.99	5.49	5.32	0	0	0	5.53	5.08	0	12.37	9.27	22.09	10.35	10.9	6.84	3.54	0
StET019644	GTTGTGGGCCTTTACCA	TC205638	TC205638|-|similar to UniRef100_Q43710 Cluster: Proteinase inhibitor type-2 TR8 precursor; n=1; Solanum lycopersicum|Rep: Proteinase inhibitor type-2 TR8 precursor - Solanum lycopersicum (Tomato) (Lycopersicon esculentum), partial (44%)|-|573-590|#|TC206220|-|similar to UniRef100_Q43710 Cluster: Proteinase inhibitor type-2 TR8 precursor; n=1; Solanum lycopersicum|Rep: Proteinase inhibitor type-2 …	EU368949, EF469204	-1.36434	0.360085	-2.67753	0.00700818	-2.54277	5.98589e-08	-3.58107	2.29201e-14	-1.23126	0.667124	-2.25056	0.100432	-0.196942	0.930826	-0.91549	0.0617174	-1.08633	0.381457	11.01	11.86	26.37	4.98	30.92	9.39	30.48	0	5.03	11.68	4.16	14.02	6.65	0	0	0	3.69	5.81	2.73	24.74	22.02	31.39	25.86	9.22	22.23	7.67	0
StET019630	GTTGTGGACCTTTAACA	TC205638	TC205638|-|similar to UniRef100_Q43710 Cluster: Proteinase inhibitor type-2 TR8 precursor; n=1; Solanum lycopersicum|Rep: Proteinase inhibitor type-2 TR8 precursor - Solanum lycopersicum (Tomato) (Lycopersicon esculentum), partial (44%)|-|573-590|#|TC206220|-|similar to UniRef100_Q43710 Cluster: Proteinase inhibitor type-2 TR8 precursor; n=1; Solanum lycopersicum|Rep: Proteinase inhibitor type-2 …	EU368949, EF469204	-1.44304	0.434187	-2.06994	0.142367	-2.99252	2.34024e-09	-3.49003	4.4072e-11	-1.07071	0.677432	-3.13733	4.68711e-05	-0.109596	1	-1.18911	0.0188504	-1.29745	0.443521	10.29	6.78	16.78	4.27	41.55	5.63	29.55	0	0	7.19	6.66	12.8	7.31	2.37	0	0	6.46	9.44	1.82	23.2	19.71	34.88	12.07	10.9	17.1	4.72	1.68
StET015606	GATGTGGACCTTTACCA	TC205638	TC205638|-|similar to UniRef100_Q43710 Cluster: Proteinase inhibitor type-2 TR8 precursor; n=1; Solanum lycopersicum|Rep: Proteinase inhibitor type-2 TR8 precursor - Solanum lycopersicum (Tomato) (Lycopersicon esculentum), partial (44%)|-|573-590|#|TC206220|-|similar to UniRef100_Q43710 Cluster: Proteinase inhibitor type-2 TR8 precursor; n=1; Solanum lycopersicum|Rep: Proteinase inhibitor type-2 …	EU368949, EF469204	-0.945132	0.719638	-2.66512	0.0719854	-2.20817	8.67513e-13	-3.34155	2.69911e-21	-1.33231	0.661788	-2.67106	0.0209891	-0.415361	0.834717	-1.0858	0.00174392	-1.47083	0.443521	11.09	0	6.39	7.12	35.75	11.27	35.09	0	2.51	14.37	6.66	15.85	8.64	0	0	0	5.53	4.36	0	32.47	24.34	25.58	20.69	13.41	20.52	9.44	3.36
StET019624	GTTGTGGACCCTTACCA	TC205638	TC205638|-|similar to UniRef100_Q43710 Cluster: Proteinase inhibitor type-2 TR8 precursor; n=1; Solanum lycopersicum|Rep: Proteinase inhibitor type-2 TR8 precursor - Solanum lycopersicum (Tomato) (Lycopersicon esculentum), partial (44%)|-|573-590|#|TC206220|-|similar to UniRef100_Q43710 Cluster: Proteinase inhibitor type-2 TR8 precursor; n=1; Solanum lycopersicum|Rep: Proteinase inhibitor type-2 …	EU368949, EF469204	-1.00256	0.639224	-2.33787	0.0829977	-2.41347	2.83515e-14	-3.28836	2.29201e-14	-1.4686	0.592254	-2.98229	0.00627388	-0.596555	0.640884	-0.678156	0.13146	-1.26334	0.467511	16.16	13.55	31.17	7.12	39.62	3.76	46.18	0	10.06	20.66	9.99	16.46	11.3	2.37	0	0	11.07	5.81	4.55	44.84	35.93	49.99	27.59	25.15	39.33	12.39	5.05
StET019623	GTTGTGGACCATTACCA	TC205638	TC205638|-|similar to UniRef100_Q43710 Cluster: Proteinase inhibitor type-2 TR8 precursor; n=1; Solanum lycopersicum|Rep: Proteinase inhibitor type-2 TR8 precursor - Solanum lycopersicum (Tomato) (Lycopersicon esculentum), partial (44%)|-|573-590|#|TC206220|-|similar to UniRef100_Q43710 Cluster: Proteinase inhibitor type-2 TR8 precursor; n=1; Solanum lycopersicum|Rep: Proteinase inhibitor type-2 …	EU368949, EF469204	-1.13124	0.54	-2.25629	0.0995736	-1.65718	0.0137219	-2.7441	8.9401e-05	-1.36272	0.310591	-2.26653	0.0378421	0.208768	1	-1.30463	0.00680773	-1.0732	0.539143	3.82	5.08	2.4	1.42	11.6	7.51	15.7	0	3.77	3.59	1.66	6.71	2.66	0	0	0	1.84	2.18	0	9.28	3.48	5.81	7.76	4.19	8.55	2.95	0
StET019626	GTTGTGGACCTCTACCA	TC205638	TC205638|-|similar to UniRef100_Q43710 Cluster: Proteinase inhibitor type-2 TR8 precursor; n=1; Solanum lycopersicum|Rep: Proteinase inhibitor type-2 TR8 precursor - Solanum lycopersicum (Tomato) (Lycopersicon esculentum), partial (44%)|-|573-590|#|TC206220|-|similar to UniRef100_Q43710 Cluster: Proteinase inhibitor type-2 TR8 precursor; n=1; Solanum lycopersicum|Rep: Proteinase inhibitor type-2 …	EU368949, EF469204	-1.42564	0.198109	-2.59894	0.00704535	-2.09852	0.00724693	-3.42038	9.67772e-07	-1.1212	0.616064	-2.49802	0.00132863	-0.116648	1	-0.758678	0.460482	-0.846815	0.539745	6.56	11.86	11.19	2.14	24.16	9.39	15.7	0	3.77	4.49	4.16	6.71	5.98	0	0	0	2.77	3.63	0	15.46	9.27	22.09	5.17	10.06	20.52	4.72	0
StET019625	GTTGTGGACCGTTACCA	TC205638	TC205638|-|similar to UniRef100_Q43710 Cluster: Proteinase inhibitor type-2 TR8 precursor; n=1; Solanum lycopersicum|Rep: Proteinase inhibitor type-2 TR8 precursor - Solanum lycopersicum (Tomato) (Lycopersicon esculentum), partial (44%)|-|573-590|#|TC206220|-|similar to UniRef100_Q43710 Cluster: Proteinase inhibitor type-2 TR8 precursor; n=1; Solanum lycopersicum|Rep: Proteinase inhibitor type-2 …	EU368949, EF469204	-1.00891	0.525225	-1.73115	0.207709	-2.46566	0.00628796	-2.78525	0.00125245	-0.825584	0.642768	-2.46685	0.145201	-0.469098	0.706035	-0.417726	0.934462	-0.870544	0.553789	2.53	3.39	3.2	3.56	11.6	0	3.69	0	0	3.59	0	4.27	1.99	0	4.22	0	0	0	1.82	4.64	4.64	12.79	5.17	2.52	10.26	1.18	0
StET019575	GTTGGGGACCTTTACCA	TC205638	TC205638|-|similar to UniRef100_Q43710 Cluster: Proteinase inhibitor type-2 TR8 precursor; n=1; Solanum lycopersicum|Rep: Proteinase inhibitor type-2 TR8 precursor - Solanum lycopersicum (Tomato) (Lycopersicon esculentum), partial (44%)|-|573-590|#|TC206220|-|similar to UniRef100_Q43710 Cluster: Proteinase inhibitor type-2 TR8 precursor; n=1; Solanum lycopersicum|Rep: Proteinase inhibitor type-2 …	EU368949, EF469204	-0.973473	0.698125	-2.13992	0.133734	-2.40818	0.0073154	-3.94216	2.12665e-44	-1.25183	0.748605	-1.59718	0.219247	-0.479578	0.740905	-0.619094	0.0562421	-1.07943	0.571426	24.18	11.86	31.17	9.97	77.3	16.9	71.11	1.61	6.28	26.95	11.65	45.12	13.96	0	12.65	2.75	16.6	13.8	2.73	52.58	61.44	69.76	50.87	37.73	42.76	19.47	0
StET019636	GTTGTGGACCTTTACCT	TC205638	TC205638|-|similar to UniRef100_Q43710 Cluster: Proteinase inhibitor type-2 TR8 precursor; n=1; Solanum lycopersicum|Rep: Proteinase inhibitor type-2 TR8 precursor - Solanum lycopersicum (Tomato) (Lycopersicon esculentum), partial (44%)|-|573-590|#|TC206220|-|similar to UniRef100_Q43710 Cluster: Proteinase inhibitor type-2 TR8 precursor; n=1; Solanum lycopersicum|Rep: Proteinase inhibitor type-2 …	EU368949, EF469204	-0.992801	0.551319	-2.21222	0.0395698	-1.86653	1.45202e-05	-3.16506	1.94459e-10	-1.04452	0.741092	-2.95638	0.124692	-0.815956	0.266399	-0.0607518	1	-0.818591	0.628136	4.52	10.16	4	4.98	10.63	0	11.08	1.61	0	6.29	0	7.32	2.66	0	0	0	0	2.91	0	12.37	9.27	12.79	12.93	10.9	18.81	5.9	1.68
StET019637	GTTGTGGACCTTTACTA	TC205638	TC205638|-|similar to UniRef100_Q43710 Cluster: Proteinase inhibitor type-2 TR8 precursor; n=1; Solanum lycopersicum|Rep: Proteinase inhibitor type-2 TR8 precursor - Solanum lycopersicum (Tomato) (Lycopersicon esculentum), partial (44%)|-|573-590|#|TC206220|-|similar to UniRef100_Q43710 Cluster: Proteinase inhibitor type-2 TR8 precursor; n=1; Solanum lycopersicum|Rep: Proteinase inhibitor type-2 …	EU368949, EF469204	-1.3094	0.311816	-2.53439	0.0376555	-0.939391	0.619367	-2.88368	0.00223807	-1.15813	0.617136	-2.5483	0.183821	0.0334391	1	-1.02315	0.628338	-0.983678	0.635254	3.86	13.55	6.39	1.42	10.63	0	9.24	1.61	0	4.49	1.66	4.27	2.66	0	0	0	0	1.45	0	3.09	8.11	15.11	3.45	2.52	10.26	2.95	0
StET019639	GTTGTGGACCTTTCCCA	TC205638	TC205638|-|similar to UniRef100_Q43710 Cluster: Proteinase inhibitor type-2 TR8 precursor; n=1; Solanum lycopersicum|Rep: Proteinase inhibitor type-2 TR8 precursor - Solanum lycopersicum (Tomato) (Lycopersicon esculentum), partial (44%)|-|573-590|#|TC206220|-|similar to UniRef100_Q43710 Cluster: Proteinase inhibitor type-2 TR8 precursor; n=1; Solanum lycopersicum|Rep: Proteinase inhibitor type-2 …	EU368949, EF469204	-1.45859	0.270056	-2.2503	0.0920512	-2.43514	1.0078e-07	-3.32415	5.76173e-13	-1.04921	0.672144	-3.30485	0.0612507	-1.16472	0.216314	0.197399	1	-0.997944	0.638198	5.97	0	6.39	2.85	17.39	5.63	13.85	1.61	2.51	3.59	2.5	4.88	1.99	0	0	0	0	2.91	1.82	17.01	18.55	31.39	18.97	10.9	15.39	5.31	0
StET019635	GTTGTGGACCTTTACCG	TC205638	TC205638|-|similar to UniRef100_Q43710 Cluster: Proteinase inhibitor type-2 TR8 precursor; n=1; Solanum lycopersicum|Rep: Proteinase inhibitor type-2 TR8 precursor - Solanum lycopersicum (Tomato) (Lycopersicon esculentum), partial (44%)|-|573-590|#|TC206220|-|similar to UniRef100_Q43710 Cluster: Proteinase inhibitor type-2 TR8 precursor; n=1; Solanum lycopersicum|Rep: Proteinase inhibitor type-2 …	EU368949, EF469204	-0.485867	0.880642	-2.09721	0.130052	-1.78356	0.000203147	-3.1499	4.83213e-09	-1.30596	0.671605	-3.41491	0.0091808	-0.147057	1	-0.848272	0.224402	-0.950145	0.67318	4.99	3.39	9.59	2.85	14.49	0	18.47	1.61	10.06	8.98	4.16	8.54	3.99	0	0	0	1.84	2.91	2.73	9.28	13.91	11.63	7.76	5.87	11.97	5.9	0
StET019641	GTTGTGGACCTTTTCCA	TC205638	TC205638|-|similar to UniRef100_Q43710 Cluster: Proteinase inhibitor type-2 TR8 precursor; n=1; Solanum lycopersicum|Rep: Proteinase inhibitor type-2 TR8 precursor - Solanum lycopersicum (Tomato) (Lycopersicon esculentum), partial (44%)|-|573-590|#|TC206220|-|similar to UniRef100_Q43710 Cluster: Proteinase inhibitor type-2 TR8 precursor; n=1; Solanum lycopersicum|Rep: Proteinase inhibitor type-2 …	EU368949, EF469204	-0.798899	0.802742	-2.54946	0.15906	-1.68507	0.0344518	-2.83533	0.000103725	-1.24497	0.512067	-2.29494	0.0126439	-0.155548	1	-0.905499	0.386915	-1.05349	0.745782	5.86	0	3.2	1.42	21.26	3.76	25.86	1.61	2.51	8.98	4.99	9.15	5.32	0	0	0	1.84	2.91	0	4.64	13.91	18.6	6.9	5.87	17.1	6.49	1.68
StET018703	GTCGTGGACCTTTACCA	TC205638	TC205638|-|similar to UniRef100_Q43710 Cluster: Proteinase inhibitor type-2 TR8 precursor; n=1; Solanum lycopersicum|Rep: Proteinase inhibitor type-2 TR8 precursor - Solanum lycopersicum (Tomato) (Lycopersicon esculentum), partial (44%)|-|573-590|#|TC206220|-|similar to UniRef100_Q43710 Cluster: Proteinase inhibitor type-2 TR8 precursor; n=1; Solanum lycopersicum|Rep: Proteinase inhibitor type-2 …	EU368949, EF469204	-1.04834	0.521793	-1.90512	0.164074	-2.753	9.40079e-05	-3.19748	9.92144e-08	-1.228	0.578436	-3.07016	8.91622e-06	-0.238286	0.932264	-0.536476	0.723537	-0.753588	0.748525	8.7	13.55	13.58	4.98	44.45	3.76	14.78	2.42	3.77	14.37	7.49	10.37	5.32	0	0	0	3.69	7.99	6.37	32.47	12.75	31.39	10.35	10.9	17.1	7.08	0
StET019602	GTTGTAGACCTTTACCA	TC205638	TC205638|-|similar to UniRef100_Q43710 Cluster: Proteinase inhibitor type-2 TR8 precursor; n=1; Solanum lycopersicum|Rep: Proteinase inhibitor type-2 TR8 precursor - Solanum lycopersicum (Tomato) (Lycopersicon esculentum), partial (44%)|-|573-590|#|TC206220|-|similar to UniRef100_Q43710 Cluster: Proteinase inhibitor type-2 TR8 precursor; n=1; Solanum lycopersicum|Rep: Proteinase inhibitor type-2 …	EU368949, EF469204	-1.68758	0.0849348	-2.01607	0.0557119	-1.23292	0.167618	-2.66309	0.00216869	-0.0834839	1	-1.10825	0.883485	-0.281572	0.84682	-0.289684	0.949927	-0.554499	0.759452	2.66	3.39	7.19	3.56	5.8	0	5.54	0	0	3.59	0	1.22	1.33	0	0	0	1.84	0	0	13.92	6.96	5.81	6.04	2.52	0	5.31	1.68
StET019631	GTTGTGGACCTTTACAA	TC205638	TC205638|-|similar to UniRef100_Q43710 Cluster: Proteinase inhibitor type-2 TR8 precursor; n=1; Solanum lycopersicum|Rep: Proteinase inhibitor type-2 TR8 precursor - Solanum lycopersicum (Tomato) (Lycopersicon esculentum), partial (44%)|-|573-590|#|TC206220|-|similar to UniRef100_Q43710 Cluster: Proteinase inhibitor type-2 TR8 precursor; n=1; Solanum lycopersicum|Rep: Proteinase inhibitor type-2 …	EU368949, EF469204	-1.36231	0.639224	-2.14969	0.228729	-1.84889	0.0153956	-3.59742	8.27947e-07	-0.880025	0.738332	-3.21398	0.000128896	0.0600707	1	-0.957662	0.244244	-0.854837	0.788728	6.13	5.08	8.79	0	19.33	3.76	30.48	0	3.77	8.98	3.33	9.76	0	0	6.32	0	0	5.81	0	13.92	8.11	23.25	5.17	7.55	11.97	7.67	0
StET027044	TTACATATTACATATTA	TC205638	TC205638|-|similar to UniRef100_Q43710 Cluster: Proteinase inhibitor type-2 TR8 precursor; n=1; Solanum lycopersicum|Rep: Proteinase inhibitor type-2 TR8 precursor - Solanum lycopersicum (Tomato) (Lycopersicon esculentum), partial (44%)|-|552-568|#|	EU368949, EF469204	-4.90169	0.0483411	-3.02621	0.189847	-2.58412	0.155354	-2.77301	0.0784032	-1.65752	0.672144	-0.75698	1	1.73449	0.562601	1.23062	1	2.97064	0.821133	3.89	45.74	0	0	62.81	0	19.39	0	0	0	0	0	0	0	0	0	0	7.99	0	0	0	0	0	22.64	8.55	0	0
StET019628	GTTGTGGACCTTCACCA	TC205638	TC205638|-|similar to UniRef100_Q43710 Cluster: Proteinase inhibitor type-2 TR8 precursor; n=1; Solanum lycopersicum|Rep: Proteinase inhibitor type-2 TR8 precursor - Solanum lycopersicum (Tomato) (Lycopersicon esculentum), partial (44%)|-|573-590|#|TC206220|-|similar to UniRef100_Q43710 Cluster: Proteinase inhibitor type-2 TR8 precursor; n=1; Solanum lycopersicum|Rep: Proteinase inhibitor type-2 …	EU368949, EF469204	-1.22591	0.509899	-1.84544	0.119886	-3.18518	0.000648975	-3.76614	2.72098e-05	-0.804735	0.848849	-2.42055	0.511357	-0.586741	0.747055	-0.0579563	1	-0.647144	0.821389	5.58	6.78	7.19	4.27	18.36	0	18.47	0	6.28	7.19	0	7.32	1.99	2.37	0	0	2.77	4.36	2.73	13.92	6.96	41.86	6.9	8.38	11.97	2.36	0
StET019633	GTTGTGGACCTTTACCA	TC205638	TC205638|-|similar to UniRef100_Q43710 Cluster: Proteinase inhibitor type-2 TR8 precursor; n=1; Solanum lycopersicum|Rep: Proteinase inhibitor type-2 TR8 precursor - Solanum lycopersicum (Tomato) (Lycopersicon esculentum), partial (44%)|-|573-590|#|TC206220|-|similar to UniRef100_Q43710 Cluster: Proteinase inhibitor type-2 TR8 precursor; n=1; Solanum lycopersicum|Rep: Proteinase inhibitor type-2 …	EU368949, EF469204	-1.14111	0.36253	-2.72729	0.0208435	-2.81971	0.00370649	-4.18484	1.44494e-05	-1.23023	0.758451	-2.30606	0.00359861	-0.605624	0.548883	0.151802	1	-0.453661	0.851703	1526.26	1668.48	2695.38	1018.26	5705.87	1040.19	3549.07	316.01	1062.06	2170.44	1038.02	1536.46	764.7	155.2	387.84	58.73	861.41	647.96	184.81	5319.42	4441.97	6201.65	2839.9	2141.11	3362.29	1629.92	265.8
StET019634	GTTGTGGACCTTTACCC	TC205638	TC205638|-|similar to UniRef100_Q43710 Cluster: Proteinase inhibitor type-2 TR8 precursor; n=1; Solanum lycopersicum|Rep: Proteinase inhibitor type-2 TR8 precursor - Solanum lycopersicum (Tomato) (Lycopersicon esculentum), partial (44%)|-|573-590|#|TC206220|-|similar to UniRef100_Q43710 Cluster: Proteinase inhibitor type-2 TR8 precursor; n=1; Solanum lycopersicum|Rep: Proteinase inhibitor type-2 …	EU368949, EF469204	-1.03836	0.590659	-2.90124	0.0271599	-2.4904	0.00963474	-4.73704	9.96872e-41	-1.15411	0.781439	-1.34215	0.751695	-0.957431	0.380997	0.458924	0.712618	-0.492816	0.870315	27.97	13.55	31.17	18.51	103.39	13.14	71.11	4.84	7.54	26.05	14.98	42.68	19.28	3.55	0	0	9.22	11.62	3.64	64.95	120.55	83.71	67.25	68.74	90.64	46.01	5.05
StET010162	CAGACGCCAAAGCTTGG	TC205638	TC205638|-|similar to UniRef100_Q43710 Cluster: Proteinase inhibitor type-2 TR8 precursor; n=1; Solanum lycopersicum|Rep: Proteinase inhibitor type-2 TR8 precursor - Solanum lycopersicum (Tomato) (Lycopersicon esculentum), partial (44%)|-|106-123|#|	EU368949, EF469204	-2.14939	0.294419	-2.80181	0.0988436	-2.62748	0.17207	-3.64878	0.0352483	0.558112	0.992607	-0.791352	1	-0.678079	0.886873	1.25875	1	0.62001	1	3.57	0	4	2.14	10.63	0	21.24	0	0	4.49	0	2.44	0	0	0	0	0	0	0	61.85	0	0	0	5.03	6.84	0	0
StET004459	ACTTGTCCTTCTTCAGG	TC209525	TC209525|-|similar to UniRef100_Q43502 Cluster: Proteinase inhibitor type-2 CEVI57 precursor; n=1; Solanum lycopersicum|Rep: Proteinase inhibitor type-2 CEVI57 precursor - Solanum lycopersicum (Tomato) (Lycopersicon esculentum), partial (23%)|-|349-366|#|	Q43502	2.111	0.488203	0.772258	0.72862	4.33416	0.0341925	4.65058	0.00121169	-0.154597	1	0.70225	0.988583	-0.158269	1	0.205468	1	0.0471989	1	7.62	0	0	0	0	0	0	0	17.6	0	0	0	7.98	5.92	0	0	0	0	0	0	0	0	0	0	0	0	22.71
StET004444	ACTTGCCCTTCTTCAGG	TC209525	TC209525|-|similar to UniRef100_Q43502 Cluster: Proteinase inhibitor type-2 CEVI57 precursor; n=1; Solanum lycopersicum|Rep: Proteinase inhibitor type-2 CEVI57 precursor - Solanum lycopersicum (Tomato) (Lycopersicon esculentum), partial (23%)|-|349-366|#|	Q43502	1.41531	0.69954	0.0341756	1	-1.40275	0.52512	4.33819	0.102773	-0.154597	1	4.37827	0.156552	-2.43248	0.340069	2.47983	0.934179	0.0471989	1	16.66	0	0	0	0	0	0	0	16.34	0	0	0	0	0	0	0	0	0	0	0	0	30.23	0	0	0	6.49	0
StET004443	ACTTGCCCCTCTTCAGG	CV497132	CV497132|-|similar to UniRef100_Q43502 Cluster: Proteinase inhibitor type-2 CEVI57 precursor; n=1; Solanum lycopersicum|Rep: Proteinase inhibitor type-2 CEVI57 precursor - Solanum lycopersicum (Tomato) (Lycopersicon esculentum), partial (23%)|-|70-87|#|	Q43502	-0.552466	0.814457	0.256532	1	2.36538	0.206629	6.60632	0.00355518	-0.154597	1	5.16559	0.118971	-0.158269	1	0.205468	1	0.0471989	1	16.42	0	0	0	0	0	0	0	0	0	0	0	0	0	0	0	0	1.45	0	0	0	0	0	0	0	7.67	0
StET011800	CTAATCACTATAATGTG	TC196853	TC196853|-|similar to UniRef100_Q43502 Cluster: Proteinase inhibitor type-2 CEVI57 precursor; n=1; Solanum lycopersicum|Rep: Proteinase inhibitor type-2 CEVI57 precursor - Solanum lycopersicum (Tomato) (Lycopersicon esculentum), partial (93%)|-|831-848|#|TC199307|-|homologue to UniRef100_Q3S483 Cluster: Proteinase inhibitor II; n=2; Solanum tuberosum|Rep: Proteinase inhibitor II - Solanum tuberos…	X99095, Z12753	-3.38795	0.206406	-1.9656	0.54593	-3.29499	0.146987	0.559181	0.933302	1.6231	0.893428	-0.376915	0.953813	-0.82286	0.899823	0.428795	0.967041	-0.393657	0.873283	33.99	0	55.14	10.68	121.75	0	0	10.48	0	0	0	2.44	1.33	7.11	42.16	0	0	0	0	160.82	168.08	0	0	20.12	0	17.7	0
StET013285	CTTTTATTTCATACATT	TC197514	TC197514|-|homologue to UniRef100_Q43502 Cluster: Proteinase inhibitor type-2 CEVI57 precursor; n=1; Solanum lycopersicum|Rep: Proteinase inhibitor type-2 CEVI57 precursor - Solanum lycopersicum (Tomato) (Lycopersicon esculentum), partial (98%)|-|735-751|#|TC217931|-|homologue to UniRef100_Q41489 Cluster: Proteinase inhibitor type-2 precursor; n=1; Solanum tuberosum|Rep: Proteinase inhibitor type…	X94946, Z12824	-1.63526	0.437871	-1.05657	0.578614	-0.582823	0.99384	3.46053	0.0591306	-0.563011	1	-2.59253	1	0.200406	1	-2.50423	0.356844	-2.42345	0.339858	4.01	0	6.39	0	0	0	0	0	0	0	0	0	0	0	0	0	0	0	0	0	0	0	0	0	6.84	0	0
StET002984	AATGGTGATATATATAT	TC197514	TC197514|-|homologue to UniRef100_Q43502 Cluster: Proteinase inhibitor type-2 CEVI57 precursor; n=1; Solanum lycopersicum|Rep: Proteinase inhibitor type-2 CEVI57 precursor - Solanum lycopersicum (Tomato) (Lycopersicon esculentum), partial (98%)|-|756-773|#|	X94946, Z12824	1.24004	0.763395	0.911818	0.813082	2.22451	0.426331	6.50469	0.0368512	1.06715	0.767732	7.8222	0.00236152	-0.853963	0.87639	2.47983	0.934179	1.68552	0.879817	82.49	0	0	12.82	0	0	0	0	0	26.05	0	0	14.63	0	0	0	0	25.42	0	0	0	30.23	0	0	0	0	54.68
StET002983	AATGGTGATATATATAA	TC197514	TC197514|-|homologue to UniRef100_Q43502 Cluster: Proteinase inhibitor type-2 CEVI57 precursor; n=1; Solanum lycopersicum|Rep: Proteinase inhibitor type-2 CEVI57 precursor - Solanum lycopersicum (Tomato) (Lycopersicon esculentum), partial (98%)|-|756-773|#|	X94946, Z12824	-0.774812	0.738277	0.0342512	1	4.29091	0.0648948	6.5403	0.00611526	-0.154597	1	6.96529	0.00932575	0.0640769	1	0.205468	1	0.269545	1	22.35	0	1.6	0	0	0	0	0	0	0	0	0	0	2.37	0	0	0	0	0	0	0	0	0	0	0	0	51.31
StET027677	TTATTTGTTAGTTATGA	TC216253	TC216253|-|homologue to UniRef100_P20076 Cluster: Ethylene-responsive proteinase inhibitor 1 precursor; n=1; Solanum lycopersicum|Rep: Ethylene-responsive proteinase inhibitor 1 precursor - Solanum lycopersicum (Tomato) (Lycopersicon esculentum), complete|-|17-33|#|CN214009|-|UniRef100_A0ZLL9 Cluster: Probable non-ribosomal peptide synthetase; n=1; Nodularia spumigena CCY 9414|Rep: Probable, part…	AY737310, J04099	-2.43298	0.249645	-1.15709	0.527512	-1.375	0.534243	0.138525	1	-1.47267	0.618923	-1.34431	0.644096	0.698618	0.78656	-0.573645	0.928076	0.126101	1	20.16	49.12	45.55	7.12	70.54	46.94	26.78	0	0	0	0	25	10.64	41.46	35.83	0	27.67	8.72	0	0	75.35	0	16.38	25.99	29.07	8.85	0
StET003096	AATTAATTTTGTTTAAC	TC216253	TC216253|-|homologue to UniRef100_P20076 Cluster: Ethylene-responsive proteinase inhibitor 1 precursor; n=1; Solanum lycopersicum|Rep: Ethylene-responsive proteinase inhibitor 1 precursor - Solanum lycopersicum (Tomato) (Lycopersicon esculentum), complete|-|1354-1370|#|TC219689|-|UniRef100_P20076 Cluster: Ethylene-responsive proteinase inhibitor 1 precursor; n=1; Solanum lycopersicum|Rep: Ethylen…	AY737310, J04099	2.22043	0.556113	2.68339	0.253579	3.04993	0.107112	5.0268	0.00152684	1.55064	0.680506	6.10929	3.03671e-08	1.08622	0.543478	0.205468	1	1.236	0.876825	12.16	0	0	7.12	0	0	0	0	0	0	0	0	51.2	50.94	0	0	0	29.06	0	0	0	0	0	0	0	0	37.01
StET027371	TTATATATATGAATCTA	TC219689	TC219689|-|UniRef100_P20076 Cluster: Ethylene-responsive proteinase inhibitor 1 precursor; n=1; Solanum lycopersicum|Rep: Ethylene-responsive proteinase inhibitor 1 precursor - Solanum lycopersicum (Tomato) (Lycopersicon esculentum), partial (97%)|-|452-469|#|	AY737310, J04099	0.569643	0.957763	1.1668	0.615463	1.78726	0.224129	3.29606	0.00359175	2.4874	0.63639	4.80264	3.233e-05	1.06841	0.639075	0.427815	1	1.42215	0.873283	5.18	0	0	9.26	0	0	0	0	0	0	0	0	16.62	21.32	4.22	0	2.77	6.54	0	0	0	0	1.72	0	0	0	6.73
StET027373	TTATATATATGGATCTA	TC219689	TC219689|-|UniRef100_P20076 Cluster: Ethylene-responsive proteinase inhibitor 1 precursor; n=1; Solanum lycopersicum|Rep: Ethylene-responsive proteinase inhibitor 1 precursor - Solanum lycopersicum (Tomato) (Lycopersicon esculentum), partial (97%)|-|452-469|#|	AY737310, J04099	0.0643331	1	1.34906	0.561986	1.40468	0.233328	2.74673	0.042751	0.857949	0.781765	3.83986	0.007933	1.08622	0.543478	0.205468	1	1.236	0.876825	3.19	0	0	7.12	0	0	0	0	0	0	0	0	8.64	24.88	0	0	2.77	4.36	0	0	0	0	0	0	0	0	4.21
StET027370	TTATATATACGTATCTA	TC219689	TC219689|-|UniRef100_P20076 Cluster: Ethylene-responsive proteinase inhibitor 1 precursor; n=1; Solanum lycopersicum|Rep: Ethylene-responsive proteinase inhibitor 1 precursor - Solanum lycopersicum (Tomato) (Lycopersicon esculentum), partial (97%)|-|452-469|#|	AY737310, J04099	0.252559	1	2.13078	0.263904	0.93219	0.454897	3.50807	0.0138273	2.30064	0.620229	2.91328	0.0433664	0.841238	0.725669	0.205468	1	1.02683	0.878749	3.93	0	0	4.98	0	0	0	0	0	0	0	0	7.98	34.36	6.32	0	5.53	4.36	0	0	0	0	0	0	0	0	4.21
StET027372	TTATATATATGCATCTA	TC219689	TC219689|-|UniRef100_P20076 Cluster: Ethylene-responsive proteinase inhibitor 1 precursor; n=1; Solanum lycopersicum|Rep: Ethylene-responsive proteinase inhibitor 1 precursor - Solanum lycopersicum (Tomato) (Lycopersicon esculentum), partial (97%)|-|452-469|#|	AY737310, J04099	0.710508	0.906248	1.5007	0.469876	2.06604	0.160286	3.85844	0.00109366	0.653393	1	4.09444	3.56087e-06	1.15196	0.567192	0.205468	1	1.30141	0.883501	5.02	0	0	7.83	0	0	0	0	0	0	0	0	16.62	28.43	0	1.84	1.84	6.54	0	0	0	0	0	0	0	0	8.41
StET028990	TTGTATATATGTATCTA	TC219689	TC219689|-|UniRef100_P20076 Cluster: Ethylene-responsive proteinase inhibitor 1 precursor; n=1; Solanum lycopersicum|Rep: Ethylene-responsive proteinase inhibitor 1 precursor - Solanum lycopersicum (Tomato) (Lycopersicon esculentum), partial (97%)|-|452-469|#|	AY737310, J04099	-0.478672	1	1.03569	0.6459	1.39144	0.265019	2.99363	0.0154863	-0.154597	1	2.87223	0.0242692	1.15196	0.567192	0.205468	1	1.30141	0.883501	2.89	0	0	7.83	0	0	0	0	0	0	0	0	5.32	21.32	4.22	0	2.77	1.45	0	0	0	0	0	0	0	0	1.68
StET027376	TTATATATATGTATCTA	TC219689	TC219689|-|UniRef100_P20076 Cluster: Ethylene-responsive proteinase inhibitor 1 precursor; n=1; Solanum lycopersicum|Rep: Ethylene-responsive proteinase inhibitor 1 precursor - Solanum lycopersicum (Tomato) (Lycopersicon esculentum), partial (97%)|-|452-469|#|	AY737310, J04099	0.556919	0.993693	2.57027	0.479966	3.99752	0.0965515	5.44968	0.00279115	6.70789	0.0987476	9.82238	4.80597e-13	2.10664	0.627452	4.27272	0.667376	6.3221	1	603.97	3.39	2.4	1046.03	0	7.51	5.54	15.32	18.85	10.78	37.46	7.93	1263.41	4262.55	1193.02	111.96	484.2	416.24	49.16	0	0	160.45	31.04	28.5	20.52	0	1105.28
StET021952	TACTTTACTATTTCAAG	TC223032	TC223032|-|homologue to UniRef100_Q0Z7S3 Cluster: Proteinase inhibitor isoform; n=1; Solanum phureja|Rep: Proteinase inhibitor isoform - Solanum phureja, partial (73%)|-|345-362|#|	DQ822994	-4.12278	0.266548	-4.79232	0.137148	-4.79149	0.022233	-5.00336	0.0062067	1.14294	1	-4.58693	0.00273328	1.34898	0.794911	-0.398705	0.934462	0.952042	0.957807	22.72	0	99.09	0	382.65	0	0	0	0	0	0	10.37	9.31	0	0	0	0	0	9.1	139.17	0	0	32.76	16.77	0	0	0
[truncated: 18 more columns]
