# Supplementary material for: The Transcriptome of Compatible and Incompatible Interactions of Potato (Solanum tuberosum) with Phytophthora infestans Revealed by DeepSAGE Analysis
Source: PLoS One. 2012 Feb 6;7(2):e31526. doi: 10.1371/journal.pone.0031526 (PMC3273468; doi:10.1371/journal.pone.0031526)
Supplement: Table S7 — Tag identification, sequence, annotation and normalized tag counts (Columns X to BO) of 7 unitags differentially regulated (FDR<0.05) in incompatible versus compatible interactions at 0 dpi; log-fold change values (logFC) and false discovery rates (FDR) of the nine pair wise comparisons (columns E to V) between sample groups ( Fig. 4 ). FDR values<0.05 are highlighted white. (XLSX) [file pone.0031526.s007.xlsx]

## Sheet: R1 specific at 0dpi
Tag-ID	Tag sequence (5'-CATG-17n-3')	Primary Annotation ID	All annotations	logFC R1_1dpi versus R1_0dpi	FDR R1_1dpi versus R1_0dpi	logFC R1_3dpi versus R1_0dpi	FDR R1_3dpi versus R1_0dpi	logFC r1_1dpi versus r1_0dpi	FDR r1_1dpi versus r1_0dpi	logFC r1_3dpi versus r1_0dpi	FDR r1_3dpi versus r1_0dpi	logFC ORF45_1dpi versus ORF45_0dpi	FDR ORF45_1dpi versus ORF45_0dpi	logFC ORF45_3dpi versus ORF45_0dpi	FDR ORF45_3dpi versus ORF45_0dpi	logFC R1_0dpi versus r1_0dpi	FDR R1_0dpi versus r1_0dpi	logFC r1_0dpi versus ORF45_0dpi	FDR r1_0dpi versus ORF45_0dpi	logFC R1_0dpi versus ORF45_0dpi	FDR R1_0dpi versus ORF45_0dpi	Mean_All [counts/million]	R1(10-2/4) 0dpi_Rep1 [counts/million]	R1(10-2/4) 0dpi_Rep2 [counts/million]	R1(10-2/4) 0dpi_Rep3 [counts/million]	R1(10-23/2) 0dpi_Rep1 [counts/million]	R1(10-23/2) 0dpi_Rep2 [counts/million]	R1(10-23/2) 0dpi_Rep3 [counts/million]	R1(10-2/4) 1dpi_Rep1 [counts/million]	R1(10-2/4) 1dpi_Rep2 [counts/million]	R1(10-2/4) 1dpi_Rep3 [counts/million]	R1(10-23/2) 1dpi_Rep1 [counts/million]	R1(10-23/2) 1dpi_Rep2 [counts/million]	R1(10-23/2) 1dpi_Rep3 [counts/million]	R1(10-2/4) 3dpi_Rep1 [counts/million]	R1(10-2/4) 3dpi_Rep2 [counts/million]	R1(10-2/4) 3dpi_Rep3 [counts/million]	R1(10-23/2) 3dpi_Rep1 [counts/million]	R1(10-23/2) 3dpi_Rep2 [counts/million]	R1(10-23/2) 3dpi_Rep3 [counts/million]	r1(wt) 0dpi_Rep1 [counts/million]	r1(wt) 0dpi_Rep2 [counts/million]	r1(wt) 0dpi_Rep3 [counts/million]	r1(LV41) 0dpi_Rep1 [counts/million]	r1(LV41) 0dpi_Rep2 [counts/million]	r1(LV41) 0dpi_Rep3 [counts/million]	r1(wt) 1dpi_Rep1 [counts/million]	r1(wt) 1dpi_Rep2 [counts/million]	r1(wt) 1dpi_Rep3 [counts/million]
StET028678	TTGCCAACTATTTTATA	TC200296	TC200296|-|similar to UniRef100_A7P226 Cluster: Chromosome chr19 scaffold_4, whole genome shotgun sequence; n=1; Vitis vinifera|Rep: Chromosome chr19 scaffold_4, whole genome shotgun sequence - Vitis vinifera (Grape), partial (78%)|-|1029-1046|#|TC201828|-|similar to UniRef100_A7P226 Cluster: Chromosome chr19 scaffold_4, whole genome shotgun sequence; n=1; Vitis vinifera|Rep: Chromosome chr19 sca…	2.70968	0.261616	3.61718	0.0519517	-1.00783	0.669908	-1.53803	0.428904	0.408719	1	0.428402	0.988583	-4.1472	0.0422269	1.18454	0.990893	-3.05344	0.0328417	8.49	0	0	0	0	0	0	0	0	0	25.8	4.88	7.31	5.92	0	40.38	0	7.99	18.21	0	0	66.27	21.55	11.74	11.97	12.39	13.46	29.49
StET026740	TTAAAATATCATTAAAA	TC205757	TC205757|-|similar to UniRef100_A7P597 Cluster: Chromosome chr4 scaffold_6, whole genome shotgun sequence; n=1; Vitis vinifera|Rep: Chromosome chr4 scaffold_6, whole genome shotgun sequence - Vitis vinifera (Grape), partial (59%)|-|777-794|#|	1.22033	0.686562	0.619219	0.797767	-4.34195	0.0405566	-0.760138	0.81682	-4.58095	0.264546	0.387085	0.824207	-5.79842	0.0148253	1.44048	1	-4.3875	0.0097466	15.29	0	0	0	0	0	0	8.87	0	0	0	0	1.99	0	0	0	0	0	3.64	0	0	46.51	186.22	15.93	94.06	0	11.78	0
StET005879	AGTCAACAAATTGCTGA	TC207421	TC207421|-|homologue to UniRef100_Q00LP1 Cluster: GRAS9; n=1; Solanum lycopersicum|Rep: GRAS9 - Solanum lycopersicum (Tomato) (Lycopersicon esculentum), partial (48%)|-|605-622|#|TC222673|-|homologue to UniRef100_Q00LP1 Cluster: GRAS9; n=1; Solanum lycopersicum|Rep: GRAS9 - Solanum lycopersicum (Tomato) (Lycopersicon esculentum), partial (20%)|-|157-174|#|	2.79747	0.0620923	3.1807	0.184019	-0.384134	0.925037	-1.09056	0.642147	2.49296	1	-0.317763	1	-4.99136	0.000942417	1.99047	0.728557	-3.10135	0.0145163	15.62	0	0	0	0	0	0	15.32	5.03	11.68	0	6.71	3.32	2.37	0	0	49.8	4.36	0	89.69	37.09	45.34	32.76	0	10.26	0	26.08	0
StET004127	ACGGAAGGCAAATATAG	TC210515	TC210515|-|similar to UniRef100_A7PY03 Cluster: Chromosome chr15 scaffold_37, whole genome shotgun sequence; n=1; Vitis vinifera|Rep: Chromosome chr15 scaffold_37, whole genome shotgun sequence - Vitis vinifera (Grape), partial (63%)|-|563-580|#|	3.53678	0.0168173	2.05599	0.305067	0.581372	0.741426	0.0303653	1	1.02683	0.650732	-1.59442	0.463653	-3.19311	0.0175681	0.355576	1	-2.8342	0.021054	21.03	0	8.79	0	0	0	1.85	6.45	64.1	18.87	80.74	14.63	8.64	23.69	0	0	0	15.25	19.12	0	34.78	37.21	30.18	24.31	20.52	32.44	42.06	18.96
StET022475	TATAAATTATATTTAAG	TC210616	TC210616|-|similar to UniRef100_A7QF68 Cluster: Chromosome undetermined scaffold_87, whole genome shotgun sequence; n=1; Vitis vinifera|Rep: Chromosome undetermined scaffold_87, whole genome shotgun sequence - Vitis vinifera (Grape), partial (84%)|-|520-537|#|TC213085|-|similar to UniRef100_A7QF68 Cluster: Chromosome undetermined scaffold_87, whole genome shotgun sequence; n=1; Vitis vinifera|Rep…	0.572495	0.858642	1.20596	0.563833	-1.91325	0.00132619	-1.28416	0.0131598	-1.10028	0.62592	-2.87692	0.189519	-1.68143	0.0315277	-1.04141	0.297086	-2.69342	0.0129834	4.75	3.39	4	0	1.93	0	4.62	4.03	0	0	6.66	7.93	1.99	0	0	4.59	0	5.81	19.12	6.19	9.27	10.46	10.35	7.55	6.84	2.36	0	0
StET018155	GTAAGATAAGTGCTTAA	unknown		-0.437659	0.753269	-0.447297	0.872657	3.10654	0.0874491	4.59297	2.16057e-05	-1.77673	0.456769	0.655055	0.924428	4.82099	5.85836e-22	-2.74866	0.0228933	2.0437	0.000893013	16.48	28.8	24.77	27.06	28.99	35.67	46.18	19.35	22.62	47.61	25.8	4.27	23.27	46.2	37.94	0	0	21.79	31.86	0	0	0	0	0	0	0	0	14.75
StET030001	TTTGATGTGTTGCTAAA	unknown		-2.00835	0.251415	-1.89089	0.138332	3.94602	0.00612306	2.78776	0.0801466	2.68568	0.0279456	1.7082	0.536103	4.90693	2.64855e-17	-1.78887	0.249897	3.10043	0.000390307	12.26	38.96	18.38	32.76	36.72	58.21	24.93	0	17.6	0	0	8.54	20.61	17.77	0	0	16.6	15.98	0	0	0	0	0	0	0	34.8	28.6	25.28
[truncated: 17 more columns]
