# Supplementary material for: The Transcriptome of Compatible and Incompatible Interactions of Potato (Solanum tuberosum) with Phytophthora infestans Revealed by DeepSAGE Analysis
Source: PLoS One. 2012 Feb 6;7(2):e31526. doi: 10.1371/journal.pone.0031526 (PMC3273468; doi:10.1371/journal.pone.0031526)
Supplement: Table S8 — Tag identification, sequence, annotation and normalized tag counts (Columns X to BO) of 1471 unitags differentially regulated (FDR<0.05) only in compatible ORF45 interactions; log-fold change values (logFC) and false discovery rates (FDR) of the nine pair wise comparisons (columns E to V) between sample groups ( Fig. 4 ). FDR values<0.05 are highlighted white. (XLSX) [file pone.0031526.s008.xlsx]

## Sheet: ORF45 specific at 0dpi
Tag-ID	Tag sequence (5'-CATG-17n-3')	Primary Annotation ID	All annotations	logFC R1_1dpi versus R1_0dpi	FDR R1_1dpi versus R1_0dpi	logFC R1_3dpi versus R1_0dpi	FDR R1_3dpi versus R1_0dpi	logFC r1_1dpi versus r1_0dpi	FDR r1_1dpi versus r1_0dpi	logFC r1_3dpi versus r1_0dpi	FDR r1_3dpi versus r1_0dpi	logFC ORF45_1dpi versus ORF45_0dpi	FDR ORF45_1dpi versus ORF45_0dpi	logFC ORF45_3dpi versus ORF45_0dpi	FDR ORF45_3dpi versus ORF45_0dpi	logFC R1_0dpi versus r1_0dpi	FDR R1_0dpi versus r1_0dpi	logFC r1_0dpi versus ORF45_0dpi	FDR r1_0dpi versus ORF45_0dpi	logFC R1_0dpi versus ORF45_0dpi	FDR R1_0dpi versus ORF45_0dpi	Mean_All [counts/million]	R1(10-2/4) 0dpi_Rep1 [counts/million]	R1(10-2/4) 0dpi_Rep2 [counts/million]	R1(10-2/4) 0dpi_Rep3 [counts/million]	R1(10-23/2) 0dpi_Rep1 [counts/million]	R1(10-23/2) 0dpi_Rep2 [counts/million]	R1(10-23/2) 0dpi_Rep3 [counts/million]	R1(10-2/4) 1dpi_Rep1 [counts/million]	R1(10-2/4) 1dpi_Rep2 [counts/million]	R1(10-2/4) 1dpi_Rep3 [counts/million]	R1(10-23/2) 1dpi_Rep1 [counts/million]	R1(10-23/2) 1dpi_Rep2 [counts/million]	R1(10-23/2) 1dpi_Rep3 [counts/million]	R1(10-2/4) 3dpi_Rep1 [counts/million]	R1(10-2/4) 3dpi_Rep2 [counts/million]	R1(10-2/4) 3dpi_Rep3 [counts/million]	R1(10-23/2) 3dpi_Rep1 [counts/million]	R1(10-23/2) 3dpi_Rep2 [counts/million]	R1(10-23/2) 3dpi_Rep3 [counts/million]	r1(wt) 0dpi_Rep1 [counts/million]	r1(wt) 0dpi_Rep2 [counts/million]	r1(wt) 0dpi_Rep3 [counts/million]	r1(LV41) 0dpi_Rep1 [counts/million]	r1(LV41) 0dpi_Rep2 [counts/million]	r1(LV41) 0dpi_Rep3 [counts/million]	r1(wt) 1dpi_Rep1 [counts/million]	r1(wt) 1dpi_Rep2 [counts/million]	r1(wt) 1dpi_Rep3 [counts/million]
StET023966	TCACGTGCTCTGCATAC	AM906726	AM906726|-|weakly similar to UniRef100_Q2QXF1 Cluster: Harpin-induced protein 1 containing protein, expressed; n=2; Oryza sativa|Rep: Harpin-induced protein 1 containing protein, expressed - Oryza sativa subsp. japonica (Rice), partial (47%)|-|318-335|#|	1.49374	0.5806	2.50481	0.200407	0.0694229	1	0.287274	0.948767	-2.56595	0.0253789	2.06315	0.315404	-1.90699	0.363517	-0.661626	0.911489	-2.50545	0.0308912	11.99	0	1.6	9.26	0	0	0	10.48	16.34	0	0	0	17.29	9.48	50.59	0	35.05	5.81	0	0	19.71	29.07	0	11.74	0	11.8	0	18.96
StET029656	TTTCAAAATTGTGCTAT	AM906973	AM906973|-|weakly similar to UniRef100_A7PE52 Cluster: Chromosome chr11 scaffold_13, whole genome shotgun sequence; n=1; Vitis vinifera|Rep: Chromosome chr11 scaffold_13, whole genome shotgun sequence - Vitis vinifera (Grape), partial (13%)|-|589-606|#|AM907017|-|weakly similar to UniRef100_A2I5G0 Cluster: Casein kinase; n=1; Beta vulgaris|Rep: Casein kinase - Beta vulgaris (Sugar beet), partial …	-0.302914	0.982984	-0.147062	1	-0.787613	0.731303	-1.1025	0.58124	-1.55196	0.629141	-2.73573	0.0475802	-0.569239	0.903127	0.166619	1	-0.417557	0.90856	19.57	30.49	4	2.85	21.26	56.33	21.24	21.77	33.94	28.75	14.98	13.41	0	14.22	35.83	0	47.04	7.26	20.03	0	0	27.9	70.7	32.7	58.15	15.34	37.01	0
StET022618	TATACTCCTAACTACCG	AM907143	AM907143|-|UniRef100_Q8H9C7 Cluster: NADP-dependent malic enzyme; n=1; Solanum tuberosum|Rep: NADP-dependent malic enzyme - Solanum tuberosum (Potato), partial (84%)|-|421-438|#|	0.846328	0.810938	1.27383	0.635794	0.547083	0.880015	1.45204	0.42305	1.63597	0.680506	5.69154	0.000344122	-0.297804	1	3.18995	0.784789	2.89595	0.63675	14.08	28.8	9.59	0	0	0	6.46	8.87	0	11.68	28.3	7.93	21.94	65.16	0	0	20.29	18.16	6.37	0	31.3	0	21.55	0	0	10.62	16.82	18.96
StET011626	CGGTATATATTTTCTAT	AM907867	AM907867|-|similar to UniRef100_Q9SLW8 Cluster: mRNA, 1346 bp sequence; n=1; Nicotiana tabacum|Rep: mRNA, 1346 bp sequence - Nicotiana tabacum (Common tobacco), partial (47%)|-|560-577|#|	1.45093	0.681363	0.449267	1	0.468739	0.938551	2.90227	0.161049	2.72591	0.386963	5.75187	0.000581856	-3.59827	0.153477	3.6456	0.731969	0.0471989	1	19.97	0	0	0	0	0	0	14.51	0	0	0	0	0	0	0	0	0	0	2.73	0	0	37.21	0	31.86	5.13	0	51.31	0
StET026685	TGTTTTTAGTCATTAAT	AM907879	AM907879|-|UniRef100_Q248C6 Cluster: Cation channel family protein; n=1; Tetrahymena thermophila SB210|Rep: Cation channel, partial (0%)|-|571-588|#|	-0.0997625	1	-0.205733	1	-1.69967	0.418924	-2.09954	0.21126	3.32654	0.0128897	-0.03454	1	0.0785003	1	1.33045	1	1.42702	0.885163	2.75	0	11.19	0	0	0	8.31	0	0	11.68	0	8.54	0	15.4	0	0	0	2.91	0	0	0	0	0	0	18.81	0	0	0
StET029823	TTTCTATACATCTGTAG	AM909227	AM909227|-|similar to UniRef100_UPI0000048228 Cluster: secretory carrier membrane protein (SCAMP) family protein; n=1; Arabidopsis thaliana|Rep: secretory carrier membrane protein (SCAMP) family protein - Arabidopsis thaliana, partial (20%)|-|290-306|#|AM906898|-|weakly similar to UniRef100_Q7XCL9 Cluster: Myb-like DNA-binding domain, SHAQKYF class family protein; n=2; Oryza sativa|Rep: Myb-like …	-0.747064	0.919467	-1.5818	0.500015	1.39877	0.501719	1.64923	0.282028	-4.32304	0.00121303	-2.21053	0.168978	2.25313	0.390005	-3.97202	2.39487e-06	-1.73562	0.526246	2.72	0	0	26.35	0	0	0	0	0	0	0	9.15	4.65	0	0	0	0	4.36	0	0	0	0	0	0	0	10.03	0	0
StET006297	ATAAGAAAGCAAAGAAA	AM909539	AM909539|-|similar to UniRef100_Q6T3R2 Cluster: NDR1-like protein; n=1; Nicotiana benthamiana|Rep: NDR1-like protein - Nicotiana benthamiana, partial (96%)|-|402-419|#|AM908724|-|similar to UniRef100_Q6T3R2 Cluster: NDR1-like protein; n=1; Nicotiana benthamiana|Rep: NDR1-like protein - Nicotiana benthamiana, partial (80%)|-|428-445|#|	0.156294	1	0.335494	1	-4.36627	0.0533518	-3.46974	0.0847445	-3.80084	0.0246223	-1.66917	0.44488	-2.56757	0.39627	0.407012	1	-2.19109	0.313215	5.84	15.25	0	0	4.83	0	0	0	0	0	19.15	3.05	0	0	0	20.19	0	2.91	0	98.97	0	0	0	39.4	0	0	0	0
StET022354	TAGTTATTTTAGTATTA	BG096849	BG096849|-|NA|-|47-63|#|	2.56013	0.316054	1.98789	0.358799	1.80243	0.386812	-0.284468	1	-0.154597	1	4.34373	0.0282033	-0.158269	1	0.205468	1	0.0471989	1	2.56	0	0	0	0	0	0	0	25.14	0	0	6.71	4.65	0	0	20.19	0	0	0	0	0	0	0	0	0	0	17.66	0
StET006807	ATATTACTCTCCAAGCA	BG591307	BG591307|-|homologue to UniRef100_P30956 Cluster: 50S ribosomal protein L28, chloroplast precursor; n=1; Nicotiana tabacum|Rep: 50S ribosomal protein L28, chloroplast precursor - Nicotiana tabacum (Common tobacco), partial (30%)|-|250-267|#|	-0.0369888	1	0.122973	1	-0.332726	0.903483	-1.05743	0.639066	-0.54539	0.546136	-3.82311	1.36923e-07	-0.30276	1	-0.884905	0.820751	-1.18353	0.751382	32.9	0	67.92	0	11.6	0	104.36	0	0	25.15	88.24	51.83	19.95	11.85	52.7	37.63	69.17	36.32	12.75	75.77	35.93	0	64.66	13.41	56.44	65.48	36.17	29.49
StET011380	CCTGTCCATCTTCCCTA	BQ111669	BQ111669|-|homologue to UniRef100_Q9XEJ6 Cluster: MRNA binding protein precursor; n=1; Solanum lycopersicum|Rep: MRNA binding protein precursor - Solanum lycopersicum (Tomato) (Lycopersicon esculentum), partial (33%)|-|70-86|#|	0.0249127	1	-1.29692	0.396254	-1.38444	0.53162	-2.49528	0.207211	-0.574513	0.817484	-4.70995	1.06365e-21	-0.196004	1	-0.233813	0.967041	-0.426619	0.892826	41.24	66.06	136.65	47	63.77	0	53.56	23.38	75.41	75.46	135.68	42.68	19.28	3.55	14.75	12.85	47.04	32.69	29.13	0	0	70.92	90.53	100.6	128.27	59.58	14.3	0
StET014026	GAATAATATTGCATTTA	BQ112000	BQ112000|-|NA|-|11-28|#|	-0.105351	1	-0.0721998	1	1.91172	0.37822	1.05563	0.711228	2.30277	0.441048	4.07589	0.0110909	1.77671	0.610744	0.805884	1	2.58181	0.919535	22.28	57.59	0	81.18	0	0	22.16	23.38	55.3	28.75	0	14.63	27.26	60.42	0	54.15	16.6	13.8	10.01	0	0	43.02	0	0	0	14.75	45.42	27.39
StET023772	TCAAAGCACGTTTTGTA	BQ112475	BQ112475|-|homologue to UniRef100_A7QC81 Cluster: Chromosome undetermined scaffold_77, whole genome shotgun sequence; n=1; Vitis vinifera|Rep: Chromosome undetermined scaffold_77, whole genome shotgun sequence - Vitis vinifera (Grape), partial (9%)|-|81-97|#|	-0.206429	0.992358	-0.857664	0.660168	0.207865	0.994149	-1.59533	0.416674	-1.28925	0.490039	-2.14554	0.0240493	-0.0561413	1	0.160147	1	0.113936	1	14.6	28.8	7.99	45.57	3.87	18.78	13.85	8.87	23.88	10.78	35.79	8.54	14.63	11.85	18.97	0	19.37	14.53	0	0	54.48	26.74	0	27.67	13.68	21.83	19.35	46.35
StET010704	CATTACCCTTGTCTATT	BQ112736	BQ112736|-|similar to UniRef100_A7PVT7 Cluster: Chromosome chr8 scaffold_34, whole genome shotgun sequence; n=1; Vitis vinifera|Rep: Chromosome chr8 scaffold_34, whole genome shotgun sequence - Vitis vinifera (Grape), partial (15%)|-|73-89|#|	1.49428	0.681598	-1.30232	0.549587	2.54822	0.161332	1.32906	0.565032	4.60742	0.00376585	3.37848	0.0653847	0.147833	1	1.40333	0.937962	1.53457	0.886531	5.9	0	0	10.68	0	0	0	0	0	0	27.47	0	15.96	0	0	0	0	1.45	0	0	0	0	8.62	0	0	14.16	0	0
StET025199	TGAATTCTTAGTTCTGT	BQ113711	BQ113711|-|similar to UniRef100_UPI0000683922 Cluster: orotidine 5-monophosphate decarboxylase; n=1; Plasmodium vivax|Rep: orotidine 5-monophosphate decarboxylase - Plasmodium vivax, partial (6%)|-|91-107|#|	0.41861	0.954338	0.407075	0.95741	-0.49624	0.911359	1.12659	0.583242	-2.59877	0.0449278	-1.62899	0.0310045	-0.293471	1	-1.01704	0.82305	-1.31512	0.686278	12.72	42.35	5.59	0	12.56	0	0	10.48	18.85	14.37	27.47	4.27	5.32	2.37	37.94	14.68	0	15.25	9.1	0	0	0	23.28	17.61	23.94	0	0	0
StET011225	CCGATATACATTGATAT	BQ114966	BQ114966|-|similar to UniRef100_P73068 Cluster: Rubredoxin; n=1; Synechocystis sp. PCC 6803|Rep: Rubredoxin - Synechocystis sp. (strain PCC 6803), partial (14%)|-|178-194|#|	2.51389	0.434187	1.36166	0.539589	-1.49516	0.470687	-2.52276	0.146628	-0.154597	1	4.23529	0.00129552	-3.69179	0.134367	3.74121	0.688316	0.0471989	1	4.48	0	0	0	0	0	0	20.15	0	0	0	12.8	0	11.85	0	0	0	0	0	0	55.64	0	0	13.41	13.68	1.18	21.03	0
StET002573	AATATGAAATCCTCTAA	BQ115092	BQ115092|-|NA|-|95-111|#|	-0.0834775	1	0.0337209	1	-0.716069	0.66612	-1.03201	0.573827	-0.789296	0.928287	-3.45905	0.000696494	-0.431257	0.855146	-0.454818	0.934462	-0.887111	0.511946	44.02	93.16	51.94	28.48	57.98	13.14	43.41	24.99	20.11	63.78	19.98	92.07	31.25	31.99	65.34	22.94	59.03	29.78	73.74	0	81.14	95.34	72.42	62.88	63.28	67.25	34.49	44.24
StET006252	ATAAATTACAAATCTTA	BQ120446	BQ120446|-|weakly similar to UniRef100_A7PKV3 Cluster: Chromosome chr7 scaffold_20, whole genome shotgun sequence; n=1; Vitis vinifera|Rep: Chromosome chr7 scaffold_20, whole genome shotgun sequence - Vitis vinifera (Grape), partial (26%)|-|92-108|#|	1.52008	0.814457	1.57604	0.666765	3.35771	0.1101	3.26012	0.0650575	3.28658	1	4.51698	0.045572	-0.302245	1	0.808323	1	0.506491	0.920642	165.23	0	1.6	180.15	0	0	0	185.42	25.14	0	9.99	1.22	272.63	137.43	147.55	114.72	0	50.12	97.41	196.39	0	24.42	0	23.47	0	28.91	752.83	286.5
StET005871	AGTATTTGCCTGTATGT	BQ122065	BQ122065|-|homologue to UniRef100_Q9M6A3 Cluster: Protein ASC1; n=1; Solanum lycopersicum|Rep: Protein ASC1 - Solanum lycopersicum (Tomato) (Lycopersicon esculentum), partial (52%)|-|58-74|#|	-2.59187	0.324	-3.51411	0.104286	0.37443	0.960967	1.42368	0.442236	4.9091	0.367807	6.15695	1.41326e-09	-0.178862	1	3.72754	0.545352	3.54042	0.726239	15.33	0	1.6	19.94	50.25	0	0	0	0	0	3.33	0	4.65	0	0	0	0	0	0	17.01	31.3	0	0	32.7	0	0	10.94	50.56
StET000056	AAAAAAGGGAGGGGATT	BQ504563	BQ504563|-|similar to UniRef100_UPI000034F120 Cluster: glycosyltransferase family 14 protein / core-2/I-branching enzyme family protein; n=1; Arabidopsis thaliana|Rep: glycosyltransferase family 14 protein / core-2/I-branching enzyme family protein - Arabidopsis thaliana, partial (45%)|-|53-69|#|	0.145702	1	-1.05657	0.578614	2.84956	0.20796	1.13543	0.561111	-3.91057	0.0234894	-3.37828	0.196973	0.93613	0.669624	-3.9373	8.91723e-05	-3.05859	0.0129834	2.54	0	6.39	0	0	0	0	0	0	7.19	0	3.66	0	0	0	0	0	0	0	0	0	0	0	0	0	0	0	0
StET030015	TTTGATTTAAAAAAAAA	BQ513214	BQ513214|-|similar to UniRef100_Q4HIK9 Cluster: Probable periplasmic protein Cj0879c; n=1; Campylobacter coli RM2228|Rep: Probable periplasmic protein Cj0879c - Campylobacter coli RM2228, partial (6%)|-|377-393|#|CV478033|-|similar to UniRef100_Q84ND6 Cluster: Cation diffusion facilitator 8; n=1; Stylosanthes hamata|Rep: Cation diffusion facilitator 8 - Stylosanthes hamata (Caribbean stylo), part…	0.583052	0.860683	-0.0714801	1	1.76424	0.167005	2.27328	0.0749443	0.351733	1	1.18744	2.13423e-05	0.698947	0.870609	-0.565335	0.925364	0.133356	1	44.95	79.61	23.17	65.51	0	0	21.24	29.02	71.64	35.04	61.6	42.07	39.23	62.79	23.19	41.3	10.15	33.42	9.1	0	66.07	0	15.52	14.25	18.81	31.86	76.55	71.63
StET009374	CAAAGAAACAAAATGGA	BQ518348	BQ518348|-|similar to UniRef100_A7PZC9 Cluster: 50S ribosomal protein L21; n=1; Vitis vinifera|Rep: 50S ribosomal protein L21 - Vitis vinifera (Grape), partial (56%)|-|143-160|#|	-0.888802	0.802734	0.499615	0.921558	-0.806994	0.654444	-1.46241	0.415333	1.79386	0.00168479	-0.962433	0.817165	-0.512795	0.888811	1.84459	0.21168	1.38273	0.930808	16.39	59.29	24.77	0	0	16.9	12.93	16.12	6.28	8.09	0	15.24	11.3	13.03	88.53	0	40.58	13.08	11.83	40.2	42.89	31.39	34.49	8.38	8.55	14.75	0	0
StET020326	TAAATGGAAAGGTTTCT	BQ518433	BQ518433|-|similar to UniRef100_A7PDT5 Cluster: Chromosome chr11 scaffold_13, whole genome shotgun sequence; n=1; Vitis vinifera|Rep: Chromosome chr11 scaffold_13, whole genome shotgun sequence - Vitis vinifera (Grape), partial (64%)|-|24-40|#|	-0.132685	1	-1.77608	0.291935	-1.90251	0.25748	-2.2347	0.109289	-0.868931	0.928128	-2.51022	0.0103451	-0.280671	0.921557	-0.324762	0.934462	-0.603187	0.811472	88.24	33.88	238.13	48.42	163.3	67.59	225.34	84.65	96.78	129.36	145.67	168.28	76.47	15.4	40.05	0	62.72	91.53	9.1	54.12	100.85	183.7	188.81	134.97	270.21	68.43	4.21	0
StET005132	AGATTGCAATATAACTA	CK264869	CK264869|-|similar to UniRef100_A7NZI9 Cluster: Chromosome chr6 scaffold_3, whole genome shotgun sequence; n=1; Vitis vinifera|Rep: Chromosome chr6 scaffold_3, whole genome shotgun sequence - Vitis vinifera (Grape), partial (25%)|-|425-441|#|	-0.962092	0.894029	-0.755155	0.885073	-2.54441	0.233201	-1.9989	0.354005	0.487277	1	3.14434	0.0322852	-1.17161	0.792535	3.09136	0.884438	1.91901	1	8.35	55.9	0	0	0	0	4.62	0	27.65	0	0	0	2.66	2.37	0	0	26.75	3.63	0	95.87	0	0	36.21	10.06	0	16.52	0	0
StET026147	TGTACTTTGAAGTTTGA	CK269685	CK269685|-|similar to UniRef100_A7QKF8 Cluster: Chromosome chr2 scaffold_112, whole genome shotgun sequence; n=1; Vitis vinifera|Rep: Chromosome chr2 scaffold_112, whole genome shotgun sequence - Vitis vinifera (Grape), partial (49%)|-|39-55|#|	0.186957	1	-0.881455	0.82761	-0.779817	0.83096	0.982819	0.619398	4.41307	0.00133318	0.70225	0.988583	-0.0784253	1	3.29113	0.818318	3.22121	0.705616	9.13	3.39	0	26.35	0	0	22.16	10.48	0	17.07	23.31	9.15	4.65	26.06	0	0	0	2.18	0	0	0	17.44	0	36.89	0	4.72	0	0
StET004421	ACTTCGTTTTAAATACA	CK272662	CK272662|-|homologue to UniRef100_A7QE03 Cluster: Chromosome chr4 scaffold_83, whole genome shotgun sequence; n=1; Vitis vinifera|Rep: Chromosome chr4 scaffold_83, whole genome shotgun sequence - Vitis vinifera (Grape), partial (53%)|-|28-44|#|	-2.12932	0.384609	-1.54581	0.431278	-0.31604	0.970584	0.627314	0.803479	-5.0599	0.0433039	-1.07895	1	1.00399	0.693522	-0.361051	0.939513	0.631537	0.976159	22.8	35.57	38.36	27.77	20.29	140.82	22.16	8.87	0	0	0	4.88	42.56	22.51	0	67.91	0	3.63	4.55	0	0	75.57	27.59	33.53	3.42	11.21	8.41	18.96
StET007522	ATGATAAACAAAATCAC	CK279416	CK279416|-|weakly similar to UniRef100_A7QG42 Cluster: Chromosome undetermined scaffold_91, whole genome shotgun sequence; n=1; Vitis vinifera|Rep: Chromosome undetermined scaffold_91, whole genome shotgun sequence - Vitis vinifera (Grape), partial (9%)|-|109-125|#|	0.278923	1	-0.919362	0.681465	-2.74737	0.155391	-0.37306	0.976559	5.83405	0.0450362	0.70225	0.988583	-1.60926	0.573483	2.78272	0.877008	1.19607	0.937504	5.35	0	0	0	0	0	7.39	0	0	0	0	6.71	4.65	0	0	0	0	1.45	0	32.47	0	0	0	0	10.26	0	0	0
StET028009	TTCCTCGTGCTGTTTTT	CK720489	CK720489|-|homologue to UniRef100_Q2XPX0 Cluster: Alpha-tubulin-like protein; n=1; Solanum tuberosum|Rep: Alpha-tubulin-like protein - Solanum tuberosum (Potato), partial (37%)|-|314-331|#|CN517041|-|homologue to UniRef100_A9PL16 Cluster: Alpha-tubulin; n=1; Gossypium hirsutum|Rep: Alpha-tubulin - Gossypium hirsutum (Upland cotton) (Gossypium mexicanum), partial (28%)|-|303-320|#|CK852545|-|homol…	0.112447	1	-0.830757	0.714144	1.09014	0.550524	1.21558	0.49002	2.55567	0.00726471	2.77231	0.124692	1.27108	0.461131	1.91115	0.753672	3.17728	0.216431	8.24	0	22.37	10.68	17.39	0	15.7	14.51	11.31	16.17	23.31	8.54	4.65	11.85	0	0	18.45	5.81	0	0	12.75	0	8.62	3.35	0	12.39	28.6	18.96
StET003838	ACATTAAAAGGAGAGTA	CK853819	CK853819|-|homologue to UniRef100_A7Q059 Cluster: Chromosome chr8 scaffold_41, whole genome shotgun sequence; n=1; Vitis vinifera|Rep: Chromosome chr8 scaffold_41, whole genome shotgun sequence - Vitis vinifera (Grape), partial (65%)|-|79-95|#|	1.14564	0.7867	0.562938	0.905539	-0.724239	0.813719	-1.74082	0.311273	-4.10682	1.30715e-07	-0.984965	0.285733	-0.914074	0.733841	-0.624064	0.909566	-1.55072	0.516971	6.44	0	1.6	16.38	0	11.27	0	8.87	0	0	1.66	15.24	37.24	10.66	0	0	21.21	11.62	0	0	0	12.79	25	11.74	6.84	0	29.44	0
StET004985	AGATAAGAAAACAATCA	CK859883	CK859883|-|similar to UniRef100_Q9M5P8 Cluster: Alpha-soluble NSF attachment protein; n=1; Solanum tuberosum|Rep: Alpha-soluble NSF attachment protein - Solanum tuberosum (Potato), partial (57%)|-|588-604|#|	0.172924	1	1.33624	0.574095	-3.02226	0.111369	0.202778	1	-1.15433	0.897248	4.84254	0.0467779	-1.87537	0.478108	2.19253	0.924953	0.281763	1	5.58	0	0	0	0	0	7.39	0	0	0	0	1.83	8.64	4.74	0	0	0	2.91	20.03	0	0	38.37	0	9.22	0	0	0	0
StET014119	GAATCTGCCATAGAAGA	CK860089	CK860089|-|similar to UniRef100_A7QIN6 Cluster: Chromosome chr9 scaffold_104, whole genome shotgun sequence; n=1; Vitis vinifera|Rep: Chromosome chr9 scaffold_104, whole genome shotgun sequence - Vitis vinifera (Grape), partial (19%)|-|408-425|#|	0.967583	0.793452	-0.652512	0.812663	0.0735813	1	0.233792	0.863637	0.980317	0.00291736	-0.572313	0.963756	-1.3735	0.466786	1.21614	0.379445	-0.158872	0.961574	30.79	0	3.2	27.77	0	45.06	20.32	68.52	55.3	28.75	0	21.34	25.27	22.51	0	11.01	21.21	3.63	5.46	120.61	33.62	26.74	29.31	31.86	32.49	101.46	65.61	31.6
StET025416	TGATGAAATGAAAAATG	CK861486	CK861486|-|similar to UniRef100_Q9FXS6 Cluster: NtEIG-E80 protein; n=1; Nicotiana tabacum|Rep: NtEIG-E80 protein - Nicotiana tabacum (Common tobacco), partial (36%)|-|257-274|#|	0.82966	0.814457	1.78203	0.331438	-0.625047	0.910312	-1.32416	0.443405	1.24558	0.6969	4.2769	0.00139328	-1.03405	0.68495	0.469862	1	-0.618864	0.897684	3.94	0	4	0	0	0	0	2.42	0	0	0	8.54	1.99	5.92	0	0	23.06	2.18	0	0	0	0	0	12.58	0	0	0	0
StET012378	CTGAATGTGAATGCTCC	CK862792	CK862792|-|NA|-|182-199|#|	0.0683237	1	1.0529	0.665312	1.32714	0.635274	1.32199	0.601762	3.41435	6.88042e-13	3.37966	0.0910869	-0.452157	0.962883	1.22306	1	0.754372	0.95882	8.02	0	6.39	0	0	0	9.24	4.03	0	7.19	0	5.49	3.32	0	0	28.45	0	6.54	5.46	0	0	0	0	0	23.94	43.06	0	25.28
StET025433	TGATGATGGAAGTTGGA	CK863115	CK863115|-|UniRef100_A1X8W3 Cluster: Expansin-like protein precursor; n=1; Solanum tuberosum|Rep: Expansin-like protein precursor - Solanum tuberosum (Potato), partial (47%)|-|463-480|#|	-0.906714	0.818204	-0.802053	0.789635	-0.684646	0.823426	-2.30469	0.203567	-3.80065	0.000561935	-1.63637	0.191887	-1.93265	0.401932	0.912389	1	-0.998275	0.739946	8.02	0	6.39	6.41	0	0	18.47	0	0	0	0	0	13.96	13.03	0	0	0	4.36	0	0	0	53.48	23.28	58.68	5.13	17.7	0	0
StET006278	ATAACGCGATCGAATTT	CK864277	CK864277|-|similar to UniRef100_A7NVS5 Cluster: Chromosome chr18 scaffold_1, whole genome shotgun sequence; n=1; Vitis vinifera|Rep: Chromosome chr18 scaffold_1, whole genome shotgun sequence - Vitis vinifera (Grape), complete|-|411-427|#|	0.446888	0.893591	-0.370826	0.99502	1.81195	0.178719	0.364929	0.963953	2.99827	0.0079048	2.0791	0.432009	-0.110419	1	1.62121	0.924222	1.53865	0.879072	10.01	0	1.6	16.38	14.49	0	6.46	5.64	5.03	19.76	19.98	2.44	6.65	4.74	0	23.86	0	1.45	0	0	17.39	0	16.38	7.55	0	7.08	42.06	33.71
StET007868	ATGGGTGAGATACAACG	CN213134	CN213134|-|similar to UniRef100_A7QUU4 Cluster: Chromosome chr1 scaffold_180, whole genome shotgun sequence; n=2; Vitis vinifera|Rep: Chromosome chr1 scaffold_180, whole genome shotgun sequence - Vitis vinifera (Grape), partial (31%)|-|637-654|#|CN213487|-|similar to UniRef100_A7QUU4 Cluster: Chromosome chr1 scaffold_180, whole genome shotgun sequence; n=2; Vitis vinifera|Rep: Chromosome chr1 sca…	1.73732	0.397877	1.62693	0.371591	1.84461	0.167856	1.10993	0.577044	0.429972	1	4.4783	4.99186e-06	-0.194081	1	2.02043	0.907897	1.84084	0.878804	10.7	0	0	20.65	0	0	1.85	33.86	21.37	8.98	10.82	3.66	17.95	17.77	0	36.71	11.07	5.81	14.57	0	0	0	0	14.25	11.97	7.08	12.62	42.13
StET007022	ATCACTGGTACCTCCCA	CN462781	CN462781|-|UniRef100_A8CYN3 Cluster: Elongation factor 1-alpha; n=1; Gerbera hybrid cultivar|Rep: Elongation factor 1-alpha - Gerbera hybrida, partial (25%)|-|356-373|#|	-0.246202	1	-2.25452	0.21945	-0.668967	0.770655	0.235974	0.988461	0.859262	0.905632	4.28363	0.0404796	-0.952311	0.785316	2.58191	0.783355	1.63769	0.873809	5.86	0	11.19	0	0	0	12.01	0	0	11.68	0	3.05	6.65	0	0	0	0	0	0	0	0	37.21	0	10.9	6.84	12.39	5.05	0
StET004761	AGAAGTGCTGAGAGGTT	CN464749	CN464749|-|homologue to UniRef100_Q0PY39 Cluster: Auxin repressed/dormancy associated protein; n=1; Solanum lycopersicum|Rep: Auxin repressed/dormancy associated protein - Solanum lycopersicum (Tomato) (Lycopersicon esculentum), partial (85%)|-|358-375|#|TC195404|-|homologue to UniRef100_Q0PY39 Cluster: Auxin repressed/dormancy associated protein; n=1; Solanum lycopersicum|Rep: Auxin repressed/do…	0.985947	0.437273	1.98585	0.070729	1.12482	0.0927289	0.608683	0.457286	1.76582	0.0159539	1.28663	0.238199	0.0341844	1	-0.57167	0.924953	-0.537486	0.873283	5.24	3.39	1.6	4.27	1.93	0	2.77	12.09	2.51	3.59	3.33	3.66	5.32	9.48	4.22	6.42	6.46	7.99	23.67	4.64	2.32	2.33	1.72	3.35	0	5.9	4.21	10.53
StET030374	TTTTATGAACTTAGGTC	CN513558	CN513558|-|similar to UniRef100_Q6UW61 Cluster: POM121-like; n=1; Homo sapiens|Rep: POM121-like - Homo sapiens (Human), partial (5%)|-|238-255|#|	-2.78017	0.328653	-1.2661	0.678948	-1.9693	0.309318	-2.44017	0.124695	4.12523	0.000257159	0.70225	0.988583	-0.0201297	1	3.15256	0.743256	3.11332	0.799964	4.15	0	7.99	0	0	41.31	1.85	0	0	0	0	3.66	0	0	0	16.52	0	1.45	0	0	0	33.72	0	15.09	3.42	0	0	0
StET011104	CCATTATAGTGGAAAAC	CV302722	CV302722|-|similar to UniRef100_Q2HRG7 Cluster: Protein C4orf14 homolog, related; n=1; Medicago truncatula|Rep: Protein C4orf14 homolog, related - Medicago truncatula (Barrel medic), partial (12%)|-|156-172|#|DN848923|-|similar to UniRef100_A7PVR2 Cluster: Chromosome chr8 scaffold_34, whole genome shotgun sequence; n=1; Vitis vinifera|Rep: Chromosome chr8 scaffold_34, whole genome shotgun sequenc…	0.877382	0.779834	0.373757	0.973093	-2.23154	0.207338	-1.85753	0.323847	-1.24878	0.767732	-1.40256	0.0220195	-2.10311	0.407347	0.888165	1	-1.22794	0.70733	13.12	38.96	6.39	2.14	0	0	2.77	34.66	11.31	14.37	13.32	4.88	11.97	0	12.65	13.77	0	14.53	17.3	0	121.71	0	23.28	35.21	34.2	10.03	6.73	0
StET010059	CACTACTAACGATGTGA	CV472987	CV472987|-|weakly similar to UniRef100_Q6NLU2 Cluster: Monothiol glutaredoxin-S7; n=1; Arabidopsis thaliana|Rep: Monothiol glutaredoxin-S7 - Arabidopsis thaliana (Mouse-ear cress), partial (96%)|-|596-613|#|	-0.387456	0.936743	-0.220004	0.976655	-0.420728	0.852399	-1.94817	0.127651	0.822584	0.241367	-3.43924	1.83554e-05	-0.247023	0.969239	0.91857	0.797333	0.670674	0.926359	31.15	55.9	51.94	41.3	21.26	0	67.42	2.42	33.94	44.92	49.11	37.8	13.96	5.92	73.77	32.12	35.97	28.33	32.77	69.59	26.66	69.76	37.07	80.48	8.55	115.03	11.78	0
StET010565	CATCAGAAGCTTAAAAG	CV474415	CV474415|-|similar to UniRef100_Q9MGA6 Cluster: NADH dehydrogenase subunit 2; n=1; Chrysodidymus synuroideus|Rep: NADH dehydrogenase subunit 2 - Chrysodidymus synuroideus, partial (5%)|-|35-52|#|	0.242508	0.94908	0.821319	0.450659	1.10529	0.272518	1.17759	0.390957	0.598453	1	3.72203	0.00249549	0.452641	0.858116	2.11641	0.566592	2.57751	0.306408	42.82	30.49	16.78	91.14	10.63	50.69	17.55	66.91	56.56	53	33.3	21.34	26.6	48.57	80.1	121.14	69.17	37.77	33.68	0	32.46	33.72	53.45	17.61	17.1	51.91	31.96	73.73
StET000335	AAAATAAGAGGGGAAAT	CV475376	CV475376|-|NA|-|49-65|#|	0.188478	1	1.18146	0.635794	0.0320656	1	1.11495	0.627403	-1.33141	0.475233	-3.36767	0.0237109	-0.274047	1	-1.66882	0.608377	-1.92257	0.420289	6.61	0	2.4	0	0	0	17.55	12.09	0	0	0	0	13.96	15.4	0	14.68	25.82	5.08	0	0	0	0	0	1.68	25.65	0	0	21.07
StET001336	AACCAAAAGACTTGTAT	CV477275	CV477275|-|similar to UniRef100_P27164 Cluster: Calmodulin-related protein; n=2; core eudicotyledons|Rep: Calmodulin-related protein - Petunia hybrida (Petunia), partial (8%)|-|289-306|#|	-1.14985	0.751325	-0.334888	0.976059	-1.90241	0.268076	-0.463437	0.94786	-4.39577	0.00925839	-1.45358	0.569396	0.724328	0.871096	-0.999489	0.844393	-0.268554	0.93827	8.06	0	3.2	14.95	52.18	0	21.24	0	0	0	14.98	7.32	14.63	4.74	0	34.87	24.9	8.72	0	0	0	26.74	0	5.87	20.52	8.26	0	0
StET025031	TGAAAAGATGATCATAG	CV477637	CV477637|-|similar to UniRef100_Q1LII2 Cluster: Cytochrome d1 heme region precursor; n=2; Bacteria|Rep: Cytochrome d1 heme region, partial (2%)|-|384-401|#|	0.843723	0.879441	0.643641	0.863698	-0.244772	0.998493	-1.92675	0.240441	3.519	0.354807	5.14195	0.000639664	-1.81169	0.40453	4.28556	0.322684	2.5004	0.694644	10.78	0	2.4	6.41	22.22	0	0	27.41	17.6	0	0	15.24	0	8.29	0	0	0	21.79	13.66	0	0	33.72	53.45	17.61	10.26	35.39	0	37.92
StET030659	TTTTTATCTTCTTGTTG	CV491843	CV491843|-|NA|-|80-96|#|	0.419436	0.993305	1.15295	0.668433	0.622459	0.847771	1.13794	0.612287	4.01442	0.0499883	3.1522	0.0910869	-1.0035	0.792306	2.06713	0.930628	1.0798	0.986783	4.63	0	0	0	0	0	6.46	0	16.34	0	0	0	0	0	0	22.94	0	1.45	0	0	0	0	18.11	0	0	21.83	11.78	0
StET023787	TCAAATTACAGTATTAA	CV495669	CV495669|-|NA|-|114-130|#|	-0.543006	0.960534	-0.452413	0.948933	1.57658	0.598888	2.32319	0.21934	-0.891387	1	4.66112	0.0041053	1.47244	0.637811	1.68372	0.921544	3.17256	0.751382	12.51	64.37	11.19	13.53	0	0	0	19.35	0	21.56	0	0	15.29	7.11	0	0	34.12	17.43	0	0	0	0	0	10.06	15.39	0	0	0
StET014115	GAATCTCAAGTAATTTA	CV496554	CV496554|-|UniRef100_Q9FS27 Cluster: Cytosolic cysteine synthase; n=1; Solanum tuberosum|Rep: Cytosolic cysteine synthase - Solanum tuberosum (Potato), partial (36%)|-|102-118|#|	0.432645	0.97298	1.19591	0.517788	-0.981241	0.672903	-0.318256	0.947854	0.530873	0.779468	1.73201	0.0177278	-0.0429586	1	-0.43903	0.939539	-0.482479	0.892826	35.27	6.78	5.59	56.97	0	35.67	49.87	67.72	70.39	51.21	0	0	31.92	23.69	90.64	126.65	17.52	41.41	69.19	0	55.64	45.34	0	53.65	11.97	30.09	38.69	0
StET026095	TGTAATATACATAATAT	CV496596	CV496596|-|similar to UniRef100_A7Q7E7 Cluster: Chromosome chr18 scaffold_59, whole genome shotgun sequence; n=1; Vitis vinifera|Rep: Chromosome chr18 scaffold_59, whole genome shotgun sequence - Vitis vinifera (Grape), partial (3%)|-|22-38|#|	3.16399	0.143955	1.34758	0.458537	-0.831866	0.851544	-0.480483	0.913808	-1.15433	0.897248	3.33037	0.0305491	-3.1643	0.24298	2.37356	0.947866	-0.952537	0.851801	5.29	0	0	0	0	0	0	12.9	26.39	17.07	0	0	2.66	9.48	0	0	0	2.18	0	0	0	51.16	0	0	5.13	0	0	0
StET009750	CAAGTTTTGGAGAGCGA	CV496678	CV496678|-|homologue to UniRef100_Q9FS29 Cluster: Cysteine synthase; n=1; Solanum tuberosum|Rep: Cysteine synthase - Solanum tuberosum (Potato), partial (33%)|-|291-308|#|	-1.07388	0.752705	-1.04728	0.659223	-0.897507	0.662122	-1.59708	0.393243	-0.4787	0.986909	-3.49153	0.00162857	-0.78432	0.773834	0.19967	1	-0.577325	0.868892	9.56	0	32.76	4.27	6.76	0	22.16	0	2.51	12.58	0	12.8	2.66	8.29	0	0	19.37	3.63	0	0	48.69	33.72	17.24	2.52	22.23	11.8	11.78	0
StET022701	TATATAAGCAGGTATAG	CV497564	CV497564|-|similar to UniRef100_A1RPJ9 Cluster: Diguanylate cyclase/phosphodiesterase with PAS/PAC sensor(S) precursor; n=1; Shewanella sp., partial (1%)|-|658-675|#|	-0.500127	0.962273	0.383846	1	0.682033	0.639518	-0.284468	1	3.81998	0.0400265	3.4057	0.0011	2.13607	0.448908	0.205468	1	2.30498	0.896131	3.31	28.8	0	0	0	0	0	11.29	0	0	0	3.66	3.32	9.48	0	28.45	0	0	0	0	0	0	0	0	0	0	0	0
StET025180	TGAATGCTAATAGAGTT	CV497873	CV497873|-|similar to UniRef100_A7RNU0 Cluster: Predicted protein; n=1; Nematostella vectensis|Rep: Predicted protein - Nematostella vectensis (Starlet sea anemone), partial (5%)|-|235-251|#|	-0.175466	1	0.027689	1	0.608778	0.853854	-1.2377	0.593122	-1.18215	0.680506	-3.07442	0.00134626	0.283502	1	-1.76864	0.465788	-1.48142	0.58939	12.54	0	10.39	0	34.79	0	31.4	0	3.77	14.37	24.14	11.58	15.96	16.59	25.29	0	0	9.44	28.22	0	45.21	0	0	9.22	11.97	0	15.14	0
StET029772	TTTCCTGTCAAGATCAA	CV497998	CV497998|-|similar to UniRef100_Q7XA95 Cluster: Ultraviolet-B-repressible protein; n=1; Trifolium pratense|Rep: Ultraviolet-B-repressible protein - Trifolium pratense (Red clover), partial (60%)|-|543-560|#|	-0.320343	0.78312	-0.741676	0.356635	-0.980933	0.412501	-1.4214	0.220547	-0.159884	1	-1.61606	5.54062e-32	-0.0659835	1	0.283345	0.711373	0.218293	0.930808	431.78	721.6	776.73	526.93	944.05	260.99	567.04	272.48	540.46	700.72	559.38	609.71	261.33	94.78	562.79	280.83	489.73	446.02	320.45	759.25	989.94	490.64	566.43	580.13	586.6	577.52	194.31	160.11
StET029752	TTTCCGGTCAAGATCAA	CV497998	CV497998|-|similar to UniRef100_Q7XA95 Cluster: Ultraviolet-B-repressible protein; n=1; Trifolium pratense|Rep: Ultraviolet-B-repressible protein - Trifolium pratense (Red clover), partial (60%)|-|543-560|#|	-0.0645634	1	-0.952635	0.182604	-0.994262	0.0613213	-1.34938	0.217102	-0.512468	0.821843	-2.3454	3.46582e-07	-0.0585516	1	0.126	1	0.0681284	1	994.75	1350.03	1666.93	1229.74	2351.92	557.64	1486.86	848.88	1591.21	1882.97	1610.73	1366.96	773.34	267.74	902.14	564.41	1059.7	977.03	546.23	1186.05	1852.37	1457.98	1005.26	1174.51	2189.08	1120.24	613.2	547.73
StET029744	TTTCCGGACAAGATCAA	CV497998	CV497998|-|similar to UniRef100_Q7XA95 Cluster: Ultraviolet-B-repressible protein; n=1; Trifolium pratense|Rep: Ultraviolet-B-repressible protein - Trifolium pratense (Red clover), partial (60%)|-|543-560|#|	-0.170484	0.967821	-0.951127	0.446573	-1.02477	0.281052	-0.95832	0.336882	-0.158572	1	-2.64695	6.2797e-07	0.381828	0.806347	-1.27875	0.0111473	-0.868888	0.522135	13.63	16.94	8.79	9.26	29.95	11.27	36.02	8.87	15.08	13.48	17.48	25.61	16.62	2.37	4.22	5.51	10.15	21.07	10.01	9.28	16.23	9.3	14.66	12.58	25.65	8.85	3.36	0
StET029746	TTTCCGGCCAAGATCAA	CV497998	CV497998|-|similar to UniRef100_Q7XA95 Cluster: Ultraviolet-B-repressible protein; n=1; Trifolium pratense|Rep: Ultraviolet-B-repressible protein - Trifolium pratense (Red clover), partial (60%)|-|543-560|#|	-0.279028	0.914013	-0.442468	0.76624	-0.962858	0.249077	-1.06559	0.425455	-0.523751	0.738694	-1.62452	0.000633002	-0.256858	0.890379	-0.513896	0.817903	-0.757668	0.499196	16.5	8.47	14.38	16.38	33.82	13.14	31.4	4.03	20.11	15.27	16.65	25	14.63	7.11	21.08	6.42	11.07	24.7	14.57	15.46	39.41	13.95	13.79	22.64	39.33	20.06	12.62	6.32
StET030415	TTTTCAGATAACTTAGC	CV498366	CV498366|-|NA|-|64-80|#|	1.04533	0.521668	0.538439	0.734455	0.730378	0.663227	0.834404	0.406188	0.403426	1	1.83028	0.0106755	-0.0986982	1	0.159759	1	0.0589969	1	37.78	57.59	35.16	12.82	0	20.65	25.86	62.07	26.39	81.75	47.45	26.83	61.18	36.73	50.59	41.3	19.37	42.86	26.4	0	67.23	30.23	11.21	15.93	37.62	24.78	80.75	12.64
StET001464	AACTATGCAACATTGTA	CV498444	CV498444|-|similar to UniRef100_A7PF13 Cluster: Chromosome chr11 scaffold_13, whole genome shotgun sequence; n=1; Vitis vinifera|Rep: Chromosome chr11 scaffold_13, whole genome shotgun sequence - Vitis vinifera (Grape), partial (74%)|-|738-755|#|	-0.304531	1	0.0619126	1	-0.205545	1	1.21072	0.56736	-2.4647	0.00509515	-0.788218	0.675619	-0.852	0.806115	-0.763923	0.909258	-1.60231	0.471872	8.84	0	4	0	25.12	0	2.77	0	6.28	0	0	10.37	7.31	0	0	0	0	10.17	16.39	0	0	31.39	0	10.9	17.1	0	0	0
StET004458	ACTTGTATTACCATTTT	CV498661	CV498661|-|similar to UniRef100_A9UW42 Cluster: Predicted protein; n=1; Monosiga brevicollis MX1|Rep: Predicted protein - Monosiga brevicollis MX1, partial (5%)|-|203-220|#|	2.04518	0.316356	0.28724	1	-2.04506	0.417557	-1.69748	0.54875	-1.75596	0.622616	-3.67207	0.00316691	-2.26322	0.484024	-0.69709	0.883955	-2.8997	0.0166862	6.19	0	10.39	0	0	0	0	24.18	11.31	16.17	16.65	0	2.66	3.55	0	0	0	10.17	0	83.5	0	0	0	0	0	12.39	0	0
StET018609	GTCATATGCCTACAAGC	CV499028	CV499028|-|weakly similar to UniRef100_A7Q694 Cluster: Chromosome chr11 scaffold_56, whole genome shotgun sequence; n=1; Vitis vinifera|Rep: Chromosome chr11 scaffold_56, whole genome shotgun sequence - Vitis vinifera (Grape), partial (6%)|-|16-33|#|	1.22943	0.804292	-0.94341	0.714714	-1.00109	0.606383	-1.68837	0.253281	-3.99612	0.0207058	-3.09583	0.240378	-0.103297	1	-1.56862	0.554925	-1.67832	0.539325	3.97	20.33	4	0	0	0	1.85	43.53	0	14.37	0	6.1	0	9.48	0	0	0	0	0	0	13.91	0	0	0	11.97	1.77	0	0
StET025418	TGATGAAGAAACAATTT	CV499900	CV499900|-|UniRef100_Q6B8M3 Cluster: Acetyl-coenzyme A carboxylase carboxyl transferase subunit alpha; n=1; Gracilaria, partial (3%)|-|463-480|#|	0.564078	0.968298	-0.449431	0.994209	2.88002	0.176796	1.26642	0.436842	-0.552519	0.999792	-2.87361	0.0232796	2.31485	0.325411	-3.94181	5.71603e-07	-1.68343	0.579697	10.57	0	14.38	0	0	43.18	2.77	0	0	10.78	60.77	0	19.95	37.91	0	0	0	5.81	0	0	0	0	0	5.87	0	0	0	73.73
StET001280	AACATAACGTGAGTGAG	CV500203	CV500203|-|similar to UniRef100_A7P9P6 Cluster: Chromosome chr3 scaffold_8, whole genome shotgun sequence; n=2; Vitis vinifera|Rep: Chromosome chr3 scaffold_8, whole genome shotgun sequence - Vitis vinifera (Grape), partial (33%)|-|336-353|#|	-0.00714104	1	-0.811052	0.794509	-0.210232	1	-1.83048	0.33392	-2.26962	2.59987e-05	-2.82756	0.00351402	0.701825	0.894022	-1.4264	0.652461	-0.714464	0.843022	5.76	0	15.18	0	34.79	0	6.46	9.67	0	34.14	0	10.97	1.33	3.55	0	0	23.98	2.91	0	0	0	27.9	0	0	5.13	17.7	0	0
StET018990	GTGGCGGCTATGGTAAG	CV500664	CV500664|-|homologue to UniRef100_A9YTZ5 Cluster: Cell wall protein; n=1; Solanum tuberosum|Rep: Cell wall protein - Solanum tuberosum (Potato), partial (87%)|-|619-636|#|	0.879191	0.510121	0.814808	0.439524	-0.0217403	1	-0.208907	0.79378	0.861572	0.193084	2.10435	0.000126548	-0.596296	0.594306	2.14058	7.34594e-05	1.51013	0.443996	48.39	72.84	18.38	75.48	28.02	16.9	13.85	126.57	35.19	32.34	62.43	72.56	63.84	79.37	96.96	37.63	109.75	51.58	20.94	54.12	69.55	69.76	48.28	72.1	22.23	90.26	76.55	46.35
StET018989	GTGGCGGCTATGGGAAG	CV500664	CV500664|-|homologue to UniRef100_A9YTZ5 Cluster: Cell wall protein; n=1; Solanum tuberosum|Rep: Cell wall protein - Solanum tuberosum (Potato), partial (87%)|-|619-636|#|	1.15109	0.274478	1.42474	0.267438	-0.0813452	1	-0.088313	1	0.63449	0.694748	1.70243	0.00814116	-0.649916	0.684904	1.76055	0.307812	1.11165	0.780843	23.53	23.71	12.79	34.18	14.49	3.76	3.69	51.59	31.42	17.07	47.45	26.83	26.6	36.73	44.26	11.01	121.74	21.79	14.57	20.1	32.46	46.51	9.48	31.86	5.13	29.5	18.51	25.28
StET021300	TACAAGGTAGAATGACT	CV500826	CV500826|-|similar to UniRef100_A7Q7N6 Cluster: Chromosome undetermined scaffold_60, whole genome shotgun sequence; n=1; Vitis vinifera|Rep: Chromosome undetermined scaffold_60, whole genome shotgun sequence - Vitis vinifera (Grape), partial (8%)|-|79-96|#|	-0.651733	0.860821	-1.47584	0.386731	1.24467	0.62305	-0.421562	0.923968	-2.4549	0.0334798	-1.45803	0.21522	1.20555	0.648834	-1.27034	0.749742	-0.05209	1	8.13	30.49	4.79	27.77	4.83	0	18.47	10.48	27.65	0	0	7.32	9.31	10.66	0	0	12.91	0	4.55	0	0	0	14.66	0	17.1	5.9	0	0
StET025715	TGCTTAAGGTTGATATT	CV501272	CV501272|-|similar to UniRef100_Q6UJ35 Cluster: Mitochondrial glycine decarboxylase complex H-protein; n=1; Populus tremuloides|Rep: Mitochondrial glycine decarboxylase complex H-protein - Populus tremuloides (Quaking aspen), partial (91%)|-|539-556|#|	-0.376417	0.828165	-1.06281	0.579688	-0.673817	0.627949	-1.36389	0.3731	-0.96685	0.24115	-2.58246	7.22325e-10	-0.0540061	1	-0.295864	0.947866	-0.348382	0.886853	131.11	69.45	421.13	153.81	191.32	78.86	219.8	66.91	218.7	173.38	193.12	112.8	105.06	18.96	92.74	0	140.19	132.93	124.72	34.02	251.54	205.79	169.84	191.98	302.71	145.71	105.14	109.55
StET026817	TTAAATTGGTGAACTTC	CV502118	CV502118|-|similar to UniRef100_A7QGX9 Cluster: Chromosome chr3 scaffold_95, whole genome shotgun sequence; n=2; Vitis vinifera|Rep: Chromosome chr3 scaffold_95, whole genome shotgun sequence - Vitis vinifera (Grape), partial (13%)|-|542-558|#|	1.17825	0.793391	0.37041	0.999169	-2.6104	0.173501	-1.08857	0.663334	3.5973	0.0161071	0.70225	0.988583	-1.74899	0.565601	3.2971	0.867984	1.57328	0.90856	4.2	0	0	0	0	0	11.08	22.57	0	0	0	13.41	1.33	5.92	0	0	8.3	5.08	0	0	0	37.21	0	0	20.52	0	4.21	0
StET002633	AATCAAAGAGTACAAAA	CV502234	CV502234|-|similar to UniRef100_Q2HT59 Cluster: EXS, C-terminal; n=1; Medicago truncatula|Rep: EXS, C-terminal - Medicago truncatula (Barrel medic), partial (33%)|-|437-453|#|	-0.52763	0.959273	-1.58783	0.418145	-1.50022	0.488834	-1.25407	0.61856	2.92782	0.599468	4.72673	0.0179321	-1.08404	0.782759	3.04243	0.934462	2.01599	0.78168	4.18	0	0	5.7	0	0	12.01	3.22	10.06	0	0	0	2.66	0	0	0	0	2.18	0	0	49.84	0	0	0	0	8.26	4.21	0
StET028991	TTGTATATTTCTACCCT	CV502319	CV502319|-|weakly similar to UniRef100_A7QXY7 Cluster: Chromosome undetermined scaffold_235, whole genome shotgun sequence; n=1; Vitis vinifera|Rep: Chromosome undetermined scaffold_235, whole genome shotgun sequence - Vitis vinifera (Grape), partial (29%)|-|580-597|#|	0.0404296	1	-0.484936	0.921956	1.36437	0.352622	0.757956	0.777892	6.20102	0.0022885	5.3656	0.0600895	0.936896	0.746368	3.71976	0.643796	4.69176	0.0455022	24.67	40.65	6.39	32.04	36.72	0	40.63	80.62	22.62	0	29.13	3.66	26.6	58.05	0	15.6	0	33.42	0	0	0	0	13.79	15.09	44.47	25.96	54.68	33.71
StET023327	TATTATATTTTTCTCTA	CV502357	CV502357|-|weakly similar to UniRef100_A7QTL4 Cluster: Chromosome chr11 scaffold_170, whole genome shotgun sequence; n=1; Vitis vinifera|Rep: Chromosome chr11 scaffold_170, whole genome shotgun sequence - Vitis vinifera (Grape), partial (7%)|-|245-262|#|	2.32801	0.295246	2.88565	0.205165	1.2818	0.582981	-0.341876	1	2.21118	0.75168	3.4916	0.0399449	-1.33698	0.646356	0.877528	1	-0.491535	0.944534	9.6	0	0	0	0	0	7.39	0	20.11	0	13.32	25.61	7.31	36.73	52.7	0	0	18.16	0	0	0	0	18.97	0	10.26	43.06	10.09	31.6
StET018219	GTACAATGTACACATCT	CV503078	CV503078|-|NA|-|245-262|#|	0.344637	1	0.30867	1	0.120881	1	0.630024	0.859227	0.108982	1	-3.52241	0.00479257	-0.838141	0.81375	-0.824797	0.884822	-1.65302	0.467511	9.15	0	19.18	0	0	0	9.24	10.48	0	0	0	8.54	18.62	15.4	0	0	0	7.26	13.66	0	0	0	28.45	12.58	13.68	31.27	0	33.71
StET021445	TACATATTTATCTCATA	CV503373	CV503373|-|NA|-|433-450|#|	0.78805	0.85029	-0.478519	0.975824	-1.20681	0.550524	0.607975	0.893526	4.1559	0.536068	5.809	0.00747906	1.07278	0.802546	1.26145	0.987333	2.37563	0.775635	6.24	0	4	22.07	0	0	0	7.26	0	34.14	0	3.05	7.98	17.77	0	0	0	1.45	0	0	0	0	0	0	10.26	0	0	0
StET028256	TTCTTGATTTGGGACAT	CV503480	CV503480|-|similar to UniRef100_Q8S531 Cluster: Cytosolic aldehyde dehydrogenase RF2C; n=1; Zea mays|Rep: Cytosolic aldehyde dehydrogenase RF2C - Zea mays (Maize), partial (36%)|-|713-730|#|	0.0684627	1	-0.310924	1	1.66576	0.504427	1.35823	0.492138	-0.569547	1	4.92858	0.00917438	0.520103	0.99381	0.688853	1	1.26905	0.90856	4.35	0	0	12.11	0	0	0	0	0	0	0	0	13.3	10.66	0	0	0	0	0	0	0	0	0	0	8.55	0	0	0
StET018480	GTATTGAAAAACTGATA	CV503598	CV503598|-|homologue to UniRef100_Q43775 Cluster: Glycolate oxidase; n=1; Solanum lycopersicum|Rep: Glycolate oxidase - Solanum lycopersicum (Tomato) (Lycopersicon esculentum), partial (67%)|-|42-58|#|	0.153662	0.913043	-0.700203	0.37907	-0.659192	0.271034	-1.05235	0.209445	-0.295251	0.509044	-2.09869	2.01032e-11	0.0124901	1	-0.670491	0.0707661	-0.658071	0.381457	524.78	652.15	627.3	583.9	613.59	339.84	998.32	467.57	721.45	840.87	738.35	850.54	563.88	88.85	507.98	472.63	500.8	396.62	365.06	513.39	637.55	783.64	447.45	721.81	711.45	694.91	268.33	292.82
StET017385	GGATTGAAAAACTGATA	CV503598	CV503598|-|homologue to UniRef100_Q43775 Cluster: Glycolate oxidase; n=1; Solanum lycopersicum|Rep: Glycolate oxidase - Solanum lycopersicum (Tomato) (Lycopersicon esculentum), partial (67%)|-|42-58|#|	-0.110454	1	-0.18633	1	-0.713522	0.561435	-1.05581	0.186519	0.328393	0.62592	-1.88224	0.0120373	-0.238816	0.946425	-0.704103	0.745236	-0.925891	0.58848	9.79	8.47	6.39	9.26	9.66	0	24.93	3.22	6.28	10.78	8.32	18.9	7.98	2.37	0	6.42	11.07	13.8	14.57	6.19	6.96	9.3	6.9	20.12	23.94	11.8	0	4.21
StET016746	GCTTACTTGGATATTTA	CV503669	CV503669|-|similar to UniRef100_A7QCC1 Cluster: Chromosome undetermined scaffold_77, whole genome shotgun sequence; n=1; Vitis vinifera|Rep: Chromosome undetermined scaffold_77, whole genome shotgun sequence - Vitis vinifera (Grape), partial (37%)|-|393-409|#|	3.10492	0.0601475	2.52099	0.226906	-0.851307	0.73203	0.702394	0.820838	1.77824	0.62592	3.78333	0.0421426	-1.99974	0.437562	1.02268	1	-1.17484	0.779041	5.08	0	0	0	0	0	0	2.42	20.11	7.19	0	14.02	8.64	8.29	0	3.67	0	0	18.21	0	0	0	0	0	20.52	0	8.41	0
StET007013	ATCACGGTCTAATCAGA	CV504184	CV504184|-|homologue to UniRef100_Q43155 Cluster: Ferredoxin-dependent glutamate synthase, chloroplast; n=1; Spinacia oleracea|Rep: Ferredoxin-dependent glutamate synthase, chloroplast - Spinacia oleracea (Spinach), partial (8%)|-|508-525|#|	0.389432	0.971062	-0.874856	0.778627	-2.98628	0.118984	-0.984933	0.72137	-0.654133	0.960238	-3.9681	0.0062365	0.982587	0.789591	-1.61232	0.603808	-0.631148	0.864274	9.96	0	7.99	0	38.65	28.16	22.16	26.6	0	49.41	30.8	15.85	6.65	0	0	0	21.21	4.36	20.94	0	0	0	0	27.67	15.39	0	0	0
StET023487	TATTGGAGTTCTATCTA	CV504267	CV504267|-|similar to UniRef100_A7UGH4 Cluster: Non-specific lipid-transfer protein; n=1; Solanum tuberosum|Rep: Non-specific lipid-transfer protein - Solanum tuberosum (Potato), partial (27%)|-|223-240|#|	-0.484742	0.973862	-2.70555	0.197802	-1.83363	0.310499	-2.00672	0.1863	-3.04321	0.000811429	-3.9275	0.00114393	0.936077	0.777676	-2.70522	0.0663247	-1.7953	0.506881	3.26	25.41	0	0	15.46	0	0	0	18.85	0	0	0	8.64	0	0	0	0	0	0	0	0	0	0	14.25	0	0	0	0
StET003541	ACAACATCTAATTGTAT	CV506179	CV506179|-|similar to UniRef100_A7PKP7 Cluster: Chromosome chr7 scaffold_20, whole genome shotgun sequence; n=1; Vitis vinifera|Rep: Chromosome chr7 scaffold_20, whole genome shotgun sequence - Vitis vinifera (Grape), partial (13%)|-|381-398|#|	0.811247	0.888717	-0.49303	0.96365	-0.35324	0.951186	-0.948995	0.674807	-1.526	0.723859	-2.08476	0.0120961	-0.736566	0.884339	-0.809597	0.801287	-1.55353	0.658674	16.12	0	0	3.56	0	0	64.65	11.29	51.53	29.65	0	31.7	17.29	0	0	0	43.35	10.17	0	0	49.84	34.88	27.59	13.41	11.97	0	20.19	25.28
StET025451	TGATGGGAATCCAAATG	CV506186	CV506186|-|homologue to UniRef100_Q40175 Cluster: Transcription factor; n=1; Solanum lycopersicum|Rep: Transcription factor - Solanum lycopersicum (Tomato) (Lycopersicon esculentum), partial (76%)|-|682-699|#|	-2.00666	0.437871	-1.37649	0.59521	-0.197162	1	2.76	0.0755527	3.90772	0.00675337	0.70225	0.988583	2.36051	0.333631	0.205468	1	2.53205	0.811648	2.86	0	11.99	0	0	20.65	0	0	0	0	0	0	3.99	0	0	0	8.3	0	0	0	0	0	0	0	0	0	0	0
StET025674	TGCTATTTATATGATTT	CX161188	CX161188|-|similar to UniRef100_A7PE38 Cluster: Chromosome chr11 scaffold_13, whole genome shotgun sequence; n=2; Vitis vinifera|Rep: Chromosome chr11 scaffold_13, whole genome shotgun sequence - Vitis vinifera (Grape), partial (61%)|-|550-567|#|	0.554623	0.702351	0.388576	0.822407	-0.00669649	1	0.108087	0.966178	0.807561	0.54813	1.44719	0.00260243	-0.334395	0.869062	0.729067	0.851972	0.398292	0.966656	60.68	28.8	51.94	49.13	133.35	18.78	22.16	68.52	49.02	91.63	116.54	36.58	69.16	82.93	10.54	119.31	71.02	53.75	45.52	106.7	39.41	31.39	79.32	22.64	95.77	34.8	52.99	113.76
StET023704	TATTTTATTATAAGAGA	CX161557	CX161557|-|similar to UniRef100_A9BK90 Cluster: Smc3; n=1; Rhodomonas salina|Rep: Smc3 - Rhodomonas salina (Cryptomonas salina), partial (1%)|-|133-150|#|	0.222023	1	1.37257	0.539349	2.45978	0.126507	2.73047	0.0915581	-0.222753	1	-3.03549	0.00428738	0.949796	0.726295	-2.26457	0.0438258	-1.33998	0.520087	9.41	0	2.4	9.26	0	0	13.85	1.61	0	19.76	0	0	11.97	5.92	37.94	0	30.44	11.62	0	0	0	0	0	9.22	0	12.39	31.12	14.75
StET015612	GATGTTTAATTTGAATA	CX161574	CX161574|-|NA|-|387-404|#|	-1.06245	0.781031	-1.52288	0.430569	-0.455883	0.923861	-2.61404	0.131202	-1.9323	0.610413	-3.44529	0.016957	-0.506563	0.975203	-1.68405	0.52815	-2.15638	0.150427	2.98	0	13.58	0	0	0	4.62	0	0	0	0	6.71	0	3.55	0	0	0	0	0	0	30.14	0	0	0	0	17.7	0	0
StET006987	ATCAATGAAAAAATCAC	CX162029	CX162029|-|homologue to UniRef100_A7NW07 Cluster: Chromosome chr5 scaffold_2, whole genome shotgun sequence; n=1; Vitis vinifera|Rep: Chromosome chr5 scaffold_2, whole genome shotgun sequence - Vitis vinifera (Grape), partial (30%)|-|459-476|#|	2.54712	0.438157	2.51823	0.204281	-1.46636	0.562624	-2.27156	0.213035	-1.67592	0.675294	-4.13294	3.33541e-05	-3.73259	0.161545	-0.977057	0.851466	-4.79358	3.8842536510762e-18	6.34	0	0	0	0	0	0	0	0	11.68	0	20.73	0	10.66	0	0	0	3.63	15.48	63.4	0	0	0	20.96	5.13	0	25.23	0
StET005258	AGCATCTACTTTTCATA	CX162445	CX162445|-|NA|-|219-236|#|TC212710|-|UniRef100_Q93XJ9 Cluster: Ferredoxin I precursor; n=1; Solanum tuberosum|Rep: Ferredoxin I precursor - Solanum tuberosum (Potato), partial (97%)|-|539-556|#|TC214362|-|UniRef100_Q93XJ9 Cluster: Ferredoxin I precursor; n=1; Solanum tuberosum|Rep: Ferredoxin I precursor - Solanum tuberosum (Potato), complete|-|501-518|#|	-0.311776	0.893801	-0.646521	0.553957	-0.92159	0.219417	-1.3746	0.0597906	-1.06659	0.243586	-2.11125	0.000521524	0.100792	1	-1.4687	0.00021355	-1.38615	0.0187015	12.41	10.16	27.17	10.68	18.36	7.51	18.47	5.64	10.06	22.46	10.82	18.9	5.98	0	6.32	10.1	11.99	15.98	10.01	15.46	25.5	19.77	10.35	10.06	10.26	15.34	3.36	0
StET021347	TACACATACTTAAGTAA	CX162746	CX162746|-|weakly similar to UniRef100_Q4RPT4 Cluster: Chromosome 12 SCAF15007, whole genome shotgun sequence; n=1; Tetraodon nigroviridis|Rep: Chromosome 12 SCAF15007, whole genome shotgun sequence - Tetraodon nigroviridis (Green puffer), partial (7%)|-|307-323|#|	0.295466	1	0.619031	0.898091	0.868887	0.702621	3.60869	0.0706063	-0.154597	1	6.14683	0.0422406	-1.63637	0.482176	1.66866	0.939513	0.0471989	1	9.18	0	0	0	0	0	0	0	0	0	0	0	2.66	0	0	0	0	2.91	0	0	0	0	0	11.74	0	0	10.09	0
StET018769	GTCTTGTAATACTATAT	DN587881	DN587881|-|homologue to UniRef100_Q84XQ4 Cluster: NtPRp27-like protein; n=1; Solanum tuberosum|Rep: NtPRp27-like protein - Solanum tuberosum (Potato), partial (49%)|-|416-433|#|	0.700753	0.918856	0.779879	0.870994	1.83615	0.504873	3.56381	0.0501503	2.54026	0.677628	5.1389	0.0069851	0.00288093	1	1.48976	1	1.49416	1	114.7	91.47	6.39	93.99	0	0	16.62	41.11	25.14	25.15	0	14.63	200.15	176.52	12.65	0	59.03	99.52	0	0	0	0	76.73	84.67	27.36	1.77	306.18	126.4
StET025204	TGAATTGGATGCATTCT	DN590213	DN590213|-|similar to UniRef100_A7PGK3 Cluster: Chromosome chr17 scaffold_16, whole genome shotgun sequence; n=1; Vitis vinifera|Rep: Chromosome chr17 scaffold_16, whole genome shotgun sequence - Vitis vinifera (Grape), partial (14%)|-|497-514|#|	0.994283	0.519568	0.187481	0.994309	0.0140627	1	0.333115	0.894	-1.94627	0.520786	1.85078	0.0294183	-0.37249	0.917411	0.497603	1	0.129479	1	29.48	27.1	25.57	51.98	24.16	0	6.46	37.08	20.11	35.93	89.9	46.95	32.58	41.46	27.4	14.68	50.73	19.61	3.64	0	37.09	20.93	22.42	49.46	37.62	35.98	37.85	46.35
StET002977	AATGGTATATAGATCTA	DN590245	DN590245|-|NA|-|347-364|#|	1.10742	0.704511	0.694336	0.812032	0.389219	0.9313	0.839241	0.717232	3.22676	0.00162243	5.23391	6.43812e-17	-1.3624	0.660625	3.30192	0.874794	1.97405	0.744711	15.68	0	18.38	9.26	0	0	4.62	23.38	16.34	0	0	23.17	13.3	16.59	0	34.87	0	6.54	0	0	0	43.02	46.56	0	0	8.26	13.46	0
StET001016	AAATTATATATTTATAT	DN590754	DN590754|-|NA|-|409-426|#|	-1.1738	0.772288	-1.99797	0.33041	-3.11299	0.181951	-3.97457	0.0712849	-2.57682	0.486888	-4.49436	0.00107999	-0.0180036	1	-0.573431	0.917698	-0.593057	0.867424	41.45	10.16	113.47	8.54	29.95	157.72	176.39	0	16.34	8.09	86.57	104.87	2.66	0	52.7	0	27.67	23.97	22.76	0	243.43	133.71	0	139.16	23.94	0	0	0
StET006247	ATAAATGATGTATAGGG	DN849481	DN849481|-|NA|-|251-267|#|	-2.44589	0.368365	-2.74064	0.193797	-0.175898	1	-3.02371	0.126604	-4.05844	0.000336831	-3.18465	0.0599557	-0.112857	1	-0.624125	0.91473	-0.723984	0.850885	4.72	0	30.37	0	21.26	0	0	1.61	0	0	0	4.88	0	0	0	0	0	2.18	0	0	0	55.81	0	0	0	0	0	0
StET008412	ATTATCATCAACATTCC	DN906898	DN906898|-|similar to UniRef100_A7PPK6 Cluster: Chromosome chr8 scaffold_23, whole genome shotgun sequence; n=1; Vitis vinifera|Rep: Chromosome chr8 scaffold_23, whole genome shotgun sequence - Vitis vinifera (Grape), partial (67%)|-|89-106|#|	-3.5536	0.144207	0.140133	1	-3.11816	0.0927289	-0.13095	1	-4.97795	6.50126e-09	-0.850496	0.899774	0.141316	1	-1.61365	0.550925	-1.46766	0.598441	7.08	10.16	39.96	8.54	0	0	0	0	2.51	0	0	0	0	33.17	0	0	20.29	10.9	0	0	0	30.23	19.83	0	0	0	0	0
StET020111	TAAAATATAAGTAATAT	DN907747	DN907747|-|homologue to UniRef100_Q42877 Cluster: DNA-directed RNA polymerase II subunit RPB2; n=4; Solanaceae|Rep: DNA-directed RNA polymerase II subunit RPB2 - Solanum lycopersicum (Tomato) (Lycopersicon esculentum), partial (12%)|-|73-89|#|	0.537567	0.841538	-0.616276	0.89949	0.988012	0.75762	-1.77507	0.357889	-3.05435	0.0233499	-4.39053	0.0222506	0.771372	0.89818	-2.65543	0.266831	-1.8581	0.376531	8.13	0	12.79	32.04	0	0	8.31	8.06	13.83	17.07	15.82	9.15	20.61	23.69	0	0	0	9.44	0	0	0	0	0	0	27.36	24.19	3.36	0
StET027458	TTATGAAAGCTTTGTTC	DN908730	DN908730|-|weakly similar to UniRef100_A7PWY8 Cluster: Chromosome chr12 scaffold_36, whole genome shotgun sequence; n=1; Vitis vinifera|Rep: Chromosome chr12 scaffold_36, whole genome shotgun sequence - Vitis vinifera (Grape), partial (15%)|-|16-32|#|	0.222039	0.998443	-0.31405	0.949084	-0.819812	0.687901	-0.440856	0.868318	3.62514	0.00107247	2.37274	0.311296	0.0596342	1	3.27795	0.0153705	3.37018	0.216431	22.82	42.35	35.96	30.62	0	50.69	11.08	58.04	54.05	6.29	44.12	13.41	23.94	28.43	69.56	21.11	7.38	10.9	8.19	57.21	48.69	24.42	6.9	15.09	18.81	26.55	18.51	46.35
StET025731	TGCTTGTATTTTAATTT	DN922723	DN922723|-|similar to UniRef100_A7NWZ8 Cluster: Chromosome chr5 scaffold_2, whole genome shotgun sequence; n=1; Vitis vinifera|Rep: Chromosome chr5 scaffold_2, whole genome shotgun sequence - Vitis vinifera (Grape), partial (53%)|-|144-160|#|	0.391558	1	1.95379	0.383063	-0.197162	1	0.300424	1	0.461942	1	3.92363	0.0400317	1.38835	0.486661	-1.59714	0.412265	-0.15916	1	4.64	0	0	10.68	0	0	0	0	0	0	0	7.93	8.64	0	33.73	24.78	11.99	0	0	0	0	0	0	0	0	0	0	0
StET023051	TATGAAGTAGGAGCATA	DN922916	DN922916|-|weakly similar to UniRef100_P25425-3 Cluster: Isoform 3 of P25425 ; n=1; Mus musculus|Rep: Isoform 3 of P25425 - Mus musculus (Mouse), partial (4%)|-|18-34|#|	1.56446	0.291455	0.917508	0.706681	0.0138473	1	-0.480487	0.875496	3.08188	1.11948e-07	1.72141	0.316426	-0.942945	0.774318	2.64855	0.840218	1.70928	0.819872	13.08	0	19.18	17.8	0	0	5.54	12.09	32.68	35.93	38.29	14.02	12.63	23.69	0	33.04	0	13.8	14.57	0	0	45.34	0	19.28	22.23	7.67	0	18.96
StET000707	AAAGGACAGATTGTTTT	DN938432	DN938432|-|similar to UniRef100_A7PJC3 Cluster: Chromosome chr12 scaffold_18, whole genome shotgun sequence; n=1; Vitis vinifera|Rep: Chromosome chr12 scaffold_18, whole genome shotgun sequence - Vitis vinifera (Grape), partial (27%)|-|41-57|#|	-0.567391	0.829532	-0.273846	0.959342	1.52486	0.41448	1.76992	0.225257	0.30292	0.767732	1.41321	0.000498582	1.22809	0.472041	-0.841887	0.852266	0.382966	0.932899	44.87	110.1	19.18	37.03	45.42	26.29	53.56	23.38	41.48	25.15	0	24.39	69.82	62.79	42.16	8.26	63.64	61.02	0	0	0	40.69	17.24	24.31	34.2	0	73.18	88.48
StET022228	TAGGCACTATAGCATCT	DN941846	DN941846|-|UniRef100_Q6RH11 Cluster: 40S ribosomal protein S5; n=1; Capsicum annuum|Rep: 40S ribosomal protein S5 - Capsicum annuum (Bell pepper), partial (69%)|-|109-125|#|	0.554838	0.35924	0.403801	0.363851	0.309745	0.430008	0.172084	0.70444	0.295321	0.897248	1.22311	5.53784e-06	-0.143389	0.622086	1.13788	5.10998e-12	1.00269	0.000202027	233.89	238.84	214.16	244.24	240.6	195.27	122.83	372.44	248.86	473.44	366.26	124.99	228.74	298.54	356.22	240.45	452.84	185.24	136.56	265.97	235.31	231.37	207.78	197.01	247.98	286.7	314.59	438.18
StET018240	GTACCAGAAATACTAGC	DN942174	DN942174|-|similar to UniRef100_Q93XJ9 Cluster: Ferredoxin I precursor; n=1; Solanum tuberosum|Rep: Ferredoxin I precursor - Solanum tuberosum (Potato), complete|-|472-489|#|	1.21948	0.74707	-2.64034	0.183175	-1.08032	0.717098	-1.25864	0.595983	0.486866	0.871048	-1.42097	0.0350421	-0.795035	0.844955	-0.456932	0.940804	-1.2338	0.681725	9.01	0	11.99	27.77	0	0	0	0	50.28	26.95	24.97	1.22	5.32	0	0	0	0	1.45	0	0	33.62	0	0	16.77	23.94	0	0	0
StET014316	GACACGTTTATAAGCAA	DR034233	DR034233|-|similar to UniRef100_Q6NQK8 Cluster: At1g55140; n=1; Arabidopsis thaliana|Rep: At1g55140 - Arabidopsis thaliana (Mouse-ear cress), partial (10%)|-|78-94|#|	-0.137229	1	-0.656119	0.85075	0.93565	0.650095	0.00829848	1	2.34782	0.629491	4.00363	0.0215699	1.12456	0.630808	1.76482	0.96563	2.85428	0.184329	21.77	20.33	22.37	19.94	19.33	18.78	81.27	29.02	0	33.24	37.46	22.56	42.56	0	0	20.19	0	10.9	70.1	0	0	0	17.24	46.95	13.68	36.57	18.51	52.67
StET024529	TCGTTACTACTCCAGGC	DR034357	DR034357|-|similar to UniRef100_Q93ZN9 Cluster: LL-diaminopimelate aminotransferase, chloroplast precursor; n=1; Arabidopsis thaliana|Rep: LL-diaminopimelate aminotransferase, chloroplast precursor - Arabidopsis thaliana (Mouse-ear cress), partial (33%)|-|266-282|#|	0.612601	0.843351	0.750664	0.698165	-1.20594	0.344807	-0.735011	0.457033	1.889	0.0184464	1.83816	0.395748	-1.72274	0.251288	3.35697	4.08448e-06	1.70919	0.817787	29.16	11.86	52.74	28.48	0	0	12.01	65.3	18.85	30.54	30.8	6.71	14.63	35.54	52.7	46.8	18.45	23.97	10.01	68.04	79.98	110.45	35.35	36.89	37.62	47.78	45.42	35.81
StET013598	GAAATAGTTGTGTTTAT	DR034444	DR034444|-|similar to UniRef100_A9RRF5 Cluster: Predicted protein; n=1; Physcomitrella patens subsp. patens|Rep: Predicted protein - Physcomitrella patens subsp. patens, partial (4%)|-|733-750|#|	2.29422	0.45514	2.79681	0.294526	1.52605	0.43917	2.51292	0.207211	3.1322	0.471302	4.35297	0.00464888	-0.158269	1	-0.531322	0.947866	-0.689591	0.913921	4.91	0	0	0	0	0	0	4.03	23.88	0	0	4.27	0	0	0	41.3	0	0	0	0	0	0	0	0	0	11.8	0	0
StET017839	GGTAAGTTGTAAGTAAG	DR035321	DR035321|-|NA|-|174-190|#|	-0.0554857	1	-0.0172582	1	0.339247	0.891734	0.195949	0.939243	1.37161	6.27621e-05	-0.052725	1	0.778955	0.674589	0.521767	1	1.29545	0.607494	45.78	20.33	32.76	40.59	47.35	165.23	51.72	61.27	55.3	53	82.41	40.24	51.87	30.8	101.18	80.76	57.18	23.25	68.28	0	42.89	45.34	38.8	65.39	15.39	65.48	62.25	0
StET013168	CTTTCCAGTTTTCATTT	DR036958	DR036958|-|NA|-|72-88|#|	1.36481	0.572725	0.605808	0.822762	-1.79827	0.493871	-2.73306	0.216373	-2.01885	0.458705	-1.95523	2.13423e-05	-2.12695	0.497112	-0.474889	0.920121	-2.58048	0.0994012	10.11	0	15.18	0	0	0	11.08	16.93	26.39	17.07	0	15.24	8.64	4.74	0	0	13.83	13.8	10.92	0	0	0	0	78.8	49.6	7.67	0	27.39
StET003640	ACACAAATACTTGTAAT	DR036993	DR036993|-|similar to UniRef100_Q84XQ4 Cluster: NtPRp27-like protein; n=1; Solanum tuberosum|Rep: NtPRp27-like protein - Solanum tuberosum (Potato), partial (27%)|-|106-123|#|	-0.509871	0.86232	-0.131835	1	2.18785	0.291568	2.18726	0.297803	-0.154597	1	5.48398	0.00350767	-1.06599	0.753285	2.12774	0.934462	1.0798	0.986783	8.19	0	0	0	0	0	6.46	0	0	0	0	0	3.99	5.92	0	0	0	1.45	0	0	0	22.09	0	0	0	0	13.46	35.81
StET015930	GCAACCATTGGCAATAA	DR037709	DR037709|-|NA|-|190-206|#|	-0.128092	0.990057	-0.680348	0.68437	0.634619	0.741426	0.404588	0.692528	0.367821	0.897248	1.35387	0.00139328	0.273823	0.888708	0.316334	1	0.58642	0.640099	111.66	64.37	100.69	188.7	154.6	114.53	98.82	270.87	86.72	78.16	49.11	68.29	99.08	171.78	0	44.05	79.32	105.33	35.5	182.47	30.14	44.18	185.36	70.42	83.8	41.29	210.29	252.8
StET025016	TGAAAAAAATATTGGAC	DR037858	DR037858|-|NA|-|72-88|#|	0.590787	0.600267	-0.344093	0.849873	0.709772	0.810668	1.33488	0.47849	-2.87612	0.00251497	0.1917	1	0.854873	0.724063	-0.642428	0.924953	0.221237	1	15.09	10.16	39.16	9.97	13.53	22.53	7.39	31.44	22.62	22.46	28.3	15.24	30.59	15.4	0	26.61	14.76	6.54	12.75	0	0	0	31.9	15.09	0	33.62	0	33.71
StET027017	TTACACAAACCATCTTA	DV623102	DV623102|-|homologue to UniRef100_A1BEY0 Cluster: TspO and MBR like proteins; n=1; Chlorobium phaeobacteroides DSM 266|Rep: TspO and MBR like proteins - Chlorobium phaeobacteroides (strain DSM 266), partial (10%)|-|50-67|#|TC223257|-|homologue to UniRef100_Q95661 Cluster: Small heat shock protein, chloroplast precursor; n=1; Solanum lycopersicum|Rep: Small heat shock protein, chloroplast precurso…	0.546522	0.664407	0.258395	0.898187	0.646655	0.537572	0.183698	0.908702	2.06858	0.00130435	-0.297742	1	1.03616	0.415234	-0.258579	1	0.778889	0.815998	4.39	6.78	1.6	2.85	11.6	3.76	4.62	4.84	7.54	6.29	6.66	10.37	5.98	0	8.43	7.34	2.77	8.72	6.37	0	6.96	2.33	0	1.68	0	1.77	7.57	0
StET003785	ACATACTTTGTGGAAGC	DV624766	DV624766|-|homologue to UniRef100_Q8W3J2 Cluster: Ras-related protein RAB8-5; n=1; Nicotiana tabacum|Rep: Ras-related protein RAB8-5 - Nicotiana tabacum (Common tobacco), partial (51%)|-|74-90|#|DN939889|-|homologue to UniRef100_Q8W3J4 Cluster: Ras-related protein RAB8-1; n=1; Nicotiana tabacum|Rep: Ras-related protein RAB8-1 - Nicotiana tabacum (Common tobacco), partial (85%)|-|24-40|#|	-0.268739	0.941113	0.991608	0.145347	0.480293	0.854662	0.848806	0.59491	0.915689	0.232115	1.78483	0.0335744	0.172978	1	0.206761	1	0.395403	0.893212	68.14	33.88	27.17	112.51	58.94	54.45	41.56	94.32	51.53	22.46	7.49	32.92	57.85	82.93	153.87	140.41	173.39	66.1	52.8	0	0	88.36	109.49	36.05	44.47	35.98	144.68	29.49
StET011528	CGAGTTTCTCTATTTCC	DV626414	DV626414|-|homologue to UniRef100_Q2V9B6 Cluster: Per1-like family protein; n=1; Solanum tuberosum|Rep: Per1-like family protein - Solanum tuberosum (Potato), partial (28%)|-|115-131|#|	2.70881	0.104256	2.30379	0.198335	1.36511	0.472957	1.83269	0.173043	0.886186	0.876652	3.1811	1.84296e-08	-0.755664	0.818475	-0.234478	1	-1.01196	0.838145	6.79	0	4	0	0	0	0	26.6	10.06	0	18.31	1.83	8.64	16.59	25.29	0	0	1.45	8.19	0	0	0	0	9.22	0	27.14	5.05	0
StET014639	GAGAGATGAACTGAACT	DV626951	DV626951|-|weakly similar to UniRef100_A6ZVY7 Cluster: Karyogamy protein; n=1; Saccharomyces cerevisiae YJM789|Rep: Karyogamy protein - Saccharomyces cerevisiae (strain YJM789) (Baker's yeast), partial (3%)|-|394-411|#|	-3.51214	0.167708	-1.0653	0.761116	-0.822578	0.697099	-0.544496	0.701558	-0.569547	1	5.46138	0.0287795	2.01648	0.486481	0.469989	1	2.59243	0.837223	4.03	0	0	0	25.12	20.65	0	0	0	0	0	0	0	0	0	0	0	4.36	10.92	0	0	0	0	0	6.84	0	0	0
StET011309	CCTCATTTGTTAGGGGA	EG009567	EG009567|-|homologue to UniRef100_Q93X46 Cluster: Xaa-Pro aminopeptidase 1; n=1; Solanum lycopersicum|Rep: Xaa-Pro aminopeptidase 1 - Solanum lycopersicum (Tomato) (Lycopersicon esculentum), partial (18%)|-|392-409|#|	1.05029	0.84009	0.10144	1	-2.21811	0.277893	-0.0596796	1	2.65959	0.0254462	1.70189	0.432009	-1.16061	0.713828	2.26748	0.954077	1.09425	0.865626	2.51	3.39	0	0	0	0	5.54	23.38	0	0	0	0	1.33	2.37	0	0	0	0	6.37	0	0	0	0	0	23.94	0	0	0
StET019773	GTTTGAACATCTGAAAA	EG010954	EG010954|-|homologue to UniRef100_Q9ATF4 Cluster: Ribosomal protein L33; n=1; Castanea sativa|Rep: Ribosomal protein L33 - Castanea sativa (Sweet chestnut), partial (24%)|-|257-274|#|	-1.21506	0.565091	-1.59798	0.449079	0.35578	0.975568	-0.23303	1	0.260533	1	5.79421	0.00124082	0.499213	0.956355	3.09902	0.947866	3.63828	0.19756	8.9	15.25	18.38	0	21.26	20.65	2.77	11.29	0	8.98	0	4.88	4.65	0	0	0	0	15.98	0	0	52.16	0	0	0	0	12.98	0	0
StET008059	ATGTATATCTAATAATG	EG012174	EG012174|-|similar to UniRef100_A7R164 Cluster: Chromosome undetermined scaffold_339, whole genome shotgun sequence; n=1; Vitis vinifera|Rep: Chromosome undetermined scaffold_339, whole genome shotgun sequence - Vitis vinifera (Grape), partial (26%)|-|444-461|#|	0.140923	1	-0.222392	1	-1.15816	0.63322	-1.07587	0.698134	-1.41289	0.583088	-2.79582	6.7401e-05	-0.185333	1	-0.579631	0.924953	-0.760186	0.816121	15.81	23.71	1.6	11.39	51.21	0	28.63	25.8	62.84	0	0	30.49	8.64	0	0	0	79.32	16.71	0	0	45.21	25.58	0	0	58.15	0	21.03	0
StET028948	TTGTACAATTAGCAAAA	EG012174	EG012174|-|similar to UniRef100_A7R164 Cluster: Chromosome undetermined scaffold_339, whole genome shotgun sequence; n=1; Vitis vinifera|Rep: Chromosome undetermined scaffold_339, whole genome shotgun sequence - Vitis vinifera (Grape), partial (26%)|-|423-439|#|	-1.74736	0.555969	-0.692779	0.881499	-0.72174	0.875544	0.655823	0.772797	-1.7091	0.616064	-3.53092	0.0139615	0.383977	1	-0.274406	0.970815	0.11118	1	13.1	0	6.39	26.35	0	28.16	54.49	0	0	16.17	0	10.97	5.32	4.74	0	18.35	54.41	0	0	0	0	0	30.18	21.8	34.2	0	0	56.88
StET021469	TACATTCATATAACTCA	EG013768	EG013768|-|similar to UniRef100_Q3HRX7 Cluster: Ribosomal protein L25-like protein; n=1; Solanum tuberosum|Rep: Ribosomal protein L25-like protein - Solanum tuberosum (Potato), partial (44%)|-|504-521|#|	-0.935295	0.676206	-1.87335	0.311883	0.458455	0.907204	1.12557	0.484358	-1.37996	0.868936	-3.19986	0.00737972	1.25301	0.646962	-2.0588	0.404804	-0.800482	0.787026	17.52	44.04	19.98	28.48	72.47	0	7.39	24.18	0	13.48	20.81	14.63	10.64	23.69	0	0	0	3.63	12.75	0	0	0	18.97	41.08	0	0	24.39	33.71
StET028487	TTGAGCCAAATTGGAGG	EG013768	EG013768|-|similar to UniRef100_Q3HRX7 Cluster: Ribosomal protein L25-like protein; n=1; Solanum tuberosum|Rep: Ribosomal protein L25-like protein - Solanum tuberosum (Potato), partial (44%)|-|593-610|#|	-2.88644	0.198196	-0.0791272	1	-0.619151	0.89507	0.397032	0.912338	0.0674179	1	4.00321	0.0113197	0.389471	0.991891	1.51137	0.915919	1.89435	0.818387	5.07	0	11.19	0	26.09	0	1.85	0	0	0	0	1.83	0	8.29	0	19.27	10.15	0	0	0	0	0	10.35	14.25	0	0	0	18.96
StET006248	ATAAATGGAAGGATTGG	EG014406	EG014406|-|similar to UniRef100_A7QYJ1 Cluster: Chromosome undetermined scaffold_248, whole genome shotgun sequence; n=1; Vitis vinifera|Rep: Chromosome undetermined scaffold_248, whole genome shotgun sequence - Vitis vinifera (Grape), partial (7%)|-|620-637|#|	0.937845	0.809523	-0.850537	0.832023	0.135233	1	0.939005	0.669524	-0.265537	1	-2.01803	0.0465865	0.434903	0.97376	-1.11299	0.738047	-0.690662	0.856035	9.8	0	0	27.06	0	0	25.86	27.41	15.08	30.54	0	30.49	10.64	11.85	0	0	0	15.25	0	0	0	0	14.66	17.61	6.84	0	0	0
StET005476	AGCTTGAGCTCCATATA	EG014750	EG014750|-|homologue to UniRef100_Q6GUF1 Cluster: NIM1-like protein 2; n=1; Solanum lycopersicum|Rep: NIM1-like protein 2 - Solanum lycopersicum (Tomato) (Lycopersicon esculentum), partial (14%)|-|131-147|#|	1.82278	0.409856	0.663433	0.797767	-2.96673	0.0985452	-0.0155207	1	-4.49139	0.000159824	-3.60893	0.0387296	-1.26731	0.626966	-1.29741	0.703801	-2.50579	0.0294897	5.72	0	4	10.68	0	0	0	0	7.54	3.59	44.12	6.1	10.64	8.29	0	0	16.6	4.36	0	0	0	0	23.28	17.61	0	0	0	0
StET013611	GAAATCTAAATGAGCCA	EG014950	EG014950|-|similar to UniRef100_A7Q9W9 Cluster: Chromosome chr8 scaffold_68, whole genome shotgun sequence; n=1; Vitis vinifera|Rep: Chromosome chr8 scaffold_68, whole genome shotgun sequence - Vitis vinifera (Grape), partial (65%)|-|617-633|#|	0.674298	0.855728	-0.581368	0.840053	0.141752	1	-0.927684	0.761886	2.98983	0.00165772	0.139644	1	-2.57917	0.344954	2.84424	0.991229	0.233322	1	9.18	0	4.79	0	0	0	8.31	2.42	0	9.88	0	7.93	6.65	8.29	0	0	0	0	0	80.41	0	41.86	0	0	0	24.19	13.46	0
StET029091	TTGTGCGTAAGATGGAT	EG015449	EG015449|-|similar to UniRef100_A7PV12 Cluster: Chromosome chr4 scaffold_32, whole genome shotgun sequence; n=1; Vitis vinifera|Rep: Chromosome chr4 scaffold_32, whole genome shotgun sequence - Vitis vinifera (Grape), partial (8%)|-|186-203|#|	0.291179	1	1.37452	0.647703	1.54365	0.4845	1.02868	0.640123	2.11856	0.00892531	1.20973	0.678754	-0.0607798	1	1.35954	0.925432	1.31453	1	10.37	0	34.36	0	0	0	0	0	22.62	13.48	8.32	5.49	0	0	46.37	0	33.2	5.81	19.12	0	0	0	13.79	11.74	10.26	0	9.25	0
StET006257	ATAAATTCAAGCGGAAT	FG549408	FG549408|-|UniRef100_Q9SH40 Cluster: Cysteine-rich repeat secretory protein 8 precursor; n=1; Arabidopsis thaliana|Rep:, partial (3%)|-|113-129|#|	-0.170071	1	-0.765458	0.76067	-1.42574	0.123565	-1.31147	0.1238	-1.38515	0.323672	-3.7993	1.13906e-05	-0.417736	0.903261	-1.60428	0.00107009	-1.9547	0.209889	4.86	0	7.99	0	0	11.27	10.16	0	2.51	8.09	12.49	4.27	1.33	0	0	0	0	5.08	7.28	10.82	15.07	4.65	2.59	5.87	6.84	1.18	2.52	0
StET025086	TGAACTAATAATCATCT	FG549408	FG549408|-|UniRef100_Q9SH40 Cluster: Cysteine-rich repeat secretory protein 8 precursor; n=1; Arabidopsis thaliana|Rep:, partial (3%)|-|134-151|#|	0.125039	1	0.0857492	1	-1.74739	0.204786	-2.28296	0.0510715	-1.76566	0.0215529	-3.53817	0.0015934	-1.77648	0.209569	-0.865079	0.766294	-2.56594	3.04189713749708e-06	4.3	0	7.19	1.42	1.93	0	3.69	0	3.77	3.59	5.83	4.88	1.33	0	0	0	0	10.17	1.82	3.09	15.07	9.3	2.59	8.38	25.65	0	0	0
StET004632	AGAACTAATAACCATCT	FG549408	FG549408|-|UniRef100_Q9SH40 Cluster: Cysteine-rich repeat secretory protein 8 precursor; n=1; Arabidopsis thaliana|Rep:, partial (3%)|-|134-151|#|	-0.497434	0.903298	-0.779412	0.658906	-1.3544	0.243832	-1.90784	0.0705183	-1.22156	0.693987	-2.38588	0.00167492	-0.277357	0.939278	-1.28293	0.259468	-1.52591	0.0239964	4.33	0	10.39	2.14	7.73	5.63	6.46	0	2.51	8.09	5.83	6.71	0	0	0	0	1.84	7.26	4.55	4.64	4.64	2.33	5.17	10.06	15.39	0	0	0
StET004656	AGAACTAATAATCATCT	FG549408	FG549408|-|UniRef100_Q9SH40 Cluster: Cysteine-rich repeat secretory protein 8 precursor; n=1; Arabidopsis thaliana|Rep:, partial (3%)|-|134-151|#|	-0.510763	0.879441	-1.10789	0.730884	-2.41295	0.0555689	-2.67154	0.0799705	-1.47646	0.575645	-3.26087	0.0170425	-1.25727	0.321014	-0.307824	0.91626	-1.56498	0.33575	1093.73	128.74	2940.71	432.22	1305.44	799.85	1287.38	91.9	632.21	733.96	1888.76	1082.84	323.17	7.11	404.7	0	652.05	1332.97	526.2	2542.19	3265.41	2030.01	1657.04	2129.38	4737.3	237.73	162.34	153.79
StET001658	AAGAAATACGAGACATT	FG550849	FG550849|-|homologue to UniRef100_Q8VZB9 Cluster: 60S ribosomal protein L10a-1; n=1; Arabidopsis thaliana|Rep: 60S ribosomal protein L10a-1 - Arabidopsis thaliana (Mouse-ear cress), partial (54%)|-|557-574|#|GD190179|-|homologue to UniRef100_Q8VZB9 Cluster: 60S ribosomal protein L10a-1; n=1; Arabidopsis thaliana|Rep: 60S ribosomal protein L10a-1 - Arabidopsis thaliana (Mouse-ear cress), partial (…	-0.546802	0.86178	-1.13608	0.370291	-1.93308	0.179605	-2.22678	0.159628	-1.61536	0.0248103	-3.3515	1.10357e-10	-0.739002	0.565781	0.962737	0.0575919	0.23266	1	57.9	55.9	221.35	9.26	63.77	99.51	53.56	20.96	128.2	117.69	47.45	27.44	8.64	17.77	27.4	21.11	47.96	37.77	62.82	225.77	163.44	184.86	93.11	93.89	99.19	11.21	36.17	86.37
StET001001	AAATTACGAACTCCTTT	FL670578	FL670578|-|similar to UniRef100_A7QIP6 Cluster: Chromosome chr9 scaffold_104, whole genome shotgun sequence; n=1; Vitis vinifera|Rep: Chromosome chr9 scaffold_104, whole genome shotgun sequence - Vitis vinifera (Grape), partial (14%)|-|590-607|#|	-3.50179	0.326161	-2.5724	0.418037	2.43504	0.16687	1.80647	0.234126	2.82009	0.651849	4.63414	0.00150752	3.95456	0.24366	-0.794269	0.909566	3.28416	1	6.49	0	0	0	0	101.39	0	0	0	0	0	0	4.65	0	0	0	0	1.45	10.01	0	0	0	0	0	0	0	12.62	0
StET018253	GTACGGGATTATTTGGA	NP1446750	NP1446750|-|GB|DQ386163.1|ABD47111.1 NADH-plastoquinone oxidoreductase subunit I [Solanum tuberosum]|-|360-377|#|	-0.404897	0.984825	-2.21026	0.236435	1.29285	0.344358	2.55682	0.125423	-0.536055	0.967972	-4.00544	0.0110953	2.89173	0.195498	-4.53525	1.57738e-09	-1.66108	0.467511	5.52	0	31.17	11.39	0	0	3.69	0	16.34	0	0	8.54	9.97	0	0	0	0	4.36	0	0	0	0	0	0	0	0	8.41	0
StET009717	CAAGGTTATAGTTTTGT	TC194603	TC194603|-|UniRef100_Q6J731 Cluster: AML1; n=1; Solanum tuberosum|Rep: AML1 - Solanum tuberosum (Potato), complete|-|3136-3153|#|TC208006|-|UniRef100_Q6J731 Cluster: AML1; n=1; Solanum tuberosum|Rep: AML1 - Solanum tuberosum (Potato), partial (26%)|-|936-953|#|AM909223|-|homologue to UniRef100_Q6J731 Cluster: AML1; n=1; Solanum tuberosum|Rep: AML1 - Solanum tuberosum (Potato), partial (9%)|-|540-…	-0.212259	1	-0.0398413	1	2.24685	0.288205	1.93611	0.286387	2.76613	0.578436	3.70745	0.00015552	1.57468	0.579076	1.26145	0.987333	2.87422	0.670014	6.73	0	1.6	23.5	0	0	13.85	8.06	0	16.17	8.32	5.49	0	11.85	0	0	29.51	0	0	0	0	0	0	0	10.26	35.98	2.52	0
StET014749	GAGCTATATTTTTCATT	TC194629	TC194629|-|homologue to UniRef100_Q27S51 Cluster: Photosystem I P700 chlorophyll a apoprotein A2; n=2; Solanum|Rep: Photosystem I P700 chlorophyll a apoprotein A2 - Solanum tuberosum (Potato), complete|-|1580-1597|#|	0.34071	1	-1.43906	0.50868	0.0121532	1	-0.409334	0.906757	-4.32115	0.0176807	-3.76904	0.18808	-0.516422	0.958763	-2.56597	0.180096	-3.06668	0.051093	2.99	0	10.39	0	0	0	0	0	0	17.97	0	0	0	0	0	0	0	0	0	0	0	0	0	15.93	0	0	17.66	0
StET017127	GGACGCGTTTTATTTGG	TC194629	TC194629|-|homologue to UniRef100_Q27S51 Cluster: Photosystem I P700 chlorophyll a apoprotein A2; n=2; Solanum|Rep: Photosystem I P700 chlorophyll a apoprotein A2 - Solanum tuberosum (Potato), complete|-|2130-2147|#|	0.428166	0.977431	-0.579006	0.85182	1.62187	0.299698	-0.0620989	1	-4.015	0.0457552	-3.45513	0.277967	1.834	0.265799	-4.05009	0.000170775	-2.23861	0.151728	2.72	0	6.39	0	11.6	0	1.85	0	17.6	9.88	0	0	3.99	0	0	0	0	1.45	8.19	0	0	0	0	0	0	6.49	6.73	0
StET016385	GCCTGAGGATCTCTTGC	TC194659	TC194659|-|UniRef100_Q2PYW5 Cluster: Catalase; n=1; Solanum tuberosum|Rep: Catalase - Solanum tuberosum (Potato), complete|-|919-936|#|TC209998|-|homologue to UniRef100_P55312 Cluster: Catalase isozyme 2; n=1; Solanum tuberosum|Rep: Catalase isozyme 2 - Solanum tuberosum (Potato), partial (55%)|-|808-825|#|CV430972|-|UniRef100_P30264 Cluster: Catalase isozyme 1; n=1; Solanum lycopersicum|Rep: Cat…	-0.508111	0.678273	1.31878	0.308431	2.39604	0.075079	1.60343	0.289799	2.66845	0.00828337	3.48502	1.30053e-06	1.78225	0.249062	0.732696	1	2.47059	0.00768984	63.21	71.14	23.17	92.57	40.58	71.35	45.25	38.7	62.84	35.04	34.13	12.8	55.19	345.93	155.98	289.09	17.52	40.68	44.61	38.66	0	6.98	39.66	12.58	0	27.73	127.01	61.09
StET005076	AGATTAGCAGCATATGG	TC194659	TC194659|-|UniRef100_Q2PYW5 Cluster: Catalase; n=1; Solanum tuberosum|Rep: Catalase - Solanum tuberosum (Potato), complete|-|1425-1442|#|TC198657|-|UniRef100_P55312 Cluster: Catalase isozyme 2; n=1; Solanum tuberosum|Rep: Catalase isozyme 2 - Solanum tuberosum (Potato), partial (32%)|-|628-645|#|TC205014|-|homologue to UniRef100_P55312 Cluster: Catalase isozyme 2; n=1; Solanum tuberosum|Rep: Cata…	-0.122242	1	0.839002	0.373626	1.16926	0.118717	1.32151	0.10244	2.55502	0.486203	3.23621	4.59697e-06	1.03885	0.53448	-0.256298	1	0.770863	0.892826	9.16	6.78	0	12.11	2.9	7.51	12.01	9.67	3.77	2.7	4.99	2.44	13.96	10.66	12.65	10.1	9.22	15.25	15.48	6.19	2.32	9.3	1.72	0	0	4.13	9.25	12.64
StET005113	AGATTCGCAGCATGTGG	TC194659	TC194659|-|UniRef100_Q2PYW5 Cluster: Catalase; n=1; Solanum tuberosum|Rep: Catalase - Solanum tuberosum (Potato), complete|-|1425-1442|#|TC198657|-|UniRef100_P55312 Cluster: Catalase isozyme 2; n=1; Solanum tuberosum|Rep: Catalase isozyme 2 - Solanum tuberosum (Potato), partial (32%)|-|628-645|#|TC205014|-|homologue to UniRef100_P55312 Cluster: Catalase isozyme 2; n=1; Solanum tuberosum|Rep: Cata…	0.73391	0.808012	1.53997	0.0933831	0.607538	0.566619	0.426615	0.767438	2.2812	0.343255	2.59397	0.00857021	-0.348601	0.949988	0.892287	0.906078	0.551592	1	11.14	3.39	1.6	17.8	0	5.63	6.46	30.63	10.06	3.59	4.16	3.66	9.31	29.62	16.86	15.6	16.6	13.8	16.39	17.01	12.75	12.79	1.72	2.52	3.42	4.72	15.98	12.64
StET005107	AGATTCGCAGCATATCG	TC194659	TC194659|-|UniRef100_Q2PYW5 Cluster: Catalase; n=1; Solanum tuberosum|Rep: Catalase - Solanum tuberosum (Potato), complete|-|1425-1442|#|TC198657|-|UniRef100_P55312 Cluster: Catalase isozyme 2; n=1; Solanum tuberosum|Rep: Catalase isozyme 2 - Solanum tuberosum (Potato), partial (32%)|-|628-645|#|TC205014|-|homologue to UniRef100_P55312 Cluster: Catalase isozyme 2; n=1; Solanum tuberosum|Rep: Cata…	0.311005	1	0.943946	0.405436	0.490354	0.845638	0.356326	0.973094	1.82809	0.445202	2.2693	0.00983059	0.683082	0.821203	-0.165479	1	0.506539	1	5.71	5.08	0	4.98	0	11.27	8.31	15.32	0	2.7	2.5	4.88	9.97	7.11	12.65	7.34	8.3	13.08	7.28	6.19	0	8.14	0	0	3.42	2.95	0	4.21
StET005111	AGATTCGCAGCATATGT	TC194659	TC194659|-|UniRef100_Q2PYW5 Cluster: Catalase; n=1; Solanum tuberosum|Rep: Catalase - Solanum tuberosum (Potato), complete|-|1425-1442|#|TC198657|-|UniRef100_P55312 Cluster: Catalase isozyme 2; n=1; Solanum tuberosum|Rep: Catalase isozyme 2 - Solanum tuberosum (Potato), partial (32%)|-|628-645|#|TC205014|-|homologue to UniRef100_P55312 Cluster: Catalase isozyme 2; n=1; Solanum tuberosum|Rep: Cata…	0.79609	0.792984	0.650834	0.623925	0.866733	0.353314	0.606828	0.651317	2.45898	0.555714	3.03331	0.0208111	0.289142	0.954634	0.664851	1	0.953994	0.888882	2.97	0	0	3.56	1.93	0	4.62	4.84	0	0	2.5	1.83	12.63	7.11	0	2.75	4.61	4.36	1.82	0	0	3.49	0	3.35	0	4.72	1.68	4.21
StET005118	AGATTCGCAGTATATGG	TC194659	TC194659|-|UniRef100_Q2PYW5 Cluster: Catalase; n=1; Solanum tuberosum|Rep: Catalase - Solanum tuberosum (Potato), complete|-|1425-1442|#|TC198657|-|UniRef100_P55312 Cluster: Catalase isozyme 2; n=1; Solanum tuberosum|Rep: Catalase isozyme 2 - Solanum tuberosum (Potato), partial (32%)|-|628-645|#|TC205014|-|homologue to UniRef100_P55312 Cluster: Catalase isozyme 2; n=1; Solanum tuberosum|Rep: Cata…	0.594508	0.855728	1.05311	0.372109	0.127673	1	0.859717	0.370144	1.38626	0.651849	2.08825	0.0274369	0.134086	1	-0.292585	0.98009	-0.169149	1	6.29	0	0	4.98	1.93	11.27	5.54	5.64	18.85	2.7	4.99	1.22	6.65	14.22	12.65	4.59	4.61	8.72	7.28	7.73	3.48	2.33	3.45	0	6.84	0	6.73	8.43
StET005100	AGATTCGCAGCAAATGG	TC194659	TC194659|-|UniRef100_Q2PYW5 Cluster: Catalase; n=1; Solanum tuberosum|Rep: Catalase - Solanum tuberosum (Potato), complete|-|1425-1442|#|TC198657|-|UniRef100_P55312 Cluster: Catalase isozyme 2; n=1; Solanum tuberosum|Rep: Catalase isozyme 2 - Solanum tuberosum (Potato), partial (32%)|-|628-645|#|TC205014|-|homologue to UniRef100_P55312 Cluster: Catalase isozyme 2; n=1; Solanum tuberosum|Rep: Cata…	-0.446541	0.965859	0.784104	0.761898	0.119506	1	0.37332	0.955439	0.712753	0.799936	1.60836	0.0450274	0.644548	0.852964	-1.20939	0.286269	-0.490723	0.943655	4.12	0	0	2.14	4.83	15.02	0	4.84	5.03	2.7	0	0	3.32	11.85	10.54	1.84	1.84	5.81	8.19	4.64	0	3.49	0	0	5.13	1.77	0	0
StET024546	TCGTTTTCCTTAACCTT	TC194664	TC194664|-|homologue to UniRef100_Q9SPT6 Cluster: Cystathionine-gamma-synthase; n=1; Solanum tuberosum|Rep: Cystathionine-gamma-synthase - Solanum tuberosum (Potato), partial (97%)|-|1901-1918|#|	-1.56883	0.411321	-0.520203	0.897881	-2.30334	0.177536	0.619521	0.836288	-1.20433	0.583088	-2.57029	0.00177628	1.43085	0.540515	-1.81556	0.3894	-0.368959	0.90856	6.79	20.33	17.58	19.23	28.02	0	0	8.06	0	5.39	0	4.27	7.31	21.32	0	15.6	0	16.71	0	0	0	0	0	11.74	13.68	0	0	0
StET024472	TCGATTGAAGGGGACTT	TC194670	TC194670|-|UniRef100_Q2VCK6 Cluster: Eukaryotic peptide chain release factor subunit 1-3-like; n=1; Solanum tuberosum|Rep: Eukaryotic peptide chain release factor subunit 1-3-like - Solanum tuberosum (Potato), complete|-|1572-1589|#|	0.69373	0.771368	0.43806	0.926394	1.07429	0.698238	-0.288208	0.987884	0.686324	0.897248	1.91987	9.42483e-05	0.189889	1	0.00192104	1	0.209093	1	15.39	0	22.37	17.8	9.66	0	19.39	4.84	36.45	8.09	24.14	12.8	33.25	43.83	12.65	0	28.59	16.71	0	0	0	0	0	8.38	47.89	17.11	59.72	35.81
StET005716	AGGTAGAAACGTGCCGA	TC194679	TC194679|-|UniRef100_P23509 Cluster: Glucose-1-phosphate adenylyltransferase small subunit, chloroplast precursor; n=1; Solanum tuberosum|Rep: Glucose-1-phosphate adenylyltransferase small subunit, chloroplast precursor - Solanum tuberosum (Potato), complete|-|1691-1708|#|TC202137|-|UniRef100_P23509 Cluster: Glucose-1-phosphate adenylyltransferase small subunit, chloroplast precursor; n=1; Solanu…	-0.579824	0.890594	0.383608	0.948047	-1.86448	0.326298	-2.75962	0.0770347	-1.25141	0.687221	-2.27539	0.0250782	-1.14294	0.567192	0.514946	1	-0.623547	0.847368	19.12	3.39	19.18	23.5	56.04	0	22.16	5.64	5.03	20.66	0	31.1	14.63	0	0	12.85	42.42	42.13	47.34	0	103.17	31.39	68.97	49.46	22.23	37.75	0	0
StET002739	AATCTGACATATATTAC	TC194717	TC194717|-|UniRef100_Q945H7 Cluster: G protein beta subunit 2; n=1; Solanum tuberosum|Rep: G protein beta subunit 2 - Solanum tuberosum (Potato), complete|-|1396-1413|#|	-0.111768	1	-0.296963	0.88825	-1.17156	0.359281	-0.997712	0.520208	0.345282	0.847344	1.24051	0.000435757	-0.51677	0.810537	1.19131	0.909566	0.662189	0.561963	54.87	113.49	36.76	74.77	63.77	46.94	40.63	95.93	28.91	30.54	24.14	57.92	88.44	67.53	0	89.94	43.35	48.67	40.97	210.3	111.28	122.08	43.97	70.42	0	44.24	63.93	23.17
StET006105	AGTTGTAGGGAGGGATT	TC194720	TC194720|-|UniRef100_P25079 Cluster: Ribulose bisphosphate carboxylase large chain precursor; n=1; Solanum tuberosum|Rep: Ribulose bisphosphate carboxylase large chain precursor - Solanum tuberosum (Potato), complete|-|92-109|#|	-1.69848	0.520278	-0.870609	0.703444	0.353432	0.914703	-1.49985	0.329167	-0.679797	0.735351	-2.13093	0.000290848	1.59972	0.310796	-1.97329	0.0303807	-0.39118	0.903899	14.06	71.14	47.95	13.53	17.39	0	26.78	0	21.37	0	0	8.54	19.28	20.14	0	0	47.04	13.08	10.92	0	13.91	22.09	5.17	11.74	3.42	24.19	0	25.28
StET028120	TTCTCAGACATTAGCTT	TC194745	TC194745|-|UniRef100_Q2PYY3 Cluster: Transporter-like protein; n=1; Solanum tuberosum|Rep: Transporter-like protein - Solanum tuberosum (Potato), partial (97%)|-|1166-1183|#|	-0.874005	0.856102	-0.0305084	1	1.10132	0.656956	1.79651	0.392333	2.66727	0.547892	3.87829	0.0100463	0.452353	1	1.03279	1	1.49444	0.947972	11.79	0	1.6	34.89	0	0	12.01	9.67	0	0	0	0	14.63	0	0	49.56	0	0	0	13.92	0	0	0	0	22.23	12.98	18.51	46.35
StET005053	AGATGAAGGTTTTTTTC	TC194746	TC194746|-|ubiquitin extension protein-like protein [Solanum tuberosum]|-|1132-1149|#|	1.72915	0.134503	-0.853153	0.71016	1.30341	0.624352	0.797747	0.809006	2.46031	0.372425	4.75777	0.0115705	-0.272992	1	2.26748	0.954077	2.06713	0.645395	7.26	0	6.39	0	11.6	0	2.77	9.67	23.88	17.07	16.65	3.66	14.63	0	0	0	0	6.54	0	0	0	0	0	0	23.94	17.11	0	0
StET009910	CAATTTTATGATTGTAT	TC194747	TC194747|-|homologue to UniRef100_P52401 Cluster: Glucan endo-1,3-beta-glucosidase, basic isoform 2 precursor ((1->3)-beta-glucan endohydrolase) ((1->3)-beta- glucanase); n=1; Solanum tuberosum|Rep: Glucan endo-1,3-beta-glucosidase, basic isoform 2 precursor ((1->3)-beta-glucan endohydrolase) ((1->3)-beta- glucanase) - Solanum tuberosum (Potato), complete|-|1157-1174|#|TC217204|-|homologue to Uni…	0.772719	0.899138	0.989606	0.586683	0.818485	0.49573	2.06526	0.100016	1.31327	0.671605	3.28738	0.00370215	0.805223	0.693344	0.427809	1	1.16975	0.90856	2.56	0	0	6.41	0	0	0	0	0	0	1.66	0	14.63	11.85	4.22	2.75	0	5.81	0	0	0	0	0	1.68	0	0	5.89	0
StET014177	GAATTAGAATCTTTCAC	TC194759	TC194759|-|UniRef100_Q2PYY6 Cluster: Major intrinsic protein 1-like protein; n=1; Solanum tuberosum|Rep: Major intrinsic protein 1-like protein - Solanum tuberosum (Potato), complete|-|1054-1070|#|TC219394|-|homologue to UniRef100_Q2PYY6 Cluster: Major intrinsic protein 1-like protein; n=1; Solanum tuberosum|Rep: Major intrinsic protein 1-like protein - Solanum tuberosum (Potato), partial (53%)|-…	-0.731489	0.637151	-1.436	0.279158	-1.16041	0.701147	-1.36166	0.512026	-0.777158	0.901602	-2.80084	3.12476e-09	0.536771	0.878928	-0.533916	0.930628	-0.00784213	1	31	47.43	48.75	21.36	53.15	107.02	77.58	28.22	18.85	24.26	64.93	64.63	9.31	7.11	48.48	34.87	0	12.35	30.04	0	69.55	0	94.84	59.52	17.1	0	0	0
StET001068	AAATTGTAGCAACAAAA	TC194777	TC194777|-|UniRef100_Q5QJA7 Cluster: Harpin binding protein 1; n=1; Solanum tuberosum|Rep: Harpin binding protein 1 - Solanum tuberosum (Potato), complete|-|921-937|#|	1.76659	0.608659	3.30487	0.165698	-1.02237	0.65359	-0.0843999	1	-4.21572	0.00856602	-3.31813	0.153531	-0.993633	0.742752	-2.98687	0.0364728	-4.00795	8.48851522753474e-05	2.93	0	0	0	0	0	0	0	0	0	19.15	0	0	9.48	0	0	0	2.18	40.97	0	0	0	0	0	8.55	0	0	0
StET017905	GGTCGTGAGTGGGAGCT	TC194780	TC194780|-|UniRef100_Q2MIC0 Cluster: Photosystem Q(B) protein precursor; n=21; core eudicotyledons|Rep: Photosystem Q(B) protein precursor - Solanum lycopersicum (Tomato) (Lycopersicon esculentum), complete|-|466-483|#|TC213875|-|similar to UniRef100_Q5YG70 Cluster: Photosystem Q(B) protein; n=1; Xenothallus vulcanicola|Rep: Photosystem Q(B) protein - Xenothallus vulcanicola, partial (18%)|-|931-…	-0.471102	0.900054	-0.0127248	1	0.755464	0.727378	0.673242	0.724508	-3.0127	0.000257159	-0.764267	0.671439	0.575844	0.871141	0.249784	1	0.823792	0.873283	13	37.27	18.38	22.07	0	9.39	14.78	0	10.06	10.78	21.64	5.49	21.94	9.48	0	9.18	31.36	13.8	28.22	0	22.02	0	34.49	5.87	0	5.31	13.46	46.35
StET019355	GTTATTTTGGCCGATTG	TC194780	TC194780|-|UniRef100_Q2MIC0 Cluster: Photosystem Q(B) protein precursor; n=21; core eudicotyledons|Rep: Photosystem Q(B) protein precursor - Solanum lycopersicum (Tomato) (Lycopersicon esculentum), complete|-|842-859|#|	-0.263898	0.945138	0.305126	0.717408	0.200428	0.90912	-0.328852	0.88441	0.721434	0.000649003	-0.13078	0.988583	-0.268419	0.920188	0.587864	0.93996	0.325211	0.932899	86.5	35.57	116.67	99.69	143.98	37.55	64.65	11.29	111.86	131.16	44.12	52.43	55.86	88.85	120.15	106.46	90.38	78.45	119.26	117.52	249.22	120.92	78.46	37.73	18.81	118.57	101.78	124.29
StET019402	GTTCATTTGGCTACCAT	TC194784	TC194784|-|UniRef100_Q2PYZ4 Cluster: Plasma membrane intrinsic protein PIP2-like protein; n=1; Solanum tuberosum|Rep: Plasma membrane intrinsic protein PIP2-like protein - Solanum tuberosum (Potato), complete|-|680-697|#|	-0.363174	1	-0.540118	0.925211	-2.26691	0.290289	-2.37609	0.285919	-2.95484	0.228808	-3.98227	0.00429206	-0.965814	0.813821	-0.114174	0.996358	-1.08044	0.772354	14.82	0	42.35	0	0	41.31	18.47	6.45	30.17	0	27.47	19.51	0	5.92	0	0	37.81	2.91	21.85	94.33	73.03	0	0	19.28	34.2	1.77	0	0
StET007275	ATCTTCATCTTCATAGT	TC194786	TC194786|-|UniRef100_Q41485 Cluster: SNF1-related protein kinase; n=1; Solanum tuberosum|Rep: SNF1-related protein kinase - Solanum tuberosum (Potato), complete|-|1324-1341|#|TC208019|-|homologue to UniRef100_Q41485 Cluster: SNF1-related protein kinase; n=1; Solanum tuberosum|Rep: SNF1-related protein kinase - Solanum tuberosum (Potato), partial (40%)|-|403-420|#|	0.744217	0.831259	0.541695	0.922845	1.63638	0.494861	-0.796174	0.806688	1.43757	0.767732	3.65212	0.00803674	-0.671323	0.919817	1.43658	1	0.754188	1	6.6	0	0	2.14	0	0	12.93	7.26	17.6	0	0	4.88	5.98	4.74	0	0	0	3.63	16.39	0	0	0	26.73	0	0	27.14	68.13	0
StET028543	TTGATCATTGCAGCTCA	TC194792	TC194792|-|UniRef100_O49954 Cluster: Glycine dehydrogenase [decarboxylating], mitochondrial precursor; n=1; Solanum tuberosum|Rep: Glycine dehydrogenase [decarboxylating], mitochondrial precursor - Solanum tuberosum (Potato), complete|-|3443-3460|#|DN941202|-|similar to UniRef100_Q2U399 Cluster: Predicted protein; n=1; Aspergillus oryzae|Rep: Predicted protein - Aspergillus oryzae, partial (7%)|-…	0.38723	0.746495	-0.674111	0.472449	-0.900407	0.249988	-1.48294	0.121435	-0.278386	1	-1.85388	0.000770519	-0.432721	0.659913	0.43262	0.925555	0.00149705	1	438.73	496.31	743.17	563.96	670.6	189.64	480.23	457.9	717.68	883.09	981.42	742.62	243.37	63.97	341.47	505.67	279.45	409.7	290.41	462.36	416.15	730.15	433.66	798.94	1251.88	658.93	303.66	200.13
StET010443	CATAAGATAGGTAGTCA	TC194812	TC194812|-|NA|-|687-704|#|CX699801|-|NA|-|347-364|#|	0.0980684	1	0.235101	0.964491	0.162526	0.997876	-0.13826	0.998878	-0.199178	1	-3.00996	0.000571755	0.0406148	1	0.835562	0.934462	0.858378	0.623908	31.08	77.92	24.77	42.72	21.26	28.16	16.62	13.7	70.39	61.99	11.65	15.24	45.88	74.64	21.08	113.8	12.91	13.8	13.66	0	75.35	34.88	17.24	47.79	23.94	8.26	95.05	8.43
StET005611	AGGATTTCAGCCTTGTC	TC194817	TC194817|-|homologue to UniRef100_O78327 Cluster: Transketolase 1; n=1; Capsicum annuum|Rep: Transketolase 1 - Capsicum annuum (Bell pepper), partial (97%)|-|1633-1650|#|	1.37647	0.590933	0.686853	0.828118	1.69589	0.575959	-0.562912	0.941463	-1.66566	0.434744	-2.76482	0.00437783	0.182689	1	-2.03247	0.408176	-1.83096	0.333378	13.72	0	20.78	0	18.36	0	10.16	8.06	20.11	49.41	51.61	11.58	1.33	0	33.73	23.86	27.67	5.08	0	0	0	37.21	0	0	6.84	0	0	99.01
StET024452	TCGAGTTAGATCTTGAA	TC194835	TC194835|-|homologue to UniRef100_P93227 Cluster: Protein farnesyltransferase/geranylgeranyltransferase type-1 subunit alpha; n=1; Solanum lycopersicum|Rep: Protein farnesyltransferase/geranylgeranyltransferase type-1 subunit alpha - Solanum lycopersicum (Tomato) (Lycopersicon esculentum), complete|-|1398-1415|#|	1.16949	0.497319	1.78168	0.197675	0.326054	1	1.3302	0.422924	3.35329	0.027424	1.70189	0.432009	0.273821	0.97983	1.30701	0.920031	1.63159	0.685826	4.28	0	4.79	4.27	0	0	2.77	13.7	0	7.19	11.65	3.66	1.33	7.11	0	18.35	22.13	7.99	0	0	0	0	0	5.03	5.13	4.13	0	0
StET019939	GTTTTGGAAATTTTGAG	TC194836	TC194836|-|homologue to UniRef100_Q3HVK4 Cluster: Ribosomal protein S6-like protein; n=1; Solanum tuberosum|Rep: Ribosomal protein S6-like protein - Solanum tuberosum (Potato), complete|-|872-889|#|	-0.853313	0.741788	-0.590507	0.799738	-0.197249	1	-0.284402	0.976138	0.891672	0.771297	2.15093	0.00112689	0.697859	0.682087	-0.668613	0.915919	0.124044	1	2.62	0	2.4	0	1.93	7.51	8.31	2.42	0	0	3.33	0	3.32	3.55	0	0	3.69	1.45	2.73	0	3.48	2.33	2.59	1.68	0	1.77	1.68	0
StET028715	TTGCTAGAACTTATTCA	TC194880	TC194880|-|homologue to UniRef100_P19682 Cluster: 28 kDa ribonucleoprotein, chloroplast precursor; n=1; Nicotiana sylvestris|Rep: 28 kDa ribonucleoprotein, chloroplast precursor - Nicotiana sylvestris (Wood tobacco), partial (82%)|-|1316-1333|#|	-0.488958	0.936581	-0.801983	0.748746	-1.03245	0.611436	-0.535352	0.854159	-0.253076	0.993053	-1.81775	0.000521472	0.303962	1	-0.378024	0.952553	-0.0672025	1	17.88	0	32.76	54.83	62.81	0	15.7	17.74	20.11	0	21.64	44.51	8.64	7.11	35.83	13.77	18.45	21.79	0	0	0	40.69	31.9	13.41	41.05	16.52	0	0
StET003071	AATTAAACGATTCTTGA	TC194901	TC194901|-|homologue to UniRef100_Q1MSH0 Cluster: ALY protein; n=1; Nicotiana benthamiana|Rep: ALY protein - Nicotiana benthamiana, partial (90%)|-|894-911|#|	-1.92321	0.39707	0.324936	0.929805	0.282903	0.938917	0.554917	0.804484	3.31057	0.225049	3.95803	0.0363672	-0.44343	0.90416	2.94525	0.450709	2.49821	0.52782	33.84	52.51	31.96	26.35	0	20.65	32.32	1.61	0	5.39	0	6.1	23.94	23.69	126.47	20.19	14.76	16.71	17.3	0	81.14	46.51	58.63	22.64	15.39	69.61	33.65	0
StET001161	AACAAGCCTGTGAGGAT	TC194938	TC194938|-|homologue to UniRef100_P41379 Cluster: Eukaryotic initiation factor 4A-2; n=1; Nicotiana plumbaginifolia|Rep: Eukaryotic initiation factor 4A-2 - Nicotiana plumbaginifolia (Leadwort-leaved tobacco), complete|-|885-902|#|TC205977|-|homologue to UniRef100_Q40465 Cluster: Eukaryotic initiation factor 4A-11; n=1; Nicotiana tabacum|Rep: Eukaryotic initiation factor 4A-11 - Nicotiana tabacum…	-2.23232	0.389364	-0.864797	0.587198	-1.72024	0.428015	-1.75992	0.373865	1.99807	0.00433177	2.53239	0.23839	-0.0821736	1	3.82242	0.711919	3.69839	0.0557458	18.44	64.37	26.37	26.35	6.76	78.86	14.78	4.84	35.19	0	0	6.71	0	21.32	0	52.31	16.6	13.8	10.92	139.17	82.3	0	18.11	7.55	0	19.47	0	0
StET013772	GAAGAAAAGGGAACTGG	TC194950	TC194950|-|UniRef100_P26320 Cluster: Oxygen-evolving enhancer protein 1, chloroplast precursor; n=1; Solanum tuberosum|Rep: Oxygen-evolving enhancer protein 1, chloroplast precursor - Solanum tuberosum (Potato), complete|-|333-350|#|TC196426|-|UniRef100_P26320 Cluster: Oxygen-evolving enhancer protein 1, chloroplast precursor; n=1; Solanum tuberosum|Rep: Oxygen-evolving enhancer protein 1, chloro…	0.339038	0.870292	0.383029	0.89532	-0.565085	0.519467	-1.35657	0.106969	-0.400988	0.750213	-2.83906	0.00189002	-0.804573	0.558153	-0.967071	0.414773	-1.76424	0.145109	10.68	0	10.39	7.83	6.76	0	18.47	12.09	13.83	8.98	6.66	14.02	7.31	2.37	10.54	4.59	9.22	7.26	26.4	21.65	27.82	13.95	6.9	4.19	17.1	13.57	6.73	10.53
StET013899	GAAGGAAAGGGAACTGG	TC194950	TC194950|-|UniRef100_P26320 Cluster: Oxygen-evolving enhancer protein 1, chloroplast precursor; n=1; Solanum tuberosum|Rep: Oxygen-evolving enhancer protein 1, chloroplast precursor - Solanum tuberosum (Potato), complete|-|333-350|#|TC196426|-|UniRef100_P26320 Cluster: Oxygen-evolving enhancer protein 1, chloroplast precursor; n=1; Solanum tuberosum|Rep: Oxygen-evolving enhancer protein 1, chloro…	-0.103048	1	-0.321963	0.871814	-0.860408	0.19115	-1.45584	0.0945711	-0.580999	0.715942	-1.68753	0.00945666	-0.43424	0.682132	-0.975263	0.00574246	-1.44404	0.141305	11.44	6.78	13.58	6.41	8.7	5.63	25.86	13.7	20.11	12.58	9.16	9.76	1.33	4.74	0	5.51	11.07	10.17	17.3	15.46	22.02	18.6	14.66	9.22	17.1	12.39	5.05	4.21
StET005690	AGGGGTAGCAAACTCAT	TC194970	TC194970|-|similar to UniRef100_A5BVN4 Cluster: Nucleoside diphosphate kinase; n=1; Vitis vinifera|Rep: Nucleoside diphosphate kinase - Vitis vinifera (Grape), partial (90%)|-|799-816|#|	0.675113	0.842363	0.417981	0.942984	-0.817467	0.703395	-1.22643	0.612761	-2.41444	3.29362e-08	-0.954656	0.432009	-1.05121	0.737001	0.156283	1	-0.886044	0.786702	14.34	0	23.97	0	29.95	0	13.85	12.09	28.91	48.51	4.99	14.63	6.65	18.96	0	37.63	23.06	14.53	0	0	9.27	0	81.04	16.77	30.78	6.49	10.94	31.6
StET029084	TTGTGCAAGAGCTACAT	TC195036	TC195036|-|similar to UniRef100_A7R8H8 Cluster: Chromosome undetermined scaffold_2569, whole genome shotgun sequence; n=1; Vitis vinifera|Rep: Chromosome undetermined scaffold_2569, whole genome shotgun sequence - Vitis vinifera (Grape), partial (84%)|-|89-106|#|	-0.232558	1	-0.404645	0.93246	0.689852	0.546715	-0.185397	0.979669	0.229116	1	-2.13186	0.035812	0.246443	0.998951	-0.0676543	1	0.178937	1	34.39	72.84	46.35	43.44	75.37	0	9.24	0	109.35	58.39	14.15	14.02	11.97	10.66	31.62	19.27	0	40.68	61.91	69.59	38.25	54.65	9.48	37.73	0	82	52.99	42.13
StET014028	GAATAATGCTCTATTTA	TC195043	TC195043|-|similar to UniRef100_A7P9L6 Cluster: Chromosome chr3 scaffold_8, whole genome shotgun sequence; n=2; Vitis vinifera|Rep: Chromosome chr3 scaffold_8, whole genome shotgun sequence - Vitis vinifera (Grape), partial (95%)|-|1532-1548|#|	-2.9717	0.177861	-1.60672	0.449079	-2.65677	0.197593	-0.842681	0.776569	-4.63819	0.00293549	-1.96512	0.320539	-0.304247	1	-1.76186	0.566832	-2.05513	0.342839	3.37	0	8.79	0	0	0	16.62	0	0	0	0	0	0	5.92	0	0	0	0	0	0	37.09	0	0	0	0	0	0	0
StET028731	TTGCTCGTTTTTGCTTA	TC195086	TC195086|-|UniRef100_P54260 Cluster: Aminomethyltransferase, mitochondrial precursor; n=1; Solanum tuberosum|Rep: Aminomethyltransferase, mitochondrial precursor - Solanum tuberosum (Potato), complete|-|1415-1432|#|	-0.532314	0.812273	-1.11488	0.379736	-0.593189	0.844925	-1.41279	0.47849	-0.129247	1	-1.75899	0.0091808	0.697311	0.742752	-0.85562	0.85212	-0.151875	0.947328	52.87	71.14	101.49	71.92	170.06	56.33	76.65	6.45	54.05	92.53	86.57	107.31	16.62	0	54.8	64.24	86.69	33.42	13.66	0	52.16	24.42	17.24	72.94	148.79	38.34	32.81	77.95
StET005571	AGGAGAGCAGCAAAATG	TC195091	TC195091|-|similar to UniRef100_A7PUL8 Cluster: Chromosome chr7 scaffold_31, whole genome shotgun sequence; n=1; Vitis vinifera|Rep: Chromosome chr7 scaffold_31, whole genome shotgun sequence - Vitis vinifera (Grape), complete|-|818-835|#|	1.49294	0.585038	3.41159	0.0719854	1.25691	0.52512	0.41384	0.951122	2.42198	0.0116772	-0.03454	1	-1.66267	0.3998	1.0458	0.937962	-0.689591	0.913921	4.25	0	0	0	0	0	0	6.45	0	0	0	7.32	0	0	23.19	21.11	0	2.91	19.12	0	0	0	0	6.71	8.55	10.03	0	0
StET002765	AATCTTTGTTATTTATT	TC195093	TC195093|-|homologue to UniRef100_Q8W505 Cluster: Phosphoenolpyruvate carboxykinase; n=2; Solanum lycopersicum|Rep: Phosphoenolpyruvate carboxykinase - Solanum lycopersicum (Tomato) (Lycopersicon esculentum), complete|-|2193-2210|#|	-0.655745	0.872536	0.697092	0.879394	5.17146	0.0565148	3.24123	0.0870163	4.28627	0.0372884	5.75901	1.67715e-11	0.79765	0.854661	2.91241	0.884399	3.70685	0.453509	69.94	0	13.58	12.82	0	58.21	14.78	12.9	28.91	0	8.32	6.71	9.31	2.37	0	23.86	11.07	3.63	106.51	17.01	0	0	37.93	0	0	31.86	329.73	0
StET020356	TAAATTATCCTTGGTTC	TC195097	TC195097|-|similar to UniRef100_A7P3V3 Cluster: Chromosome chr1 scaffold_5, whole genome shotgun sequence; n=1; Vitis vinifera|Rep: Chromosome chr1 scaffold_5, whole genome shotgun sequence - Vitis vinifera (Grape), partial (70%)|-|1510-1527|#|	0.747791	0.896366	0.398794	0.968454	1.03815	0.716161	-0.451374	0.918785	3.27488	0.0269535	1.24134	0.554198	1.2487	0.751708	0.490845	1	1.78521	0.937504	7.18	0	3.2	0	1.93	0	36.02	30.63	31.42	0	0	8.54	12.63	5.92	0	0	29.51	10.17	14.57	0	0	0	0	0	15.39	20.06	1.68	0
StET024522	TCGTGCTCTGGCTCTAG	TC195104	TC195104|-|similar to UniRef100_A7QJ62 Cluster: Chromosome chr2 scaffold_105, whole genome shotgun sequence; n=1; Vitis vinifera|Rep: Chromosome chr2 scaffold_105, whole genome shotgun sequence - Vitis vinifera (Grape), partial (92%)|-|1245-1262|#|AM909072|-|similar to UniRef100_A7QJ62 Cluster: Chromosome chr2 scaffold_105, whole genome shotgun sequence; n=1; Vitis vinifera|Rep: Chromosome chr2 s…	-1.55262	0.74267	-2.59408	0.258404	1.59214	0.315596	1.7826	0.333715	2.11007	0.680506	3.65381	0.0322852	0.25238	1	2.00296	0.906938	2.2402	0.894011	7.03	0	0	32.04	0	0	0	0	0	9.88	0	0	0	0	0	0	0	0	0	0	23.18	0	5.17	0	0	23.6	33.65	0
StET001935	AAGCCTGACCCCAAGGG	TC195106	TC195106|-|homologue to UniRef100_Q8RVF8 Cluster: Thioredoxin peroxidase; n=1; Nicotiana tabacum|Rep: Thioredoxin peroxidase - Nicotiana tabacum (Common tobacco), partial (92%)|-|895-912|#|TC199967|-|homologue to UniRef100_Q8RVF8 Cluster: Thioredoxin peroxidase; n=1; Nicotiana tabacum|Rep: Thioredoxin peroxidase - Nicotiana tabacum (Common tobacco), partial (92%)|-|842-859|#|TC217267|-|homologue …	-0.668526	0.763173	-1.09899	0.564088	-2.51998	0.0983486	-2.53498	0.104281	-0.412993	0.777869	-3.94574	0.00249596	-0.297403	0.964722	0.708525	0.987193	0.416249	1	20.06	47.43	50.34	20.65	67.64	0	22.16	24.99	16.34	47.61	8.32	20.12	9.97	5.92	54.8	0	13.83	9.44	14.57	63.4	71.87	65.11	40.52	0	20.52	13.57	0	16.85
StET029852	TTTCTCTTTGTTTAGAG	TC195162	TC195162|-|homologue to UniRef100_P46300 Cluster: 40S ribosomal protein S4; n=1; Solanum tuberosum|Rep: 40S ribosomal protein S4 - Solanum tuberosum (Potato), complete|-|903-920|#|TC201416|-|homologue to UniRef100_P46300 Cluster: 40S ribosomal protein S4; n=1; Solanum tuberosum|Rep: 40S ribosomal protein S4 - Solanum tuberosum (Potato), partial (65%)|-|665-682|#|CV475149|-|similar to UniRef100_Q4…	-0.488452	0.697633	0.0806112	1	-0.66489	0.478348	-0.234593	0.880599	-0.0765511	0.867228	-0.453489	0.0282953	-0.228661	0.943712	0.615861	0.934462	0.388452	0.892826	159.82	189.72	409.94	119.63	143.98	155.84	89.58	169.29	115.63	132.96	52.44	100.6	183.53	337.64	225.54	187.22	133.73	132.21	146.57	460.81	365.14	101.15	275.89	64.55	70.12	133.32	95.05	233.84
StET023107	TATGCAGTTTGTATATT	TC195210	TC195210|-|UniRef100_P50433 Cluster: Serine hydroxymethyltransferase, mitochondrial precursor; n=1; Solanum tuberosum|Rep: Serine hydroxymethyltransferase, mitochondrial precursor - Solanum tuberosum (Potato), complete|-|1766-1783|#|TC216391|-|UniRef100_P50433 Cluster: Serine hydroxymethyltransferase, mitochondrial precursor; n=1; Solanum tuberosum|Rep: Serine hydroxymethyltransferase, mitochondr…	0.216453	0.909193	-0.275569	0.881927	-0.790024	0.311942	-1.54826	0.15925	-0.078653	1	-0.941573	5.96009e-11	-0.631085	0.433572	0.216004	1	-0.414124	0.718074	352.76	474.29	441.11	219.32	580.73	197.15	311.22	152.36	358.21	686.35	569.37	421.31	305.21	40.28	347.79	255.13	280.37	352.31	441.53	351.02	496.13	574.36	289.68	593.54	1019.29	432.4	215.34	158
StET023923	TCACAAAAAAATAATTT	TC195320	TC195320|-|similar to UniRef100_A7NUY7 Cluster: Chromosome chr18 scaffold_1, whole genome shotgun sequence; n=1; Vitis vinifera|Rep: Chromosome chr18 scaffold_1, whole genome shotgun sequence - Vitis vinifera (Grape), partial (77%)|-|1596-1613|#|	0.627779	0.888397	0.699445	0.843652	3.10413	0.128033	0.670414	0.845493	3.86301	0.180817	6.38467	8.77607e-05	0.72278	0.927309	2.26748	0.954077	3.02652	0.632249	16	0	13.58	29.19	0	0	2.77	10.48	0	27.85	0	18.29	15.29	8.29	59.02	0	0	13.08	4.55	0	0	0	0	0	23.94	0	13.46	54.77
StET024334	TCCGGCTAGCAGTGATG	TC195338	TC195338|-|weakly similar to UniRef100_A9V6P1 Cluster: Predicted protein; n=1; Monosiga brevicollis MX1|Rep: Predicted protein - Monosiga brevicollis MX1, partial (3%)|-|929-946|#|TC195931|-|weakly similar to UniRef100_UPI000065FCC6 Cluster: Cisplatin resistance-associated overexpressed protein (cAMP regulatory element-associated protein 1) (CRE-associated protein 1) (CREAP-1) (Luc7A) (Okadaic ac…	0.296386	0.888466	0.0520353	1	1.3693	0.192823	0.602316	0.679919	1.22664	0.614771	1.42779	0.0141572	0.812756	0.623911	0.868373	0.981023	1.62868	0.0349235	26.03	37.27	14.38	29.91	17.39	39.43	31.4	55.62	13.83	52.1	52.44	16.46	16.62	56.87	33.73	0	47.04	15.25	24.58	0	0	15.11	34.49	20.96	18.81	38.34	24.39	52.67
StET010077	CACTCTTAATACAACAA	TC195354	TC195354|-|UniRef100_O49969 Cluster: SRE1b; n=2; Solanum tuberosum|Rep: SRE1b - Solanum tuberosum (Potato), complete|-|1001-1018|#|TC204302|-|homologue to UniRef100_O49968 Cluster: SRE1a; n=1; Solanum tuberosum|Rep: SRE1a - Solanum tuberosum (Potato), partial (92%)|-|989-1006|#|CK253087|-|UniRef100_O49969 Cluster: SRE1b; n=2; Solanum tuberosum|Rep: SRE1b - Solanum tuberosum (Potato), complete|-|4…	0.0505243	1	0.486786	0.92608	0.178072	1	0.159077	1	0.0788377	1	-2.83104	0.0114592	0.272918	1	-0.983422	0.850646	-0.701308	0.851703	10.8	0	7.19	52.69	0	0	1.85	23.38	13.83	0	0	20.73	6.65	7.11	0	43.13	25.82	4.36	10.92	41.75	0	0	12.07	0	0	0	35.33	0
StET008118	ATGTGAACATTGAGGAC	TC195360	TC195360|-|homologue to UniRef100_Q9M7M2 Cluster: DnaJ-like protein; n=1; Solanum lycopersicum|Rep: DnaJ-like protein - Solanum lycopersicum (Tomato) (Lycopersicon esculentum), complete|-|1243-1260|#|TC199384|-|homologue to UniRef100_Q38HT9 Cluster: DnaJ-like protein; n=1; Solanum tuberosum|Rep: DnaJ-like protein - Solanum tuberosum (Potato), partial (39%)|-|806-823|#|TC203899|-|homologue to UniR…	0.29854	0.982498	-0.161022	1	0.156583	1	0.370868	0.903033	1.10736	0.667231	1.54895	0.000241321	0.594851	0.839496	-0.0246553	1	0.565551	1	37.53	10.16	5.59	49.13	22.22	120.17	31.4	50.79	2.51	115.89	72.42	24.39	31.25	33.17	29.51	72.5	55.34	17.43	14.57	37.11	41.73	0	55.18	9.22	18.81	41.29	53.83	56.88
StET015498	GATGATTTTTGAAGCTA	TC195366	TC195366|-|homologue to UniRef100_A7QPE5 Cluster: Chromosome chr18 scaffold_137, whole genome shotgun sequence; n=1; Vitis vinifera|Rep: Chromosome chr18 scaffold_137, whole genome shotgun sequence - Vitis vinifera (Grape), partial (96%)|-|1389-1406|#|	0.128141	1	-0.989557	0.407452	-1.2048	0.431247	-1.80281	0.106516	-0.0160607	1	-1.68452	1.52069e-18	-0.31127	0.837937	-0.147103	0.979906	-0.458343	0.849908	652.31	364.19	1697.3	482.78	956.61	294.78	1110.06	485.31	915.01	955.86	953.12	1366.96	544.6	88.85	320.39	265.22	681.57	724.24	289.5	654.1	933.14	806.89	971.64	1140.14	1484.47	511.45	267.49	153.79
StET010153	CAGAATTTCAAAAAGGA	TC195366	TC195366|-|homologue to UniRef100_A7QPE5 Cluster: Chromosome chr18 scaffold_137, whole genome shotgun sequence; n=1; Vitis vinifera|Rep: Chromosome chr18 scaffold_137, whole genome shotgun sequence - Vitis vinifera (Grape), partial (96%)|-|1368-1384|#|TC226153|-|similar to UniRef100_A7QPE5 Cluster: Chromosome chr18 scaffold_137, whole genome shotgun sequence; n=1; Vitis vinifera|Rep: Chromosome c…	0.302973	0.947441	-0.243882	1	-1.51327	0.288629	-1.23036	0.542355	0.374022	0.887141	-3.54655	0.02043	0.0949651	1	0.364632	1	0.463205	1	18.66	8.47	43.15	24.21	40.58	0	35.09	8.06	51.53	58.39	44.95	18.29	11.97	0	69.56	0	35.97	20.34	7.28	0	32.46	8.14	41.38	25.99	30.78	17.11	6.73	0
StET015497	GATGATTTTTGAAGATA	TC195366	TC195366|-|homologue to UniRef100_A7QPE5 Cluster: Chromosome chr18 scaffold_137, whole genome shotgun sequence; n=1; Vitis vinifera|Rep: Chromosome chr18 scaffold_137, whole genome shotgun sequence - Vitis vinifera (Grape), partial (96%)|-|1389-1406|#|	0.951421	0.665098	-0.855526	0.70681	-0.821754	0.433543	-1.76198	0.0502408	-0.5074	0.723859	-2.44537	0.0450274	-0.583175	0.733789	-1.14799	0.371963	-1.73196	0.244381	7.08	0	9.59	2.14	5.8	0	15.7	4.03	32.68	6.29	4.99	17.07	9.97	0	0	0	2.77	9.44	2.73	4.64	3.48	10.46	11.21	9.22	18.81	5.9	1.68	0
StET029953	TTTGAGATGGCAGCAAA	TC195370	TC195370|-|homologue to UniRef100_A7PWR8 Cluster: Chromosome chr19 scaffold_35, whole genome shotgun sequence; n=1; Vitis vinifera|Rep: Chromosome chr19 scaffold_35, whole genome shotgun sequence - Vitis vinifera (Grape), partial (74%)|-|1168-1185|#|CK860898|-|homologue to UniRef100_A7PWR8 Cluster: Chromosome chr19 scaffold_35, whole genome shotgun sequence; n=1; Vitis vinifera|Rep: Chromosome ch…	-0.243916	1	-0.926069	0.713851	0.268658	0.98095	0.242831	0.951394	-2.40927	0.354457	-2.71552	0.037704	0.237614	1	-0.414532	0.947866	-0.169077	0.987358	18.13	22.02	39.96	35.6	19.33	24.41	0	52.4	13.83	0	44.95	7.93	0	14.22	0	44.97	0	1.45	10.01	49.48	0	31.39	22.42	4.19	13.68	28.32	15.98	31.6
StET003397	AATTTGTTGAGTGAAAA	TC195397	TC195397|-|homologue to UniRef100_A7QWV3 Cluster: Chromosome chr13 scaffold_210, whole genome shotgun sequence; n=1; Vitis vinifera|Rep: Chromosome chr13 scaffold_210, whole genome shotgun sequence - Vitis vinifera (Grape), partial (61%)|-|1177-1194|#|	-0.921308	0.52949	-0.644102	0.725858	-0.722146	0.706173	-0.945946	0.419194	-2.43132	0.032317	-1.03382	0.46415	0.352189	0.857916	-1.512	0.21257	-1.25131	0.391348	2.51	8.47	0	2.85	2.9	7.51	4.62	1.61	2.51	2.7	0	1.83	2.66	2.37	0	1.84	0	0	7.28	3.09	0	0	2.59	8.38	0	0	0	0
StET016327	GCCCGTGCAGATATGCT	TC195408	TC195408|-|similar to UniRef100_A7Q8U9 Cluster: Chromosome chr5 scaffold_64, whole genome shotgun sequence; n=1; Vitis vinifera|Rep: Chromosome chr5 scaffold_64, whole genome shotgun sequence - Vitis vinifera (Grape), partial (89%)|-|1113-1130|#|	0.508396	0.771638	0.450502	0.80058	-0.979366	0.323544	-0.835176	0.360938	-0.612172	0.635506	-2.47638	0.00818826	-0.873628	0.412285	0.241968	0.979318	-0.624565	0.783996	52.63	5.08	86.3	48.42	45.42	33.8	47.1	70.94	57.82	116.79	65.76	27.44	43.89	9.48	86.42	48.64	120.82	45.76	54.62	94.33	68.39	99.99	28.45	103.12	100.9	48.37	37.85	63.2
StET023718	TATTTTGATTATTCCCC	TC195445	TC195445|-|similar to UniRef100_A7Q9S5 Cluster: Chromosome chr8 scaffold_68, whole genome shotgun sequence; n=2; Vitis vinifera|Rep: Chromosome chr8 scaffold_68, whole genome shotgun sequence - Vitis vinifera (Grape), partial (29%)|-|2017-2034|#|	-0.877549	0.850765	-0.57659	0.930586	0.989569	0.696648	1.14147	0.446919	2.07726	0.555948	3.90654	0.00095965	1.4174	0.609448	0.433412	1	1.8412	0.912377	5.76	0	4.79	0	38.65	0	0	14.51	0	0	0	0	6.65	3.55	0	0	23.98	0	0	0	0	0	0	10.06	0	6.49	0	0
StET002719	AATCTAAACTGGTGACA	TC195453	TC195453|-|similar to UniRef100_A7NWN2 Cluster: Chromosome chr5 scaffold_2, whole genome shotgun sequence; n=1; Vitis vinifera|Rep: Chromosome chr5 scaffold_2, whole genome shotgun sequence - Vitis vinifera (Grape), partial (56%)|-|934-951|#|TC217494|-|homologue to gb|AF036494.1|AF036494 Eucryphia lucida large subunit 26S ribosomal RNA gene, partial sequence, partial (16%)|-|587-604|#|	0.0183159	1	0.340367	0.750222	0.271874	0.809026	0.0136385	1	-1.52523	0.480369	-1.78669	5.61665e-06	-0.249302	0.927309	-0.773107	0.69273	-1.02272	0.326609	95.37	93.16	86.3	80.46	28.02	58.21	147.76	83.03	110.61	161.71	41.62	63.41	49.21	84.11	174.95	153.26	104.22	59.57	75.56	24.74	108.96	229.04	95.7	55.33	88.93	184.05	124.49	86.37
StET015066	GATACTGTTTAACTGTA	TC195460	TC195460|-|UniRef100_Q2VY18 Cluster: CONSTANS interacting protein 2a; n=1; Solanum lycopersicum|Rep: CONSTANS interacting protein 2a - Solanum lycopersicum (Tomato) (Lycopersicon esculentum), complete|-|853-870|#|TC200128|-|homologue to UniRef100_Q2VY18 Cluster: CONSTANS interacting protein 2a; n=1; Solanum lycopersicum|Rep: CONSTANS interacting protein 2a - Solanum lycopersicum (Tomato) (Lycoper…	-1.0653	0.259075	-0.780437	0.442587	-0.379858	0.694671	-0.457543	0.743813	0.537542	0.672152	-0.900023	0.0350421	0.295072	0.894146	-0.0746204	1	0.221032	1	76.78	32.18	71.92	94.7	74.4	206.54	172.7	62.88	56.56	38.63	57.44	60.36	39.23	62.79	37.94	101.87	92.23	69.74	25.49	190.2	73.03	30.23	122.42	63.71	78.67	21.24	101.78	61.09
StET006565	ATAGGATACTGCAAATC	TC195466	TC195466|-|similar to UniRef100_A7QL58 Cluster: ATP-dependent Clp protease proteolytic subunit; n=1; Vitis vinifera|Rep: ATP-dependent Clp protease proteolytic subunit - Vitis vinifera (Grape), partial (84%)|-|785-802|#|	-3.12341	0.173439	-0.459595	0.955424	-0.720826	0.85147	0.0403907	1	-3.82947	0.0173878	-1.55729	0.618059	-0.0974813	1	-0.728088	0.906938	-0.830038	0.831834	9.44	0	30.37	0	0	28.16	16.62	0	0	3.59	0	0	1.99	10.66	0	0	33.2	0	10.92	0	0	0	35.35	35.21	6.84	0	37.01	0
StET030529	TTTTGAGTGTCAGCTTA	TC195502	TC195502|-|homologue to UniRef100_Q8LHF3 Cluster: Splicing factor-like; n=2; Oryza sativa|Rep: Splicing factor-like - Oryza sativa subsp. japonica (Rice), partial (12%)|-|816-833|#|TC195737|-|similar to UniRef100_Q8LHF3 Cluster: Splicing factor-like; n=2; Oryza sativa|Rep: Splicing factor-like - Oryza sativa subsp. japonica (Rice), partial (31%)|-|1572-1589|#|EG010438|-|NA|-|96-113|#|	0.528734	0.688174	-0.375022	0.732538	0.622064	0.299687	0.359126	0.660991	1.32095	1.32653e-06	2.12436	4.5631e-06	0.23003	0.925282	1.00256	0.338858	1.22333	0.507053	53.63	86.39	17.58	53.41	72.47	15.02	68.34	69.33	119.4	70.97	94.06	38.41	58.52	36.73	37.94	35.79	51.65	38.5	35.5	52.58	42.89	26.74	72.42	53.65	17.1	70.79	31.96	63.2
StET015822	GATTTGAAGGAGCTCAA	TC195520	TC195520|-|similar to UniRef100_A7PFP1 Cluster: Translation initiation factor IF-3; n=1; Vitis vinifera|Rep: Translation initiation factor IF-3 - Vitis vinifera (Grape), partial (68%)|-|549-566|#|	0.619148	0.780084	0.483499	0.830148	0.598418	0.386533	-0.298808	0.779634	0.130595	1	-2.76311	0.0186188	-0.207885	0.985056	-0.48774	0.85441	-0.690682	0.807668	72.43	84.69	102.29	37.03	68.61	0	60.95	118.51	184.76	41.32	76.58	71.95	48.54	10.66	71.67	113.8	71.02	57.39	142.93	51.03	124.03	68.6	52.59	19.28	94.06	94.98	65.61	153.79
StET000692	AAAGCTGTAGCTGTCTA	TC195527	TC195527|-|UniRef100_O81394 Cluster: Phosphoglycerate kinase; n=1; Solanum tuberosum|Rep: Phosphoglycerate kinase - Solanum tuberosum (Potato), complete|-|1787-1803|#|	-0.031122	1	-1.89388	0.418145	-2.02986	0.187036	-2.53603	0.10814	2.30495	0.0430448	-1.36167	0.746746	-0.861097	0.782508	2.23961	0.706346	1.38537	0.922464	15.75	0	23.17	65.51	0	7.51	22.16	5.64	54.05	35.93	29.13	0	0	0	0	0	0	7.99	15.48	0	117.08	15.11	40.52	15.93	35.91	11.8	21.03	0
StET002912	AATGGAAGAGAATGAAG	TC195551	TC195551|-|NA|-|1058-1075|#|TC196453|-|similar to UniRef100_Q6RY61 Cluster: Glycine-rich RNA-binding protein RGP-1c; n=1; Nicotiana sylvestris|Rep: Glycine-rich RNA-binding protein RGP-1c - Nicotiana sylvestris (Wood tobacco), partial (96%)|-|884-901|#|TC199264|-|similar to UniRef100_Q6RY61 Cluster: Glycine-rich RNA-binding protein RGP-1c; n=1; Nicotiana sylvestris|Rep: Glycine-rich RNA-binding p…	-0.0522498	1	0.138482	0.991171	-0.300988	0.310496	0.208064	0.572576	0.547557	0.299244	0.829602	0.00517669	0.262586	0.877959	-0.215567	0.909566	0.0513903	1	80	45.74	34.36	56.97	70.54	208.41	86.81	99.16	59.07	65.58	69.09	96.33	86.44	48.57	96.96	83.51	112.52	95.16	108.34	55.67	67.23	68.6	96.56	76.29	58.15	70.2	46.26	56.88
StET023128	TATGGAAGTGAATGAAG	TC195551	TC195551|-|NA|-|1058-1075|#|TC196453|-|similar to UniRef100_Q6RY61 Cluster: Glycine-rich RNA-binding protein RGP-1c; n=1; Nicotiana sylvestris|Rep: Glycine-rich RNA-binding protein RGP-1c - Nicotiana sylvestris (Wood tobacco), partial (96%)|-|884-901|#|TC199264|-|similar to UniRef100_Q6RY61 Cluster: Glycine-rich RNA-binding protein RGP-1c; n=1; Nicotiana sylvestris|Rep: Glycine-rich RNA-binding p…	-0.0486836	1	-0.0460061	0.96485	-0.0449892	0.975261	0.691522	0.308279	0.488327	0.651849	1.50724	0.038743	0.516437	0.50847	0.546024	0.820769	1.04985	0.157228	14.18	22.02	8.79	21.36	12.56	24.41	15.7	36.28	8.8	19.76	9.99	12.19	10.64	17.77	10.54	21.11	14.76	16.71	11.83	7.73	8.11	8.14	13.79	15.09	17.1	11.8	13.46	4.21
StET008762	ATTGGATTTCTGGGACT	TC195700	TC195700|-|similar to UniRef100_Q94KE2 Cluster: AT3g22390/MCB17_12; n=1; Arabidopsis thaliana|Rep: AT3g22390/MCB17_12 - Arabidopsis thaliana (Mouse-ear cress), partial (9%)|-|931-948|#|TC195861|-|similar to UniRef100_Q94KE2 Cluster: AT3g22390/MCB17_12; n=1; Arabidopsis thaliana|Rep: AT3g22390/MCB17_12 - Arabidopsis thaliana (Mouse-ear cress), partial (9%)|-|919-936|#|	1.7981	0.322403	1.89343	0.365628	0.153203	1	0.204539	0.987142	2.46448	0.616064	5.56441	0.0176178	-1.78745	0.424153	3.14538	0.59454	1.42215	0.873283	8.8	0	0	9.26	0	0	0	8.87	13.83	12.58	18.31	0	3.99	0	25.29	0	25.82	0	8.19	0	0	0	26.73	10.9	10.26	5.31	14.3	0
StET011749	CTAACGTGAGCCTGGCG	TC195704	TC195704|-|similar to UniRef100_A7Q721 Cluster: Chromosome chr5 scaffold_58, whole genome shotgun sequence; n=1; Vitis vinifera|Rep: Chromosome chr5 scaffold_58, whole genome shotgun sequence - Vitis vinifera (Grape), partial (69%)|-|808-825|#|TC201347|-|similar to UniRef100_A7Q721 Cluster: Chromosome chr5 scaffold_58, whole genome shotgun sequence; n=1; Vitis vinifera|Rep: Chromosome chr5 scaffo…	0.495104	0.957223	-0.163144	1	-0.744164	0.763251	-2.27084	0.0838195	-1.66606	0.377875	-2.92218	0.0136983	-0.336579	0.985187	-0.117184	1	-0.450079	0.913921	7.07	3.39	26.37	0	5.8	0	13.85	8.06	22.62	34.14	0	10.37	0	0	23.19	0	23.06	2.18	0	0	0	11.63	8.62	29.34	11.97	5.9	0	0
StET001037	AAATTCTGTTATTGTTG	TC195733	TC195733|-|similar to UniRef100_A7NWB5 Cluster: Chromosome chr5 scaffold_2, whole genome shotgun sequence; n=1; Vitis vinifera|Rep: Chromosome chr5 scaffold_2, whole genome shotgun sequence - Vitis vinifera (Grape), partial (80%)|-|1120-1136|#|	-0.855185	0.835607	-2.23079	0.209269	1.57749	0.378107	0.64109	0.71843	-1.15672	0.776653	-3.08665	0.0122477	2.24575	0.260044	-2.74372	3.34292e-05	-0.57803	0.862732	4.06	0	7.99	20.65	24.16	0	0	0	0	6.29	0	17.68	1.33	0	0	0	0	5.08	0	0	0	0	0	5.03	0	0	14.3	0
StET012581	CTGGATTGAAGATATTG	TC195770	TC195770|-|UniRef100_P30171 Cluster: Actin-97; n=1; Solanum tuberosum|Rep: Actin-97 - Solanum tuberosum (Potato), complete|-|1307-1324|#|	-0.0961385	0.989396	-0.339843	0.781768	-0.075106	0.992388	-1.10521	0.340974	-0.401493	0.764276	-1.39669	0.00263458	0.0604403	1	0.020949	1	0.0849529	1	157.51	210.04	288.48	243.53	249.3	71.35	151.46	145.11	154.6	288.37	213.93	169.5	131.66	125.58	417.35	169.78	107.91	91.53	71.92	136.08	79.98	353.45	112.08	266.59	191.54	232.42	195.99	117.97
StET026991	TTAATTTCCTTATCTTG	TC195789	TC195789|-|similar to UniRef100_Q9XEY9 Cluster: NT3; n=1; Nicotiana tabacum|Rep: NT3 - Nicotiana tabacum (Common tobacco), partial (36%)|-|1018-1035|#|	0.421037	0.740169	-0.744712	0.61742	-0.124432	1	-0.430727	0.866148	1.43828	0.00238598	0.679002	0.890229	-0.0934807	1	0.994244	0.954799	0.88546	0.665491	53.23	116.88	18.38	81.89	41.55	56.33	42.48	60.46	65.36	62.89	104.05	78.65	84.45	23.69	0	25.7	35.97	71.19	34.59	0	76.51	19.77	160.36	39.4	66.7	120.93	70.66	31.6
StET022950	TATCCTATGTTGTAAGT	TC195795	TC195795|-|homologue to UniRef100_Q2I2N3 Cluster: UDP-apiose/xylose synthase; n=1; Solanum tuberosum|Rep: UDP-apiose/xylose synthase - Solanum tuberosum (Potato), complete|-|1330-1347|#|	-1.07413	0.807798	-2.20424	0.293099	-0.102431	1	-0.0478149	1	-2.1649	0.360166	-3.19855	0.00073952	0.641669	0.91241	-0.517091	0.926819	0.123896	1	12.55	64.37	46.35	17.09	0	0	18.47	0	0	20.66	33.3	0	11.97	20.14	0	0	0	2.18	5.46	0	0	0	43.97	38.56	0	4.72	0	0
StET029654	TTTCAAAATGCCAGAGA	TC195845	TC195845|-|similar to UniRef100_Q84XV9 Cluster: Phosphoribosylformylglycinamidine synthase; n=1; Glycine max|Rep: Phosphoribosylformylglycinamidine synthase - Glycine max (Soybean), partial (27%)|-|1066-1083|#|TC221287|-|similar to UniRef100_Q84XV9 Cluster: Phosphoribosylformylglycinamidine synthase; n=1; Glycine max|Rep: Phosphoribosylformylglycinamidine synthase - Glycine max (Soybean), partial…	-0.759077	0.891636	0.67422	0.858984	-0.133766	1	0.45762	0.960516	-1.47904	0.574701	-2.88332	0.0136983	1.1073	0.731679	-1.26979	0.723575	-0.158267	0.980197	7.32	0	17.58	8.54	37.68	0	0	10.48	0	7.19	0	17.07	0	0	14.75	0	63.64	7.26	17.3	0	0	0	22.42	0	0	0	0	0
StET015256	GATCCGTATCATCGGAT	TC195879	TC195879|-|homologue to UniRef100_P07369 Cluster: Chlorophyll a-b binding protein 3C, chloroplast precursor; n=1; Solanum lycopersicum|Rep: Chlorophyll a-b binding protein 3C, chloroplast precursor - Solanum lycopersicum (Tomato) (Lycopersicon esculentum), complete|-|1013-1030|#|TC199053|-|UniRef100_P26575 Cluster: Ribulose bisphosphate carboxylase small chain 2A, chloroplast precursor; n=1; Sola…	-0.0853148	1	-0.638735	0.712659	-0.587888	0.446044	-1.54864	0.14578	-0.888611	0.570481	-2.24225	1.42476e-17	-0.406306	0.75988	-0.245496	0.929601	-0.651791	0.746672	3872.81	1641.38	9006.71	5705.79	4269.01	1443.87	5278.81	1572.81	5663.49	5710.88	6228.15	3967.37	2367.9	414.65	2407.12	940.68	4085.71	3188.24	5336.64	6717.31	10834.8	6227.23	4038.28	2960.17	6180.73	3630.89	2774.13	2068.73
StET015239	GATCCGCATCATCGGAT	TC195879	TC195879|-|homologue to UniRef100_P07369 Cluster: Chlorophyll a-b binding protein 3C, chloroplast precursor; n=1; Solanum lycopersicum|Rep: Chlorophyll a-b binding protein 3C, chloroplast precursor - Solanum lycopersicum (Tomato) (Lycopersicon esculentum), complete|-|1013-1030|#|TC199053|-|UniRef100_P26575 Cluster: Ribulose bisphosphate carboxylase small chain 2A, chloroplast precursor; n=1; Sola…	0.0331515	1	-0.0679659	1	-0.642368	0.629588	-1.41119	0.264347	-0.926357	0.0800423	-2.71417	4.71416e-15	-0.750089	0.57854	-1.03652	0.385113	-1.78012	0.0807145	44.12	16.94	61.53	37.74	21.26	11.27	74.8	5.64	55.3	44.92	60.77	35.97	30.59	9.48	21.08	5.51	47.04	44.31	73.74	52.58	93.89	91.85	31.04	16.77	106.03	18.88	20.19	14.75
StET015254	GATCCGTATCATCGGAC	TC195879	TC195879|-|homologue to UniRef100_P07369 Cluster: Chlorophyll a-b binding protein 3C, chloroplast precursor; n=1; Solanum lycopersicum|Rep: Chlorophyll a-b binding protein 3C, chloroplast precursor - Solanum lycopersicum (Tomato) (Lycopersicon esculentum), complete|-|1013-1030|#|TC199053|-|UniRef100_P26575 Cluster: Ribulose bisphosphate carboxylase small chain 2A, chloroplast precursor; n=1; Sola…	0.0422597	1	0.00107711	1	-0.534717	0.489574	-1.08339	0.350047	-0.653051	0.0499575	-2.40742	2.03588e-13	-0.491808	0.769959	-1.04578	0.021811	-1.5328	0.313215	28.42	3.39	51.14	27.06	24.16	5.63	42.48	6.45	37.71	30.54	34.13	31.1	19.95	0	4.22	8.26	31.36	31.24	63.73	35.57	62.6	47.67	17.24	26.83	37.62	19.47	15.14	14.75
StET015265	GATCCGTATCTTCGGAT	TC195879	TC195879|-|homologue to UniRef100_P07369 Cluster: Chlorophyll a-b binding protein 3C, chloroplast precursor; n=1; Solanum lycopersicum|Rep: Chlorophyll a-b binding protein 3C, chloroplast precursor - Solanum lycopersicum (Tomato) (Lycopersicon esculentum), complete|-|1013-1030|#|TC199053|-|UniRef100_P26575 Cluster: Ribulose bisphosphate carboxylase small chain 2A, chloroplast precursor; n=1; Sola…	0.232773	0.960534	-0.109077	1	-0.326616	0.858753	-1.33262	0.194194	-0.859672	0.426594	-3.33009	5.6868e-10	-0.730382	0.584672	-1.14339	0.245006	-1.86242	0.0292778	13.33	3.39	26.37	7.83	7.73	5.63	13.85	2.42	17.6	15.27	14.15	16.46	11.3	0	0	2.75	9.22	12.35	26.4	9.28	30.14	26.74	23.28	4.19	18.81	7.67	5.05	10.53
StET015253	GATCCGTATCATCGGAA	TC195879	TC195879|-|homologue to UniRef100_P07369 Cluster: Chlorophyll a-b binding protein 3C, chloroplast precursor; n=1; Solanum lycopersicum|Rep: Chlorophyll a-b binding protein 3C, chloroplast precursor - Solanum lycopersicum (Tomato) (Lycopersicon esculentum), complete|-|1013-1030|#|TC199053|-|UniRef100_P26575 Cluster: Ribulose bisphosphate carboxylase small chain 2A, chloroplast precursor; n=1; Sola…	0.131093	1	0.13251	1	-0.677025	0.592514	-1.49842	0.148481	-0.856997	0.521434	-2.44328	4.05185e-08	-0.533076	0.744136	-1.42012	0.0784652	-1.93393	0.0739425	15.31	0	26.37	9.26	9.66	7.51	24.01	3.22	18.85	15.27	22.48	18.9	9.31	0	8.43	2.75	9.22	21.79	35.5	12.37	27.82	22.09	7.76	11.74	37.62	4.72	5.89	6.32
StET015255	GATCCGTATCATCGGAG	TC195879	TC195879|-|homologue to UniRef100_P07369 Cluster: Chlorophyll a-b binding protein 3C, chloroplast precursor; n=1; Solanum lycopersicum|Rep: Chlorophyll a-b binding protein 3C, chloroplast precursor - Solanum lycopersicum (Tomato) (Lycopersicon esculentum), complete|-|1013-1030|#|TC199053|-|UniRef100_P26575 Cluster: Ribulose bisphosphate carboxylase small chain 2A, chloroplast precursor; n=1; Sola…	-0.0462793	1	-0.542436	0.890875	-0.0609835	1	-0.930226	0.489338	-0.4557	0.278782	-2.30793	1.85255e-07	-0.142921	1	-1.16822	0.0510008	-1.29006	0.465704	16.3	5.08	45.55	24.21	5.8	3.76	16.62	0	15.08	35.93	15.82	20.73	8.64	0	0	0	8.3	25.42	22.76	32.47	23.18	26.74	15.52	5.03	15.39	4.72	15.14	4.21
StET015242	GATCCGTACCATCGGAT	TC195879	TC195879|-|homologue to UniRef100_P07369 Cluster: Chlorophyll a-b binding protein 3C, chloroplast precursor; n=1; Solanum lycopersicum|Rep: Chlorophyll a-b binding protein 3C, chloroplast precursor - Solanum lycopersicum (Tomato) (Lycopersicon esculentum), complete|-|1013-1030|#|TC199053|-|UniRef100_P26575 Cluster: Ribulose bisphosphate carboxylase small chain 2A, chloroplast precursor; n=1; Sola…	-0.149825	1	-0.473897	0.848545	-0.557744	0.615197	-1.71154	0.0962293	-1.28307	0.0544238	-3.54391	3.45148e-06	-0.253763	0.911004	-0.989787	0.346041	-1.23363	0.301589	16.61	8.47	38.36	26.35	12.56	5.63	24.01	5.64	16.34	19.76	24.14	20.12	17.95	0	10.54	5.51	13.83	15.25	30.95	32.47	38.25	27.9	8.62	8.38	30.78	14.16	10.09	6.32
StET015243	GATCCGTAGCATCGGAT	TC195879	TC195879|-|homologue to UniRef100_P07369 Cluster: Chlorophyll a-b binding protein 3C, chloroplast precursor; n=1; Solanum lycopersicum|Rep: Chlorophyll a-b binding protein 3C, chloroplast precursor - Solanum lycopersicum (Tomato) (Lycopersicon esculentum), complete|-|1013-1030|#|TC199053|-|UniRef100_P26575 Cluster: Ribulose bisphosphate carboxylase small chain 2A, chloroplast precursor; n=1; Sola…	-0.132882	1	0.00262713	1	-0.344542	0.770301	-1.38	0.0892766	-0.774519	0.52136	-2.69551	1.33521e-05	-0.378874	0.690219	-1.28959	0.000940011	-1.63422	0.00136512	8.3	3.39	7.19	11.39	6.76	3.76	13.85	0	6.28	7.19	11.65	11.58	5.32	0	0	0	5.53	9.44	22.76	9.28	9.27	9.3	9.48	10.06	18.81	4.13	2.52	4.21
StET015263	GATCCGTATCCTCGGAT	TC195879	TC195879|-|homologue to UniRef100_P07369 Cluster: Chlorophyll a-b binding protein 3C, chloroplast precursor; n=1; Solanum lycopersicum|Rep: Chlorophyll a-b binding protein 3C, chloroplast precursor - Solanum lycopersicum (Tomato) (Lycopersicon esculentum), complete|-|1013-1030|#|TC199053|-|UniRef100_P26575 Cluster: Ribulose bisphosphate carboxylase small chain 2A, chloroplast precursor; n=1; Sola…	-0.20291	1	-0.13614	1	-0.424014	0.777523	-1.45945	0.126221	-1.60207	0.00508937	-2.97742	2.04017e-05	-0.697346	0.434351	-0.976383	0.200658	-1.65046	0.0306128	14.35	6.78	20.78	17.09	9.66	3.76	20.32	0	12.57	24.26	11.65	14.63	5.32	2.37	0	0	14.76	18.16	26.4	18.56	28.98	23.25	16.38	10.9	37.62	5.31	5.05	16.85
StET015235	GATCCGAATCATCGGAT	TC195879	TC195879|-|homologue to UniRef100_P07369 Cluster: Chlorophyll a-b binding protein 3C, chloroplast precursor; n=1; Solanum lycopersicum|Rep: Chlorophyll a-b binding protein 3C, chloroplast precursor - Solanum lycopersicum (Tomato) (Lycopersicon esculentum), complete|-|1013-1030|#|TC199053|-|UniRef100_P26575 Cluster: Ribulose bisphosphate carboxylase small chain 2A, chloroplast precursor; n=1; Sola…	-0.633603	0.74707	-0.317596	0.94753	-1.03925	0.310499	-1.15553	0.273654	-0.0133458	1	-2.33387	5.39589e-05	-0.374079	0.874815	-1.13066	0.338861	-1.49918	0.216398	24.79	8.47	35.16	9.97	16.43	20.65	53.56	4.03	26.39	15.27	24.97	17.07	8.64	2.37	6.32	4.59	28.59	23.25	43.7	40.2	48.69	49.99	14.66	5.87	41.05	10.03	5.05	10.53
StET015264	GATCCGTATCGTCGGAT	TC195879	TC195879|-|homologue to UniRef100_P07369 Cluster: Chlorophyll a-b binding protein 3C, chloroplast precursor; n=1; Solanum lycopersicum|Rep: Chlorophyll a-b binding protein 3C, chloroplast precursor - Solanum lycopersicum (Tomato) (Lycopersicon esculentum), complete|-|1013-1030|#|TC199053|-|UniRef100_P26575 Cluster: Ribulose bisphosphate carboxylase small chain 2A, chloroplast precursor; n=1; Sola…	0.0360046	1	-0.318297	0.960044	-0.881503	0.396394	-1.62834	0.115069	-1.06243	0.252132	-2.47598	6.17821e-05	-0.542433	0.684076	-0.609307	0.696216	-1.12684	0.44328	17.53	8.47	41.55	19.23	8.7	5.63	28.63	5.64	26.39	24.26	30.8	20.12	10.64	0	4.22	3.67	22.13	18.89	32.77	23.2	37.09	23.25	19.83	15.09	51.31	17.11	9.25	0
StET015246	GATCCGTATCACCGGAT	TC195879	TC195879|-|homologue to UniRef100_P07369 Cluster: Chlorophyll a-b binding protein 3C, chloroplast precursor; n=1; Solanum lycopersicum|Rep: Chlorophyll a-b binding protein 3C, chloroplast precursor - Solanum lycopersicum (Tomato) (Lycopersicon esculentum), complete|-|1013-1030|#|TC199053|-|UniRef100_P26575 Cluster: Ribulose bisphosphate carboxylase small chain 2A, chloroplast precursor; n=1; Sola…	-0.205955	0.980801	-0.649238	0.781768	-0.517671	0.740362	-1.54025	0.0981507	-0.791405	0.664907	-1.44858	0.00054341	-0.233155	0.940872	-0.639002	0.755027	-0.862028	0.671295	20.89	3.39	39.96	26.35	33.82	7.51	36.94	12.09	15.08	25.15	29.97	30.49	14.63	3.55	6.32	2.75	12.91	23.25	36.42	24.74	59.12	18.6	23.28	10.06	44.47	22.42	17.66	4.21
StET015387	GATCTGTATCATCGGAT	TC195879	TC195879|-|homologue to UniRef100_P07369 Cluster: Chlorophyll a-b binding protein 3C, chloroplast precursor; n=1; Solanum lycopersicum|Rep: Chlorophyll a-b binding protein 3C, chloroplast precursor - Solanum lycopersicum (Tomato) (Lycopersicon esculentum), complete|-|1013-1030|#|TC199053|-|UniRef100_P26575 Cluster: Ribulose bisphosphate carboxylase small chain 2A, chloroplast precursor; n=1; Sola…	-0.628947	0.601769	0.0661248	1	-0.750514	0.412372	-1.40321	0.160536	-0.960284	0.523138	-2.17721	0.00101006	0.0563036	1	-1.20504	0.152741	-1.13213	0.197752	11.79	6.78	19.98	16.38	16.43	3.76	21.24	7.26	7.54	8.98	7.49	12.8	10.64	0	31.62	2.75	17.52	12.35	23.67	21.65	26.66	19.77	7.76	4.19	8.55	8.85	7.57	4.21
StET014385	GACCCGTATCATCGGAT	TC195879	TC195879|-|homologue to UniRef100_P07369 Cluster: Chlorophyll a-b binding protein 3C, chloroplast precursor; n=1; Solanum lycopersicum|Rep: Chlorophyll a-b binding protein 3C, chloroplast precursor - Solanum lycopersicum (Tomato) (Lycopersicon esculentum), complete|-|1013-1030|#|TC199053|-|UniRef100_P26575 Cluster: Ribulose bisphosphate carboxylase small chain 2A, chloroplast precursor; n=1; Sola…	0.0492909	1	-0.180199	1	-0.466355	0.67741	-1.48939	0.0516199	-1.25636	0.0885865	-1.87258	0.00386811	-0.395099	0.720116	-0.999858	0.105033	-1.40214	0.0849678	16.1	5.08	28.77	17.09	15.46	7.51	21.24	4.84	20.11	13.48	25.8	23.17	11.97	0	10.54	2.75	13.83	13.8	35.5	30.93	38.25	20.93	14.66	10.06	20.52	10.03	4.21	16.85
StET015240	GATCCGGATCATCGGAT	TC195879	TC195879|-|homologue to UniRef100_P07369 Cluster: Chlorophyll a-b binding protein 3C, chloroplast precursor; n=1; Solanum lycopersicum|Rep: Chlorophyll a-b binding protein 3C, chloroplast precursor - Solanum lycopersicum (Tomato) (Lycopersicon esculentum), complete|-|1013-1030|#|TC199053|-|UniRef100_P26575 Cluster: Ribulose bisphosphate carboxylase small chain 2A, chloroplast precursor; n=1; Sola…	-0.0530819	1	-0.110688	1	-0.643456	0.582416	-1.65388	0.0508558	-0.343338	0.83438	-2.02404	0.00813977	-0.76338	0.566643	-0.699468	0.396823	-1.44523	0.344082	28.98	3.39	42.35	20.65	20.29	9.39	55.41	1.61	30.17	31.44	34.96	27.44	22.61	0	12.65	5.51	29.51	21.79	61	37.11	59.12	41.86	33.62	23.47	73.54	12.39	11.78	21.07
StET015267	GATCCGTCTCATCGGAT	TC195879	TC195879|-|homologue to UniRef100_P07369 Cluster: Chlorophyll a-b binding protein 3C, chloroplast precursor; n=1; Solanum lycopersicum|Rep: Chlorophyll a-b binding protein 3C, chloroplast precursor - Solanum lycopersicum (Tomato) (Lycopersicon esculentum), complete|-|1013-1030|#|TC199053|-|UniRef100_P26575 Cluster: Ribulose bisphosphate carboxylase small chain 2A, chloroplast precursor; n=1; Sola…	0.390878	0.928384	0.65388	0.821158	0.712668	0.744835	-0.444798	0.84865	-1.69765	0.267279	-2.87293	0.00939304	-0.256164	0.97349	-1.92691	0.10994	-2.16494	0.0665745	13.02	5.08	30.37	6.41	6.76	0	7.39	0	13.83	20.66	25.8	9.76	5.98	0	0	2.75	5.53	27.6	39.15	4.64	18.55	11.63	1.72	8.38	25.65	8.26	5.89	0
StET015266	GATCCGTATTATCGGAT	TC195879	TC195879|-|homologue to UniRef100_P07369 Cluster: Chlorophyll a-b binding protein 3C, chloroplast precursor; n=1; Solanum lycopersicum|Rep: Chlorophyll a-b binding protein 3C, chloroplast precursor - Solanum lycopersicum (Tomato) (Lycopersicon esculentum), complete|-|1013-1030|#|TC199053|-|UniRef100_P26575 Cluster: Ribulose bisphosphate carboxylase small chain 2A, chloroplast precursor; n=1; Sola…	0.502006	0.773544	-0.604432	0.803034	-0.482422	0.724075	-1.83336	0.0967226	-1.60391	0.130449	-2.06024	0.0102982	-0.654525	0.68393	-0.956716	0.550504	-1.59234	0.15604	10.02	0	17.58	13.53	8.7	0	12.01	8.87	8.8	25.15	16.65	14.02	7.98	0	0	0	9.22	9.44	10.92	7.73	38.25	22.09	7.76	4.19	13.68	12.98	4.21	8.43
StET014728	GAGCCGTATCATCGGAT	TC195879	TC195879|-|homologue to UniRef100_P07369 Cluster: Chlorophyll a-b binding protein 3C, chloroplast precursor; n=1; Solanum lycopersicum|Rep: Chlorophyll a-b binding protein 3C, chloroplast precursor - Solanum lycopersicum (Tomato) (Lycopersicon esculentum), complete|-|1013-1030|#|TC199053|-|UniRef100_P26575 Cluster: Ribulose bisphosphate carboxylase small chain 2A, chloroplast precursor; n=1; Sola…	-0.400516	0.935702	-0.293526	0.980767	-0.318188	0.835553	-1.46157	0.0853518	-0.734732	0.628331	-1.62448	0.0129776	-0.618692	0.674578	-0.753454	0.359062	-1.37133	0.435524	17.66	0	27.97	27.77	5.8	7.51	28.63	1.61	8.8	10.78	28.3	18.9	7.31	0	6.32	2.75	11.07	13.8	39.15	30.93	28.98	24.42	13.79	20.12	42.76	10.03	5.05	18.96
StET013722	GAACCGTATCATCGGAT	TC195879	TC195879|-|homologue to UniRef100_P07369 Cluster: Chlorophyll a-b binding protein 3C, chloroplast precursor; n=1; Solanum lycopersicum|Rep: Chlorophyll a-b binding protein 3C, chloroplast precursor - Solanum lycopersicum (Tomato) (Lycopersicon esculentum), complete|-|1013-1030|#|TC199053|-|UniRef100_P26575 Cluster: Ribulose bisphosphate carboxylase small chain 2A, chloroplast precursor; n=1; Sola…	0.212273	0.949041	0.0822636	1	-0.434174	0.694431	-1.52274	0.129297	-0.329715	0.951275	-1.56992	0.0155778	-0.660132	0.616936	-0.590546	0.780396	-1.23858	0.320372	11.06	0	21.58	14.24	4.83	5.63	10.16	4.03	17.6	10.78	21.64	8.54	7.98	0	4.22	0	10.15	10.17	29.13	17.01	31.3	13.95	8.62	5.87	22.23	6.49	9.25	0
StET011384	CCTGTGGGTAAGCCTTC	TC195879	TC195879|-|homologue to UniRef100_P07369 Cluster: Chlorophyll a-b binding protein 3C, chloroplast precursor; n=1; Solanum lycopersicum|Rep: Chlorophyll a-b binding protein 3C, chloroplast precursor - Solanum lycopersicum (Tomato) (Lycopersicon esculentum), complete|-|992-1008|#|TC199053|-|UniRef100_P26575 Cluster: Ribulose bisphosphate carboxylase small chain 2A, chloroplast precursor; n=1; Solan…	0.429823	0.924894	-0.509895	0.873313	-3.00885	0.0629229	0.177008	1	-0.696136	0.651849	-2.84282	0.0202228	-1.01937	0.683477	0.803653	1	-0.19565	0.986675	11.47	0	20.78	2.85	23.19	0	12.01	19.35	31.42	8.09	24.97	2.44	1.99	4.74	0	0	15.68	7.99	10.01	0	0	56.97	23.28	12.58	29.07	1.77	0	0
StET017893	GGTCCGTATCATCGGAT	TC195879	TC195879|-|homologue to UniRef100_P07369 Cluster: Chlorophyll a-b binding protein 3C, chloroplast precursor; n=1; Solanum lycopersicum|Rep: Chlorophyll a-b binding protein 3C, chloroplast precursor - Solanum lycopersicum (Tomato) (Lycopersicon esculentum), complete|-|1013-1030|#|TC199053|-|UniRef100_P26575 Cluster: Ribulose bisphosphate carboxylase small chain 2A, chloroplast precursor; n=1; Sola…	0.37392	0.88329	-0.540732	0.776725	-0.993079	0.250893	-1.25948	0.271156	-0.919231	0.63639	-1.56052	0.0212521	-0.56327	0.616095	-0.495167	0.761285	-1.05642	0.452729	12.12	5.08	27.97	18.51	6.76	3.76	10.16	4.03	27.65	27.85	20.81	9.76	7.31	0	10.54	3.67	7.38	8.72	16.39	21.65	30.14	15.11	15.52	7.55	23.94	7.08	5.05	0
StET015224	GATCCATATCATCGGAT	TC195879	TC195879|-|homologue to UniRef100_P07369 Cluster: Chlorophyll a-b binding protein 3C, chloroplast precursor; n=1; Solanum lycopersicum|Rep: Chlorophyll a-b binding protein 3C, chloroplast precursor - Solanum lycopersicum (Tomato) (Lycopersicon esculentum), complete|-|1013-1030|#|TC199053|-|UniRef100_P26575 Cluster: Ribulose bisphosphate carboxylase small chain 2A, chloroplast precursor; n=1; Sola…	0.165902	0.971471	0.164773	1	-0.755232	0.367006	-1.47287	0.112409	-0.7588	0.849367	-1.81213	0.0215699	-0.610823	0.350286	-1.05676	0.0183509	-1.65041	2.72978991820773e-05	6.69	0	6.39	7.83	5.8	5.63	7.39	0	11.31	9.88	6.66	10.37	1.33	2.37	0	1.84	4.61	7.26	17.3	13.92	17.39	8.14	6.9	5.03	8.55	2.95	2.52	0
StET015204	GATCAGTATCATCGGAT	TC195879	TC195879|-|homologue to UniRef100_P07369 Cluster: Chlorophyll a-b binding protein 3C, chloroplast precursor; n=1; Solanum lycopersicum|Rep: Chlorophyll a-b binding protein 3C, chloroplast precursor - Solanum lycopersicum (Tomato) (Lycopersicon esculentum), complete|-|1013-1030|#|TC199053|-|UniRef100_P26575 Cluster: Ribulose bisphosphate carboxylase small chain 2A, chloroplast precursor; n=1; Sola…	-0.0233261	1	-0.0150177	1	-0.566803	0.586893	-1.29107	0.232644	-0.531182	0.1484	-1.82434	0.024559	-0.399332	0.789761	-1.07699	0.0228933	-1.44668	0.208971	16.16	0	23.17	12.82	12.56	11.27	29.55	2.42	15.08	19.76	14.15	27.44	10.64	0	8.43	3.67	30.44	15.98	27.31	20.1	23.18	29.07	14.66	10.06	30.78	10.03	3.36	16.85
StET015252	GATCCGTATCATCGCAT	TC195879	TC195879|-|homologue to UniRef100_P07369 Cluster: Chlorophyll a-b binding protein 3C, chloroplast precursor; n=1; Solanum lycopersicum|Rep: Chlorophyll a-b binding protein 3C, chloroplast precursor - Solanum lycopersicum (Tomato) (Lycopersicon esculentum), complete|-|1013-1030|#|TC199053|-|UniRef100_P26575 Cluster: Ribulose bisphosphate carboxylase small chain 2A, chloroplast precursor; n=1; Sola…	0.704312	0.743457	0.93362	0.678323	0.0264829	1	-1.51484	0.0543182	-1.31647	0.63639	-2.57634	0.0499393	-1.08939	0.294226	-1.50229	0.0523643	-2.61025	0.00833422	8.76	0	4.79	2.85	5.8	0	12.01	0	7.54	8.09	19.15	8.54	5.32	0	6.32	0	4.61	9.44	29.13	15.46	17.39	6.98	8.62	5.03	15.39	14.75	4.21	10.53
StET000304	AAAATAAAATAAAGAAG	TC195896	TC195896|-|homologue to UniRef100_P09043 Cluster: Glyceraldehyde-3-phosphate dehydrogenase A, chloroplast precursor; n=1; Nicotiana tabacum|Rep: Glyceraldehyde-3-phosphate dehydrogenase A, chloroplast precursor - Nicotiana tabacum (Common tobacco), partial (97%)|-|1336-1353|#|	-0.881333	0.78128	-0.853502	0.714045	-1.18408	0.157585	-1.48822	0.145228	-0.230398	0.902512	-3.23804	1.81323e-06	0.43811	0.860483	-1.57991	0.0066086	-1.16565	0.584158	10.77	6.78	15.18	2.85	6.76	16.9	44.33	0	0	7.19	7.49	21.95	9.97	0	4.22	0	8.3	14.53	19.12	15.46	9.27	17.44	14.66	14.25	0	8.26	2.52	0
StET000349	AAAATAGAATAAAGCAG	TC195896	TC195896|-|homologue to UniRef100_P09043 Cluster: Glyceraldehyde-3-phosphate dehydrogenase A, chloroplast precursor; n=1; Nicotiana tabacum|Rep: Glyceraldehyde-3-phosphate dehydrogenase A, chloroplast precursor - Nicotiana tabacum (Common tobacco), partial (97%)|-|1336-1353|#|	-1.0238	0.540376	-0.811213	0.65696	-1.36998	0.161108	-1.64385	0.113561	-0.923949	0.332998	-2.66691	0.000639664	-0.0455776	1	-1.16148	0.337179	-1.19699	0.400322	5.85	0	15.18	4.98	6.76	3.76	16.62	1.61	6.28	2.7	4.16	6.1	3.99	0	6.32	0	6.46	5.08	8.19	15.46	19.71	11.63	3.45	4.19	0	5.31	1.68	0
StET001278	AACATAAAATAAAGCAG	TC195896	TC195896|-|homologue to UniRef100_P09043 Cluster: Glyceraldehyde-3-phosphate dehydrogenase A, chloroplast precursor; n=1; Nicotiana tabacum|Rep: Glyceraldehyde-3-phosphate dehydrogenase A, chloroplast precursor - Nicotiana tabacum (Common tobacco), partial (97%)|-|1336-1353|#|	-0.562494	0.870786	-0.685523	0.65503	-1.07153	0.297749	-1.4214	0.112937	-1.34285	0.0251971	-3.06983	0.00428738	0.292194	0.902998	-1.69239	0.000835685	-1.39719	0.0929401	3.02	0	6.39	2.85	4.83	0	10.16	1.61	2.51	3.59	2.5	8.54	0	0	0	2.75	1.84	3.63	5.46	0	6.96	6.98	3.45	3.35	0	1.77	2.52	0
StET000027	AAAAAAAAATAAAGCAG	TC195896	TC195896|-|homologue to UniRef100_P09043 Cluster: Glyceraldehyde-3-phosphate dehydrogenase A, chloroplast precursor; n=1; Nicotiana tabacum|Rep: Glyceraldehyde-3-phosphate dehydrogenase A, chloroplast precursor - Nicotiana tabacum (Common tobacco), partial (97%)|-|1336-1353|#|	-0.688678	0.850562	-0.686046	0.82707	-0.41985	0.82291	-1.09199	0.289919	-1.06773	0.334409	-2.69261	0.0262848	0.885415	0.710199	-2.53799	0.000108359	-1.58561	0.465704	3.08	0	7.99	0	0	3.76	13.85	0	3.77	0	2.5	7.93	1.99	0	0	0	1.84	2.18	9.1	0	3.48	4.65	0	1.68	5.13	1.77	0	0
StET000736	AAAGTAAAATAAAGCAG	TC195896	TC195896|-|homologue to UniRef100_P09043 Cluster: Glyceraldehyde-3-phosphate dehydrogenase A, chloroplast precursor; n=1; Nicotiana tabacum|Rep: Glyceraldehyde-3-phosphate dehydrogenase A, chloroplast precursor - Nicotiana tabacum (Common tobacco), partial (97%)|-|1336-1353|#|	-0.186804	0.992727	-0.358087	0.900219	-1.37227	0.0827131	-0.728697	0.541378	-0.977415	0.280741	-2.44262	0.0268784	0.104866	1	-0.993745	0.270112	-0.86888	0.631215	6.93	6.78	17.58	2.85	6.76	3.76	16.62	5.64	8.8	6.29	9.99	13.41	3.99	0	4.22	0	11.07	7.99	14.57	13.92	8.11	9.3	13.79	1.68	6.84	7.08	0	0
StET000314	AAAATAAAATAATGCAG	TC195896	TC195896|-|homologue to UniRef100_P09043 Cluster: Glyceraldehyde-3-phosphate dehydrogenase A, chloroplast precursor; n=1; Nicotiana tabacum|Rep: Glyceraldehyde-3-phosphate dehydrogenase A, chloroplast precursor - Nicotiana tabacum (Common tobacco), partial (97%)|-|1336-1353|#|	-1.02994	0.6491	-0.054183	1	-0.258931	0.778592	-1.28663	0.0569432	-0.111965	1	-2.79956	0.027299	0.118778	1	-1.07396	0.113569	-0.909903	0.583779	4.11	0	4.79	3.56	3.87	9.39	11.08	0	0	0	0	6.71	4.65	0	0	0	0	8.72	15.48	4.64	8.11	2.33	6.9	3.35	6.84	4.13	2.52	0
StET013277	CTTTTAGCTCTGTTCGC	TC195933	TC195933|-|homologue to UniRef100_Q7Y1B6 Cluster: DELLA protein GAI; n=1; Solanum lycopersicum|Rep: DELLA protein GAI - Solanum lycopersicum (Tomato) (Lycopersicon esculentum), partial (97%)|-|1869-1886|#|TC196496|-|UniRef100_Q7Y1B6 Cluster: DELLA protein GAI; n=1; Solanum lycopersicum|Rep: DELLA protein GAI - Solanum lycopersicum (Tomato) (Lycopersicon esculentum), partial (57%)|-|860-877|#|	-0.48069	0.865963	-1.84713	0.0607114	-1.80768	0.108767	-0.565178	0.799954	-2.58978	0.00790309	-4.07299	0.00178811	0.768311	0.436055	-0.884533	0.605531	-0.110308	0.994238	12.36	20.33	26.37	19.94	52.18	18.78	16.62	36.28	41.48	6.29	0	15.85	9.31	16.59	0	0	5.53	3.63	11.83	0	23.18	24.42	13.79	10.9	15.39	6.49	0	6.32
StET011738	CTAAATTACTAAGTAAA	TC195991	TC195991|-|similar to UniRef100_A7P323 Cluster: Chromosome chr1 scaffold_5, whole genome shotgun sequence; n=1; Vitis vinifera|Rep: Chromosome chr1 scaffold_5, whole genome shotgun sequence - Vitis vinifera (Grape), partial (23%)|-|802-819|#|CO502600|-|similar to UniRef100_UPI00006A02B4 Cluster: Eukaryotic translation initiation factor 4E-binding protein 3 (4E-BP3), partial (0%)|-|283-300|#|	1.05068	0.706775	3.07324	0.197172	3.86637	0.0906386	1.9154	0.214592	0.480011	1	4.36787	0.00953983	-0.158269	1	-1.20913	0.51928	-1.3674	0.541625	6.61	0	0	0	0	0	0	2.42	7.54	0	0	2.44	0	13.03	0	39.46	0	0	0	0	0	0	0	0	0	0	0	0
StET006946	ATCAACAGTATCATTAC	TC196042	TC196042|-|weakly similar to UniRef100_A7P477 Cluster: Chromosome chr1 scaffold_5, whole genome shotgun sequence; n=1; Vitis vinifera|Rep: Chromosome chr1 scaffold_5, whole genome shotgun sequence - Vitis vinifera (Grape), partial (30%)|-|649-666|#|	0.769756	0.739387	1.19196	0.51514	0.95778	0.712071	0.0910881	1	-3.93287	7.14331e-07	-1.07387	0.176195	-0.554918	0.946906	-1.58386	0.554925	-1.93999	0.000135671	5.06	0	4	6.41	0	0	3.69	6.45	0	16.17	0	4.88	3.32	3.55	4.22	0	21.21	12.35	0	0	0	23.25	0	0	0	11.8	8.41	0
StET021910	TACTTATAGATTTCTAA	TC196074	TC196074|-|homologue to UniRef100_P12360 Cluster: Chlorophyll a-b binding protein 6A, chloroplast precursor; n=1; Solanum lycopersicum|Rep: Chlorophyll a-b binding protein 6A, chloroplast precursor - Solanum lycopersicum (Tomato) (Lycopersicon esculentum), complete|-|866-883|#|TC212556|-|homologue to UniRef100_P12360 Cluster: Chlorophyll a-b binding protein 6A, chloroplast precursor; n=1; Solanum…	-0.460819	0.884621	0.526235	0.859447	-1.16455	0.134092	-1.25448	0.0992868	-0.634894	0.86166	-2.29887	0.0279118	-0.144165	1	-1.12636	0.117372	-1.29444	0.435524	4.27	6.78	4	2.14	1.93	0	12.93	4.03	0	1.8	3.33	6.1	3.99	0	0	5.51	6.46	7.99	16.39	4.64	10.43	3.49	4.31	3.35	8.55	2.36	0	0
StET027252	TTAGGTTATAATTCTCG	TC196085	TC196085|-|UniRef100_P36181 Cluster: Heat shock cognate protein 80; n=2; Solanum lycopersicum|Rep: Heat shock cognate protein 80 - Solanum lycopersicum (Tomato) (Lycopersicon esculentum), partial (83%)|-|1870-1887|#|TC205187|-|UniRef100_P36181 Cluster: Heat shock cognate protein 80; n=2; Solanum lycopersicum|Rep: Heat shock cognate protein 80 - Solanum lycopersicum (Tomato) (Lycopersicon esculent…	0.269175	0.992059	0.50767	0.902687	0.960637	0.615963	0.895437	0.642147	2.8421	0.0713885	2.58249	2.23647e-05	0.799618	0.688102	0.847419	1	1.63954	0.68927	11.79	33.88	10.39	4.27	2.9	7.51	9.24	16.12	3.77	21.56	22.48	7.32	6.65	5.92	65.34	0	22.13	2.18	6.37	0	0	5.81	4.31	19.28	3.42	33.62	5.89	0
StET028054	TTCGGTTATAATTCTCT	TC196085	TC196085|-|UniRef100_P36181 Cluster: Heat shock cognate protein 80; n=2; Solanum lycopersicum|Rep: Heat shock cognate protein 80 - Solanum lycopersicum (Tomato) (Lycopersicon esculentum), partial (83%)|-|1870-1887|#|TC205187|-|UniRef100_P36181 Cluster: Heat shock cognate protein 80; n=2; Solanum lycopersicum|Rep: Heat shock cognate protein 80 - Solanum lycopersicum (Tomato) (Lycopersicon esculent…	0.286275	1	0.449789	0.959342	0.241473	0.964411	-0.424879	0.804698	0.844248	0.709192	1.87163	0.0289423	-0.480204	0.975722	0.324196	1	-0.177886	1	3.78	0	0	2.85	0	13.14	0	3.22	2.51	6.29	0	2.44	5.98	2.37	0	2.75	9.22	4.36	2.73	0	0	8.14	3.45	4.19	6.84	5.9	2.52	8.43
StET008807	ATTGTATCAAATGTTTC	TC196101	TC196101|-|similar to UniRef100_A7PKZ9 Cluster: Chromosome chr7 scaffold_20, whole genome shotgun sequence; n=1; Vitis vinifera|Rep: Chromosome chr7 scaffold_20, whole genome shotgun sequence - Vitis vinifera (Grape), partial (85%)|-|1065-1082|#|	-0.251455	0.785079	0.173254	0.903716	0.275197	0.908841	0.585373	0.696037	-0.0951988	0.907523	0.539309	0.000279438	0.625572	0.754809	-0.588439	0.922499	0.0350935	1	164.67	130.43	217.36	214.33	154.6	257.23	144.99	110.44	228.75	162.6	98.23	136.57	183.53	368.44	271.91	151.43	280.37	164.17	59.17	80.41	0	104.64	153.46	171.86	188.12	105.59	149.73	172.75
StET006300	ATAAGATTAGATCAAGT	TC196114	TC196114|-|weakly similar to UniRef100_Q9FHX5-2 Cluster: Isoform 2 of Q9FHX5 ; n=2; Arabidopsis thaliana|Rep: Isoform 2 of Q9FHX5 - Arabidopsis thaliana (Mouse-ear cress), partial (74%)|-|1598-1615|#|	-0.819406	0.837399	-1.63826	0.411376	-0.0258695	1	-1.88729	0.267575	-5.36155	2.67424e-05	-4.46547	0.0138422	-0.793516	0.833733	-1.76749	0.457825	-2.58409	0.163054	6.27	0	7.99	4.27	0	22.53	0	0	0	0	0	9.15	5.98	7.11	0	0	0	0	0	0	0	30.23	22.42	0	8.55	0	0	0
StET023365	TATTATTGTAGCTTCAT	TC196114	TC196114|-|weakly similar to UniRef100_Q9FHX5-2 Cluster: Isoform 2 of Q9FHX5 ; n=2; Arabidopsis thaliana|Rep: Isoform 2 of Q9FHX5 - Arabidopsis thaliana (Mouse-ear cress), partial (74%)|-|1684-1701|#|	-0.899463	0.812545	-2.25408	0.251706	-0.772959	0.803302	-2.06372	0.319559	-1.027	0.813606	-4.14977	0.0282033	0.0585451	1	-0.53518	0.934179	-0.481917	0.896731	12.03	5.08	19.98	0	34.79	58.21	10.16	12.09	0	35.04	0	12.8	5.32	0	0	0	0	10.17	8.19	0	40.57	30.23	0	42.76	8.55	21.83	0	0
StET013570	GAAAGGCTATTCCTCCA	TC196130	TC196130|-|homologue to UniRef100_O24052 Cluster: 3-deoxy-D-arabino-heptulosonate 7-phosphate synthase precursor; n=1; Morinda citrifolia|Rep: 3-deoxy-D-arabino-heptulosonate 7-phosphate synthase precursor - Morinda citrifolia (Indian mulberry), partial (87%)|-|1761-1778|#|	0.419013	0.829837	-0.127955	0.991171	0.392375	0.495577	0.492126	0.278006	1.49592	0.275761	1.03791	0.000368255	0.425079	0.737751	0.373333	0.828946	0.788906	0.80331	117.51	35.57	63.13	104.67	110.16	264.74	124.67	232.98	257.66	143.74	49.11	115.23	150.94	175.34	63.23	112.88	164.17	89.35	53.71	108.24	106.64	82.55	131.05	62.04	49.6	158.1	134.58	176.96
StET028599	TTGATTTATTGTGTAAT	TC196133	TC196133|-|similar to UniRef100_A7PP50 Cluster: Chromosome chr8 scaffold_23, whole genome shotgun sequence; n=1; Vitis vinifera|Rep: Chromosome chr8 scaffold_23, whole genome shotgun sequence - Vitis vinifera (Grape), partial (95%)|-|1010-1027|#|	-0.262935	1	0.315812	0.971599	-0.341812	0.942579	0.304617	0.943924	1.86221	0.651849	2.66277	0.0101885	-1.02546	0.749166	2.67774	0.829712	1.64772	0.85724	36.37	45.74	36.76	55.54	0	0	18.47	61.27	17.6	12.58	0	12.19	24.6	34.36	0	74.34	25.82	20.34	34.59	0	0	110.45	97.42	64.55	35.91	21.83	54.68	29.49
StET016237	GCATTGTGAAGATATGT	TC196142	TC196142|-|NA|-|832-849|#|TC211202|-|NA|-|376-393|#|	2.26351	0.0612717	-0.243435	1	0.0460498	1	0.283589	0.974963	3.32684	0.335107	2.91546	0.0196688	-1.83612	0.41926	3.21059	0.737029	1.43668	0.806823	11.36	0	4.79	11.39	0	0	3.69	49.18	6.28	18.87	27.47	9.76	13.3	10.66	0	0	0	5.81	0	0	0	49.99	25.86	0	10.26	0	17.66	0
StET010947	CCAAGCTTTTTAATGAG	TC196160	TC196160|-|UniRef100_P46300 Cluster: 40S ribosomal protein S4; n=1; Solanum tuberosum|Rep: 40S ribosomal protein S4 - Solanum tuberosum (Potato), complete|-|1003-1020|#|	0.240454	0.814457	-0.0816079	0.94186	-0.2096	0.808786	0.223423	0.632942	0.992586	6.66553e-05	0.580809	0.225231	0.213815	0.629453	0.804715	0.000372011	1.01958	0.00377679	246.94	262.55	236.54	286.96	283.12	411.19	198.56	434.52	299.14	466.25	158.99	228.64	351.1	291.44	278.23	363.42	327.41	198.31	135.65	334.01	215.61	262.76	193.98	262.4	186.41	355.72	255.71	65.31
StET022308	TAGTGAATTTACATAGA	TC196175	TC196175|-|similar to UniRef100_A7QY34 Cluster: Chromosome undetermined scaffold_237, whole genome shotgun sequence; n=1; Vitis vinifera|Rep: Chromosome undetermined scaffold_237, whole genome shotgun sequence - Vitis vinifera (Grape), partial (77%)|-|1109-1126|#|	0.599274	0.893076	1.18883	0.567845	2.07991	0.126365	1.73653	0.442111	0.812661	0.720143	1.19977	0.00470817	1.2923	0.670699	-1.30442	0.703214	-0.00361181	1	23.44	0	36.76	51.27	2.9	0	10.16	18.54	51.53	44.92	0	18.9	23.27	4.74	29.51	73.42	95.92	22.52	17.3	0	0	0	0	23.47	11.97	25.96	12.62	37.92
StET015602	GATGTCTTCATTTTCAG	TC196187	TC196187|-|UniRef100_P09762 Cluster: Wound-induced protein WIN2 precursor; n=1; Solanum tuberosum|Rep: Wound-induced protein WIN2 precursor - Solanum tuberosum (Potato), complete|-|804-821|#|CN214028|-|homologue to UniRef100_O03994 Cluster: Wound-induced protein; n=1; Solanum lycopersicum|Rep: Wound-induced protein - Solanum lycopersicum (Tomato) (Lycopersicon esculentum), partial (35%)|-|551-568…	1.11798	0.730006	1.84217	0.28223	1.64495	0.263581	1.28608	0.208944	1.47545	0.592254	3.50942	0.00102732	-0.158452	1	0.620524	1	0.462072	1	2.73	0	0	2.14	0	0	0	3.22	0	0	0	0	9.31	16.59	0	2.75	1.84	5.08	0	0	0	3.49	0	0	0	0	10.09	12.64
StET015603	GATGTCTTCATTTTTAG	TC196187	TC196187|-|UniRef100_P09762 Cluster: Wound-induced protein WIN2 precursor; n=1; Solanum tuberosum|Rep: Wound-induced protein WIN2 precursor - Solanum tuberosum (Potato), complete|-|804-821|#|CN214028|-|homologue to UniRef100_O03994 Cluster: Wound-induced protein; n=1; Solanum lycopersicum|Rep: Wound-induced protein - Solanum lycopersicum (Tomato) (Lycopersicon esculentum), partial (35%)|-|551-568…	0.962501	0.814457	2.39513	0.237964	1.02596	0.362438	1.79269	0.11032	1.55871	0.709192	3.0285	0.00267068	0.578368	0.81375	-0.531662	0.909566	0.0467057	1	3.2	0	0	3.56	0	0	0	2.42	0	0	1.66	0	10.64	37.91	6.32	0	0	6.54	0	0	0	0	0	0	0	0	4.21	0
StET015595	GATGTATTCATTTTAAG	TC196187	TC196187|-|UniRef100_P09762 Cluster: Wound-induced protein WIN2 precursor; n=1; Solanum tuberosum|Rep: Wound-induced protein WIN2 precursor - Solanum tuberosum (Potato), complete|-|804-821|#|CN214028|-|homologue to UniRef100_O03994 Cluster: Wound-induced protein; n=1; Solanum lycopersicum|Rep: Wound-induced protein - Solanum lycopersicum (Tomato) (Lycopersicon esculentum), partial (35%)|-|551-568…	0.983308	0.746739	1.7211	0.352542	0.995534	0.322431	1.4933	0.0775089	0.963282	0.818674	2.46322	0.035001	0.619118	0.747055	-0.572042	0.96563	0.0470765	1	3.07	0	0	4.27	0	3.76	0	3.22	0	2.7	0	1.22	12.63	20.14	10.54	0	2.77	6.54	0	0	0	0	1.72	0	0	2.95	2.52	6.32
StET024180	TCATTTATCATTCATAC	TC196239	TC196239|-|similar to UniRef100_A7QNG2 Cluster: Chromosome chr2 scaffold_132, whole genome shotgun sequence; n=1; Vitis vinifera|Rep: Chromosome chr2 scaffold_132, whole genome shotgun sequence - Vitis vinifera (Grape), partial (87%)|-|1047-1063|#|TC199460|-|similar to UniRef100_A7QNG2 Cluster: Chromosome chr2 scaffold_132, whole genome shotgun sequence; n=1; Vitis vinifera|Rep: Chromosome chr2 s…	-0.127119	1	-0.591326	0.903008	0.352544	0.930008	1.29205	0.30277	2.12807	0.647194	5.02449	0.0150328	0.8594	0.821857	1.84422	0.917143	2.71232	0.854761	26.41	93.16	17.58	0	0	46.94	12.01	49.18	30.17	14.37	28.3	7.32	23.94	31.99	14.75	0	40.58	23.25	0	0	28.98	0	41.38	10.9	6.84	21.24	15.14	69.52
StET008812	ATTGTATTGTATTGCAT	TC196259	TC196259|-|similar to UniRef100_A7PLB5 Cluster: Chromosome chr7 scaffold_20, whole genome shotgun sequence; n=1; Vitis vinifera|Rep: Chromosome chr7 scaffold_20, whole genome shotgun sequence - Vitis vinifera (Grape), partial (36%)|-|993-1010|#|	0.281807	0.98041	-2.25649	0.249984	-0.0426045	1	-1.38917	0.496909	-0.781153	0.897248	-3.47847	1.63689e-12	-0.582766	0.839248	-0.597707	0.91626	-1.18729	0.530603	22.59	50.82	25.57	15.67	0	22.53	23.09	8.06	2.51	30.54	64.1	32.92	23.27	0	0	0	0	18.89	0	89.69	0	54.65	31.9	10.9	25.65	18.29	74.02	0
StET022990	TATCTGCAAAAGCCGTT	TC196281	TC196281|-|similar to UniRef100_Q8LRL5 Cluster: Nam-like protein 10; n=1; Petunia x hybrida|Rep: Nam-like protein 10 - Petunia hybrida (Petunia), partial (75%)|-|923-940|#|	0.760366	0.847003	0.848926	0.789125	0.690612	0.793865	0.692931	0.801482	0.912759	0.97701	2.48336	0.0302085	-1.07031	0.770144	0.774263	1	-0.292729	0.924808	17.54	0	0	23.5	0	0	15.7	16.93	8.8	30.54	11.65	0	11.3	26.06	0	40.38	0	10.9	4.55	75.77	22.02	3.49	0	0	5.13	6.49	20.19	18.96
StET024512	TCGTATTATTAATATTC	TC196307	TC196307|-|homologue to UniRef100_Q8LKF6 Cluster: 5-formyltetrahydrofolate cycloligase; n=1; Solanum lycopersicum|Rep: 5-formyltetrahydrofolate cycloligase - Solanum lycopersicum (Tomato) (Lycopersicon esculentum), complete|-|1158-1175|#|TC211030|-|homologue to UniRef100_Q8LKF6 Cluster: 5-formyltetrahydrofolate cycloligase; n=1; Solanum lycopersicum|Rep: 5-formyltetrahydrofolate cycloligase - Sol…	-0.256465	1	-1.51052	0.503334	0.895233	0.783711	0.15722	1	3.67728	0.347183	3.99871	0.0234748	1.44454	0.568129	1.0886	1	2.52718	0.592131	11.95	0	27.17	18.51	49.28	0	7.39	0	6.28	8.98	0	36.58	24.6	8.29	0	0	0	19.61	0	0	0	0	27.59	0	3.42	0	30.28	29.49
StET000614	AAACTTTATTACAAAAT	TC196405	TC196405|-|UniRef100_O24370 Cluster: 13-lipoxygenase; n=1; Solanum tuberosum|Rep: 13-lipoxygenase - Solanum tuberosum (Potato), complete|-|2758-2774|#|	-0.370576	0.983918	-0.656632	0.891516	-2.519	0.13506	-1.34052	0.567548	-1.65832	0.532773	-4.17578	0.00023791	0.00688497	1	-0.678673	0.915135	-0.67009	0.856161	17.42	0	39.16	0	86	0	36.02	12.9	21.37	24.26	51.61	16.46	1.33	11.85	0	0	59.03	7.99	20.03	0	67.23	39.53	0	23.47	32.49	12.98	0	0
StET026090	TGTAATAAAAATGATGA	TC196405	TC196405|-|UniRef100_O24370 Cluster: 13-lipoxygenase; n=1; Solanum tuberosum|Rep: 13-lipoxygenase - Solanum tuberosum (Potato), complete|-|2779-2796|#|	-1.14914	0.724658	0.576464	0.907603	-0.458942	0.819406	-1.28437	0.230636	-1.37599	0.592254	-3.71836	0.00233303	0.962382	0.586359	-2.8135	7.60402e-08	-1.91055	0.142264	4.43	0	8.79	0	13.53	0	7.39	2.42	10.06	1.8	0	1.83	0	0	42.16	0	0	9.44	0	4.64	5.8	0	3.45	1.68	0	0	0	0
StET029883	TTTCTTATGTCTTTTTG	TC196424	TC196424|-|homologue to UniRef100_Q2V9A0 Cluster: Tic20-like protein; n=1; Solanum tuberosum|Rep: Tic20-like protein - Solanum tuberosum (Potato), complete|-|1088-1105|#|CX162406|-|UniRef100_Q2V9A0 Cluster: Tic20-like protein; n=1; Solanum tuberosum|Rep: Tic20-like protein - Solanum tuberosum (Potato), partial (13%)|-|332-349|#|	0.0706165	1	0.173777	0.989401	-0.737841	0.374171	-0.430753	0.258719	0.999947	1.1663e-05	-0.275109	1	-0.406932	0.83313	0.867069	0.0556867	0.488058	1	47.02	49.12	91.9	70.49	65.71	3.76	9.24	71.75	42.73	37.73	59.1	22.56	57.85	72.27	23.19	74.34	59.95	58.11	26.4	81.96	91.58	68.6	33.62	55.33	51.31	39.52	13.46	27.39
StET028433	TTGACAAATTGATCTCA	TC196478	TC196478|-|similar to UniRef100_A7PGI2 Cluster: Chromosome chr17 scaffold_16, whole genome shotgun sequence; n=1; Vitis vinifera|Rep: Chromosome chr17 scaffold_16, whole genome shotgun sequence - Vitis vinifera (Grape), partial (87%)|-|1144-1161|#|TC202230|-|similar to UniRef100_A7PGI2 Cluster: Chromosome chr17 scaffold_16, whole genome shotgun sequence; n=1; Vitis vinifera|Rep: Chromosome chr17 …	-2.46087	0.418485	-2.54068	0.288387	2.66711	0.186505	2.77356	0.114177	0.839036	0.97796	3.82012	0.000478836	3.33134	0.24086	-1.37526	0.404804	2.14074	1	5.88	60.98	0	0	0	0	9.24	4.84	0	0	0	0	3.99	2.37	0	0	0	4.36	0	0	0	0	0	0	0	0	10.09	33.71
StET013976	GAAGTGACAGCAGGGAC	TC196491	TC196491|-|UniRef100_P52404 Cluster: Endochitinase 2 precursor; n=1; Solanum tuberosum|Rep: Endochitinase 2 precursor - Solanum tuberosum (Potato), complete|-|892-909|#|	-0.167097	1	2.05639	0.333238	0.650081	0.657382	1.4692	0.108389	1.17943	0.851075	2.74578	0.0389974	0.51028	0.924722	0.527338	1	0.984755	1	3.52	0	0	8.54	0	0	0	0	0	0	0	0	7.98	36.73	23.19	0	3.69	2.91	0	0	0	2.33	0	3.35	0	0	7.57	6.32
StET024197	TCATTTTAAAAGGCCTG	TC196506	TC196506|-|homologue to UniRef100_P27522 Cluster: Chlorophyll a-b binding protein 8, chloroplast precursor; n=3; Solanum|Rep: Chlorophyll a-b binding protein 8, chloroplast precursor - Solanum lycopersicum (Tomato) (Lycopersicon esculentum), partial (85%)|-|815-832|#|	0.116065	0.992081	0.166676	0.980474	-1.07331	0.23264	-1.00535	0.277132	-0.208088	1	-1.27932	0.00977604	0.0616627	1	0.144028	1	0.205778	1	603.95	1350.03	593.74	431.51	1318.97	260.99	712.03	885.16	867.25	1104.09	765.82	890.17	387	311.58	495.34	2208.98	415.03	560.07	1033.28	216.49	1224.09	479.02	602.64	633.78	1161.24	605.84	174.96	387.62
StET013702	GAACAGAGGTTCAAAGA	TC196508	TC196508|-|UniRef100_P05116 Cluster: 1-aminocyclopropane-1-carboxylate oxidase 1; n=1; Solanum lycopersicum|Rep: 1-aminocyclopropane-1-carboxylate oxidase 1 - Solanum lycopersicum (Tomato) (Lycopersicon esculentum), complete|-|293-310|#|BI431820|-|homologue to UniRef100_P05116 Cluster: 1-aminocyclopropane-1-carboxylate oxidase 1; n=1; Solanum lycopersicum|Rep: 1-aminocyclopropane-1-carboxylate ox…	-1.17987	0.657142	-1.04752	0.578447	2.63382	0.085154	2.95478	0.118365	2.69782	0.62592	4.04089	0.000197047	0.803836	0.759869	1.53852	0.930628	2.3702	0.451913	7.6	6.78	2.4	12.82	0	0	5.54	0	0	0	0	0	7.98	2.37	0	0	0	6.54	0	0	0	0	0	10.06	0	4.13	49.63	33.71
StET014054	GAATAGCACCTCTGAAA	TC196523	TC196523|-|homologue to UniRef100_Q42412 Cluster: RNA-binding protein RZ-1; n=1; Nicotiana sylvestris|Rep: RNA-binding protein RZ-1 - Nicotiana sylvestris (Wood tobacco), partial (94%)|-|1030-1047|#|	-0.685207	0.736278	0.13174	1	2.06162	0.261284	2.281	0.0939367	-1.16385	0.821556	1.07975	0.0365534	1.45013	0.428543	-0.833054	0.889897	0.602016	0.110484	30.38	35.57	31.17	40.59	34.79	24.41	25.86	16.12	3.77	35.04	0	30.49	25.27	48.57	0	72.5	10.15	28.33	40.06	0	0	6.98	0	18.44	37.62	69.02	75.7	42.13
StET006939	ATCAAATTACCAGAAAG	TC196594	TC196594|-|NA|-|791-808|#|CK257906|-|NA|-|705-722|#|CK258621|-|NA|-|724-741|#|	0.554407	0.885515	-0.0997708	1	0.480839	0.881037	-0.342951	0.963953	3.34518	0.00697521	1.92531	0.223825	-0.694339	0.885147	2.96051	0.782434	2.27184	0.752752	11.24	0	4	24.21	0	0	19.39	16.93	15.08	0	15.82	20.73	9.31	8.29	0	11.01	12.91	14.53	0	0	0	40.69	20.69	0	22.23	13.57	19.35	0
StET013559	GAAAGCACAGGGCTGGA	TC196615	TC196615|-|homologue to UniRef100_Q41229 Cluster: Photosystem I reaction center subunit IV B, chloroplast precursor (PSI-E B) [Contains: Photosystem I reaction center subunit IV B isoform 2]; n=3; Nicotiana sylvestris|Rep: Photosystem I reaction center subunit IV B, chloroplast precursor (PSI-E B) [Contains: Photosystem I reaction center subunit IV B isoform 2] - Nicotiana sylvestris (Wood tobacc…	0.0183579	1	-0.689193	0.608764	-0.895529	0.51756	-1.97093	0.240222	-0.804081	0.466401	-3.36961	0.0123712	-0.67036	0.768997	0.0329718	1	-0.633581	0.617341	80.47	38.96	87.1	59.1	108.22	116.41	127.45	137.05	84.21	129.36	90.73	59.75	50.54	3.55	101.18	65.16	43.35	53.03	66.46	0	368.62	244.16	70.7	102.28	100.9	66.66	57.2	63.2
StET009384	CAAAGATTTGTCTCTCC	TC196625	TC196625|-|similar to UniRef100_A7NYI9 Cluster: Chromosome chr6 scaffold_3, whole genome shotgun sequence; n=1; Vitis vinifera|Rep: Chromosome chr6 scaffold_3, whole genome shotgun sequence - Vitis vinifera (Grape), partial (38%)|-|221-238|#|TC207179|-|similar to UniRef100_A7NYI9 Cluster: Chromosome chr6 scaffold_3, whole genome shotgun sequence; n=1; Vitis vinifera|Rep: Chromosome chr6 scaffold_…	-0.216947	1	0.635974	0.690027	-0.0313326	1	-1.92626	0.217102	1.6563	0.00272122	-0.0093547	1	-0.624038	0.817947	2.31124	0.664516	1.71342	0.475303	28.5	49.12	25.57	25.63	31.89	0	36.94	38.7	65.36	10.78	0	8.54	23.94	18.96	73.77	38.54	49.8	9.44	71.92	0	84.62	15.11	68.11	10.06	76.96	13.57	90.84	35.81
StET021866	TACTGGGATTTGTATAT	TC196661	TC196661|-|homologue to UniRef100_Q07491 Cluster: Pre-pro-cysteine proteinase precursor; n=1; Solanum lycopersicum|Rep: Pre-pro-cysteine proteinase precursor - Solanum lycopersicum (Tomato) (Lycopersicon esculentum), partial (68%)|-|899-916|#|TC207258|-|homologue to UniRef100_Q07491 Cluster: Pre-pro-cysteine proteinase precursor; n=1; Solanum lycopersicum|Rep: Pre-pro-cysteine proteinase precurso…	0.891953	0.412973	1.28776	0.156661	0.901283	0.375248	1.33976	0.110411	1.30062	0.437039	1.77098	0.000346361	0.0407028	1	-0.529505	0.929601	-0.460702	0.867386	11.25	6.78	2.4	14.24	5.8	0	4.62	13.7	13.83	6.29	5.83	9.76	17.29	15.4	14.75	32.12	5.53	9.44	12.75	6.19	2.32	2.33	6.04	4.19	15.39	4.72	14.3	8.43
StET021876	TACTGGGTTTTGTATCT	TC196661	TC196661|-|homologue to UniRef100_Q07491 Cluster: Pre-pro-cysteine proteinase precursor; n=1; Solanum lycopersicum|Rep: Pre-pro-cysteine proteinase precursor - Solanum lycopersicum (Tomato) (Lycopersicon esculentum), partial (68%)|-|899-916|#|TC207258|-|homologue to UniRef100_Q07491 Cluster: Pre-pro-cysteine proteinase precursor; n=1; Solanum lycopersicum|Rep: Pre-pro-cysteine proteinase precurso…	1.00505	0.404362	1.27552	0.29052	1.05007	0.0867652	0.659242	0.124563	1.3716	0.257147	1.93766	0.000346534	-0.311985	0.893894	0.0934054	1	-0.229804	0.932774	11.13	8.47	1.6	12.82	5.8	5.63	1.85	14.51	6.28	8.09	9.16	10.97	18.62	17.77	18.97	24.78	0	14.53	9.1	7.73	2.32	5.81	8.62	9.22	10.26	12.98	16.82	12.64
StET021875	TACTGGGGTTTGTATCT	TC196661	TC196661|-|homologue to UniRef100_Q07491 Cluster: Pre-pro-cysteine proteinase precursor; n=1; Solanum lycopersicum|Rep: Pre-pro-cysteine proteinase precursor - Solanum lycopersicum (Tomato) (Lycopersicon esculentum), partial (68%)|-|899-916|#|TC207258|-|homologue to UniRef100_Q07491 Cluster: Pre-pro-cysteine proteinase precursor; n=1; Solanum lycopersicum|Rep: Pre-pro-cysteine proteinase precurso…	0.661338	0.714557	1.09066	0.449079	0.632774	0.231627	0.510063	0.455322	1.33536	0.355662	1.83773	0.000649709	-0.115792	1	0.235205	1	0.107287	1	12.29	6.78	0	21.36	8.7	3.76	6.46	22.57	17.6	8.09	6.66	7.32	14.63	34.36	23.19	22.94	1.84	13.08	10.01	7.73	4.64	6.98	13.79	7.55	11.97	11.8	16.82	10.53
StET021624	TACGGGGATTTGTATCT	TC196661	TC196661|-|homologue to UniRef100_Q07491 Cluster: Pre-pro-cysteine proteinase precursor; n=1; Solanum lycopersicum|Rep: Pre-pro-cysteine proteinase precursor - Solanum lycopersicum (Tomato) (Lycopersicon esculentum), partial (68%)|-|899-916|#|TC207258|-|homologue to UniRef100_Q07491 Cluster: Pre-pro-cysteine proteinase precursor; n=1; Solanum lycopersicum|Rep: Pre-pro-cysteine proteinase precurso…	0.903428	0.733656	1.15334	0.263573	1.12292	0.110331	0.759955	0.378123	1.92222	0.0188363	2.28635	0.00756047	-0.126236	1	-0.0782535	1	-0.308197	0.945836	4.9	0	0	9.26	0	0	0	5.64	0	1.8	4.16	5.49	9.97	8.29	10.54	8.26	4.61	4.36	3.64	0	0	0	3.45	5.03	5.13	5.31	10.94	6.32
StET021871	TACTGGGATTTGTCTCT	TC196661	TC196661|-|homologue to UniRef100_Q07491 Cluster: Pre-pro-cysteine proteinase precursor; n=1; Solanum lycopersicum|Rep: Pre-pro-cysteine proteinase precursor - Solanum lycopersicum (Tomato) (Lycopersicon esculentum), partial (68%)|-|899-916|#|TC207258|-|homologue to UniRef100_Q07491 Cluster: Pre-pro-cysteine proteinase precursor; n=1; Solanum lycopersicum|Rep: Pre-pro-cysteine proteinase precurso…	1.17393	0.337459	1.46656	0.17597	0.890176	0.240563	1.16418	0.128089	2.1227	0.460594	2.40295	0.014957	-0.573191	0.809253	0.620517	0.939539	0.0473261	1	4.29	0	0	2.85	0	0	3.69	3.22	7.54	4.49	0	4.27	6.65	7.11	4.22	10.1	0	7.26	2.73	0	0	5.81	3.45	3.35	0	5.9	5.89	4.21
StET021872	TACTGGGATTTGTGTCT	TC196661	TC196661|-|homologue to UniRef100_Q07491 Cluster: Pre-pro-cysteine proteinase precursor; n=1; Solanum lycopersicum|Rep: Pre-pro-cysteine proteinase precursor - Solanum lycopersicum (Tomato) (Lycopersicon esculentum), partial (68%)|-|899-916|#|TC207258|-|homologue to UniRef100_Q07491 Cluster: Pre-pro-cysteine proteinase precursor; n=1; Solanum lycopersicum|Rep: Pre-pro-cysteine proteinase precurso…	0.125915	1	0.5504	0.797767	1.36266	0.107309	1.12191	0.257872	1.30679	0.616064	2.82911	0.0397047	0.420206	0.902302	1.12896	0.869379	1.57254	0.788728	4.58	8.47	1.6	9.26	1.93	0	0	5.64	0	3.59	3.33	3.66	6.65	11.85	4.22	6.42	0	5.08	5.46	0	3.48	0	3.45	1.68	6.84	4.13	7.57	12.64
StET010175	CAGAGTGATTATTTTAT	TC196665	TC196665|-|similar to UniRef100_Q0MQL9 Cluster: CONSTANS-like protein; n=1; Solanum tuberosum|Rep: CONSTANS-like protein - Solanum tuberosum (Potato), partial (61%)|-|1935-1952|#|	-0.473378	0.92156	-0.545274	0.828118	1.13872	0.662198	2.09566	0.312611	0.338819	1	2.92133	7.25888e-08	0.95222	0.802009	0.372206	1	1.32084	0.858532	37.93	132.12	16.78	41.3	33.82	0	11.08	49.18	2.51	36.83	14.15	20.12	34.58	31.99	0	23.86	43.35	19.61	29.13	94.33	0	0	0	9.22	18.81	0	97.57	21.07
StET003893	ACCAAACTAGAATATTA	TC196665	TC196665|-|similar to UniRef100_Q0MQL9 Cluster: CONSTANS-like protein; n=1; Solanum tuberosum|Rep: CONSTANS-like protein - Solanum tuberosum (Potato), partial (61%)|-|1865-1882|#|	-0.65968	0.878582	0.620563	0.906171	-0.681142	0.876274	1.27256	0.597316	3.37005	0.0242071	1.5579	0.48014	-0.67265	0.881261	1.56605	1	0.898664	0.925512	7.41	0	6.39	10.68	0	0	7.39	13.7	0	0	0	0	1.99	0	0	0	0	0	33.68	0	0	0	38.8	0	0	0	23.55	0
StET017299	GGATATTTTATTCTGGA	TC196692	TC196692|-|homologue to UniRef100_Q9FYW5 Cluster: BAC19.11; n=1; Solanum lycopersicum|Rep: BAC19.11 - Solanum lycopersicum (Tomato) (Lycopersicon esculentum), partial (45%)|-|882-899|#|CV473480|-|similar to UniRef100_Q5C7G4 Cluster: SJCHGC03571 protein; n=1; Schistosoma japonicum|Rep: SJCHGC03571 protein - Schistosoma japonicum (Blood fluke), partial (7%)|-|132-149|#|	-0.599562	0.830074	-0.305733	0.936894	0.329907	0.951919	1.57222	0.286525	1.15383	0.000249157	1.72933	0.000441416	1.80848	0.467051	-0.482831	0.932748	1.32058	0.821187	50.43	91.47	17.58	40.59	10.63	244.09	49.87	124.95	37.71	53.9	24.14	32.92	30.59	53.31	92.74	26.61	133.73	45.76	29.13	0	0	0	31.04	67.07	22.23	29.5	11.78	27.39
StET013399	GAAAACCTAAGAAACGT	TC196708	TC196708|-|similar to UniRef100_A7P3H2 Cluster: Chromosome chr1 scaffold_5, whole genome shotgun sequence; n=1; Vitis vinifera|Rep: Chromosome chr1 scaffold_5, whole genome shotgun sequence - Vitis vinifera (Grape), partial (26%)|-|881-898|#|TC199870|-|NA|-|355-372|#|TC217782|-|homologue to UniRef100_A9SDW9 Cluster: Predicted protein; n=2; Embryophyta|Rep: Predicted protein - Physcomitrella paten…	1.21172	0.384609	1.12425	0.405026	0.00860548	1	0.268184	0.956157	1.88593	0.432386	3.10457	0.0196688	-0.407702	0.788305	1.23898	0.87812	0.854139	0.887964	3.47	0	1.6	4.98	0	0	1.85	6.45	2.51	0	4.16	9.15	5.98	2.37	4.22	2.75	6.46	10.9	0	6.19	5.8	0	0	1.68	5.13	2.95	1.68	0
StET001912	AAGCAGAAATCGACAGG	TC196722	TC196722|-|similar to UniRef100_A7R175 Cluster: Chromosome undetermined scaffold_340, whole genome shotgun sequence; n=1; Vitis vinifera|Rep: Chromosome undetermined scaffold_340, whole genome shotgun sequence - Vitis vinifera (Grape), partial (39%)|-|566-583|#|	1.0607	0.613745	-0.247401	1	-0.237505	0.990077	-1.71127	0.287876	2.23078	0.0424752	-0.768771	1	-0.00909904	1	0.511502	1	0.48241	1	3.57	0	7.19	3.56	0	0	7.39	7.26	0	2.7	21.64	10.97	4.65	7.11	0	0	0	7.26	0	0	0	0	0	4.19	15.39	7.08	0	10.53
StET023819	TCAACTCAAAAACCTGT	TC196732	TC196732|-|homologue to UniRef100_P27522 Cluster: Chlorophyll a-b binding protein 8, chloroplast precursor; n=3; Solanum|Rep: Chlorophyll a-b binding protein 8, chloroplast precursor - Solanum lycopersicum (Tomato) (Lycopersicon esculentum), complete|-|1042-1059|#|	-0.112145	1	-0.457087	0.903492	-0.78983	0.705619	-1.77122	0.277007	-0.861199	0.447105	-3.77325	4.67954e-07	-0.382291	0.935674	-0.655342	0.894861	-1.03726	0.693885	32.28	79.61	45.55	10.68	74.4	0	24.01	8.06	10.06	69.17	15.82	76.82	19.28	3.55	0	21.11	34.12	23.25	66.46	0	51	95.34	69.83	25.15	51.31	40.11	10.09	0
StET012897	CTTCAGTGGGAAGAACA	TC196741	TC196741|-|similar to UniRef100_A7P841 Cluster: Chromosome chr3 scaffold_8, whole genome shotgun sequence; n=1; Vitis vinifera|Rep: Chromosome chr3 scaffold_8, whole genome shotgun sequence - Vitis vinifera (Grape), partial (91%)|-|870-887|#|TC200898|-|similar to UniRef100_A7P841 Cluster: Chromosome chr3 scaffold_8, whole genome shotgun sequence; n=1; Vitis vinifera|Rep: Chromosome chr3 scaffold_…	-0.231092	0.979698	-0.490293	0.831994	-0.10317	1	-0.564706	0.792597	-5.03405	0.0191325	-0.126574	1	0.133073	1	-0.318345	0.96563	-0.184203	0.98034	20.44	38.96	43.95	39.16	14.49	16.9	9.24	49.98	36.45	8.98	26.64	3.05	13.96	20.14	0	0	35.05	25.42	22.76	30.93	23.18	3.49	32.76	43.59	10.26	66.66	10.09	16.85
StET018937	GTGCTTCCGTCTGAATG	TC196772	TC196772|-|similar to UniRef100_A7QM29 Cluster: Chromosome undetermined scaffold_123, whole genome shotgun sequence; n=1; Vitis vinifera|Rep: Chromosome undetermined scaffold_123, whole genome shotgun sequence - Vitis vinifera (Grape), partial (57%)|-|922-939|#|TC223635|-|UniRef100_A0RZJ3 Cluster: Photosystem Q(B) protein; n=1; Senecio vulgaris|Rep: Photosystem Q(B) protein - Senecio vulgaris (Co…	-1.2771	0.758687	-0.0709117	1	0.965999	0.672983	1.40454	0.359943	3.34603	0.0172957	1.81282	0.232784	1.06783	0.728053	1.62543	0.921702	2.68735	0.69988	9.06	0	24.77	17.09	0	28.16	0	13.7	13.83	0	0	2.44	0	3.55	0	0	24.9	9.44	23.67	0	0	11.63	17.24	0	0	0	22.71	0
StET025200	TGAATTGAACAAGAAAC	TC196776	TC196776|-|NA|-|882-898|#|	1.10024	0.703621	-1.0129	0.661553	-0.197162	1	2.12494	0.276404	-1.76129	0.610594	-3.56877	0.0265663	1.10394	0.571654	-4.08808	6.61136e-08	-3.02619	0.0036133	2.76	0	7.99	0	0	0	0	12.09	0	0	0	8.54	5.32	0	0	0	0	1.45	0	0	0	0	0	0	0	0	0	0
StET029007	TTGTATGATATCAAAAT	TC196808	TC196808|-|UniRef100_Q6XP47 Cluster: Cellulose synthase; n=1; Solanum tuberosum|Rep: Cellulose synthase - Solanum tuberosum (Potato), partial (97%)|-|3045-3062|#|TC200884|-|NA|-|33-50|#|	-2.47406	0.352858	-1.9868	0.326308	-2.75861	0.144284	-2.46128	0.239364	-2.25648	0.508246	-2.64793	1.62904e-07	0.00917979	1	0.568264	1	0.573133	1	21.71	79.61	46.35	0	17.39	148.33	20.32	11.29	26.39	0	0	15.85	1.33	7.11	0	19.27	37.81	12.35	0	0	140.26	53.48	57.76	63.71	0	27.14	12.62	0
StET009586	CAACAGATTTCAAAGAA	TC196814	TC196814|-|homologue to UniRef100_Q0GH11 Cluster: Nuclear-localized RNA binding protein; n=1; Capsicum annuum|Rep: Nuclear-localized RNA binding protein - Capsicum annuum (Bell pepper), partial (63%)|-|491-508|#|	-0.360565	0.945126	-0.123232	1	0.0893762	1	-1.21125	0.488298	1.39932	0.00906137	-2.78999	0.0202761	-0.606367	0.820833	1.45782	0.852151	0.849475	0.883501	28.38	40.65	27.97	29.91	13.53	0	55.41	62.88	3.77	10.78	21.64	14.02	19.28	7.11	0	34.87	71.94	23.25	16.39	0	74.19	46.51	22.42	17.61	95.77	86.72	7.57	52.67
StET007000	ATCAATTGGTCATTGTA	TC196837	TC196837|-|homologue to UniRef100_A1ETD0 Cluster: Fatty oxidation complex alpha subunit; n=1; Vibrio cholerae V52|Rep: Fatty oxidation complex alpha subunit - Vibrio cholerae V52, partial (94%)|-|1495-1512|#|	-1.04184	0.767529	-1.63755	0.332936	-2.09517	0.353961	-3.00452	0.0978172	-3.85584	1.06283e-06	-2.99899	0.00626058	-0.274173	1	-0.853998	0.893288	-1.08947	0.630011	2.97	0	8.79	0	15.46	0	8.31	0	0	0	0	1.83	10.64	0	0	0	0	5.08	0	0	41.73	0	0	0	0	0	0	0
StET004956	AGAGGTATTTGCTTTGA	TC197016	TC197016|-|homologue to UniRef100_A7PWR8 Cluster: Chromosome chr19 scaffold_35, whole genome shotgun sequence; n=1; Vitis vinifera|Rep: Chromosome chr19 scaffold_35, whole genome shotgun sequence - Vitis vinifera (Grape), partial (49%)|-|263-280|#|CN212873|-|homologue to UniRef100_A7PWR8 Cluster: Chromosome chr19 scaffold_35, whole genome shotgun sequence; n=1; Vitis vinifera|Rep: Chromosome chr1…	2.36648	0.474806	2.8295	0.114578	-0.186548	1	0.233433	0.967741	0.143629	1	-1.8259	0.0168976	-2.00462	0.29662	-0.774501	0.862668	-2.75078	0.0275392	12.23	0	11.19	0	0	0	0	79.81	0	6.29	0	2.44	1.33	4.74	50.59	0	34.12	15.25	20.94	0	12.75	17.44	0	16.77	20.52	23.6	31.12	0
StET000676	AAAGCAGAAGAGGAGCA	TC197036	TC197036|-|similar to UniRef100_A7QNF5 Cluster: Chromosome chr2 scaffold_132, whole genome shotgun sequence; n=1; Vitis vinifera|Rep: Chromosome chr2 scaffold_132, whole genome shotgun sequence - Vitis vinifera (Grape), partial (55%)|-|816-833|#|TC214849|-|similar to UniRef100_A7QNF5 Cluster: Chromosome chr2 scaffold_132, whole genome shotgun sequence; n=1; Vitis vinifera|Rep: Chromosome chr2 sca…	-0.5715	0.828165	0.700225	0.820589	0.91563	0.789279	-0.362628	0.93977	-3.03993	0.0349915	-2.56161	0.238199	0.0479791	1	-1.82242	0.422295	-1.75721	0.172742	2.56	0	5.59	0	0	0	5.54	2.42	2.51	2.7	0	3.05	0	0	0	0	0	11.62	7.28	0	0	0	0	0	11.97	0	0	8.43
StET014262	GACAAAGCGACTTCTAA	TC197064	TC197064|-|homologue to UniRef100_P93541 Cluster: Glutamate dehydrogenase; n=1; Solanum lycopersicum|Rep: Glutamate dehydrogenase - Solanum lycopersicum (Tomato) (Lycopersicon esculentum), complete|-|1523-1540|#|	0.617273	0.962388	0.388006	1	1.01503	0.530811	2.65935	0.0565307	-0.154597	1	4.34132	0.0016994	-0.60591	0.935731	1.05898	0.979146	0.462388	1	3.63	3.39	0	0	0	0	1.85	1.61	2.51	2.7	0	1.83	2.66	0	8.43	0	0	0	1.82	0	0	0	5.17	0	0	1.77	11.78	0
StET009379	CAAAGACAGAATTTCAA	TC197088	TC197088|-|homologue to UniRef100_P93847 Cluster: 60S ribosomal protein L10; n=1; Solanum melongena|Rep: 60S ribosomal protein L10 - Solanum melongena (Eggplant) (Aubergine), complete|-|768-784|#|TC213163|-|homologue to UniRef100_P93847 Cluster: 60S ribosomal protein L10; n=1; Solanum melongena|Rep: 60S ribosomal protein L10 - Solanum melongena (Eggplant) (Aubergine), partial (50%)|-|494-510|#|	0.438449	0.816471	-0.560854	0.746174	-0.505959	0.774442	-0.151317	0.893236	0.556147	0.667929	1.71142	5.13087e-09	-0.441088	0.814511	1.17898	0.413735	0.728566	0.873283	38.77	45.74	19.18	12.11	26.09	99.51	21.24	78.2	56.56	53	43.29	35.97	30.59	13.03	27.4	18.35	10.15	18.16	54.62	108.24	75.35	34.88	51.73	21.8	22.23	6.49	69.82	56.88
StET017602	GGGAAAAATCTTCTCGC	TC197095	TC197095|-|homologue to UniRef100_A7PNE8 Cluster: Chromosome chr1 scaffold_22, whole genome shotgun sequence; n=1; Vitis vinifera|Rep: Chromosome chr1 scaffold_22, whole genome shotgun sequence - Vitis vinifera (Grape), partial (90%)|-|495-512|#|	2.60881	0.343042	3.77063	0.0719854	0.87858	0.42958	0.796766	0.599263	0.652573	0.93403	1.56194	0.014957	-2.24671	0.228075	0.424309	1	-1.82268	0.399701	25.58	0	0	0	2.9	0	13.85	37.89	56.56	0	47.45	0	5.98	14.22	0	126.65	15.68	18.89	122.9	15.46	0	31.39	14.66	18.44	29.07	10.62	47.1	31.6
StET009651	CAACTTCTCCGAGACAA	TC197132	TC197132|-|homologue to UniRef100_P42652 Cluster: 14-3-3 protein 4; n=1; Solanum lycopersicum|Rep: 14-3-3 protein 4 - Solanum lycopersicum (Tomato) (Lycopersicon esculentum), complete|-|711-728|#|	0.629349	0.939641	-0.148651	1	2.54641	0.123565	1.97292	0.234985	2.94877	3.47586e-05	2.46884	0.171036	0.951001	0.828275	0.596116	1	1.60554	0.910592	6.42	20.33	0	0	0	0	6.46	11.29	6.28	12.58	0	0	13.3	14.22	0	0	0	7.26	0	0	0	0	0	0	10.26	24.78	14.3	0
StET022664	TATAGGCTTGATCCTAG	TC197161	TC197161|-|UniRef100_Q9SWS0 Cluster: Ferritin 1; n=1; Solanum tuberosum|Rep: Ferritin 1 - Solanum tuberosum (Potato), complete|-|871-888|#|TC205342|-|UniRef100_Q9SWS0 Cluster: Ferritin 1; n=1; Solanum tuberosum|Rep: Ferritin 1 - Solanum tuberosum (Potato), partial (98%)|-|917-934|#|	0.572104	0.883254	2.16395	0.121464	1.14471	0.580077	2.11865	0.175248	2.69882	0.0639871	4.08705	1.27852e-16	0.245593	1	1.72829	0.987193	1.94479	0.475492	57.45	37.27	7.19	44.86	56.04	18.78	4.62	108.83	20.11	52.1	53.27	0	12.63	111.36	278.23	223.01	89.46	62.47	7.28	81.96	0	0	46.56	10.9	0	51.32	79.91	0
StET002568	AATATCGCATACTTCAA	TC197193	TC197193|-|similar to UniRef100_Q6UK17 Cluster: HD-ZIP; n=1; Capsicum annuum|Rep: HD-ZIP - Capsicum annuum (Bell pepper), partial (83%)|-|401-418|#|	-2.26615	0.373491	0.970002	0.744264	3.07691	0.0508426	2.00818	0.193379	-0.891387	1	6.29344	0.0126285	1.80771	0.4823	-0.531322	0.947866	1.30924	0.951494	8.21	0	0	17.09	0	0	0	1.61	0	0	0	0	0	0	0	21.11	0	5.08	13.66	0	0	0	0	0	0	14.75	27.76	0
StET018644	GTCCAGATCACTAATGG	TC197212	TC197212|-|homologue to UniRef100_Q672Q6 Cluster: Photosystem II oxygen-evolving complex protein 3 precursor; n=1; Solanum lycopersicum|Rep: Photosystem II oxygen-evolving complex protein 3 precursor - Solanum lycopersicum (Tomato) (Lycopersicon esculentum), complete|-|611-627|#|TC199524|-|homologue to UniRef100_Q672Q6 Cluster: Photosystem II oxygen-evolving complex protein 3 precursor; n=1; Sola…	0.270093	0.959491	-0.574208	0.79582	-0.57237	0.859869	-0.438689	0.855682	-0.98352	0.561097	-3.7968	0.0041653	0.559262	0.849133	-1.41833	0.4062	-0.854814	0.77301	26.13	37.27	36.76	23.5	19.33	0	84.04	33.05	60.33	35.04	38.29	66.46	15.29	14.22	0	21.11	36.89	32.69	25.49	40.2	27.82	23.25	0	15.93	37.62	27.14	0	0
StET005348	AGCCATTTCTCAGGACC	TC197212	TC197212|-|homologue to UniRef100_Q672Q6 Cluster: Photosystem II oxygen-evolving complex protein 3 precursor; n=1; Solanum lycopersicum|Rep: Photosystem II oxygen-evolving complex protein 3 precursor - Solanum lycopersicum (Tomato) (Lycopersicon esculentum), complete|-|17-33|#|TC199524|-|homologue to UniRef100_Q672Q6 Cluster: Photosystem II oxygen-evolving complex protein 3 precursor; n=1; Solanu…	-0.548521	0.908402	-0.184363	1	-1.42821	0.523325	-1.88478	0.372797	-0.748577	0.851873	-3.69509	0.0046588	-0.701332	0.870368	0.174546	1	-0.514569	0.88986	11.67	3.39	35.16	4.98	40.58	0	4.62	18.54	0	0	11.65	8.54	16.62	0	27.4	13.77	27.67	10.17	0	0	0	18.6	7.76	10.06	94.06	20.06	0	12.64
StET017285	GGATAGTTGCTGTGACC	TC197244	TC197244|-|UniRef100_Q42897 Cluster: Ubiquitin carrier protein; n=2; Solanum|Rep: Ubiquitin carrier protein - Solanum lycopersicum (Tomato) (Lycopersicon esculentum), complete|-|490-507|#|TC198482|-|UniRef100_Q42897 Cluster: Ubiquitin carrier protein; n=2; Solanum|Rep: Ubiquitin carrier protein - Solanum lycopersicum (Tomato) (Lycopersicon esculentum), complete|-|489-506|#|TC199028|-|UniRef100_Q4…	0.389083	0.713064	0.653801	0.466239	0.909651	0.136854	0.336258	0.722863	1.19755	0.403214	1.00294	0.0212521	0.531971	0.55339	0.332746	0.980358	0.871547	0.39274	140.9	69.45	123.86	222.16	177.79	105.15	96.97	268.45	260.17	144.64	115.71	81.7	164.24	233.39	425.78	209.24	252.71	39.95	133.83	80.41	54.48	122.08	137.08	119.88	30.78	173.43	193.47	172.75
StET007278	ATCTTCGTGTTAAGATC	TC197341	TC197341|-|homologue to UniRef100_O22436 Cluster: Magnesium-chelatase subunit chlI, chloroplast precursor; n=1; Nicotiana tabacum|Rep: Magnesium-chelatase subunit chlI, chloroplast precursor - Nicotiana tabacum (Common tobacco), partial (58%)|-|528-545|#|TC224407|-|homologue to UniRef100_O22436 Cluster: Magnesium-chelatase subunit chlI, chloroplast precursor; n=1; Nicotiana tabacum|Rep: Magnesium…	-0.0926057	1	-2.58321	0.223803	-0.338771	0.974104	-2.91751	0.133561	-0.772583	0.418884	-3.55749	0.0016994	-0.636047	0.917113	0.0207009	1	-0.607356	0.874487	9.99	0	43.95	0	26.09	0	4.62	0	2.51	23.36	24.97	7.93	11.3	0	0	0	0	5.81	0	0	0	43.02	62.07	0	8.55	4.13	7.57	27.39
StET029992	TTTGATGAATTGAAAAA	TC197365	TC197365|-|At1g04030 [Solanum tuberosum]|-|1261-1278|#|	-0.206414	0.986197	-0.593948	0.762964	-2.17523	0.309441	-0.948614	0.637203	-2.32579	0.451284	-2.02526	0.000187726	-0.196966	1	-0.276813	0.966087	-0.475547	0.873283	17.6	0	31.96	12.11	42.52	39.43	22.16	12.09	46.5	17.97	25.8	16.46	12.63	17.77	0	21.11	40.58	8.72	9.1	0	56.8	34.88	70.7	0	8.55	0	10.94	25.28
StET011826	CTAATTAAAATTGATTT	TC197492	TC197492|-|UniRef100_P62090 Cluster: Photosystem I iron-sulfur center; n=41; Magnoliophyta|Rep: Photosystem I iron-sulfur center - Arabidopsis thaliana (Mouse-ear cress), complete|-|12-28|#|	-0.412814	1	0.104119	1	1.52653	0.476472	-0.284468	1	1.93305	0.622616	6.13009	0.0131497	2.17603	0.331335	0.205468	1	2.33283	0.78168	5.08	0	0	7.83	0	0	15.7	0	3.77	17.97	0	0	0	0	0	0	23.06	5.08	0	0	0	0	0	0	0	0	0	0
StET001063	AAATTGGCTTGTACTCT	TC197512	TC197512|-|homologue to UniRef100_A9LRT6 Cluster: 3-hydroxy-3-methylglutaryl coenzyme A synthase; n=1; Solanum lycopersicum|Rep: 3-hydroxy-3-methylglutaryl coenzyme A synthase - Solanum lycopersicum (Tomato) (Lycopersicon esculentum), partial (45%)|-|659-676|#|	-0.0159879	1	0.545351	0.877764	0.607972	0.872533	1.05742	0.565984	2.39251	0.129869	3.60932	0.0213169	-0.737657	0.843686	2.10036	0.883066	1.36812	0.900601	11.94	0	1.6	12.11	22.22	0	0	12.09	0	0	0	0	20.61	9.48	0	25.7	19.37	2.18	0	38.66	17.39	0	11.21	0	0	0	21.03	29.49
StET022008	TAGAACAACTACAAACT	TC197518	TC197518|-|homologue to UniRef100_A7QZG8 Cluster: Malate dehydrogenase; n=1; Vitis vinifera|Rep: Malate dehydrogenase - Vitis vinifera (Grape), partial (94%)|-|1443-1460|#|	-0.573369	0.955327	1.46666	0.538508	1.02975	0.744347	0.285841	0.945089	1.31243	0.660517	2.87216	2.74516e-06	-0.636794	0.893894	1.95631	0.906938	1.32887	0.944534	11.09	0	4	29.91	0	0	1.85	6.45	0	0	0	8.54	7.31	21.32	37.94	40.38	0	15.98	0	0	0	0	17.24	9.22	29.07	0	26.08	101.12
StET023084	TATGATTATATACGTCT	TC197636	TC197636|-|homologue to UniRef100_Q8VWN9 Cluster: Glyceraldehyde-3-phosphate dehydrogenase; n=1; Capsicum annuum|Rep: Glyceraldehyde-3-phosphate dehydrogenase - Capsicum annuum (Bell pepper), partial (47%)|-|747-764|#|	1.6238	0.65291	1.45416	0.515144	0.543235	0.634865	2.36826	0.0840067	-0.154597	1	5.41142	0.0240163	-0.158269	1	0.205468	1	0.0471989	1	3.38	0	0	0	0	0	0	16.93	0	0	0	0	0	13.03	0	0	0	0	0	0	0	0	0	0	0	1.18	0	0
StET004388	ACTTAATGTTTAGGGGA	TC197645	TC197645|-|similar to UniRef100_A7Q412 Cluster: Chromosome chr13 scaffold_48, whole genome shotgun sequence; n=2; Vitis vinifera|Rep: Chromosome chr13 scaffold_48, whole genome shotgun sequence - Vitis vinifera (Grape), partial (58%)|-|1003-1020|#|TC204033|-|similar to UniRef100_A7Q412 Cluster: Chromosome chr13 scaffold_48, whole genome shotgun sequence; n=2; Vitis vinifera|Rep: Chromosome chr13 …	0.156807	1	-0.174964	1	3.28422	0.0816634	1.80761	0.312828	2.45675	0.600167	5.82992	0.00128498	2.29462	0.280087	0.205468	1	2.46069	0.714677	6.69	0	6.39	0	0	5.63	16.62	13.7	0	0	11.65	9.76	0	8.29	0	0	0	2.91	12.75	0	0	0	0	0	0	7.08	0	31.6
StET007707	ATGCTCTAATTTGATGA	TC197653	TC197653|-|similar to UniRef100_Q39800 Cluster: Delta-tonoplast intrinsic protein; n=1; Gossypium hirsutum|Rep: Delta-tonoplast intrinsic protein - Gossypium hirsutum (Upland cotton) (Gossypium mexicanum), complete|-|1010-1027|#|	0.181596	0.976754	0.733833	0.389137	1.48548	0.236477	1.67653	0.0687418	0.876092	0.680506	1.05676	6.76175e-20	0.561158	0.697845	-0.481094	0.91958	0.0805392	1	871.04	508.17	769.54	1068.1	340.13	737.89	382.34	864.2	575.65	330.6	289.68	358.51	1673.02	2473.66	1167.73	835.14	594.87	937.8	393.28	109.79	270.09	263.92	350.03	1144.33	347.17	144.53	1541	1607.37
StET007709	ATGCTCTAATTTGATGG	TC197653	TC197653|-|similar to UniRef100_Q39800 Cluster: Delta-tonoplast intrinsic protein; n=1; Gossypium hirsutum|Rep: Delta-tonoplast intrinsic protein - Gossypium hirsutum (Upland cotton) (Gossypium mexicanum), complete|-|1010-1027|#|	0.757396	0.789497	0.617091	0.738863	0.199987	1	0.43829	0.746497	0.945323	0.651849	2.28661	0.00487644	-0.417241	0.901253	0.611324	0.989781	0.14699	1	3.62	0	2.4	2.85	0	5.63	2.77	5.64	2.51	2.7	0	1.22	11.97	7.11	10.54	2.75	1.84	3.63	0	0	0	0	3.45	8.38	3.42	0	6.73	0
StET007703	ATGCTCTAATCTGATGA	TC197653	TC197653|-|similar to UniRef100_Q39800 Cluster: Delta-tonoplast intrinsic protein; n=1; Gossypium hirsutum|Rep: Delta-tonoplast intrinsic protein - Gossypium hirsutum (Upland cotton) (Gossypium mexicanum), complete|-|1010-1027|#|	-0.235568	1	0.319657	0.884398	0.782273	0.450307	0.856039	0.463831	0.235622	1	1.75774	0.012244	0.370617	0.81375	-0.494685	0.929334	-0.10713	1	4.08	0	4	4.27	1.93	0	7.39	2.42	0	0	0	1.83	9.97	11.85	4.22	3.67	1.84	2.91	4.55	0	4.64	0	2.59	5.03	0	0	10.09	6.32
StET007705	ATGCTCTAATTCGATGA	TC197653	TC197653|-|similar to UniRef100_Q39800 Cluster: Delta-tonoplast intrinsic protein; n=1; Gossypium hirsutum|Rep: Delta-tonoplast intrinsic protein - Gossypium hirsutum (Upland cotton) (Gossypium mexicanum), complete|-|1010-1027|#|	0.829104	0.79493	0.413652	0.788652	1.36938	0.381303	1.68293	0.0501709	1.00906	0.809962	1.6748	0.0180682	0.611329	0.839869	-0.884835	0.842155	-0.264095	1	4.73	3.39	1.6	8.54	0	0	2.77	4.84	2.51	1.8	0	1.22	20.61	9.48	4.22	1.84	3.69	5.81	1.82	0	0	0	0	5.87	0	0	5.05	18.96
StET016221	GCATTCTCCTGGTCGAG	TC197742	TC197742|-|UniRef100_Q3HRZ2 Cluster: Ubiquitin carrier protein; n=1; Solanum tuberosum|Rep: Ubiquitin carrier protein - Solanum tuberosum (Potato), complete|-|618-635|#|	-1.67619	0.572448	-1.27766	0.564483	-2.53018	0.191497	-1.08734	0.577087	1.32668	0.916788	4.30137	9.30083e-05	0.0534587	1	2.85796	0.824873	2.90099	0.479965	9.01	50.82	14.38	14.95	20.29	0	0	0	0	0	18.31	0	7.98	4.74	0	22.03	0	0	9.1	0	46.37	0	25.86	0	18.81	0	10.09	0
StET022394	TAGTTTCAATATCTGGA	TC197811	TC197811|-|UniRef100_P43349 Cluster: Translationally-controlled tumor protein homolog; n=1; Solanum tuberosum|Rep: Translationally-controlled tumor protein homolog - Solanum tuberosum (Potato), complete|-|687-704|#|TC207952|-|UniRef100_P43349 Cluster: Translationally-controlled tumor protein homolog; n=1; Solanum tuberosum|Rep: Translationally-controlled tumor protein homolog - Solanum tuberosum …	0.515141	0.586049	-0.0212543	1	0.234445	0.755745	-0.00792552	1	0.921866	0.00183116	1.07345	0.00937162	0.251838	0.832136	-0.457376	0.682654	-0.22666	0.941846	21.66	8.47	15.98	26.35	14.49	35.67	19.39	31.44	20.11	26.05	38.29	22.56	28.59	17.77	8.43	16.52	35.97	24.7	10.92	9.28	11.59	23.25	18.97	23.47	11.97	25.96	21.87	25.28
StET022397	TAGTTTCAATATCTGGT	TC197811	TC197811|-|UniRef100_P43349 Cluster: Translationally-controlled tumor protein homolog; n=1; Solanum tuberosum|Rep: Translationally-controlled tumor protein homolog - Solanum tuberosum (Potato), complete|-|687-704|#|TC207952|-|UniRef100_P43349 Cluster: Translationally-controlled tumor protein homolog; n=1; Solanum tuberosum|Rep: Translationally-controlled tumor protein homolog - Solanum tuberosum …	0.549242	0.181228	0.197044	0.816491	0.431751	0.111491	0.189495	0.800597	0.716223	5.17861e-08	0.730274	0.0321909	0.0507977	1	0.640198	0.0312342	0.691316	0.110484	1755.77	1939.51	1061.21	2156.14	1788.58	1736.77	1189.49	2893.3	2709.83	3212.54	2276.66	1496.22	1673.02	2024.65	1511.3	2036.45	3449.33	1518.94	805.69	1241.71	1439.7	1966.06	1726.87	1457.87	1593.92	2510.06	1938.86	2378.4
StET022255	TAGGTTCAATATCTGGT	TC197811	TC197811|-|UniRef100_P43349 Cluster: Translationally-controlled tumor protein homolog; n=1; Solanum tuberosum|Rep: Translationally-controlled tumor protein homolog - Solanum tuberosum (Potato), complete|-|687-704|#|TC207952|-|UniRef100_P43349 Cluster: Translationally-controlled tumor protein homolog; n=1; Solanum tuberosum|Rep: Translationally-controlled tumor protein homolog - Solanum tuberosum …	0.320072	0.735219	0.0275998	1	0.496716	0.491484	0.19506	0.864174	0.983869	0.0301737	1.17399	0.0780027	0.314313	0.747041	0.142514	1	0.455483	0.823411	28.6	20.33	15.18	27.77	29.95	45.06	36.02	29.83	36.45	45.82	29.13	34.75	34.58	17.77	14.75	29.37	36.89	49.4	20.03	13.92	18.55	19.77	27.59	24.31	34.2	34.8	26.92	12.64
StET004597	AGAAATTCAATTAACGA	TC197871	TC197871|-|similar to UniRef100_A7PET2 Cluster: Chromosome chr11 scaffold_13, whole genome shotgun sequence; n=1; Vitis vinifera|Rep: Chromosome chr11 scaffold_13, whole genome shotgun sequence - Vitis vinifera (Grape), partial (24%)|-|886-903|#|	0.66626	0.73345	-0.516487	0.902504	-0.513242	0.901334	-0.0424445	1	0.0333892	1	-2.86519	5.14374e-11	-0.390631	0.960651	-0.683717	0.909566	-1.06321	0.554599	26.31	0	47.95	31.33	21.26	26.29	9.24	12.09	41.48	26.05	68.26	34.14	32.58	17.77	61.13	17.44	0	6.54	0	61.85	0	0	24.14	82.16	8.55	20.06	35.33	0
StET016092	GCAGACGATGAGACGAA	TC197880	TC197880|-|similar to UniRef100_Q8LFE2 Cluster: Photosystem II; n=1; Arabidopsis thaliana|Rep: Photosystem II - Arabidopsis thaliana (Mouse-ear cress), partial (42%)|-|987-1004|#|	0.0827965	1	-0.0605733	1	-1.67518	0.051837	-1.1622	0.191556	-1.07667	0.40585	-2.99636	0.00190718	-0.138687	1	-1.45589	0.0386495	-1.59162	0.0715151	5.46	0	12.79	2.85	4.83	5.63	8.31	0	15.08	5.39	7.49	8.54	2.66	0	0	4.59	6.46	8.72	9.1	12.37	12.75	4.65	4.31	6.71	0	1.77	0	4.21
StET001842	AAGATGAAGATGAAGAT	TC197896	TC197896|-|similar to UniRef100_A7P342 Cluster: Chromosome chr1 scaffold_5, whole genome shotgun sequence; n=1; Vitis vinifera|Rep: Chromosome chr1 scaffold_5, whole genome shotgun sequence - Vitis vinifera (Grape), partial (29%)|-|461-478|#|	-0.402478	0.948502	-0.306011	0.975954	-0.642949	0.684702	-1.43201	0.258024	1.81795	0.0036067	-0.61223	0.988583	-0.905632	0.747872	2.49643	0.287342	1.61126	0.878749	19.31	0	19.18	14.24	0	71.35	12.01	16.93	23.88	5.39	19.15	9.15	16.62	21.32	0	37.63	25.82	8.72	4.55	98.97	42.89	41.86	24.14	31.86	0	33.03	47.1	0
StET003544	ACAACCCTCTGGGGTTG	TC197925	TC197925|-|homologue to UniRef100_Q2PQJ0 Cluster: EIN3-binding F-box protein 2; n=1; Solanum lycopersicum|Rep: EIN3-binding F-box protein 2 - Solanum lycopersicum (Tomato) (Lycopersicon esculentum), partial (67%)|-|1926-1943|#|TC202870|-|NA|-|1110-1127|#|	0.930909	0.709324	0.884627	0.693259	1.1453	0.613813	0.822325	0.599263	0.310133	0.897248	-1.58871	0.000820006	0.395365	0.978041	-1.02689	0.821247	-0.630873	0.861931	24.53	50.82	13.58	33.47	0	0	12.93	63.69	12.57	54.8	39.96	25.61	13.96	2.37	35.83	50.48	19.37	37.05	50.07	0	0	26.74	31.04	0	20.52	76.69	4.21	18.96
StET014915	GAGTTACTGATTTGGGA	TC197925	TC197925|-|homologue to UniRef100_Q2PQJ0 Cluster: EIN3-binding F-box protein 2; n=1; Solanum lycopersicum|Rep: EIN3-binding F-box protein 2 - Solanum lycopersicum (Tomato) (Lycopersicon esculentum), partial (67%)|-|490-507|#|	-0.726616	0.86619	0.878377	0.797767	0.196396	1	-0.120475	1	3.52233	0.420106	5.62392	0.0129724	0.0829143	1	2.40966	0.924953	2.54223	0.66358	7.11	0	4	21.36	0	0	4.62	0	7.54	0	0	5.49	5.32	10.66	0	52.31	0	0	0	0	0	0	25	0	0	0	12.62	0
StET017607	GGGAAAATTTAGAGGTA	TC197963	TC197963|-|similar to UniRef100_A7QGV9 Cluster: Chromosome chr16 scaffold_94, whole genome shotgun sequence; n=1; Vitis vinifera|Rep: Chromosome chr16 scaffold_94, whole genome shotgun sequence - Vitis vinifera (Grape), partial (81%)|-|1372-1389|#|TC198156|-|homologue to UniRef100_Q6RFT2 Cluster: RNA helicase PRH75; n=1; Capsicum annuum|Rep: RNA helicase PRH75 - Capsicum annuum (Bell pepper), par…	0.667975	0.799259	0.416287	0.844586	-0.42299	0.67579	-1.08435	0.248688	1.63495	0.0127839	0.41249	0.988583	-1.1205	0.355285	1.10869	0.698064	-0.0768259	1	4.8	0	2.4	4.27	1.93	7.51	3.69	10.48	5.03	1.8	0	7.32	5.98	0	10.54	4.59	4.61	3.63	4.55	0	9.27	6.98	9.48	4.19	13.68	11.21	2.52	4.21
StET018431	GTATGATTAAAGATGAT	TC197967	TC197967|-|homologue to UniRef100_P33191 Cluster: Induced stolen tip protein TUB8; n=1; Solanum tuberosum|Rep: Induced stolen tip protein TUB8 - Solanum tuberosum (Potato), partial (96%)|-|771-788|#|TC200595|-|homologue to UniRef100_P33191 Cluster: Induced stolen tip protein TUB8; n=1; Solanum tuberosum|Rep: Induced stolen tip protein TUB8 - Solanum tuberosum (Potato), complete|-|1155-1172|#|TC20…	0.444885	0.885515	0.2096	1	1.058	0.325407	0.648716	0.495484	2.19192	0.320886	2.87172	0.000101608	1.12631	0.550724	-0.189987	1	0.829252	0.991503	4.68	0	0	12.11	0	7.51	3.69	4.84	6.28	4.49	9.99	4.88	5.98	7.11	4.22	2.75	6.46	7.26	2.73	0	5.8	0	1.72	0	0	2.36	10.09	6.32
StET019813	GTTTGATTAAAGATGTT	TC197967	TC197967|-|homologue to UniRef100_P33191 Cluster: Induced stolen tip protein TUB8; n=1; Solanum tuberosum|Rep: Induced stolen tip protein TUB8 - Solanum tuberosum (Potato), partial (96%)|-|771-788|#|TC200595|-|homologue to UniRef100_P33191 Cluster: Induced stolen tip protein TUB8; n=1; Solanum tuberosum|Rep: Induced stolen tip protein TUB8 - Solanum tuberosum (Potato), complete|-|1155-1172|#|TC20…	-0.412412	0.884693	0.387521	0.961208	1.20332	0.211217	0.668356	0.597549	1.53266	0.475084	2.96236	0.000241644	0.643974	0.690541	0.0799492	1	0.732861	0.846237	3.41	3.39	0	4.98	0	3.76	5.54	0	0	2.7	0	4.27	3.32	14.22	4.22	1.84	0	4.36	0	0	0	0	1.72	4.19	0	3.54	10.94	4.21
StET019817	GTTTGATTAAATATGAT	TC197967	TC197967|-|homologue to UniRef100_P33191 Cluster: Induced stolen tip protein TUB8; n=1; Solanum tuberosum|Rep: Induced stolen tip protein TUB8 - Solanum tuberosum (Potato), partial (96%)|-|771-788|#|TC200595|-|homologue to UniRef100_P33191 Cluster: Induced stolen tip protein TUB8; n=1; Solanum tuberosum|Rep: Induced stolen tip protein TUB8 - Solanum tuberosum (Potato), complete|-|1155-1172|#|TC20…	0.542415	0.920653	0.770999	0.665091	1.35621	0.403404	1.22765	0.239842	0.695336	0.911087	2.8303	0.00125995	0.426657	0.849133	-0.964602	0.626702	-0.538701	0.854162	3.08	0	0	2.85	0	3.76	2.77	0	0	3.59	1.66	2.44	6.65	4.74	0	2.75	1.84	5.08	2.73	0	2.32	2.33	0	0	0	2.36	12.62	0
StET019798	GTTTGATCAAAGATGAT	TC197967	TC197967|-|homologue to UniRef100_P33191 Cluster: Induced stolen tip protein TUB8; n=1; Solanum tuberosum|Rep: Induced stolen tip protein TUB8 - Solanum tuberosum (Potato), partial (96%)|-|771-788|#|TC200595|-|homologue to UniRef100_P33191 Cluster: Induced stolen tip protein TUB8; n=1; Solanum tuberosum|Rep: Induced stolen tip protein TUB8 - Solanum tuberosum (Potato), complete|-|1155-1172|#|TC20…	1.05426	0.397505	1.07457	0.268392	1.85143	0.0590081	0.381825	0.800216	0.971261	0.625789	1.94875	0.0148491	-0.0611741	1	-0.473091	0.881778	-0.542982	0.799964	5.38	3.39	0	3.56	0	5.63	3.69	7.26	2.51	6.29	9.16	3.66	3.99	5.92	10.54	0	7.38	5.81	5.46	4.64	2.32	2.33	0	5.03	0	4.13	9.25	10.53
StET019819	GTTTGATTAAGGATGAT	TC197967	TC197967|-|homologue to UniRef100_P33191 Cluster: Induced stolen tip protein TUB8; n=1; Solanum tuberosum|Rep: Induced stolen tip protein TUB8 - Solanum tuberosum (Potato), partial (96%)|-|771-788|#|TC200595|-|homologue to UniRef100_P33191 Cluster: Induced stolen tip protein TUB8; n=1; Solanum tuberosum|Rep: Induced stolen tip protein TUB8 - Solanum tuberosum (Potato), complete|-|1155-1172|#|TC20…	0.648307	0.792008	0.995873	0.331438	1.49676	0.0589316	0.881528	0.407036	1.26322	0.686238	2.12183	0.0215206	0.562481	0.81375	-0.668823	0.751819	-0.196345	0.997406	8.73	3.39	1.6	14.95	0	7.51	5.54	9.67	3.77	4.49	14.15	6.71	13.3	17.77	14.75	11.01	5.53	12.35	8.19	4.64	4.64	6.98	0	5.03	0	3.54	20.19	14.75
StET019129	GTGTGATTAAAGATGAT	TC197967	TC197967|-|homologue to UniRef100_P33191 Cluster: Induced stolen tip protein TUB8; n=1; Solanum tuberosum|Rep: Induced stolen tip protein TUB8 - Solanum tuberosum (Potato), partial (96%)|-|771-788|#|TC200595|-|homologue to UniRef100_P33191 Cluster: Induced stolen tip protein TUB8; n=1; Solanum tuberosum|Rep: Induced stolen tip protein TUB8 - Solanum tuberosum (Potato), complete|-|1155-1172|#|TC20…	0.231983	1	1.12806	0.305067	1.05715	0.180129	0.768774	0.458915	1.33668	0.738495	2.53313	0.0370768	0.426099	0.899823	-1.07551	0.612758	-0.661222	0.873283	5.69	0	0	4.98	0	9.39	3.69	0	0	7.19	2.5	4.27	6.65	9.48	6.32	7.34	6.46	8.72	3.64	3.09	3.48	2.33	0	2.52	3.42	2.36	8.41	6.32
StET019427	GTTCGATTAAAGATGAT	TC197967	TC197967|-|homologue to UniRef100_P33191 Cluster: Induced stolen tip protein TUB8; n=1; Solanum tuberosum|Rep: Induced stolen tip protein TUB8 - Solanum tuberosum (Potato), partial (96%)|-|771-788|#|TC200595|-|homologue to UniRef100_P33191 Cluster: Induced stolen tip protein TUB8; n=1; Solanum tuberosum|Rep: Induced stolen tip protein TUB8 - Solanum tuberosum (Potato), complete|-|1155-1172|#|TC20…	0.0757306	1	0.320137	0.854207	0.9905	0.245966	0.617699	0.600509	0.887216	0.746677	2.03034	0.0411731	0.749624	0.695038	-0.690472	0.903105	0.0519826	1	6.73	0	5.59	13.53	2.9	5.63	5.54	5.64	6.28	8.09	3.33	3.05	11.3	16.59	8.43	6.42	8.3	6.54	0	10.82	0	3.49	2.59	3.35	0	3.54	8.41	14.75
StET020971	TAATGGCATTTACCTAA	TC198004	TC198004|-|homologue to UniRef100_A7PW56 Cluster: Chromosome chr8 scaffold_34, whole genome shotgun sequence; n=1; Vitis vinifera|Rep: Chromosome chr8 scaffold_34, whole genome shotgun sequence - Vitis vinifera (Grape), partial (27%)|-|716-732|#|	-1.09799	0.747243	-1.39362	0.469866	-2.02212	0.324963	-0.518457	0.892415	2.981	0.362843	4.84241	0.0259183	1.12943	0.739225	2.07339	0.934462	3.2246	0.372553	4.56	27.1	17.58	6.41	0	0	5.54	15.32	0	0	0	0	7.31	11.85	0	0	0	5.08	0	0	0	0	0	0	20.52	0	0	0
StET027137	TTACTTGTTTGAAGTTG	TC198071	TC198071|-|similar to UniRef100_Q338A3 Cluster: Expressed protein; n=1; Oryza sativa Japonica Group|Rep: Expressed protein - Oryza sativa subsp. japonica (Rice), partial (30%)|-|982-999|#|	-0.735373	0.782205	-1.05957	0.532302	0.195618	1	-0.345801	0.948773	-1.24951	0.672144	1.87763	0.0169454	0.391561	0.956472	0.552635	1	0.942021	0.707564	15.17	42.35	9.59	24.21	36.72	15.02	7.39	27.41	0	26.05	0	10.37	10.64	0	0	28.45	12.91	15.25	0	46.39	0	0	0	24.31	27.36	10.03	12.62	23.17
StET000460	AAAATTGACTTTAACTG	TC198120	TC198120|-|homologue to UniRef100_O04857 Cluster: Serine/threonine-protein phosphatase PP1 isozyme 2; n=1; Nicotiana tabacum|Rep: Serine/threonine-protein phosphatase PP1 isozyme 2 - Nicotiana tabacum (Common tobacco), partial (65%)|-|764-781|#|	-0.183603	1	-1.0556	0.666765	-0.117514	1	-0.774263	0.723207	-0.767647	0.767732	-3.17614	0.0244973	0.0690589	1	-1.17179	0.751608	-1.09799	0.690389	15.91	28.8	2.4	14.95	49.28	0	21.24	28.22	0	30.54	14.15	20.12	5.98	9.48	0	29.37	0	12.35	0	0	69.55	0	18.11	10.9	11.97	18.88	0	27.39
StET010292	CAGCTTGCAAAAATTAC	TC198126	TC198126|-|homologue to UniRef100_A6XHG4 Cluster: Class II knotted-like homeobox protein; n=1; Prunus persica|Rep: Class II knotted-like homeobox protein - Prunus persica (Peach), partial (20%)|-|665-682|#|	1.36505	0.631608	0.50631	0.816396	0.181713	0.99748	-0.478929	0.867388	-1.39279	0.284298	-3.03693	0.0237356	-0.716113	0.821335	-0.219714	0.983743	-0.909918	0.760555	10.11	0	15.98	17.8	0	0	4.62	51.59	0	12.58	36.63	10.37	1.33	7.11	0	17.44	20.29	9.44	5.46	0	31.3	0	23.28	12.58	0	18.29	17.66	0
StET018669	GTCCTCCTTCTCATCAA	TC198225	TC198225|-|UniRef100_P20144 Cluster: Wound-induced protein 1; n=1; Solanum tuberosum|Rep: Wound-induced protein 1 - Solanum tuberosum (Potato), complete|-|184-201|#|TC199603|-|UniRef100_P20144 Cluster: Wound-induced protein 1; n=1; Solanum tuberosum|Rep: Wound-induced protein 1 - Solanum tuberosum (Potato), complete|-|182-199|#|TC217563|-|UniRef100_P20144 Cluster: Wound-induced protein 1; n=1; So…	-0.383444	0.974617	0.0786986	1	-0.265855	0.956273	-0.658385	0.709237	-0.358289	0.922544	1.26492	0.0377644	-1.17325	0.486766	1.23237	0.710623	0.0606441	1	53.9	0	43.95	77.62	36.72	13.14	65.57	66.91	69.13	8.09	0	3.66	39.23	99.51	52.7	19.27	31.36	20.34	38.24	77.32	34.78	283.69	84.49	39.4	42.76	12.98	182.53	94.8
StET010799	CATTGGCATTACACAGA	TC198286	TC198286|-|UniRef100_Q2VCK0 Cluster: GDP dissociation inhibitor 1-like; n=1; Solanum tuberosum|Rep: GDP dissociation inhibitor 1-like - Solanum tuberosum (Potato), complete|-|665-682|#|	0.831902	0.850403	0.755531	0.854207	2.55857	0.0732472	1.45058	0.388444	2.59968	8.21561e-06	2.89685	0.0910869	0.806864	0.857956	1.1269	1	1.94323	0.850301	13.95	0	23.17	0	0	18.78	10.16	49.18	33.94	0	11.65	4.27	3.99	10.66	0	48.64	36.89	0	0	0	0	0	0	5.87	20.52	20.06	9.25	18.96
StET016228	GCATTGCTAGAAAGAAT	TC198306	TC198306|-|similar to UniRef100_Q0PWM4 Cluster: Germin-like protein; n=1; Capsicum chinense|Rep: Germin-like protein - Capsicum chinense (Scotch bonnet) (Bonnet pepper), partial (96%)|-|723-739|#|	-0.0688247	1	-2.18621	0.356842	-2.57067	0.22702	-3.24003	0.0505932	-0.989012	0.867745	-6.11431	6.35407e-17	0.245615	1	-1.06252	0.745296	-0.815444	0.809708	35.76	0	103.88	17.8	154.6	16.9	84.96	0	41.48	89.84	117.37	88.41	15.29	3.55	0	0	23.98	44.31	0	0	19.71	27.9	90.53	72.1	90.64	0	0	0
StET024259	TCCAGTATAATCAGATA	TC198311	TC198311|-|weakly similar to UniRef100_A7Q718 Cluster: Chromosome chr5 scaffold_58, whole genome shotgun sequence; n=1; Vitis vinifera|Rep: Chromosome chr5 scaffold_58, whole genome shotgun sequence - Vitis vinifera (Grape), partial (54%)|-|1328-1345|#|	-1.1204	0.774807	-1.7218	0.515188	-1.92655	0.162903	-1.40612	0.341041	-2.17669	0.103188	-4.39364	0.000571546	0.062751	1	-0.683525	0.852733	-0.627792	0.862447	12.07	0	26.37	0	0	39.43	58.18	4.03	18.85	0	14.98	8.54	13.96	5.92	0	0	23.98	7.26	0	27.83	57.96	24.42	12.07	2.52	11.97	11.21	0	0
StET021034	TAATGTCATTTTGTGAG	TC198430	TC198430|-|homologue to UniRef100_P17340 Cluster: Plastocyanin, chloroplast precursor; n=1; Solanum lycopersicum|Rep: Plastocyanin, chloroplast precursor - Solanum lycopersicum (Tomato) (Lycopersicon esculentum), complete|-|1517-1534|#|TC200918|-|homologue to UniRef100_Q0W9E5 Cluster: Plastocyanin; n=1; Solanum commersonii|Rep: Plastocyanin - Solanum commersonii (Commerson's wild potato), partial…	-1.29273	0.54809	-0.996492	0.66575	-0.900146	0.545314	-1.731	0.196685	-0.991911	0.672144	-3.52023	1.16218e-09	-0.30682	0.91274	-0.379384	0.896551	-0.694619	0.80385	15.44	15.25	74.32	5.7	13.53	11.27	14.78	1.61	3.77	16.17	19.98	10.97	1.33	0	0	0	33.2	13.08	12.75	34.02	47.53	36.04	31.9	11.74	10.26	15.34	0	4.21
StET021032	TAATGTCATTTTGTGAA	TC198430	TC198430|-|homologue to UniRef100_P17340 Cluster: Plastocyanin, chloroplast precursor; n=1; Solanum lycopersicum|Rep: Plastocyanin, chloroplast precursor - Solanum lycopersicum (Tomato) (Lycopersicon esculentum), complete|-|1517-1534|#|TC200918|-|homologue to UniRef100_Q0W9E5 Cluster: Plastocyanin; n=1; Solanum commersonii|Rep: Plastocyanin - Solanum commersonii (Commerson's wild potato), partial…	0.177746	1	-0.692702	0.800208	0.819227	0.786539	-0.880963	0.646757	-0.753435	0.829967	-3.79948	1.23276e-05	0.692323	0.830875	-2.41746	0.0159466	-1.71309	0.170717	5.37	0	10.39	1.42	15.46	0	7.39	2.42	0	0	24.14	13.41	0	0	0	1.84	0	13.08	1.82	0	0	3.49	0	10.9	5.13	0	1.68	0
StET000968	AAATGTCATTTTGTGAT	TC198430	TC198430|-|homologue to UniRef100_P17340 Cluster: Plastocyanin, chloroplast precursor; n=1; Solanum lycopersicum|Rep: Plastocyanin, chloroplast precursor - Solanum lycopersicum (Tomato) (Lycopersicon esculentum), complete|-|1517-1534|#|TC200918|-|homologue to UniRef100_Q0W9E5 Cluster: Plastocyanin; n=1; Solanum commersonii|Rep: Plastocyanin - Solanum commersonii (Commerson's wild potato), partial…	-0.819125	0.829256	-1.81041	0.181926	-1.12467	0.335537	-1.44549	0.177147	-0.856391	0.444441	-3.46875	0.000327604	0.21319	1	-1.98684	0.00917028	-1.75949	0.0966449	3.67	0	4.79	0	11.6	9.39	5.54	0	0	1.8	1.66	11.58	0	0	0	0	2.77	0	1.82	4.64	4.64	0	1.72	6.71	10.26	1.77	0	0
StET021033	TAATGTCATTTTGTGAC	TC198430	TC198430|-|homologue to UniRef100_P17340 Cluster: Plastocyanin, chloroplast precursor; n=1; Solanum lycopersicum|Rep: Plastocyanin, chloroplast precursor - Solanum lycopersicum (Tomato) (Lycopersicon esculentum), complete|-|1517-1534|#|TC200918|-|homologue to UniRef100_Q0W9E5 Cluster: Plastocyanin; n=1; Solanum commersonii|Rep: Plastocyanin - Solanum commersonii (Commerson's wild potato), partial…	-0.488975	0.911636	-1.03748	0.454311	-0.882461	0.219651	-1.41019	0.0588566	-0.983027	0.651849	-3.77722	0.00163983	-0.102939	1	-1.13221	0.224402	-1.23008	0.328915	6.98	6.78	16.78	3.56	17.39	0	10.16	0	11.31	0	12.49	10.97	3.32	0	0	1.84	6.46	7.26	6.37	7.73	11.59	6.98	9.48	6.71	20.52	10.03	5.05	0
StET009851	CAATGTCATTTTGTGAT	TC198430	TC198430|-|homologue to UniRef100_P17340 Cluster: Plastocyanin, chloroplast precursor; n=1; Solanum lycopersicum|Rep: Plastocyanin, chloroplast precursor - Solanum lycopersicum (Tomato) (Lycopersicon esculentum), complete|-|1517-1534|#|TC200918|-|homologue to UniRef100_Q0W9E5 Cluster: Plastocyanin; n=1; Solanum commersonii|Rep: Plastocyanin - Solanum commersonii (Commerson's wild potato), partial…	-0.45596	0.896301	-1.60964	0.197995	-1.38975	0.128925	-1.46209	0.144597	-1.0832	0.1453	-2.68476	0.00367579	0.143903	1	-0.99034	0.559401	-0.833217	0.679055	5.23	0	21.58	3.56	8.7	5.63	9.24	4.03	6.28	3.59	8.32	12.8	1.33	0	0	1.84	4.61	4.36	1.82	3.09	20.87	5.81	7.76	1.68	8.55	4.13	3.36	0
StET014981	GATAAATATGCAACTTT	TC198430	TC198430|-|homologue to UniRef100_P17340 Cluster: Plastocyanin, chloroplast precursor; n=1; Solanum lycopersicum|Rep: Plastocyanin, chloroplast precursor - Solanum lycopersicum (Tomato) (Lycopersicon esculentum), complete|-|1496-1512|#|TC200918|-|homologue to UniRef100_Q0W9E5 Cluster: Plastocyanin; n=1; Solanum commersonii|Rep: Plastocyanin - Solanum commersonii (Commerson's wild potato), partial…	-0.279745	0.925203	-1.55878	0.418145	-1.18335	0.345926	-2.55674	0.0680119	-1.57359	0.715942	-3.63497	0.00585256	0.00378731	1	-0.942663	0.68508	-0.938536	0.333963	159.08	177.86	369.99	80.46	337.23	298.54	215.18	32.25	238.81	211.11	234.74	335.95	123.68	2.37	0	31.2	91.31	169.26	148.39	18.56	333.84	331.36	152.6	352.94	265.08	143.94	76.55	80.05
StET020666	TAAGGTCATTTTGTGAT	TC198430	TC198430|-|homologue to UniRef100_P17340 Cluster: Plastocyanin, chloroplast precursor; n=1; Solanum lycopersicum|Rep: Plastocyanin, chloroplast precursor - Solanum lycopersicum (Tomato) (Lycopersicon esculentum), complete|-|1517-1534|#|TC200918|-|homologue to UniRef100_Q0W9E5 Cluster: Plastocyanin; n=1; Solanum commersonii|Rep: Plastocyanin - Solanum commersonii (Commerson's wild potato), partial…	-0.00897895	1	-0.696304	0.626234	-0.757878	0.349072	-1.11462	0.132466	-0.240582	1	-1.90925	0.023292	-0.527289	0.656641	-1.25439	0.00379316	-1.76333	0.00049697	5.68	0	4.79	4.27	12.56	3.76	3.69	0	0	3.59	9.16	6.71	7.31	0	0	3.67	1.84	3.63	5.46	7.73	8.11	4.65	10.35	4.19	11.97	4.72	1.68	0
StET020995	TAATGTAATTTTGTGAT	TC198430	TC198430|-|homologue to UniRef100_P17340 Cluster: Plastocyanin, chloroplast precursor; n=1; Solanum lycopersicum|Rep: Plastocyanin, chloroplast precursor - Solanum lycopersicum (Tomato) (Lycopersicon esculentum), complete|-|1517-1534|#|TC200918|-|homologue to UniRef100_Q0W9E5 Cluster: Plastocyanin; n=1; Solanum commersonii|Rep: Plastocyanin - Solanum commersonii (Commerson's wild potato), partial…	-0.137179	1	-1.12036	0.326731	-1.08089	0.333704	-1.36907	0.177221	0.0274588	1	-2.06318	0.0244349	0.0747788	1	-1.45767	0.15509	-1.29725	0.0384067	5.49	3.39	12.79	5.7	5.8	0	8.31	2.42	7.54	3.59	7.49	9.76	4.65	0	0	1.84	1.84	4.36	5.46	4.64	6.96	0	8.62	3.35	13.68	3.54	1.68	4.21
StET021040	TAATGTCATTTTTTGAT	TC198430	TC198430|-|homologue to UniRef100_P17340 Cluster: Plastocyanin, chloroplast precursor; n=1; Solanum lycopersicum|Rep: Plastocyanin, chloroplast precursor - Solanum lycopersicum (Tomato) (Lycopersicon esculentum), complete|-|1517-1534|#|TC200918|-|homologue to UniRef100_Q0W9E5 Cluster: Plastocyanin; n=1; Solanum commersonii|Rep: Plastocyanin - Solanum commersonii (Commerson's wild potato), partial…	0.741581	0.822622	0.148146	1	-1.33519	0.116172	-1.70023	0.0661972	-0.775437	0.777078	-2.58191	0.0293328	-1.15254	0.338357	-1.67885	0.00980038	-2.82391	1.90363974905521e-05	2.86	0	4	0	0	3.76	1.85	0	0	4.49	2.5	7.93	1.99	0	0	0	1.84	4.36	1.82	10.82	5.8	2.33	4.31	3.35	0	2.95	0	0
StET007724	ATGCTGCTGTATTATAA	TC198464	TC198464|-|similar to UniRef100_A7PLE7 Cluster: Chromosome chr7 scaffold_20, whole genome shotgun sequence; n=1; Vitis vinifera|Rep: Chromosome chr7 scaffold_20, whole genome shotgun sequence - Vitis vinifera (Grape), partial (74%)|-|764-781|#|TC225303|-|similar to UniRef100_A7PLE7 Cluster: Chromosome chr7 scaffold_20, whole genome shotgun sequence; n=1; Vitis vinifera|Rep: Chromosome chr7 scaffo…	-0.583916	0.864682	0.598301	0.837443	1.98469	0.349072	2.63507	0.089102	1.8133	0.704601	5.48787	0.0210804	0.790821	0.762848	1.22815	1	2.03639	0.418814	13.23	0	11.19	7.12	6.76	0	15.7	8.06	0	0	0	4.88	12.63	28.43	16.86	25.7	0	2.18	0	0	0	0	0	18.44	0	0	34.49	0
StET003880	ACATTTGTGGTACCAAA	TC198487	TC198487|-|similar to UniRef100_A7QG35 Cluster: Chromosome undetermined scaffold_91, whole genome shotgun sequence; n=1; Vitis vinifera|Rep: Chromosome undetermined scaffold_91, whole genome shotgun sequence - Vitis vinifera (Grape), partial (8%)|-|630-647|#|	0.957925	0.773851	0.642435	0.790073	1.26818	0.634865	0.586477	0.887383	4.21817	0.0102025	4.88794	0.00526639	0.462443	1	2.17369	0.934179	2.69485	0.450916	8.91	0	8.79	12.82	0	0	11.08	20.96	41.48	0	0	9.76	3.99	9.48	0	0	19.37	13.8	11.83	0	0	0	0	0	22.23	10.62	15.14	0
StET013907	GAAGGAGGCATTGTAAA	TC198509	TC198509|-|similar to UniRef100_Q2QNZ9 Cluster: Expressed protein; n=1; Oryza sativa Japonica Group|Rep: Expressed protein - Oryza sativa subsp. japonica (Rice), partial (11%)|-|694-711|#|	-0.96138	0.817439	-1.10095	0.641561	-0.789338	0.668698	-0.216511	0.959737	-3.0648	0.0202854	-0.804123	1	-0.116935	1	-0.307594	0.967944	-0.424898	0.903991	20.16	44.04	5.59	11.39	60.88	0	48.02	58.85	0	0	0	15.85	8.64	3.55	0	27.53	0	13.8	25.49	0	30.14	56.97	14.66	33.53	46.18	46.6	12.62	0
StET009182	ATTTTGCTATAATTAGG	TC198553	TC198553|-|homologue to UniRef100_Q93XV7 Cluster: Hydroxypyruvate reductase; n=1; Bruguiera gymnorhiza|Rep: Hydroxypyruvate reductase - Bruguiera gymnorhiza, partial (58%)|-|769-786|#|TC199107|-|homologue to UniRef100_Q93XV7 Cluster: Hydroxypyruvate reductase; n=1; Bruguiera gymnorhiza|Rep: Hydroxypyruvate reductase - Bruguiera gymnorhiza, complete|-|1277-1294|#|	0.0194912	1	-0.843989	0.423958	-0.499652	0.664981	-1.11306	0.165072	0.21888	0.901602	-1.28531	3.78827e-07	0.107615	0.980709	-0.159475	0.930628	-0.0512147	1	952.95	1090.87	620.11	993.33	1603.05	882.47	2290.32	490.14	1102.28	1881.17	1416.77	1741.33	871.75	163.49	288.77	842.48	1091.98	870.97	798.4	1464.39	940.09	1470.77	829.38	1236.55	1178.34	1419.32	494.6	716.26
StET009237	ATTTTTCTATAATTAGG	TC198553	TC198553|-|homologue to UniRef100_Q93XV7 Cluster: Hydroxypyruvate reductase; n=1; Bruguiera gymnorhiza|Rep: Hydroxypyruvate reductase - Bruguiera gymnorhiza, partial (58%)|-|769-786|#|TC199107|-|homologue to UniRef100_Q93XV7 Cluster: Hydroxypyruvate reductase; n=1; Bruguiera gymnorhiza|Rep: Hydroxypyruvate reductase - Bruguiera gymnorhiza, complete|-|1277-1294|#|	0.429213	0.730006	-0.652741	0.596553	-0.348016	0.777048	-1.32816	0.307541	0.46539	0.495712	-1.66189	3.62598e-05	-0.0108927	1	-0.308213	0.808331	-0.32114	0.837223	343.3	287.96	290.08	328.98	551.74	289.15	601.21	161.23	590.73	689.94	570.21	710.31	388.33	33.17	160.19	168.86	459.3	315.99	301.34	286.07	395.28	587.15	356.93	419.17	352.3	515.58	197.67	164.32
StET009165	ATTTTGATATAATTAGG	TC198553	TC198553|-|homologue to UniRef100_Q93XV7 Cluster: Hydroxypyruvate reductase; n=1; Bruguiera gymnorhiza|Rep: Hydroxypyruvate reductase - Bruguiera gymnorhiza, partial (58%)|-|769-786|#|TC199107|-|homologue to UniRef100_Q93XV7 Cluster: Hydroxypyruvate reductase; n=1; Bruguiera gymnorhiza|Rep: Hydroxypyruvate reductase - Bruguiera gymnorhiza, complete|-|1277-1294|#|	-0.0254794	1	-0.573003	0.754853	-0.359881	0.747821	-1.6314	0.1238	-0.118116	0.926569	-2.17597	0.0363385	0.612571	0.742752	-1.51887	0.131777	-0.907569	0.58939	5.61	3.39	5.59	3.56	8.7	5.63	19.39	0	2.51	7.19	8.32	16.46	8.64	0	0	3.67	8.3	7.99	6.37	0	0	6.98	3.45	9.22	8.55	5.31	5.05	4.21
StET022865	TATCAACAAAAGAGACA	TC198564	TC198564|-|weakly similar to UniRef100_A7PM38 Cluster: Chromosome chr14 scaffold_21, whole genome shotgun sequence; n=1; Vitis vinifera|Rep: Chromosome chr14 scaffold_21, whole genome shotgun sequence - Vitis vinifera (Grape), partial (17%)|-|607-624|#|CK718134|-|NA|-|602-619|#|	1.01973	0.289798	0.087579	1	0.0439424	1	0.889257	0.592944	-0.831935	0.148906	-2.8901	0.00595687	0.463331	0.915018	-1.70998	0.514533	-1.28011	0.157228	40.82	69.45	31.17	12.11	28.02	50.69	27.71	128.18	100.55	70.97	69.92	30.49	37.9	27.25	0	6.42	83.93	24.7	71.92	0	0	22.09	33.62	7.55	82.09	12.39	39.53	31.6
StET018741	GTCTGAAGCTACTGTTC	TC198611	TC198611|-|similar to UniRef100_A7P324 Cluster: Chromosome chr1 scaffold_5, whole genome shotgun sequence; n=1; Vitis vinifera|Rep: Chromosome chr1 scaffold_5, whole genome shotgun sequence - Vitis vinifera (Grape), partial (78%)|-|928-945|#|	-0.26346	0.956506	0.876529	0.500015	1.04226	0.440498	0.268016	0.950752	2.48167	0.285649	2.80753	0.00166235	0.828916	0.747872	0.373441	1	1.18064	0.749942	19.08	20.33	8.79	30.62	22.22	0	19.39	16.12	15.08	14.37	10.82	3.05	25.27	75.82	42.16	18.35	44.27	7.26	11.83	0	18.55	0	0	24.31	10.26	26.55	12.62	16.85
StET015138	GATATGTTTCAAGAGGT	TC198637	TC198637|-|homologue to UniRef100_A7LH85 Cluster: Ran binding protein; n=1; Nicotiana benthamiana|Rep: Ran binding protein - Nicotiana benthamiana, partial (83%)|-|471-488|#|TC199324|-|homologue to UniRef100_A7LH85 Cluster: Ran binding protein; n=1; Nicotiana benthamiana|Rep: Ran binding protein - Nicotiana benthamiana, partial (78%)|-|465-482|#|TC219508|-|similar to UniRef100_A7LH85 Cluster: Ran…	0.410485	0.936743	-0.168601	1	0.942608	0.700251	0.960732	0.608629	2.27832	0.543573	5.19396	0.00600375	0.0740898	1	2.48387	0.931402	2.69206	0.206815	7.75	0	5.59	7.83	14.49	0	5.54	12.09	27.65	0	0	4.88	5.32	10.66	0	0	0	15.25	0	0	0	0	26.73	0	0	24.78	0	0
StET026636	TGTTTGACAATTTATGG	TC198651	TC198651|-|homologue to UniRef100_Q84UU0 Cluster: Photosystem I subunit XI; n=1; Nicotiana attenuata|Rep: Photosystem I subunit XI - Nicotiana attenuata, complete|-|440-457|#|TC223747|-|homologue to UniRef100_Q84UU0 Cluster: Photosystem I subunit XI; n=1; Nicotiana attenuata|Rep: Photosystem I subunit XI - Nicotiana attenuata, partial (95%)|-|442-459|#|	-0.185715	0.926255	-0.409535	0.77805	-1.15891	0.0996382	-1.28131	0.117789	-0.217565	0.983669	-2.16475	0.00584248	-0.357165	0.725669	0.337375	0.955826	-0.0198301	1	760.44	748.7	1277.77	1006.15	1421.39	345.48	993.7	680.4	1461.75	921.72	916.49	700.55	373.04	125.58	459.5	899.38	1024.65	520.84	1116.12	875.23	2182.73	1874.21	1093.2	623.72	861.95	1120.24	391.14	421.33
StET011611	CGGATTTCAAGATGTGG	TC198763	TC198763|-|similar to UniRef100_A7PEZ5 Cluster: Chromosome chr11 scaffold_13, whole genome shotgun sequence; n=1; Vitis vinifera|Rep: Chromosome chr11 scaffold_13, whole genome shotgun sequence - Vitis vinifera (Grape), partial (90%)|-|735-752|#|	-0.0487881	1	-0.434742	0.942457	-0.20848	1	-0.903034	0.748592	2.00046	0.628331	4.05564	0.0170358	-1.02972	0.765635	4.05149	0.710552	3.0573	0.609193	9.66	0	24.77	19.23	0	0	2.77	16.12	0	18.87	0	7.32	4.65	5.92	14.75	14.68	0	3.63	0	69.59	34.78	0	6.9	0	0	20.06	7.57	12.64
StET014684	GAGATGTTTCAAGAGGT	TC198783	TC198783|-|homologue to UniRef100_A7LH85 Cluster: Ran binding protein; n=1; Nicotiana benthamiana|Rep: Ran binding protein - Nicotiana benthamiana, partial (91%)|-|471-488|#|TC200310|-|homologue to UniRef100_A7LH85 Cluster: Ran binding protein; n=1; Nicotiana benthamiana|Rep: Ran binding protein - Nicotiana benthamiana, partial (77%)|-|446-463|#|	0.227161	1	-0.661912	0.827118	0.133939	1	-0.324526	1	1.39275	0.686238	5.35729	0.0125688	0.327956	1	2.2905	0.925364	2.67499	0.539143	5.61	0	7.19	19.23	0	0	6.46	0	21.37	0	9.99	0	11.97	4.74	0	0	0	2.91	10.92	0	0	0	22.42	0	0	0	15.98	14.75
StET028169	TTCTGGAGGAAATGAAA	TC198784	TC198784|-|weakly similar to UniRef100_A7NX60 Cluster: Chromosome chr5 scaffold_2, whole genome shotgun sequence; n=1; Vitis vinifera|Rep: Chromosome chr5 scaffold_2, whole genome shotgun sequence - Vitis vinifera (Grape), partial (93%)|-|480-497|#|TC207093|-|similar to UniRef100_A7NX62 Cluster: Chromosome chr5 scaffold_2, whole genome shotgun sequence; n=1; Vitis vinifera|Rep: Chromosome chr5 sc…	-0.464196	0.988497	1.13498	0.725858	-1.7917	0.334008	-0.213566	1	-0.154597	1	5.05428	0.00885761	1.01227	0.753876	1.80235	0.934462	2.7941	0.7421	5.74	0	0	15.67	23.19	0	0	2.42	0	0	26.64	0	0	28.43	0	63.32	0	2.91	0	0	0	0	13.79	0	0	0	0	0
StET026117	TGTAATTTTTTTTTTCT	TC198815	TC198815|-|NA|-|837-854|#|	1.68337	0.304488	0.598875	0.901053	1.57982	0.426904	1.80189	0.300968	-1.37626	0.767732	4.17288	0.0104158	-0.731284	0.833671	0.878343	1	0.1027	1	6.94	0	3.2	0	0	0	5.54	2.42	0	9.88	11.65	6.1	12.63	17.77	0	0	0	0	0	0	0	0	0	15.93	0	0	4.21	14.75
StET006981	ATCAATATTTATTTTTG	TC198878	TC198878|-|UniRef100_Q6E7D1 Cluster: DNA damage-binding protein 1; n=1; Solanum cheesmaniae|Rep: DNA damage-binding protein 1 - Solanum cheesmanii (Galapagos island tomato) (Lycopersiconcheesmanii), partial (21%)|-|525-542|#|	0.878704	0.814457	2.15135	0.322691	-0.814874	0.835639	-1.64182	0.420276	5.12441	0.00283954	0.70225	0.988583	-2.67946	0.250454	3.82837	0.670614	1.16276	0.813041	7.35	5.08	4	0	0	0	1.85	16.12	0	0	0	1.83	3.99	0	0	32.12	0	21.79	0	0	52.16	0	25	0	10.26	0	0	0
StET006459	ATACATTACCTACCCCA	TC198893	TC198893|-|similar to UniRef100_A7QA45 Cluster: Chromosome undetermined scaffold_69, whole genome shotgun sequence; n=1; Vitis vinifera|Rep: Chromosome undetermined scaffold_69, whole genome shotgun sequence - Vitis vinifera (Grape), complete|-|1235-1251|#|CK863155|-|similar to UniRef100_A7QA45 Cluster: Chromosome undetermined scaffold_69, whole genome shotgun sequence; n=1; Vitis vinifera|Rep: C…	-0.403379	1	0.435864	0.980072	3.19402	0.136557	1.03001	0.506383	-1.65752	0.672144	5.0627	0.0178423	2.34114	0.384217	-1.37526	0.404804	1.12671	1	7.71	0	0	0	30.92	0	0	0	0	19.76	0	0	3.32	4.74	0	24.78	0	5.81	8.19	0	0	0	0	0	0	0	0	25.28
StET007572	ATGATGGAGATTGCTTC	TC198896	TC198896|-|similar to UniRef100_A7YGK6 Cluster: Sulfate transporter; n=1; Populus tremula x Populus alba|Rep: Sulfate transporter - Populus tremula x Populus alba, partial (28%)|-|597-614|#|	1.51095	0.664407	0.0341756	1	-1.83363	0.310499	0.547933	0.855346	-0.154597	1	5.65875	0.00708712	-1.80974	0.452738	1.84403	0.924222	0.0471989	1	3.45	0	0	0	0	0	0	15.32	0	0	0	0	0	0	0	0	0	0	0	0	0	0	0	14.25	0	0	0	0
StET023270	TATTAATAATACAAATT	TC198940	TC198940|-|similar to UniRef100_A7R022 Cluster: Chromosome undetermined scaffold_296, whole genome shotgun sequence; n=1; Vitis vinifera|Rep: Chromosome undetermined scaffold_296, whole genome shotgun sequence - Vitis vinifera (Grape), partial (86%)|-|1487-1504|#|	-0.174424	1	-0.194434	1	1.53221	0.350437	1.25824	0.549517	-2.6728	1.08281e-08	-1.02503	0.214252	-0.0819951	1	-1.14091	0.750396	-1.196	0.458956	11.72	0	9.59	4.98	20.29	0	12.01	8.87	0	9.88	15.82	0	8.64	15.4	0	0	0	21.07	0	0	0	20.93	0	10.06	18.81	18.29	55.52	21.07
StET012862	CTTATTATTTCCTAGAA	TC198954	TC198954|-|homologue to UniRef100_A7R0M5 Cluster: Chromosome chr10 scaffold_312, whole genome shotgun sequence; n=1; Vitis vinifera|Rep: Chromosome chr10 scaffold_312, whole genome shotgun sequence - Vitis vinifera (Grape), partial (73%)|-|672-689|#|BI432523|-|homologue to UniRef100_A7R0M5 Cluster: Chromosome chr10 scaffold_312, whole genome shotgun sequence; n=1; Vitis vinifera|Rep: Chromosome c…	1.10259	0.34579	1.16549	0.391714	-0.166131	1	-1.87623	0.342591	3.14814	6.27621e-05	2.17257	0.28741	-1.74987	0.483718	4.50784	0.674618	2.75586	0.325309	26.79	0	27.97	19.23	22.22	0	14.78	29.83	38.96	25.15	45.78	30.49	21.94	10.66	33.73	72.5	39.66	8.72	35.5	163.91	79.98	66.27	0	0	10.26	30.09	9.25	21.07
StET006277	ATAACGAAGGGCTATTC	TC199006	TC199006|-|similar to UniRef100_A7PGQ3 Cluster: Chromosome chr17 scaffold_16, whole genome shotgun sequence; n=1; Vitis vinifera|Rep: Chromosome chr17 scaffold_16, whole genome shotgun sequence - Vitis vinifera (Grape), partial (71%)|-|655-672|#|	0.755518	0.912989	-0.644104	0.911954	-1.65216	0.494215	-2.19579	0.301349	2.73849	4.09729e-06	2.09021	0.289339	-0.96857	0.86027	3.16851	0.991135	2.20187	0.921481	8.94	0	0	0	50.25	0	6.46	58.85	0	24.26	0	3.66	11.97	3.55	0	16.52	0	0	12.75	0	0	0	16.38	0	85.51	11.21	3.36	0
StET014565	GAGAAAGTTCGGTCATT	TC199069	TC199069|-|weakly similar to UniRef100_A7P5C8 Cluster: Chromosome chr4 scaffold_6, whole genome shotgun sequence; n=1; Vitis vinifera|Rep: Chromosome chr4 scaffold_6, whole genome shotgun sequence - Vitis vinifera (Grape), partial (51%)|-|1266-1283|#|TC204825|-|weakly similar to UniRef100_Q6A4W8 Cluster: Glutathione peroxidase; n=1; Malus x domestica|Rep: Glutathione peroxidase - Malus domestica …	0.487144	0.924441	-0.897548	0.679393	1.18015	0.613171	-1.61258	0.240441	-1.80977	0.530156	-3.57055	0.000143306	0.301948	1	-2.71995	0.00320998	-2.43132	0.0399334	3.19	0	11.99	0	0	0	2.77	3.22	0	0	5.83	14.02	1.33	0	0	0	0	4.36	0	0	0	0	0	9.22	0	0	0	10.53
StET026351	TGTGGATGAAAATGTTT	TC199069	TC199069|-|weakly similar to UniRef100_A7P5C8 Cluster: Chromosome chr4 scaffold_6, whole genome shotgun sequence; n=1; Vitis vinifera|Rep: Chromosome chr4 scaffold_6, whole genome shotgun sequence - Vitis vinifera (Grape), partial (51%)|-|1442-1459|#|TC212452|-|weakly similar to UniRef100_A7P5D1 Cluster: Chromosome chr4 scaffold_6, whole genome shotgun sequence; n=1; Vitis vinifera|Rep: Chromosom…	0.498868	0.814457	-1.85598	0.298665	-0.971693	0.341633	-3.43949	0.0610625	0.0634998	1	-3.94405	0.0292916	-0.267245	0.935935	-0.285863	0.931402	-0.552382	0.852722	168.2	238.84	504.24	66.93	365.25	31.92	102.51	219.27	481.38	256.93	355.44	313.39	153.6	78.19	94.85	0	83.93	87.9	6.37	199.48	191.26	230.21	129.32	461.09	294.16	282.57	37.01	141.15
StET009626	CAACGTTATCCTCATCG	TC199101	TC199101|-|similar to UniRef100_A7PJQ1 Cluster: ATP-dependent Clp protease proteolytic subunit; n=1; Vitis vinifera|Rep: ATP-dependent Clp protease proteolytic subunit - Vitis vinifera (Grape), partial (48%)|-|650-667|#|TC214125|-|similar to UniRef100_A7PJQ1 Cluster: ATP-dependent Clp protease proteolytic subunit; n=1; Vitis vinifera|Rep: ATP-dependent Clp protease proteolytic subunit - Vitis vin…	-1.08285	0.710444	-0.361311	0.955896	-1.11324	0.551803	-0.956726	0.59491	-0.694491	0.712587	-2.59174	0.00374898	0.573856	0.896699	-0.171084	1	0.402548	1	11.1	62.67	35.96	13.53	0	9.39	4.62	12.9	25.14	8.09	0	9.15	2.66	7.11	40.05	33.04	0	5.08	12.75	0	0	19.77	26.73	5.87	23.94	21.24	10.09	0
StET015183	GATCAGAATCATTGGAA	TC199118	TC199118|-|homologue to UniRef100_P26574 Cluster: Ribulose bisphosphate carboxylase small chain 1, chloroplast precursor; n=1; Solanum tuberosum|Rep: Ribulose bisphosphate carboxylase small chain 1, chloroplast precursor - Solanum tuberosum (Potato), complete|-|520-537|#|TC199887|-|UniRef100_P26574 Cluster: Ribulose bisphosphate carboxylase small chain 1, chloroplast precursor; n=1; Solanum tuber…	-0.0207882	1	0.0540499	1	-1.49455	0.104944	-1.24866	0.32762	-0.649541	0.126903	-2.5411	3.13762e-18	-0.387012	0.818396	-1.46808	0.125592	-1.85606	0.00432519	28.96	13.55	28.77	14.24	22.22	31.92	48.95	4.84	25.14	50.31	22.48	31.7	22.61	3.55	27.4	11.93	22.13	32.69	59.17	111.34	22.02	29.07	16.38	26.83	20.52	9.44	5.05	4.21
StET015188	GATCAGAATCATTGGGT	TC199118	TC199118|-|homologue to UniRef100_P26574 Cluster: Ribulose bisphosphate carboxylase small chain 1, chloroplast precursor; n=1; Solanum tuberosum|Rep: Ribulose bisphosphate carboxylase small chain 1, chloroplast precursor - Solanum tuberosum (Potato), complete|-|520-537|#|TC199887|-|UniRef100_P26574 Cluster: Ribulose bisphosphate carboxylase small chain 1, chloroplast precursor; n=1; Solanum tuber…	-0.398495	0.814457	-0.584186	0.627672	-1.09809	0.127797	-1.4646	0.0591341	-0.851221	0.586268	-1.93242	8.05249e-13	-0.106874	0.997107	-0.834415	0.0177874	-0.947252	0.326969	34.44	23.71	68.72	19.23	45.42	39.43	69.26	11.29	30.17	27.85	38.29	57.31	31.25	8.29	21.08	18.35	35.05	36.32	49.16	78.86	52.16	38.37	43.97	56.17	27.36	32.44	15.14	23.17
StET015356	GATCGGAATCATTGGAT	TC199118	TC199118|-|homologue to UniRef100_P26574 Cluster: Ribulose bisphosphate carboxylase small chain 1, chloroplast precursor; n=1; Solanum tuberosum|Rep: Ribulose bisphosphate carboxylase small chain 1, chloroplast precursor - Solanum tuberosum (Potato), complete|-|520-537|#|TC199887|-|UniRef100_P26574 Cluster: Ribulose bisphosphate carboxylase small chain 1, chloroplast precursor; n=1; Solanum tuber…	-0.433875	0.817439	-0.468215	0.830564	-1.49392	0.0651611	-1.41973	0.183766	-0.905466	0.0688819	-3.32812	3.19518e-12	-0.135827	0.99381	-0.935569	0.0720178	-1.07783	0.429066	37.75	25.41	102.29	17.09	42.52	28.16	75.73	14.51	60.33	24.26	43.29	43.29	29.92	3.55	16.86	17.44	39.66	44.31	72.83	103.6	59.12	63.95	34.49	43.59	32.49	23.6	14.3	12.64
StET002659	AATCAGAATCATTGGAT	TC199118	TC199118|-|homologue to UniRef100_P26574 Cluster: Ribulose bisphosphate carboxylase small chain 1, chloroplast precursor; n=1; Solanum tuberosum|Rep: Ribulose bisphosphate carboxylase small chain 1, chloroplast precursor - Solanum tuberosum (Potato), complete|-|520-537|#|TC199887|-|UniRef100_P26574 Cluster: Ribulose bisphosphate carboxylase small chain 1, chloroplast precursor; n=1; Solanum tuber…	-0.652019	0.710409	-0.706179	0.615295	-1.02318	0.145925	-1.17095	0.233954	-0.307825	0.722543	-2.54198	2.32304e-09	0.467542	0.751708	-1.2135	0.0565662	-0.740967	0.68927	18.44	6.78	56.74	16.38	20.29	28.16	36.94	4.84	17.6	13.48	14.98	33.53	17.29	4.74	16.86	8.26	12.91	23.97	29.13	44.84	16.23	23.25	7.76	20.96	13.68	9.44	11.78	12.64
StET015181	GATCAGAATCATTGCAT	TC199118	TC199118|-|homologue to UniRef100_P26574 Cluster: Ribulose bisphosphate carboxylase small chain 1, chloroplast precursor; n=1; Solanum tuberosum|Rep: Ribulose bisphosphate carboxylase small chain 1, chloroplast precursor - Solanum tuberosum (Potato), complete|-|520-537|#|TC199887|-|UniRef100_P26574 Cluster: Ribulose bisphosphate carboxylase small chain 1, chloroplast precursor; n=1; Solanum tuber…	-0.108548	1	0.207747	1	-1.14407	0.216295	-1.55604	0.0876732	-0.63805	0.431892	-2.30405	5.65121e-08	-0.640278	0.599001	-0.980069	0.263939	-1.62311	0.0585531	19.55	8.47	23.97	6.41	13.53	22.53	32.32	4.84	12.57	15.27	22.48	18.29	23.94	0	8.43	6.42	9.22	33.42	52.8	58.76	46.37	26.74	11.21	22.64	13.68	11.21	5.89	14.75
StET014711	GAGCAGAATCATTGGAT	TC199118	TC199118|-|homologue to UniRef100_P26574 Cluster: Ribulose bisphosphate carboxylase small chain 1, chloroplast precursor; n=1; Solanum tuberosum|Rep: Ribulose bisphosphate carboxylase small chain 1, chloroplast precursor - Solanum tuberosum (Potato), complete|-|520-537|#|TC199887|-|UniRef100_P26574 Cluster: Ribulose bisphosphate carboxylase small chain 1, chloroplast precursor; n=1; Solanum tuber…	-0.292415	0.927197	-0.111689	1	-1.08803	0.118968	-1.3363	0.121764	-0.859538	0.32308	-2.47884	6.03108e-07	-0.111388	1	-1.3405	1.01979e-05	-1.45491	0.148967	49.32	15.25	75.91	26.35	54.11	69.47	88.66	9.67	46.5	44.02	63.26	71.95	31.25	4.74	21.08	25.7	49.8	62.47	118.35	98.97	66.07	61.62	45.69	44.43	56.44	25.37	13.46	23.17
StET016598	GCTCAGAATCATTGGAT	TC199118	TC199118|-|homologue to UniRef100_P26574 Cluster: Ribulose bisphosphate carboxylase small chain 1, chloroplast precursor; n=1; Solanum tuberosum|Rep: Ribulose bisphosphate carboxylase small chain 1, chloroplast precursor - Solanum tuberosum (Potato), complete|-|520-537|#|TC199887|-|UniRef100_P26574 Cluster: Ribulose bisphosphate carboxylase small chain 1, chloroplast precursor; n=1; Solanum tuber…	0.0510562	1	-0.241202	0.979908	-1.17657	0.216105	-1.31937	0.122932	-1.06697	0.010076	-3.15747	3.56585e-06	-0.358415	0.88843	-1.27663	0.0274346	-1.63501	0.301589	22.79	3.39	43.15	6.41	13.53	41.31	32.32	5.64	37.71	22.46	30.8	31.7	17.29	2.37	8.43	12.85	19.37	22.52	44.61	47.94	33.62	51.16	12.07	22.64	22.23	14.16	8.41	4.21
StET013079	CTTGTGGGTATGCGTTC	TC199118	TC199118|-|homologue to UniRef100_P26574 Cluster: Ribulose bisphosphate carboxylase small chain 1, chloroplast precursor; n=1; Solanum tuberosum|Rep: Ribulose bisphosphate carboxylase small chain 1, chloroplast precursor - Solanum tuberosum (Potato), complete|-|499-515|#|TC202341|-|homologue to UniRef100_P26574 Cluster: Ribulose bisphosphate carboxylase small chain 1, chloroplast precursor; n=1; …	-0.510206	0.676525	-1.11995	0.384343	-0.50084	0.865147	-0.269579	0.961336	-1.04968	0.247344	-3.87474	2.21603e-05	0.916001	0.637572	-0.303623	0.973091	0.611077	0.795383	19.23	32.18	38.36	13.53	51.21	65.72	24.01	22.57	18.85	45.82	28.3	26.22	11.3	4.74	0	27.53	47.04	7.26	12.75	3.09	0	6.98	46.56	40.24	13.68	8.26	0	0
StET015179	GATCAGAATCATTCGAT	TC199118	TC199118|-|homologue to UniRef100_P26574 Cluster: Ribulose bisphosphate carboxylase small chain 1, chloroplast precursor; n=1; Solanum tuberosum|Rep: Ribulose bisphosphate carboxylase small chain 1, chloroplast precursor - Solanum tuberosum (Potato), complete|-|520-537|#|TC199887|-|UniRef100_P26574 Cluster: Ribulose bisphosphate carboxylase small chain 1, chloroplast precursor; n=1; Solanum tuber…	0.0518789	1	-0.232123	0.981709	-1.19058	0.0764446	-1.6641	0.096895	-0.788539	0.344038	-1.84576	4.00444e-05	-0.679707	0.53965	-1.17813	0.0358267	-1.86123	0.0461814	15.67	0	19.18	7.83	14.49	15.02	24.93	4.03	21.37	11.68	12.49	21.95	14.63	2.37	8.43	3.67	6.46	18.16	26.4	49.48	28.98	16.28	14.66	20.12	13.68	14.16	6.73	8.43
StET015185	GATCAGAATCATTGGAG	TC199118	TC199118|-|homologue to UniRef100_P26574 Cluster: Ribulose bisphosphate carboxylase small chain 1, chloroplast precursor; n=1; Solanum tuberosum|Rep: Ribulose bisphosphate carboxylase small chain 1, chloroplast precursor - Solanum tuberosum (Potato), complete|-|520-537|#|TC199887|-|UniRef100_P26574 Cluster: Ribulose bisphosphate carboxylase small chain 1, chloroplast precursor; n=1; Solanum tuber…	-0.41824	0.852692	-0.408252	0.888337	-1.24164	0.260579	-1.44365	0.276194	-0.525824	0.61527	-2.88329	7.94504e-05	-0.459965	0.800615	-0.426789	0.907279	-0.888307	0.678347	71.12	38.96	179.8	19.94	39.62	103.27	113.59	35.47	93.01	68.28	96.56	59.75	23.94	3.55	42.16	40.38	52.57	70.46	138.38	287.62	122.87	58.13	123.29	71.26	58.15	80.82	35.33	8.43
StET015178	GATCAGAATCATTAGAT	TC199118	TC199118|-|homologue to UniRef100_P26574 Cluster: Ribulose bisphosphate carboxylase small chain 1, chloroplast precursor; n=1; Solanum tuberosum|Rep: Ribulose bisphosphate carboxylase small chain 1, chloroplast precursor - Solanum tuberosum (Potato), complete|-|520-537|#|TC199887|-|UniRef100_P26574 Cluster: Ribulose bisphosphate carboxylase small chain 1, chloroplast precursor; n=1; Solanum tuber…	-0.621911	0.565091	-0.451728	0.816337	-1.33266	0.192823	-1.79794	0.0538	-0.824183	0.475863	-1.78451	9.99584e-05	0.0183003	1	-1.31473	0.223235	-1.29488	0.0136494	18.12	18.63	28.77	13.53	18.36	22.53	36.02	3.22	17.6	15.27	23.31	18.29	11.3	2.37	4.22	9.18	13.83	23.25	38.24	66.49	13.91	26.74	7.76	17.61	13.68	8.26	5.05	21.07
StET015202	GATCAGCATCATTGGAT	TC199118	TC199118|-|homologue to UniRef100_P26574 Cluster: Ribulose bisphosphate carboxylase small chain 1, chloroplast precursor; n=1; Solanum tuberosum|Rep: Ribulose bisphosphate carboxylase small chain 1, chloroplast precursor - Solanum tuberosum (Potato), complete|-|520-537|#|TC199887|-|UniRef100_P26574 Cluster: Ribulose bisphosphate carboxylase small chain 1, chloroplast precursor; n=1; Solanum tuber…	-0.0318556	1	0.190992	1	-0.48301	0.742957	-1.35227	0.120357	-1.61124	0.00097711	-3.26855	0.000140157	-0.372923	0.756996	-1.70833	3.34292e-05	-2.0821	0.0105676	46.77	15.25	87.9	21.36	34.79	37.55	58.18	8.06	36.45	56.6	64.1	58.53	23.27	4.74	6.32	13.77	22.13	67.56	141.11	78.86	35.93	79.06	36.21	51.14	59.86	29.5	10.94	29.49
StET019382	GTTCAGAATCATTGGAT	TC199118	TC199118|-|homologue to UniRef100_P26574 Cluster: Ribulose bisphosphate carboxylase small chain 1, chloroplast precursor; n=1; Solanum tuberosum|Rep: Ribulose bisphosphate carboxylase small chain 1, chloroplast precursor - Solanum tuberosum (Potato), complete|-|520-537|#|TC199887|-|UniRef100_P26574 Cluster: Ribulose bisphosphate carboxylase small chain 1, chloroplast precursor; n=1; Solanum tuber…	-0.507803	0.814457	-0.200179	1	-1.05786	0.182177	-1.4878	0.0761993	-0.887787	0.0689232	-2.74717	0.00017896	-0.263779	0.915889	-1.43802	0.000377822	-1.71446	0.14273	24.57	6.78	39.16	9.26	16.43	39.43	44.33	6.45	27.65	11.68	14.98	32.31	15.29	2.37	4.22	9.18	21.21	28.33	58.26	46.39	34.78	51.16	22.42	21.8	20.52	15.34	11.78	4.21
StET015199	GATCAGATTCATTGGAT	TC199118	TC199118|-|homologue to UniRef100_P26574 Cluster: Ribulose bisphosphate carboxylase small chain 1, chloroplast precursor; n=1; Solanum tuberosum|Rep: Ribulose bisphosphate carboxylase small chain 1, chloroplast precursor - Solanum tuberosum (Potato), complete|-|520-537|#|TC199887|-|UniRef100_P26574 Cluster: Ribulose bisphosphate carboxylase small chain 1, chloroplast precursor; n=1; Solanum tuber…	0.142929	1	0.330294	0.96303	-0.720087	0.504523	-1.36095	0.0718042	-1.14223	0.156205	-2.39891	0.000182672	-0.570237	0.55118	-1.63663	5.72281e-06	-2.23025	0.00892072	21.34	8.47	32.76	3.56	19.33	15.02	24.01	7.26	12.57	12.58	27.47	25	25.27	0	0	15.6	6.46	22.52	66.46	40.2	33.62	16.28	24.14	24.31	20.52	9.44	8.41	8.43
StET015192	GATCAGAATCCTTGGAT	TC199118	TC199118|-|homologue to UniRef100_P26574 Cluster: Ribulose bisphosphate carboxylase small chain 1, chloroplast precursor; n=1; Solanum tuberosum|Rep: Ribulose bisphosphate carboxylase small chain 1, chloroplast precursor - Solanum tuberosum (Potato), complete|-|520-537|#|TC199887|-|UniRef100_P26574 Cluster: Ribulose bisphosphate carboxylase small chain 1, chloroplast precursor; n=1; Solanum tuber…	-0.245452	0.972743	0.0256554	1	-1.11153	0.166397	-1.69423	0.0501709	-1.33957	0.00696744	-3.19889	0.000183956	-0.664988	0.575759	-1.16947	0.00280875	-1.83451	0.12799	29.84	6.78	52.74	7.12	24.16	30.04	48.95	5.64	22.62	22.46	34.96	39.63	16.62	2.37	10.54	12.85	29.51	37.77	66.46	68.04	48.69	62.78	25.86	31.86	46.18	23.01	14.3	14.75
StET017880	GGTCAGAATCATTGGAT	TC199118	TC199118|-|homologue to UniRef100_P26574 Cluster: Ribulose bisphosphate carboxylase small chain 1, chloroplast precursor; n=1; Solanum tuberosum|Rep: Ribulose bisphosphate carboxylase small chain 1, chloroplast precursor - Solanum tuberosum (Potato), complete|-|520-537|#|TC199887|-|UniRef100_P26574 Cluster: Ribulose bisphosphate carboxylase small chain 1, chloroplast precursor; n=1; Solanum tuber…	-0.578944	0.698987	-0.590146	0.682021	-1.12605	0.123076	-1.63237	0.0958635	-0.968703	0.336919	-2.16466	0.000329851	-0.110946	1	-0.629152	0.412265	-0.747283	0.633304	36.05	30.49	80.71	12.11	71.5	54.45	50.79	9.67	31.42	36.83	52.44	40.85	24.6	10.66	14.75	21.11	34.12	37.77	64.64	88.14	46.37	79.06	29.31	45.27	44.47	28.91	10.09	18.96
StET015170	GATCAGAAGCATTGGAT	TC199118	TC199118|-|homologue to UniRef100_P26574 Cluster: Ribulose bisphosphate carboxylase small chain 1, chloroplast precursor; n=1; Solanum tuberosum|Rep: Ribulose bisphosphate carboxylase small chain 1, chloroplast precursor - Solanum tuberosum (Potato), complete|-|520-537|#|TC199887|-|UniRef100_P26574 Cluster: Ribulose bisphosphate carboxylase small chain 1, chloroplast precursor; n=1; Solanum tuber…	-0.448667	0.814457	-0.316839	0.933174	-0.498408	0.548056	-1.39459	0.0886854	-1.14079	0.202071	-2.57908	0.00135075	0.254074	0.854661	-1.81143	3.41659e-06	-1.57365	0.0714418	22.06	11.86	31.96	12.82	25.12	28.16	48.95	7.26	7.54	22.46	27.47	31.7	17.29	0	8.43	9.18	22.13	27.6	49.16	37.11	22.02	22.09	15.52	24.31	18.81	23.6	7.57	14.75
StET015168	GATCAGAACCATTGGAT	TC199118	TC199118|-|homologue to UniRef100_P26574 Cluster: Ribulose bisphosphate carboxylase small chain 1, chloroplast precursor; n=1; Solanum tuberosum|Rep: Ribulose bisphosphate carboxylase small chain 1, chloroplast precursor - Solanum tuberosum (Potato), complete|-|520-537|#|TC199887|-|UniRef100_P26574 Cluster: Ribulose bisphosphate carboxylase small chain 1, chloroplast precursor; n=1; Solanum tuber…	-0.0646418	1	-0.119384	1	-1.09126	0.0568943	-1.7298	0.0801973	-1.03942	0.144383	-2.35792	0.00144309	-0.382775	0.81375	-1.22339	0.0149662	-1.61736	0.184426	32.83	13.55	75.12	7.83	25.12	33.8	47.1	8.06	36.45	37.73	41.62	51.22	16.62	8.29	18.97	16.52	25.82	33.42	70.1	72.68	51	61.62	23.28	42.76	25.65	20.65	13.46	16.85
StET015197	GATCAGACTCATTGGAT	TC199118	TC199118|-|homologue to UniRef100_P26574 Cluster: Ribulose bisphosphate carboxylase small chain 1, chloroplast precursor; n=1; Solanum tuberosum|Rep: Ribulose bisphosphate carboxylase small chain 1, chloroplast precursor - Solanum tuberosum (Potato), complete|-|520-537|#|TC199887|-|UniRef100_P26574 Cluster: Ribulose bisphosphate carboxylase small chain 1, chloroplast precursor; n=1; Solanum tuber…	-0.147075	1	0.197203	1	-0.436591	0.802195	-1.25474	0.0900572	-1.86985	0.00417801	-3.74326	0.00194655	-0.130945	1	-1.87939	0.000145758	-2.00332	0.0646274	33.75	11.86	67.92	10.68	21.26	31.92	56.33	6.45	30.17	35.04	64.1	28.05	19.28	2.37	10.54	5.51	24.9	48.67	112.89	57.21	33.62	43.02	19.83	25.99	49.6	13.57	11.78	14.75
StET010566	CATCAGAATCATTGGAT	TC199118	TC199118|-|homologue to UniRef100_P26574 Cluster: Ribulose bisphosphate carboxylase small chain 1, chloroplast precursor; n=1; Solanum tuberosum|Rep: Ribulose bisphosphate carboxylase small chain 1, chloroplast precursor - Solanum tuberosum (Potato), complete|-|520-537|#|TC199887|-|UniRef100_P26574 Cluster: Ribulose bisphosphate carboxylase small chain 1, chloroplast precursor; n=1; Solanum tuber…	-0.656743	0.704229	-0.252373	0.989401	-0.914819	0.22807	-1.16971	0.091637	-0.434059	0.703552	-2.42957	0.00258825	0.0891921	1	-1.9714	0.00106563	-1.87805	0.0182309	9.16	3.39	14.38	4.98	9.66	7.51	18.47	2.42	8.8	4.49	2.5	8.54	9.97	0	0	0	6.46	11.62	21.85	13.92	3.48	18.6	6.04	6.71	10.26	8.85	5.05	0
StET015190	GATCAGAATCATTGTAT	TC199118	TC199118|-|homologue to UniRef100_P26574 Cluster: Ribulose bisphosphate carboxylase small chain 1, chloroplast precursor; n=1; Solanum tuberosum|Rep: Ribulose bisphosphate carboxylase small chain 1, chloroplast precursor - Solanum tuberosum (Potato), complete|-|520-537|#|TC199887|-|UniRef100_P26574 Cluster: Ribulose bisphosphate carboxylase small chain 1, chloroplast precursor; n=1; Solanum tuber…	-0.507772	0.84937	-0.0779898	1	-0.803163	0.192823	-1.35056	0.0958468	-0.848285	0.62592	-2.57467	0.00366068	-0.0181187	1	-1.50961	0.0135814	-1.53002	0.248582	13.98	5.08	20.78	4.27	11.6	20.65	31.4	0	7.54	11.68	11.65	22.56	9.97	0	18.97	3.67	4.61	26.15	29.13	34.02	9.27	18.6	10.35	15.09	13.68	11.8	5.89	12.64
StET015165	GATCAGAAACATTGGAT	TC199118	TC199118|-|homologue to UniRef100_P26574 Cluster: Ribulose bisphosphate carboxylase small chain 1, chloroplast precursor; n=1; Solanum tuberosum|Rep: Ribulose bisphosphate carboxylase small chain 1, chloroplast precursor - Solanum tuberosum (Potato), complete|-|520-537|#|TC199887|-|UniRef100_P26574 Cluster: Ribulose bisphosphate carboxylase small chain 1, chloroplast precursor; n=1; Solanum tuber…	-0.484206	0.850562	-0.157762	1	-0.669199	0.552915	-1.59227	0.0931641	-0.830133	0.486599	-2.19363	0.0112345	0.197834	1	-1.4937	0.0574069	-1.3101	0.414245	18.05	6.78	47.15	5.7	17.39	16.9	38.79	2.42	13.83	21.56	19.98	25	11.3	3.55	4.22	16.52	11.07	29.78	43.7	23.2	28.98	38.37	12.93	14.25	5.13	7.08	5.89	10.53
StET015458	GATGAGAATCATTGGAT	TC199118	TC199118|-|homologue to UniRef100_P26574 Cluster: Ribulose bisphosphate carboxylase small chain 1, chloroplast precursor; n=1; Solanum tuberosum|Rep: Ribulose bisphosphate carboxylase small chain 1, chloroplast precursor - Solanum tuberosum (Potato), complete|-|520-537|#|TC199887|-|UniRef100_P26574 Cluster: Ribulose bisphosphate carboxylase small chain 1, chloroplast precursor; n=1; Solanum tuber…	-0.15599	1	-0.365355	0.884277	-0.693464	0.741716	-1.20986	0.192423	-0.943232	0.362124	-2.68886	0.0226968	0.891745	0.445568	-2.5146	5.75734e-05	-1.64191	0.10643	4.79	3.39	10.39	1.42	5.8	11.27	8.31	0	2.51	1.8	10.82	14.63	3.32	0	0	0	6.46	6.54	10.92	7.73	5.8	0	2.59	3.35	0	0	1.68	0
StET015175	GATCAGAATCATAGGAT	TC199118	TC199118|-|homologue to UniRef100_P26574 Cluster: Ribulose bisphosphate carboxylase small chain 1, chloroplast precursor; n=1; Solanum tuberosum|Rep: Ribulose bisphosphate carboxylase small chain 1, chloroplast precursor - Solanum tuberosum (Potato), complete|-|520-537|#|TC199887|-|UniRef100_P26574 Cluster: Ribulose bisphosphate carboxylase small chain 1, chloroplast precursor; n=1; Solanum tuber…	-0.456972	0.814457	-0.560455	0.797767	-1.11769	0.206322	-1.28489	0.131321	-0.772891	0.651849	-2.14178	0.023747	0.128608	1	-1.47579	0.0470571	-1.3481	0.278414	44.13	22.02	65.53	22.07	43.48	86.37	90.5	15.32	22.62	35.04	49.95	71.95	39.23	2.37	12.65	22.94	25.82	59.57	81.93	111.34	60.28	30.23	29.31	56.17	32.49	23.6	18.51	21.07
StET015226	GATCCCAAAACTCCAAG	TC199158	TC199158|-|similar to UniRef100_A0S5Z4 Cluster: Peroxidase; n=1; Sesamum indicum|Rep: Peroxidase - Sesamum indicum (Oriental sesame) (Gingelly), partial (93%)|-|775-792|#|	0.248219	1	1.7555	0.579161	-0.149831	1	0.585014	0.746098	2.13091	0.58788	3.95434	6.09667e-12	-0.188891	1	3.28373	0.581528	3.09457	0.579697	53.72	57.59	21.58	124.61	0	3.76	24.01	33.05	16.34	0	11.65	14.63	171.56	526.01	132.79	18.35	0	119.86	0	105.15	33.62	93.01	0	42.76	0	0	48.79	84.27
StET015715	GATTCTTACTAGATGGC	TC199243	TC199243|-|homologue to UniRef100_Q84UU0 Cluster: Photosystem I subunit XI; n=1; Nicotiana attenuata|Rep: Photosystem I subunit XI - Nicotiana attenuata, complete|-|359-376|#|TC212118|-|homologue to UniRef100_Q84UU0 Cluster: Photosystem I subunit XI; n=1; Nicotiana attenuata|Rep: Photosystem I subunit XI - Nicotiana attenuata, partial (98%)|-|427-444|#|	-0.416458	0.83495	0.175079	1	-0.811192	0.607651	-1.44185	0.140049	-1.20043	0.1134	-2.85693	0.00117173	-0.163186	1	-1.74038	0.0889869	-1.87361	0.00613798	4.35	0	4.79	4.27	2.9	3.76	10.16	3.22	0	5.39	2.5	6.1	1.99	0	0	5.51	6.46	2.18	12.75	4.64	15.07	2.33	0	4.19	6.84	1.77	1.68	0
StET013920	GAAGGCTACATAAATGA	TC199339	TC199339|-|similar to UniRef100_Q52QX9 Cluster: Aldo/keto reductase AKR; n=2; Manihot esculenta|Rep: Aldo/keto reductase AKR - Manihot esculenta (Cassava) (Manioc), partial (98%)|-|1028-1045|#|TC200380|-|similar to UniRef100_Q52QX9 Cluster: Aldo/keto reductase AKR; n=2; Manihot esculenta|Rep: Aldo/keto reductase AKR - Manihot esculenta (Cassava) (Manioc), partial (98%)|-|1037-1054|#|TC221269|-|si…	0.908496	0.829578	0.743685	0.837774	-0.0889751	1	-0.640667	0.812273	0.402659	1	1.90561	0.0196903	-1.04342	0.716612	0.353977	1	-0.694471	0.851801	23.34	0	9.59	0	58.94	9.39	3.69	58.85	2.51	24.26	0	34.75	24.6	37.91	0	66.08	0	13.08	15.48	43.3	0	76.74	22.42	10.9	17.1	16.52	36.17	0
StET020139	TAAAATTGTTCCAGATA	TC199369	TC199369|-|similar to UniRef100_A7PAA7 Cluster: Chromosome chr14 scaffold_9, whole genome shotgun sequence; n=1; Vitis vinifera|Rep: Chromosome chr14 scaffold_9, whole genome shotgun sequence - Vitis vinifera (Grape), partial (37%)|-|336-353|#|TC204115|-|similar to UniRef100_A7PAA7 Cluster: Chromosome chr14 scaffold_9, whole genome shotgun sequence; n=1; Vitis vinifera|Rep: Chromosome chr14 scaff…	2.49715	0.232827	1.39193	0.563394	0.86464	0.783498	1.24431	0.572591	-3.39088	0.00519552	-1.96654	0.20089	-0.638653	0.922501	-1.33885	0.74143	-1.98745	0.433078	14.82	0	12.79	0	0	18.78	0	76.58	3.77	33.24	46.62	17.07	19.28	3.55	0	20.19	37.81	5.08	20.94	0	0	0	11.21	0	35.91	0	6.73	0
StET010173	CAGAGGGACAGTGTGGC	TC199374	TC199374|-|similar to UniRef100_Q5GMM5 Cluster: Glutathione S-transferase/peroxidase; n=1; Capsicum chinense|Rep: Glutathione S-transferase/peroxidase - Capsicum chinense (Scotch bonnet) (Bonnet pepper), complete|-|592-609|#|TC200120|-|homologue to UniRef100_Q03666 Cluster: Probable glutathione S-transferase; n=1; Nicotiana tabacum|Rep: Probable glutathione S-transferase - Nicotiana tabacum (Comm…	1.94401	0.362971	0.722995	0.72203	1.59365	0.334901	2.08273	0.136823	2.87346	0.651849	2.0562	0.0148839	-0.11785	1	0.24639	1	0.117862	1	9.93	0	7.19	0	5.8	0	4.62	14.51	36.45	1.8	32.46	0	3.99	7.11	23.19	0	4.61	1.45	4.55	0	15.07	0	0	1.68	5.13	1.77	12.62	6.32
StET001208	AACACATAAAGTTGTTA	TC199385	TC199385|-|homologue to UniRef100_Q9SC15 Cluster: Pathogenesis related protein PR-1 precursor; n=1; Solanum tuberosum|Rep: Pathogenesis related protein PR-1 precursor - Solanum tuberosum (Potato), complete|-|720-737|#|TC199907|-|homologue to UniRef100_Q8L688 Cluster: Pathogenesis related protein isoform b1 precursor; n=1; Solanum phureja|Rep: Pathogenesis related protein isoform b1 precursor - So…	1.6678	0.585479	0.0341756	1	0.704448	0.906382	3.48869	0.135664	-0.476117	1	6.0987	8.91622e-06	-3.15717	0.271855	2.60061	0.985836	-0.689591	0.913921	22.74	0	0	0	0	0	0	0	0	0	0	0	13.96	0	0	0	0	0	0	60.31	0	0	0	0	0	0	59.72	0
StET004830	AGACAAGTGAGTAACAA	TC199385	TC199385|-|homologue to UniRef100_Q9SC15 Cluster: Pathogenesis related protein PR-1 precursor; n=1; Solanum tuberosum|Rep: Pathogenesis related protein PR-1 precursor - Solanum tuberosum (Potato), complete|-|97-113|#|TC199907|-|homologue to UniRef100_Q8L688 Cluster: Pathogenesis related protein isoform b1 precursor; n=1; Solanum phureja|Rep: Pathogenesis related protein isoform b1 precursor - Sol…	2.63389	0.274098	0.919896	0.72203	2.12929	0.465401	4.72386	0.068677	1.93305	0.622616	5.14195	0.000639664	-2.78401	0.330116	3.4012	0.961094	0.783836	1	49.88	0	0	3.56	0	0	0	38.7	0	0	0	9.76	7.98	14.22	0	0	0	0	0	0	0	63.95	0	0	0	0	91.69	65.31
StET020431	TAACAGGCTATTAGCTA	TC199401	TC199401|-|weakly similar to UniRef100_A7QG62 Cluster: Chromosome undetermined scaffold_91, whole genome shotgun sequence; n=1; Vitis vinifera|Rep: Chromosome undetermined scaffold_91, whole genome shotgun sequence - Vitis vinifera (Grape), partial (48%)|-|87-103|#|	-0.421253	0.785494	-0.0987754	1	-0.297076	0.776432	0.246677	0.790999	-1.45803	0.0248697	-0.853619	1	-0.0995498	0.995784	0.793334	0.6221	0.667087	0.186735	96.23	147.37	129.46	89.72	112.09	123.92	74.8	159.62	32.68	128.47	23.31	63.41	81.12	154.01	50.59	340.48	12.91	58.84	25.49	242.78	112.44	111.62	147.43	81.32	42.76	135.09	87.48	23.17
StET003489	ACAAAAGATGGGAGGAT	TC199411	TC199411|-|UniRef100_Q2XTE6 Cluster: Aspartate aminotransferase; n=1; Solanum tuberosum|Rep: Aspartate aminotransferase - Solanum tuberosum (Potato), partial (41%)|-|867-884|#|	1.35661	0.640284	0.228005	0.995655	-0.816325	0.7779	-0.207928	0.997934	-0.389045	1	-2.09399	0.0335386	-1.21879	0.707701	-0.777952	0.893513	-1.97091	0.268453	11.78	0	15.98	0	17.39	0	2.77	33.05	0	0	37.46	10.97	16.62	11.85	0	10.1	12.91	0	9.1	77.32	0	3.49	0	15.93	0	4.72	10.94	18.96
StET006578	ATAGTATGCTCATTGTG	TC199426	TC199426|-|weakly similar to UniRef100_A7PU44 Cluster: Chromosome chr7 scaffold_31, whole genome shotgun sequence; n=1; Vitis vinifera|Rep: Chromosome chr7 scaffold_31, whole genome shotgun sequence - Vitis vinifera (Grape), partial (40%)|-|819-836|#|	3.01631	0.102971	2.28162	0.271927	3.42239	0.0603898	2.76454	0.0661175	2.82781	0.00278005	-0.03454	1	-0.158269	1	-0.531322	0.947866	-0.689591	0.913921	5.02	0	0	0	0	0	0	9.67	0	0	24.97	6.1	7.31	0	0	14.68	0	9.44	0	0	0	0	0	0	0	0	11.78	0
StET026032	TGGTTTGAGCAGCTTCA	TC199455	TC199455|-|UniRef100_Q9XHD8 Cluster: Cryptochrome 1; n=1; Solanum lycopersicum|Rep: Cryptochrome 1 - Solanum lycopersicum (Tomato) (Lycopersicon esculentum), partial (54%)|-|1539-1556|#|	-0.330992	0.986025	0.196257	0.983134	0.39991	0.924762	0.161087	1	0.0839061	1	1.87952	1.36037e-08	0.424917	0.935517	0.491566	1	0.930483	0.820697	26.76	0	27.17	49.13	40.58	31.92	32.32	12.9	60.33	0	0	23.78	43.22	8.29	50.59	59.65	39.66	9.44	44.61	75.77	0	41.86	18.11	2.52	6.84	34.21	53.83	65.31
StET005588	AGGATAGACAATAGAGT	TC199501	TC199501|-|weakly similar to UniRef100_A7PT76 Cluster: Chromosome chr8 scaffold_29, whole genome shotgun sequence; n=1; Vitis vinifera|Rep: Chromosome chr8 scaffold_29, whole genome shotgun sequence - Vitis vinifera (Grape), partial (53%)|-|1243-1260|#|	-1.70867	0.430435	-1.05619	0.707317	-0.429975	0.957955	1.36869	0.465922	1.9074	0.807582	4.11785	0.0226968	1.28753	0.53606	1.41044	0.983005	2.6794	0.289713	10.71	37.27	18.38	31.33	11.6	0	8.31	5.64	0	0	19.98	0	3.99	0	0	44.05	0	2.91	0	0	0	24.42	0	13.41	0	0	3.36	27.39
StET007055	ATCATACATAACAAGAA	TC199502	TC199502|-|NA|-|784-800|#|	-1.20311	0.598011	0.778469	0.815481	-0.197162	1	-0.284468	1	2.68177	0.616064	5.31439	0.0245922	1.90694	0.379916	0.205468	1	2.05863	0.78168	3.57	3.39	0	14.95	0	0	2.77	0	0	0	0	3.05	3.32	7.11	0	33.04	0	0	0	0	0	0	0	0	0	0	0	0
StET010215	CAGCAAAGACAAAGAAC	TC199524	TC199524|-|homologue to UniRef100_Q672Q6 Cluster: Photosystem II oxygen-evolving complex protein 3 precursor; n=1; Solanum lycopersicum|Rep: Photosystem II oxygen-evolving complex protein 3 precursor - Solanum lycopersicum (Tomato) (Lycopersicon esculentum), complete|-|680-697|#|TC205044|-|homologue to UniRef100_Q672Q6 Cluster: Photosystem II oxygen-evolving complex protein 3 precursor; n=1; Sola…	-0.555808	0.633934	-0.0443645	1	-0.987162	0.340236	-1.22505	0.117789	-1.01396	0.382779	-1.91402	0.0168976	-0.050617	1	-1.47753	0.0284409	-1.51751	0.0133863	8.08	10.16	11.99	4.27	12.56	3.76	12.93	7.26	3.77	8.98	7.49	7.32	2.66	0	10.54	7.34	6.46	12.35	13.66	4.64	5.8	15.11	14.66	5.87	11.97	10.03	0	0
StET010131	CAGAAAAGACCAAGAAC	TC199524	TC199524|-|homologue to UniRef100_Q672Q6 Cluster: Photosystem II oxygen-evolving complex protein 3 precursor; n=1; Solanum lycopersicum|Rep: Photosystem II oxygen-evolving complex protein 3 precursor - Solanum lycopersicum (Tomato) (Lycopersicon esculentum), complete|-|680-697|#|TC205044|-|homologue to UniRef100_Q672Q6 Cluster: Photosystem II oxygen-evolving complex protein 3 precursor; n=1; Sola…	-0.327694	0.903733	-0.875963	0.568916	-0.561858	0.686326	-1.00568	0.392124	-0.512775	0.869847	-2.78895	0.0477235	0.509848	0.864074	-1.57826	0.239772	-1.05537	0.619438	5.64	6.78	9.59	0	3.87	11.27	16.62	5.64	6.28	8.09	4.99	9.76	3.32	0	0	2.75	8.3	4.36	6.37	4.64	5.8	0	3.45	5.03	15.39	4.72	0	4.21
StET019746	GTTTCGAAGCAATATCA	TC199538	TC199538|-|similar to UniRef100_P27484 Cluster: Glycine-rich protein 2; n=1; Nicotiana sylvestris|Rep: Glycine-rich protein 2 - Nicotiana sylvestris (Wood tobacco), partial (89%)|-|859-876|#|TC215666|-|similar to UniRef100_P27484 Cluster: Glycine-rich protein 2; n=1; Nicotiana sylvestris|Rep: Glycine-rich protein 2 - Nicotiana sylvestris (Wood tobacco), partial (57%)|-|829-846|#|TC217336|-|simila…	-0.49633	0.612505	-0.0544602	1	-0.532617	0.34501	-0.262565	0.704367	-0.836659	0.0248697	-0.399348	0.36311	0.260105	0.702927	-0.454979	0.566149	-0.195665	0.885131	279.26	464.13	271.7	222.88	417.43	452.5	331.54	426.46	111.86	280.29	134.85	225.59	301.22	482.17	480.58	319.37	223.19	275.31	291.32	326.28	391.8	153.47	356.93	288.39	283.9	270.77	210.29	307.57
StET018625	GTCATTGTATACTTGAA	TC199551	TC199551|-|weakly similar to UniRef100_A7PF66 Cluster: Chromosome chr11 scaffold_13, whole genome shotgun sequence; n=1; Vitis vinifera|Rep: Chromosome chr11 scaffold_13, whole genome shotgun sequence - Vitis vinifera (Grape), partial (31%)|-|871-888|#|TC208093|-|weakly similar to UniRef100_A7PF66 Cluster: Chromosome chr11 scaffold_13, whole genome shotgun sequence; n=1; Vitis vinifera|Rep: Chrom…	1.30312	0.726011	0.757467	0.854058	2.22406	0.271677	2.97202	0.117335	4.12788	0.1453	5.13128	0.0451217	-0.339756	1	3.21789	0.90295	2.8877	0.821187	24.98	6.78	0	35.6	0	0	0	61.27	16.34	0	14.15	4.88	17.95	29.62	0	31.2	0	10.9	4.55	0	0	0	0	41.92	8.55	0	96.73	73.73
StET024428	TCGAAGAAAAACGATTT	TC199553	TC199553|-|similar to UniRef100_A7PZC8 Cluster: Chromosome chr15 scaffold_40, whole genome shotgun sequence; n=1; Vitis vinifera|Rep: Chromosome chr15 scaffold_40, whole genome shotgun sequence - Vitis vinifera (Grape), complete|-|41-58|#|	0.254912	1	-0.642454	0.881927	0.0906388	1	-0.316161	0.956157	-4.16298	0.00186987	-1.61173	0.319459	0.132599	1	-0.996123	0.785981	-0.872897	0.813041	6.91	44.04	0	7.12	0	0	0	16.12	0	26.95	0	4.27	11.3	10.66	0	11.93	0	6.54	0	0	26.66	0	10.35	6.71	0	0	11.78	0
StET011877	CTACGTAAACATACGTA	TC199591	TC199591|-|homologue to UniRef100_Q4G3H5 Cluster: RAV transcription factor; n=1; Capsicum annuum|Rep: RAV transcription factor - Capsicum annuum (Bell pepper), partial (66%)|-|613-630|#|CK862983|-|homologue to UniRef100_Q4G3H5 Cluster: RAV transcription factor; n=1; Capsicum annuum|Rep: RAV transcription factor - Capsicum annuum (Bell pepper), partial (41%)|-|9-26|#|	0.32871	0.974988	-0.301859	0.985733	-0.325091	0.989329	-1.21369	0.607406	-2.3432	0.592338	-4.1876	0.0445914	-0.319274	1	-0.558522	0.917143	-0.882586	0.782065	15.05	35.57	7.19	0	36.72	9.39	13.85	32.25	47.76	23.36	23.31	1.83	2.66	8.29	0	54.15	0	2.18	13.66	0	0	0	87.94	25.15	0	12.98	14.3	27.39
StET020785	TAATATTGTACTGTGAT	TC199617	TC199617|-|similar to UniRef100_A7P5V0 Cluster: Chromosome chr4 scaffold_6, whole genome shotgun sequence; n=2; Vitis vinifera|Rep: Chromosome chr4 scaffold_6, whole genome shotgun sequence - Vitis vinifera (Grape), partial (78%)|-|765-782|#|	-0.127889	0.947677	-0.642536	0.260519	-0.571138	0.607651	-1.18019	0.231289	0.096221	1	-1.18656	0.0283755	-0.158476	0.901941	0.243011	0.965988	0.0866772	1	248.42	208.35	341.22	404.45	453.18	232.82	273.36	134.63	314.22	318.02	387.91	318.88	230.07	97.15	151.76	241.36	334.79	212.11	157.5	253.6	489.17	184.86	335.37	338.69	501.09	401.14	230.48	286.5
StET025294	TGAGATATTATAAGCTC	TC199619	TC199619|-|weakly similar to UniRef100_A7P712 Cluster: Chromosome chr9 scaffold_7, whole genome shotgun sequence; n=1; Vitis vinifera|Rep: Chromosome chr9 scaffold_7, whole genome shotgun sequence - Vitis vinifera (Grape), partial (85%)|-|866-883|#|TC221698|-|weakly similar to UniRef100_A7P712 Cluster: Chromosome chr9 scaffold_7, whole genome shotgun sequence; n=1; Vitis vinifera|Rep: Chromosome …	-1.02294	0.732298	-2.17904	0.377136	-2.86104	0.105207	-2.09989	0.210419	-0.828967	0.941798	-5.49338	3.33815e-20	-1.20356	0.609448	0.0879954	1	-1.11391	0.737914	68.74	5.08	131.05	31.33	249.3	3.76	79.42	13.7	21.37	86.24	19.15	59.75	31.25	0	42.16	0	25.82	36.32	0	40.2	268.93	304.62	43.97	61.2	395.06	28.91	30.28	0
StET030744	TTTTTGGTTTCGTCTGT	TC199644	TC199644|-|homologue to UniRef100_P27322 Cluster: Heat shock cognate 70 kDa protein 2; n=1; Solanum lycopersicum|Rep: Heat shock cognate 70 kDa protein 2 - Solanum lycopersicum (Tomato) (Lycopersicon esculentum), partial (34%)|-|799-816|#|TC208728|-|homologue to UniRef100_P27322 Cluster: Heat shock cognate 70 kDa protein 2; n=1; Solanum lycopersicum|Rep: Heat shock cognate 70 kDa protein 2 - Sola…	0.870173	0.702151	0.426798	0.919113	0.869423	0.411637	-0.12568	1	-0.478246	1	2.71876	4.48078e-05	-0.319304	0.980908	-0.0590412	1	-0.435763	0.932899	4.14	0	0	3.56	0	3.76	5.54	3.22	2.51	1.8	3.33	6.71	9.97	0	4.22	5.51	0	7.26	1.82	0	6.96	2.33	2.59	3.35	3.42	4.72	15.14	4.21
StET021186	TAATTTATACATTGTAA	TC199650	TC199650|-|homologue to UniRef100_Q40143 Cluster: Cysteine proteinase 3 precursor; n=1; Solanum lycopersicum|Rep: Cysteine proteinase 3 precursor - Solanum lycopersicum (Tomato) (Lycopersicon esculentum), partial (43%)|-|773-790|#|TC204070|-|homologue to UniRef100_Q40143 Cluster: Cysteine proteinase 3 precursor; n=1; Solanum lycopersicum|Rep: Cysteine proteinase 3 precursor - Solanum lycopersicum…	0.247464	1	1.41909	0.455593	1.31745	0.172106	1.36293	0.166963	1.29796	0.651849	3.45763	1.47447e-05	1.08488	0.60653	0.0129201	1	1.11001	0.969874	3.32	0	0	0	1.93	0	9.24	3.22	0	4.49	2.5	4.27	3.32	3.55	4.22	20.19	0	11.62	3.64	0	0	2.33	0	0	0	1.77	3.36	0
StET021187	TAATTTATACCTTATAA	TC199650	TC199650|-|homologue to UniRef100_Q40143 Cluster: Cysteine proteinase 3 precursor; n=1; Solanum lycopersicum|Rep: Cysteine proteinase 3 precursor - Solanum lycopersicum (Tomato) (Lycopersicon esculentum), partial (43%)|-|773-790|#|TC204070|-|homologue to UniRef100_Q40143 Cluster: Cysteine proteinase 3 precursor; n=1; Solanum lycopersicum|Rep: Cysteine proteinase 3 precursor - Solanum lycopersicum…	0.70782	0.708316	0.536336	0.725047	1.49024	0.253313	1.14855	0.141319	1.84539	0.376594	3.70745	0.00015552	0.104808	1	0.942254	0.96563	1.04706	0.873283	2.78	0	0	2.85	0	0	3.69	3.22	0	0	4.16	4.88	3.32	0	0	3.67	0	3.63	4.55	0	0	0	4.31	0	0	7.67	0	4.21
StET009892	CAATTTATACATTATAA	TC199650	TC199650|-|homologue to UniRef100_Q40143 Cluster: Cysteine proteinase 3 precursor; n=1; Solanum lycopersicum|Rep: Cysteine proteinase 3 precursor - Solanum lycopersicum (Tomato) (Lycopersicon esculentum), partial (43%)|-|773-790|#|TC204070|-|homologue to UniRef100_Q40143 Cluster: Cysteine proteinase 3 precursor; n=1; Solanum lycopersicum|Rep: Cysteine proteinase 3 precursor - Solanum lycopersicum…	-0.0735862	1	0.0825937	1	0.644065	0.558317	1.20647	0.132339	1.20801	0.57879	2.80015	0.00078298	0.837662	0.769393	0.388151	1	1.13921	0.951086	5.23	22.02	0	0	6.76	0	4.62	12.9	3.77	3.59	3.33	4.27	3.99	4.74	0	15.6	1.84	4.36	6.37	6.19	2.32	0	1.72	3.35	5.13	4.13	3.36	4.21
StET020751	TAATATATACATTATAA	TC199650	TC199650|-|homologue to UniRef100_Q40143 Cluster: Cysteine proteinase 3 precursor; n=1; Solanum lycopersicum|Rep: Cysteine proteinase 3 precursor - Solanum lycopersicum (Tomato) (Lycopersicon esculentum), partial (43%)|-|773-790|#|TC204070|-|homologue to UniRef100_Q40143 Cluster: Cysteine proteinase 3 precursor; n=1; Solanum lycopersicum|Rep: Cysteine proteinase 3 precursor - Solanum lycopersicum…	0.510716	0.814457	0.75891	0.542162	-0.334879	1	1.50586	0.190295	2.65268	0.0309607	3.28673	0.00370215	0.645212	0.721208	1.07992	0.926417	1.70198	0.736671	3.47	3.39	0	3.56	0	0	8.31	4.84	3.77	2.7	5.83	5.49	3.99	7.11	4.22	8.26	1.84	4.36	6.37	0	0	2.33	3.45	0	3.42	1.77	0	0
StET021185	TAATTTATACATTCTAA	TC199650	TC199650|-|homologue to UniRef100_Q40143 Cluster: Cysteine proteinase 3 precursor; n=1; Solanum lycopersicum|Rep: Cysteine proteinase 3 precursor - Solanum lycopersicum (Tomato) (Lycopersicon esculentum), partial (43%)|-|773-790|#|TC204070|-|homologue to UniRef100_Q40143 Cluster: Cysteine proteinase 3 precursor; n=1; Solanum lycopersicum|Rep: Cysteine proteinase 3 precursor - Solanum lycopersicum…	0.648937	0.704511	1.09281	0.350247	0.664936	0.659855	0.955776	0.303806	1.96133	0.318205	3.02405	0.0132225	-0.0329649	1	1.08008	0.926417	1.04718	0.873283	2.77	5.08	0	2.85	1.93	0	0	4.03	0	2.7	2.5	3.05	3.99	4.74	0	6.42	1.84	5.08	3.64	0	0	2.33	1.72	1.68	5.13	3.54	0	0
StET021178	TAATTTATACATTACAA	TC199650	TC199650|-|homologue to UniRef100_Q40143 Cluster: Cysteine proteinase 3 precursor; n=1; Solanum lycopersicum|Rep: Cysteine proteinase 3 precursor - Solanum lycopersicum (Tomato) (Lycopersicon esculentum), partial (43%)|-|773-790|#|TC204070|-|homologue to UniRef100_Q40143 Cluster: Cysteine proteinase 3 precursor; n=1; Solanum lycopersicum|Rep: Cysteine proteinase 3 precursor - Solanum lycopersicum…	1.51803	0.259075	1.80486	0.0596325	0.526611	0.82074	1.18475	0.0887705	1.90623	0.337542	2.42447	0.0134981	-0.0861661	1	0.597118	0.948514	0.53238	1	4.3	0	0	4.27	0	0	3.69	14.51	3.77	1.8	4.99	8.54	4.65	5.92	10.54	15.6	2.77	5.08	9.1	0	6.96	2.33	0	0	3.42	3.54	2.52	0
StET021177	TAATTTATACATCATAA	TC199650	TC199650|-|homologue to UniRef100_Q40143 Cluster: Cysteine proteinase 3 precursor; n=1; Solanum lycopersicum|Rep: Cysteine proteinase 3 precursor - Solanum lycopersicum (Tomato) (Lycopersicon esculentum), partial (43%)|-|773-790|#|TC204070|-|homologue to UniRef100_Q40143 Cluster: Cysteine proteinase 3 precursor; n=1; Solanum lycopersicum|Rep: Cysteine proteinase 3 precursor - Solanum lycopersicum…	0.610333	0.733246	0.599984	0.749224	0.424203	0.673771	1.24686	0.142177	2.16764	0.107887	3.09968	0.0224448	0.39793	0.783671	0.905938	0.877008	1.30501	0.684073	3.73	6.78	0	4.27	1.93	0	4.62	5.64	0	5.39	4.99	3.66	6.65	7.11	0	9.18	0	3.63	5.46	4.64	0	2.33	4.31	0	0	3.54	1.68	4.21
StET021183	TAATTTATACATTATCA	TC199650	TC199650|-|homologue to UniRef100_Q40143 Cluster: Cysteine proteinase 3 precursor; n=1; Solanum lycopersicum|Rep: Cysteine proteinase 3 precursor - Solanum lycopersicum (Tomato) (Lycopersicon esculentum), partial (43%)|-|773-790|#|TC204070|-|homologue to UniRef100_Q40143 Cluster: Cysteine proteinase 3 precursor; n=1; Solanum lycopersicum|Rep: Cysteine proteinase 3 precursor - Solanum lycopersicum…	1.00685	0.385173	1.03163	0.267011	0.53993	0.623395	0.901773	0.380585	0.767107	0.744953	2.28666	0.0265726	-0.157911	1	0.526936	0.939539	0.369025	1	3.7	3.39	0	2.85	2.9	0	3.69	6.45	6.28	2.7	2.5	7.93	3.32	3.55	4.22	6.42	2.77	3.63	9.1	0	0	2.33	3.45	5.03	0	3.54	3.36	0
StET013547	GAAAGAAGCTGCGAAGC	TC199652	TC199652|-|weakly similar to UniRef100_A7QPN4 Cluster: Chromosome chr10 scaffold_138, whole genome shotgun sequence; n=1; Vitis vinifera|Rep: Chromosome chr10 scaffold_138, whole genome shotgun sequence - Vitis vinifera (Grape), partial (27%)|-|325-342|#|	0.591825	0.920653	0.659932	0.871048	1.47196	0.455586	-1.00843	0.611384	3.72707	9.17907e-05	3.1522	0.0910869	1.37528	0.629359	1.9141	0.930628	3.26528	0.704278	8.11	0	11.99	0	43.48	0	2.77	39.5	26.39	14.37	0	3.05	8.64	0	0	21.11	15.68	7.26	40.06	0	0	0	15.52	0	0	15.93	23.55	0
StET002243	AAGTTGTTGTATTGTAA	TC199768	TC199768|-|NA|-|722-739|#|	-0.295034	0.957924	-1.21565	0.345272	-0.411567	0.776786	-0.430077	0.860603	-1.33468	0.714357	-2.89215	0.021169	0.75686	0.472356	-0.507073	0.172528	0.247527	1	65.94	174.47	33.56	23.5	153.64	135.19	172.7	54.82	12.57	192.25	120.7	39.63	133.66	13.03	21.08	54.15	47.96	37.05	106.51	78.86	67.23	86.04	77.59	51.14	56.44	58.4	54.68	103.23
StET023868	TCAATATTAGCATTATT	TC199840	TC199840|-|UniRef100_A1E0Y0 Cluster: Ras-related GTP binding protein; n=1; Solanum tuberosum|Rep: Ras-related GTP binding protein - Solanum tuberosum (Potato), complete|-|908-925|#|	0.522899	0.701352	0.742449	0.239864	-0.0656077	1	-0.218162	0.952777	-1.08333	0.0479049	0.627832	0.189519	-0.881347	0.502727	-0.170678	1	-1.05796	0.27994	67.17	45.74	75.91	49.84	23.19	54.45	14.78	79.81	74.16	88.04	28.3	25	74.47	59.24	67.45	91.77	94.07	71.92	46.43	97.42	52.16	90.69	61.21	8.38	167.6	34.8	74.86	158
StET001160	AACAAGAGATCCCGAAG	TC199876	TC199876|-|similar to UniRef100_A7PME8 Cluster: Chromosome chr14 scaffold_21, whole genome shotgun sequence; n=1; Vitis vinifera|Rep: Chromosome chr14 scaffold_21, whole genome shotgun sequence - Vitis vinifera (Grape), partial (34%)|-|698-715|#|	-0.993548	0.75075	-1.73039	0.43949	-1.44353	0.631149	-2.32855	0.2048	-1.92084	0.0030306	-2.7995	0.027299	-0.423765	0.973875	1.78539	0.990433	1.34323	0.809207	14.81	94.86	7.19	7.12	12.56	37.55	9.24	12.09	46.5	16.17	0	6.71	2.66	5.92	40.05	0	0	5.81	0	0	0	23.25	118.98	62.88	0	0	0	0
StET012496	CTGCCCACTTCTCATAC	TC199955	TC199955|-|similar to UniRef100_A7Q9A0 Cluster: Chromosome chr19 scaffold_66, whole genome shotgun sequence; n=1; Vitis vinifera|Rep: Chromosome chr19 scaffold_66, whole genome shotgun sequence - Vitis vinifera (Grape), partial (87%)|-|429-446|#|	0.952729	0.788915	1.71381	0.310467	1.62523	0.289495	0.769758	0.620479	2.03657	0.018028	2.56465	0.035812	-0.429209	0.960864	2.46539	0.753693	2.03865	0.768411	27.93	0	19.18	39.88	0	16.9	2.77	21.77	75.41	21.56	13.32	0	27.93	94.78	52.7	85.35	25.82	9.44	12.75	61.85	24.34	0	0	9.22	18.81	9.44	34.49	42.13
StET010957	CCAAGTTGATTGTTGTA	TC199973	TC199973|-|similar to UniRef100_Q2VT54 Cluster: DC1.2-like; n=1; Capsicum annuum|Rep: DC1.2-like - Capsicum annuum (Bell pepper), partial (96%)|-|812-829|#|	-0.861635	0.788371	0.162946	1	1.21564	0.232821	0.85189	0.377501	0.777028	0.796288	2.90036	0.00232818	0.50101	0.83988	0.62076	0.944106	1.14122	0.808336	4.14	3.39	1.6	12.82	2.9	0	1.85	4.03	2.51	0	0	0	4.65	2.37	0	12.85	0	1.45	7.28	6.19	3.48	3.49	3.45	0	0	1.18	16.82	6.32
StET026885	TTAAGTTGATTGTTGTA	TC199973	TC199973|-|similar to UniRef100_Q2VT54 Cluster: DC1.2-like; n=1; Capsicum annuum|Rep: DC1.2-like - Capsicum annuum (Bell pepper), partial (96%)|-|812-829|#|	-0.354214	0.88204	0.0287646	1	1.62163	0.0763818	1.51167	0.14741	1.02682	0.749932	2.40295	0.014957	0.540889	0.762899	0.404697	1	0.936582	0.7922	4.18	8.47	1.6	6.41	3.87	0	0	4.03	3.77	0	3.33	2.44	2.66	3.55	0	12.85	0	2.18	0	0	0	0	6.9	1.68	0	5.31	13.46	8.43
StET030369	TTTTATCTCTAGTTATA	TC199975	TC199975|-|homologue to UniRef100_Q41229 Cluster: Photosystem I reaction center subunit IV B, chloroplast precursor (PSI-E B) [Contains: Photosystem I reaction center subunit IV B isoform 2]; n=3; Nicotiana sylvestris|Rep: Photosystem I reaction center subunit IV B, chloroplast precursor (PSI-E B) [Contains: Photosystem I reaction center subunit IV B isoform 2] - Nicotiana sylvestris (Wood tobacc…	0.0907591	1	-0.248298	0.868368	-0.617841	0.290289	-1.30209	0.214289	-0.69069	0.656962	-1.67373	7.64923e-08	-0.0111968	1	-0.321301	0.820284	-0.331835	0.799146	627.41	1136.6	946.14	936.37	864.82	332.33	580.89	357.13	819.48	1153.5	1228.65	938.95	438.87	167.04	413.13	870.93	839.28	665.4	851.2	635.55	916.91	1189.4	466.42	687.44	882.47	849.47	354.97	400.26
StET030789	TTTTTTCTCTAGTTATA	TC199975	TC199975|-|homologue to UniRef100_Q41229 Cluster: Photosystem I reaction center subunit IV B, chloroplast precursor (PSI-E B) [Contains: Photosystem I reaction center subunit IV B isoform 2]; n=3; Nicotiana sylvestris|Rep: Photosystem I reaction center subunit IV B, chloroplast precursor (PSI-E B) [Contains: Photosystem I reaction center subunit IV B isoform 2] - Nicotiana sylvestris (Wood tobacc…	0.095871	1	0.942358	0.61233	-1.40353	0.0562612	-0.817858	0.390606	-0.689409	0.673275	-2.59479	0.0181791	-1.15803	0.268414	-1.37865	0.00543009	-2.48968	0.000239386	3.65	0	4.79	0	0	3.76	3.69	0	0	3.59	1.66	3.05	4.65	0	0	4.59	3.69	3.63	11.83	4.64	5.8	5.81	5.17	6.71	5.13	1.77	0	0
StET001064	AAATTGGTTATACATAA	TC200164	TC200164|-|homologue to UniRef100_A7QKK0 Cluster: Chromosome chr2 scaffold_112, whole genome shotgun sequence; n=1; Vitis vinifera|Rep: Chromosome chr2 scaffold_112, whole genome shotgun sequence - Vitis vinifera (Grape), partial (36%)|-|800-816|#|	-1.31102	0.527721	0.107391	1	2.67958	0.185663	-0.0620989	1	0.582048	1	5.21035	0.0242806	0.579995	0.81375	0.205468	1	0.800526	1	2.89	0	0	0	0	0	4.62	0	0	0	0	0	0	0	0	0	0	4.36	0	0	0	0	0	0	0	0	0	23.17
StET025906	TGGCCTTTTACAGATGT	TC200251	TC200251|-|similar to UniRef100_A7PR54 Cluster: ATP-dependent Clp protease proteolytic subunit; n=1; Vitis vinifera|Rep: ATP-dependent Clp protease proteolytic subunit - Vitis vinifera (Grape), partial (72%)|-|1054-1071|#|	0.320526	0.923726	0.498979	0.785082	0.880521	0.150687	0.468049	0.635451	0.139384	1	1.27586	0.0100463	0.499599	0.807694	-0.0494774	1	0.452844	0.997055	85.76	157.53	133.45	117.49	68.61	16.9	11.08	148.33	172.19	96.12	87.4	43.9	65.17	105.44	31.62	173.45	198.29	73.37	99.23	38.66	22.02	33.72	98.28	76.29	64.99	70.2	107.67	145.36
StET023418	TATTCTGATTTGTATTA	TC200308	TC200308|-|UniRef100_Q3HVK6 Cluster: Drm3-like protein; n=1; Solanum tuberosum|Rep: Drm3-like protein - Solanum tuberosum (Potato), complete|-|692-709|#|TC203561|-|UniRef100_Q2XPV1 Cluster: Drm3-like protein-like protein; n=1; Solanum tuberosum|Rep: Drm3-like protein-like protein - Solanum tuberosum (Potato), partial (49%)|-|807-824|#|TC210256|-|UniRef100_Q2XPV1 Cluster: Drm3-like protein-like pr…	0.831616	0.666836	0.934367	0.333238	0.821807	0.207754	0.0526094	1	0.550262	0.793502	2.1446	0.000477251	0.384798	0.827177	-0.547064	0.794393	-0.218193	1	6.43	0	1.6	7.12	2.9	11.27	4.62	12.9	5.03	3.59	3.33	13.41	9.31	7.11	10.54	11.93	5.53	6.54	10.92	3.09	5.8	2.33	2.59	4.19	3.42	4.13	8.41	12.64
StET022300	TAGTCTGCTTTGTATTA	TC200308	TC200308|-|UniRef100_Q3HVK6 Cluster: Drm3-like protein; n=1; Solanum tuberosum|Rep: Drm3-like protein - Solanum tuberosum (Potato), complete|-|692-709|#|TC203561|-|UniRef100_Q2XPV1 Cluster: Drm3-like protein-like protein; n=1; Solanum tuberosum|Rep: Drm3-like protein-like protein - Solanum tuberosum (Potato), partial (49%)|-|807-824|#|TC210256|-|UniRef100_Q2XPV1 Cluster: Drm3-like protein-like pr…	0.649103	0.764195	0.771204	0.502127	0.843292	0.279303	0.130391	0.990631	0.904944	0.552575	1.87161	0.0180682	-0.480389	0.885442	-0.472338	0.925364	-0.952727	0.520087	3.4	0	0	3.56	0	0	2.77	1.61	0	1.8	4.16	4.27	3.99	0	4.22	4.59	3.69	3.63	2.73	6.19	2.32	0	4.31	1.68	0	7.08	3.36	4.21
StET007535	ATGATATAACTGAGTGA	TC200339	TC200339|-|homologue to UniRef100_Q9SM41 Cluster: Protein translation factor SUI1 homolog; n=1; Sporobolus stapfianus|Rep: Protein translation factor SUI1 homolog - Sporobolus stapfianus (Ressurection grass), partial (98%)|-|720-737|#|TC214725|-|homologue to UniRef100_Q84LW9 Cluster: SUI1 protein; n=1; Coffea arabica|Rep: SUI1 protein - Coffea arabica (Coffee), partial (95%)|-|608-625|#|	-0.0824796	1	-0.78353	0.750386	0.668208	0.652233	1.34573	0.282832	3.4687	0.00021192	1.70345	0.49213	0.785862	0.744249	1.79036	0.461246	2.52237	0.781406	4.81	6.78	0	3.56	0	24.41	0	1.61	2.51	4.49	4.99	12.8	4.65	5.92	6.32	3.67	0	3.63	0	6.19	3.48	3.49	1.72	4.19	0	16.52	3.36	0
StET007536	ATGATATAACTGAGTGC	TC200339	TC200339|-|homologue to UniRef100_Q9SM41 Cluster: Protein translation factor SUI1 homolog; n=1; Sporobolus stapfianus|Rep: Protein translation factor SUI1 homolog - Sporobolus stapfianus (Ressurection grass), partial (98%)|-|720-737|#|TC214725|-|homologue to UniRef100_Q84LW9 Cluster: SUI1 protein; n=1; Coffea arabica|Rep: SUI1 protein - Coffea arabica (Coffee), partial (95%)|-|608-625|#|	0.378512	0.772908	-0.0813433	1	0.609358	0.174409	0.0600967	1	1.30352	0.00584134	0.206702	1	0.0594842	1	0.796506	0.511467	0.854561	0.689288	397.13	421.78	155.03	640.15	232.87	638.38	218.87	392.6	667.4	527.34	362.93	457.28	523.98	376.73	607.05	388.2	428.86	270.95	155.67	482.46	236.47	677.83	326.75	361.32	171.02	681.34	711.62	488.74
StET004835	AGACACTTCCTGTATAG	TC200501	TC200501|-|homologue to UniRef100_A7QKU3 Cluster: Chromosome undetermined scaffold_114, whole genome shotgun sequence; n=1; Vitis vinifera|Rep: Chromosome undetermined scaffold_114, whole genome shotgun sequence - Vitis vinifera (Grape), complete|-|961-978|#|	-1.03624	0.572448	-0.847381	0.6337	-1.21281	0.443728	-0.329284	0.888601	1.26563	0.592597	1.76099	8.7418e-08	0.638768	0.742752	1.48535	0.671793	2.11475	0.134624	33.64	157.53	35.96	37.03	54.11	75.1	16.62	49.18	6.28	48.51	57.44	7.32	10.64	21.32	56.91	85.35	35.05	14.53	0	0	61.44	76.74	35.35	27.67	32.49	2.36	0	29.49
StET027275	TTAGTGCTTGGTGTGCT	TC200534	TC200534|-|homologue to UniRef100_A5YWI8 Cluster: Glutathione S-transferase; n=1; Solanum commersonii|Rep: Glutathione S-transferase - Solanum commersonii (Commerson's wild potato), partial (80%)|-|447-464|#|TC208141|-|homologue to UniRef100_A5YWI8 Cluster: Glutathione S-transferase; n=1; Solanum commersonii|Rep: Glutathione S-transferase - Solanum commersonii (Commerson's wild potato), partial (…	0.724637	0.851245	-0.0465838	1	0.356463	0.971839	1.28236	0.603296	0.450283	1	3.28876	0.00084349	-0.918852	0.838415	1.54949	1	0.605863	1	18.83	28.8	4.79	18.51	0	0	2.77	41.11	17.6	18.87	0	4.27	9.97	20.14	0	16.52	7.38	7.26	0	0	0	77.9	0	0	23.94	4.72	16.82	8.43
StET010464	CATACTTTATTCCATCG	TC200774	TC200774|-|similar to UniRef100_A7PBC9 Cluster: Chromosome chr16 scaffold_10, whole genome shotgun sequence; n=1; Vitis vinifera|Rep: Chromosome chr16 scaffold_10, whole genome shotgun sequence - Vitis vinifera (Grape), complete|-|713-730|#|TC212697|-|similar to UniRef100_A7PBC9 Cluster: Chromosome chr16 scaffold_10, whole genome shotgun sequence; n=1; Vitis vinifera|Rep: Chromosome chr16 scaffol…	-0.278281	0.929629	0.334882	0.807298	-0.420848	0.832474	-0.144724	0.980149	2.71269	0.300149	3.70506	0.04313	-0.462168	0.883717	3.3294	0.459501	2.85485	0.150576	54.43	110.1	49.54	93.28	23.19	24.41	22.16	99.96	21.37	45.82	24.14	26.83	37.9	63.97	88.53	112.88	69.17	43.58	28.22	0	103.17	40.69	181.05	64.55	34.2	26.55	79.07	27.39
StET022780	TATATGTATTGTACACT	TC200793	TC200793|-|homologue to UniRef100_Q6RHX8 Cluster: Xyloglucan endotransglucosylase-hydrolase XTH7; n=1; Solanum lycopersicum|Rep: Xyloglucan endotransglucosylase-hydrolase XTH7 - Solanum lycopersicum (Tomato) (Lycopersicon esculentum), complete|-|1072-1089|#|TC226202|-|UniRef100_Q6RHX8 Cluster: Xyloglucan endotransglucosylase-hydrolase XTH7; n=1; Solanum lycopersicum|Rep: Xyloglucan endotransgluco…	-0.434173	0.901628	-0.469547	0.939909	-1.10035	0.584618	-2.72018	0.194327	-1.46232	0.626944	-4.70243	0.00113484	0.210421	1	-0.190572	0.987193	0.00902193	1	25.9	91.47	29.57	29.91	43.48	69.47	2.77	49.98	5.03	38.63	60.77	10.97	24.6	0	113.82	0	62.72	20.34	0	86.6	0	40.69	0	48.62	49.6	13.57	20.19	0
StET017451	GGCAGGCAAGAGACAAC	TC200816	TC200816|-|homologue to gb|J01446.1|TOBCPRG23 Tobacco chloroplast 23S and 4.5S rRNA genes, partial (14%)|-|120-137|#|TC210135|-|gb|J01446.1|TOBCPRG23 Tobacco chloroplast 23S and 4.5S rRNA genes, partial (80%)|-|226-243|#|TC214209|-|similar to UniRef100_P20347 Cluster: Cysteine protease inhibitor 1 precursor; n=1; Solanum tuberosum|Rep: Cysteine protease inhibitor 1 precursor - Solanum tuberosum (…	-0.0852527	0.985781	0.0388848	1	0.0542999	0.972329	0.20417	0.667473	0.547019	0.00815844	0.361582	0.0215699	0.398074	0.33878	0.432543	0.532835	0.830888	0.000956531	1508.3	2100.43	1878.7	2126.23	2011.79	1796.86	1030.64	803.74	2282.49	2532.48	2042.75	1255.39	1182.95	2435.74	2388.15	2343.89	1934.02	1064.93	1124.32	966.46	1490.7	1900.96	1376.84	1571.88	918.39	2089.46	1658.76	1194.47
StET017452	GGCAGGCAAGAGACAAT	TC200816	TC200816|-|homologue to gb|J01446.1|TOBCPRG23 Tobacco chloroplast 23S and 4.5S rRNA genes, partial (14%)|-|120-137|#|TC210135|-|gb|J01446.1|TOBCPRG23 Tobacco chloroplast 23S and 4.5S rRNA genes, partial (80%)|-|226-243|#|TC214209|-|similar to UniRef100_P20347 Cluster: Cysteine protease inhibitor 1 precursor; n=1; Solanum tuberosum|Rep: Cysteine protease inhibitor 1 precursor - Solanum tuberosum (…	0.773109	0.642169	-0.0983355	1	0.861528	0.372194	0.380865	0.831928	2.01555	0.0488502	0.287116	1	1.01892	0.362768	0.197353	1	1.21584	0.604807	3.75	5.08	8.79	2.85	3.87	5.63	1.85	2.42	5.03	6.29	20.81	6.1	5.32	11.85	4.22	0	4.61	1.45	3.64	0	0	0	1.72	5.03	0	4.13	5.05	0
StET018352	GTAGTTCTGTATTGACT	TC200864	TC200864|-|homologue to UniRef100_A7QMW5 Cluster: Chromosome chr14 scaffold_128, whole genome shotgun sequence; n=1; Vitis vinifera|Rep: Chromosome chr14 scaffold_128, whole genome shotgun sequence - Vitis vinifera (Grape), partial (20%)|-|930-947|#|	0.0770933	1	-0.228874	1	0.0148773	1	-0.00335455	1	3.15884	0.331003	6.64395	0.000604357	-0.756099	0.874132	3.45299	0.668012	2.69613	0.734408	11.76	0	2.4	14.24	0	20.65	0	9.67	18.85	3.59	0	10.37	0	22.51	0	8.26	0	1.45	0	0	0	39.53	0	13.41	11.97	0	10.09	12.64
StET002426	AATAATCAATAGGCTAT	TC200873	TC200873|-|similar to UniRef100_A7PJC3 Cluster: Chromosome chr12 scaffold_18, whole genome shotgun sequence; n=1; Vitis vinifera|Rep: Chromosome chr12 scaffold_18, whole genome shotgun sequence - Vitis vinifera (Grape), partial (61%)|-|1358-1375|#|TC207456|-|similar to UniRef100_A7PJC3 Cluster: Chromosome chr12 scaffold_18, whole genome shotgun sequence; n=1; Vitis vinifera|Rep: Chromosome chr12 …	-1.51929	0.511053	0.327675	1	1.10623	0.487883	2.05914	0.190475	1.78863	0.651849	4.66238	0.0390245	1.59206	0.373835	0.205468	1	1.76398	0.804782	2.83	0	0	9.26	0	7.51	0	0	0	0	0	3.05	0	10.66	0	0	0	9.44	0	0	0	0	0	0	0	0	8.41	0
StET004951	AGAGGCATTGTAATGGC	TC200953	TC200953|-|UniRef100_P30173 Cluster: Actin-101; n=2; Solanum tuberosum|Rep: Actin-101 - Solanum tuberosum (Potato), partial (37%)|-|817-834|#|TC213440|-|homologue to UniRef100_P30173 Cluster: Actin-101; n=2; Solanum tuberosum|Rep: Actin-101 - Solanum tuberosum (Potato), partial (33%)|-|832-849|#|TC217908|-|UniRef100_P30173 Cluster: Actin-101; n=2; Solanum tuberosum|Rep: Actin-101 - Solanum tubero…	1.91192	0.584958	2.71481	0.166042	0.845309	0.837014	2.21259	0.208942	0.26028	1	5.09387	0.00158202	-2.43817	0.282013	2.48427	0.850383	0.0471989	1	8.17	0	0	0	0	0	0	1.61	0	0	0	0	16.62	5.92	0	0	0	11.62	15.48	0	3.48	26.74	0	1.68	0	0	0	0
StET008430	ATTATGATAAAGTGGCT	TC201079	TC201079|-|NA|-|700-717|#|TC205465|-|weakly similar to UniRef100_A7QWJ1 Cluster: Chromosome chr10 scaffold_204, whole genome shotgun sequence; n=1; Vitis vinifera|Rep: Chromosome chr10 scaffold_204, whole genome shotgun sequence - Vitis vinifera (Grape), partial (85%)|-|683-700|#|	-1.14996	0.704511	-0.856943	0.753803	0.377754	0.941003	-0.418842	0.777787	-3.05746	5.97729e-05	-3.37023	0.0057859	1.26538	0.445218	-2.3842	0.00359781	-1.17163	0.582253	3.72	11.86	18.38	2.14	0	3.76	8.31	4.03	6.28	0	0	7.93	0	0	0	0	0	1.45	15.48	0	0	0	7.76	4.19	0	1.18	0	0
StET018377	GTATACTTGCCTGCTTT	TC201146	TC201146|-|similar to UniRef100_A7Q0Q5 Cluster: Chromosome chr7 scaffold_42, whole genome shotgun sequence; n=1; Vitis vinifera|Rep: Chromosome chr7 scaffold_42, whole genome shotgun sequence - Vitis vinifera (Grape), partial (27%)|-|736-753|#|	1.0866	0.691587	0.0495719	1	-0.176402	1	-1.30333	0.610252	1.21916	0.899261	3.76496	0.00229078	-0.624614	0.919046	1.9792	1	1.36242	0.913977	8.92	0	7.19	27.77	0	0	3.69	10.48	12.57	0	26.64	24.39	15.29	16.59	0	0	0	3.63	18.21	0	0	0	0	37.73	20.52	23.6	10.94	21.07
StET030802	TTTTTTGCGCTTTGTAC	TC201192	TC201192|-|UniRef100_P10647 Cluster: Ribulose bisphosphate carboxylase small chain C, chloroplast precursor; n=1; Solanum tuberosum|Rep: Ribulose bisphosphate carboxylase small chain C, chloroplast precursor - Solanum tuberosum (Potato), complete|-|640-657|#|TC216042|-|homologue to UniRef100_P10647 Cluster: Ribulose bisphosphate carboxylase small chain C, chloroplast precursor; n=1; Solanum tuber…	-0.542652	0.795566	-0.922382	0.589982	-1.3499	0.0519672	-1.57883	0.0894518	-0.755114	0.760027	-2.60567	2.69863e-08	0.00508527	1	-1.15145	3.37081e-05	-1.13004	0.364696	20.43	8.47	54.34	10.68	31.89	22.53	38.79	3.22	16.34	31.44	19.98	25.61	15.96	0	10.54	2.75	21.21	29.06	17.3	20.1	30.14	36.04	23.28	29.34	30.78	14.16	4.21	6.32
StET030803	TTTTTTGCGGTTTGTAC	TC201192	TC201192|-|UniRef100_P10647 Cluster: Ribulose bisphosphate carboxylase small chain C, chloroplast precursor; n=1; Solanum tuberosum|Rep: Ribulose bisphosphate carboxylase small chain C, chloroplast precursor - Solanum tuberosum (Potato), complete|-|640-657|#|TC216042|-|homologue to UniRef100_P10647 Cluster: Ribulose bisphosphate carboxylase small chain C, chloroplast precursor; n=1; Solanum tuber…	-0.249174	0.935841	-0.540171	0.771732	-1.36454	0.0535356	-1.30815	0.191397	-0.707116	0.670407	-1.94298	0.000337583	-0.0853663	1	-1.41353	0.000186189	-1.499	0.0175499	12.43	11.86	15.98	7.12	20.29	5.63	23.09	4.84	12.57	6.29	17.48	16.46	11.97	2.37	10.54	0	14.76	12.35	14.57	7.73	11.59	17.44	18.97	14.25	20.52	6.49	1.68	10.53
StET030814	TTTTTTGCGTTTTGGAC	TC201192	TC201192|-|UniRef100_P10647 Cluster: Ribulose bisphosphate carboxylase small chain C, chloroplast precursor; n=1; Solanum tuberosum|Rep: Ribulose bisphosphate carboxylase small chain C, chloroplast precursor - Solanum tuberosum (Potato), complete|-|640-657|#|TC216042|-|homologue to UniRef100_P10647 Cluster: Ribulose bisphosphate carboxylase small chain C, chloroplast precursor; n=1; Solanum tuber…	-0.301986	0.946142	-0.972997	0.424555	-1.49048	0.0787127	-1.27494	0.289426	-0.755943	0.651849	-1.81081	0.00167007	-0.194763	0.989645	-1.48627	0.00509502	-1.68193	0.0100818	6.59	0	11.19	4.98	7.73	5.63	13.85	2.42	5.03	2.7	7.49	11.58	6.65	0	0	1.84	4.61	7.26	4.55	0	8.11	6.98	12.93	10.9	11.97	4.13	0	0
StET029896	TTTCTTGCGTTTTGTAC	TC201192	TC201192|-|UniRef100_P10647 Cluster: Ribulose bisphosphate carboxylase small chain C, chloroplast precursor; n=1; Solanum tuberosum|Rep: Ribulose bisphosphate carboxylase small chain C, chloroplast precursor - Solanum tuberosum (Potato), complete|-|640-657|#|TC216042|-|homologue to UniRef100_P10647 Cluster: Ribulose bisphosphate carboxylase small chain C, chloroplast precursor; n=1; Solanum tuber…	-0.881286	0.37158	-1.41083	0.0912327	-1.4294	0.080555	-1.32545	0.236033	-1.10453	0.591727	-2.27315	0.00628811	0.544933	0.672227	-1.3523	0.119901	-0.770006	0.317308	6.46	6.78	21.58	6.41	13.53	9.39	10.16	2.42	3.77	6.29	10.82	7.93	4.65	0	6.32	0	6.46	5.08	5.46	6.19	13.91	3.49	5.17	5.03	15.39	2.95	1.68	0
StET030817	TTTTTTGCGTTTTGTAT	TC201192	TC201192|-|UniRef100_P10647 Cluster: Ribulose bisphosphate carboxylase small chain C, chloroplast precursor; n=1; Solanum tuberosum|Rep: Ribulose bisphosphate carboxylase small chain C, chloroplast precursor - Solanum tuberosum (Potato), complete|-|640-657|#|TC216042|-|homologue to UniRef100_P10647 Cluster: Ribulose bisphosphate carboxylase small chain C, chloroplast precursor; n=1; Solanum tuber…	-0.129415	1	-0.707461	0.712659	-0.796053	0.238476	-1.22581	0.17741	-0.225711	1	-2.23628	0.0107981	-0.26741	0.880072	-0.96008	0.082035	-1.19096	0.0174187	5.38	0	9.59	3.56	9.66	3.76	8.31	1.61	7.54	4.49	0	15.24	2.66	0	4.22	0	2.77	9.44	2.73	3.09	13.91	6.98	6.9	5.87	10.26	7.08	6.73	0
StET030813	TTTTTTGCGTTTTGCAC	TC201192	TC201192|-|UniRef100_P10647 Cluster: Ribulose bisphosphate carboxylase small chain C, chloroplast precursor; n=1; Solanum tuberosum|Rep: Ribulose bisphosphate carboxylase small chain C, chloroplast precursor - Solanum tuberosum (Potato), complete|-|640-657|#|TC216042|-|homologue to UniRef100_P10647 Cluster: Ribulose bisphosphate carboxylase small chain C, chloroplast precursor; n=1; Solanum tuber…	-0.28048	0.962268	-1.024	0.58114	-1.1901	0.128254	-1.73328	0.0608934	-0.647459	0.680506	-2.2154	0.0110044	-0.36099	0.87639	-0.981538	0.258755	-1.34056	0.434929	15.12	0	38.36	7.83	18.36	11.27	26.78	5.64	21.37	12.58	19.98	20.73	6.65	0	8.43	0	16.6	11.62	10.92	7.73	20.87	22.09	24.14	27.67	32.49	12.39	5.05	10.53
StET029231	TTGTTTGCGTTTTGTAC	TC201192	TC201192|-|UniRef100_P10647 Cluster: Ribulose bisphosphate carboxylase small chain C, chloroplast precursor; n=1; Solanum tuberosum|Rep: Ribulose bisphosphate carboxylase small chain C, chloroplast precursor - Solanum tuberosum (Potato), complete|-|640-657|#|TC216042|-|homologue to UniRef100_P10647 Cluster: Ribulose bisphosphate carboxylase small chain C, chloroplast precursor; n=1; Solanum tuber…	-0.222162	0.997409	-0.272408	0.94753	-1.10014	0.32459	-1.15388	0.255059	-0.305477	0.937942	-3.29525	0.0203842	-0.376471	0.746159	-1.02986	0.250144	-1.41753	0.113811	5.48	0	10.39	3.56	10.63	3.76	4.62	3.22	5.03	3.59	9.16	4.88	4.65	0	4.22	0	4.61	9.44	6.37	3.09	8.11	5.81	12.93	5.87	10.26	1.77	0	0
StET018646	GTCCAGTATCTACCATC	TC201192	TC201192|-|UniRef100_P10647 Cluster: Ribulose bisphosphate carboxylase small chain C, chloroplast precursor; n=1; Solanum tuberosum|Rep: Ribulose bisphosphate carboxylase small chain C, chloroplast precursor - Solanum tuberosum (Potato), complete|-|415-431|#|TC204495|-|UniRef100_P32764 Cluster: Ribulose bisphosphate carboxylase small chain 3, chloroplast precursor; n=1; Solanum tuberosum|Rep: Rib…	-0.364247	1	-2.45782	0.305839	0.0504296	1	-2.10753	0.255059	-1.72896	0.689725	-2.7392	0.0238378	-0.0870216	1	-1.41692	0.674347	-1.49365	0.658674	9.04	0	40.75	0	0	0	26.78	4.03	8.8	0	23.31	20.12	0	0	0	0	0	6.54	0	0	0	0	9.48	16.77	44.47	0	22.71	0
StET014464	GACTAGTAATGTCAGGT	TC201256	TC201256|-|UniRef100_P55242 Cluster: Glucose-1-phosphate adenylyltransferase large subunit 2, chloroplast precursor; n=1; Solanum tuberosum|Rep: Glucose-1-phosphate adenylyltransferase large subunit 2, chloroplast precursor - Solanum tuberosum (Potato), partial (24%)|-|891-908|#|	-0.211285	1	-0.321721	0.977965	-1.02084	0.553554	-0.908078	0.653253	-1.97944	0.0519759	-2.45711	0.00209706	-0.324196	0.980209	-0.584953	0.886343	-0.915998	0.78168	10.86	30.49	4.79	0	18.36	0	24.93	2.42	17.6	14.37	0	7.32	24.6	24.88	0	27.53	0	9.44	0	0	9.27	31.39	27.59	19.28	10.26	0	9.25	6.32
StET023508	TATTGTACTTGATATTA	TC201265	TC201265|-|similar to UniRef100_Q40413 Cluster: Cathepsin B-like cysteine proteinase; n=1; Nicotiana rustica|Rep: Cathepsin B-like cysteine proteinase - Nicotiana rustica (Aztec tobacco), partial (48%)|-|777-794|#|	0.430806	0.899204	0.766265	0.521548	0.630232	0.724219	0.73642	0.622495	0.0830927	1	0.817496	0.00327789	0.140993	1	-0.0318121	1	0.112323	1	73.69	49.12	19.18	163.06	77.3	15.02	38.79	74.97	8.8	204.83	49.95	58.53	72.48	123.21	181.27	84.43	45.19	110.42	65.55	146.9	79.98	15.11	18.11	46.11	34.2	58.99	97.57	65.31
StET012226	CTCCTGCTACTGCTGGT	TC201322	TC201322|-|similar to UniRef100_A7PAK5 Cluster: Chromosome chr14 scaffold_9, whole genome shotgun sequence; n=1; Vitis vinifera|Rep: Chromosome chr14 scaffold_9, whole genome shotgun sequence - Vitis vinifera (Grape), partial (90%)|-|977-994|#|	2.56931	0.154775	1.0313	0.605067	-0.362439	1	-1.81737	0.345498	2.67945	0.0372231	2.68453	0.0910869	-2.45058	0.307123	2.68966	0.902974	0.269545	1	3.25	0	1.6	0	0	0	0	1.61	10.06	22.46	4.99	1.83	3.32	0	0	0	0	2.91	5.46	0	0	30.23	0	0	6.84	0	0	0
StET020841	TAATCGCGCTTTCACTT	TC201341	TC201341|-|homologue to UniRef100_Q9XQB4 Cluster: Photosystem I reaction center subunit III; n=1; Vigna radiata var. radiata|Rep: Photosystem I reaction center subunit III - Phaseolus aureus (Mung bean) (Vigna radiata), partial (84%)|-|779-796|#|TC209094|-|homologue to UniRef100_P46486 Cluster: Photosystem I reaction center subunit III, chloroplast precursor; n=1; Flaveria trinervia|Rep: Photosys…	-0.730705	0.589699	-1.39872	0.203622	-1.05084	0.155354	-1.61953	0.136992	-0.813098	0.691051	-1.82425	4.71727e-08	-0.0471476	1	0.410372	0.873103	0.363583	0.92926	332.88	526.8	744.77	289.1	1097.69	197.15	565.19	93.51	467.56	360.24	656.78	245.71	200.82	46.2	82.2	140.41	249.02	331.97	328.65	332.46	620.16	627.84	463.83	497.13	896.15	342.74	165.71	206.45
StET000630	AAAGAAGGGGCGATGTA	TC201354	TC201354|-|homologue to UniRef100_O49074 Cluster: Ribulose bisphosphate carboxylase/oxygenase activase, chloroplast precursor; n=1; Solanum pennellii|Rep: Ribulose bisphosphate carboxylase/oxygenase activase, chloroplast precursor - Solanum pennellii (Tomato) (Lycopersicon pennellii), partial (95%)|-|568-584|#|	1.08847	0.71113	1.58052	0.458537	-1.23038	0.517598	-1.42756	0.400467	-3.27042	0.00119502	-1.41393	0.318635	-0.998413	0.74504	-0.891174	0.859558	-1.83141	0.157606	3	0	7.99	0	0	0	0	11.29	0	0	11.65	0	4.65	0	0	23.86	0	2.18	10.92	0	0	16.28	0	0	8.55	5.31	0	0
StET014286	GACAAGGTGGTAATGGA	TC201368	TC201368|-|similar to UniRef100_A7PQX0 Cluster: Chromosome chr6 scaffold_25, whole genome shotgun sequence; n=1; Vitis vinifera|Rep: Chromosome chr6 scaffold_25, whole genome shotgun sequence - Vitis vinifera (Grape), partial (92%)|-|593-610|#|	1.20661	0.730655	1.26495	0.637259	-1.83485	0.284949	0.0664825	1	1.78863	0.651849	3.37465	0.031298	-0.84161	0.81375	3.07581	0.620342	2.23594	0.801509	6.49	0	1.6	2.14	0	0	18.47	21.77	0	27.85	0	4.88	9.97	9.48	0	0	43.35	1.45	12.75	0	22.02	0	19.83	0	6.84	7.67	0	0
StET004970	AGAGTGATCTTAAAAAT	TC201402	TC201402|-|homologue to UniRef100_Q307X2 Cluster: Ubiquitin fusion-degradation protein-like; n=1; Solanum tuberosum|Rep: Ubiquitin fusion-degradation protein-like - Solanum tuberosum (Potato), complete|-|1159-1176|#|TC217505|-|UniRef100_Q307X2 Cluster: Ubiquitin fusion-degradation protein-like; n=1; Solanum tuberosum|Rep: Ubiquitin fusion-degradation protein-like - Solanum tuberosum (Potato), par…	0.71856	0.73397	-0.135259	1	-0.856192	0.522914	-0.970264	0.257961	-1.44906	0.000121498	-1.11107	0.502316	-1.00107	0.498546	-0.164125	1	-1.1672	0.561262	41.93	0	42.35	22.07	21.26	65.72	43.41	56.43	75.41	21.56	83.24	70.12	21.28	55.68	31.62	25.7	21.21	39.95	9.1	153.09	24.34	60.46	81.9	66.23	27.36	14.16	87.48	50.56
StET023910	TCAATTTCGATGCCTAA	TC201412	TC201412|-|similar to UniRef100_A7R422 Cluster: Chromosome undetermined scaffold_608, whole genome shotgun sequence; n=2; Vitis vinifera|Rep: Chromosome undetermined scaffold_608, whole genome shotgun sequence - Vitis vinifera (Grape), partial (37%)|-|582-599|#|	0.332142	0.814457	0.24829	0.832673	-0.336453	0.8145	-0.457117	0.747156	1.42489	0.000435641	0.62177	0.906865	-0.471527	0.808523	1.88648	0.394891	1.40988	0.21394	118.08	149.06	88.7	196.53	36.72	131.43	77.58	95.13	179.73	148.23	211.43	87.19	123.68	92.41	141.22	193.64	193.68	95.16	91.04	310.81	74.19	272.06	222.43	77.13	17.1	181.1	174.96	92.69
StET024431	TCGAAGAGGAGAACTAG	TC201457	TC201457|-|UniRef100_Q38JI8 Cluster: Ribosomal protein S14-like; n=2; Solanum tuberosum|Rep: Ribosomal protein S14-like - Solanum tuberosum (Potato), complete|-|106-123|#|AM906509|-|homologue to UniRef100_Q38JI8 Cluster: Ribosomal protein S14-like; n=2; Solanum tuberosum|Rep: Ribosomal protein S14-like - Solanum tuberosum (Potato), complete|-|98-115|#|	1.04888	0.609245	1.08609	0.40403	0.770207	0.299959	0.122172	0.923198	0.958966	0.575834	1.57711	0.0294183	-0.0737708	1	1.26907	0.283337	1.17491	0.81267	67.8	64.37	76.71	86.87	49.28	0	22.16	162.84	211.16	134.75	48.28	16.46	48.54	114.92	54.8	114.72	240.72	42.86	65.55	75.77	33.62	86.04	56.9	46.95	17.1	107.95	143	37.92
StET012830	CTTAGTTGATTTCTGTA	TC201483	TC201483|-|similar to UniRef100_Q2VT54 Cluster: DC1.2-like; n=1; Capsicum annuum|Rep: DC1.2-like - Capsicum annuum (Bell pepper), partial (84%)|-|810-827|#|TC213175|-|similar to UniRef100_Q2VT54 Cluster: DC1.2-like; n=1; Capsicum annuum|Rep: DC1.2-like - Capsicum annuum (Bell pepper), partial (84%)|-|855-872|#|	0.526471	0.837663	0.429802	0.839382	1.31645	0.105734	0.132483	1	1.04231	0.31542	1.59198	0.0178704	0.181762	0.939278	-0.615683	0.863307	-0.463234	0.823411	9.28	5.08	4.79	9.97	5.8	9.39	5.54	2.42	3.77	2.7	9.16	18.29	16.62	0	6.32	5.51	3.69	17.43	14.57	10.82	2.32	5.81	12.07	2.52	0	10.62	28.6	14.75
StET003632	ACAATTGCAAATTGTGT	TC201531	TC201531|-|similar to UniRef100_A7P060 Cluster: Chromosome chr6 scaffold_3, whole genome shotgun sequence; n=1; Vitis vinifera|Rep: Chromosome chr6 scaffold_3, whole genome shotgun sequence - Vitis vinifera (Grape), partial (66%)|-|739-756|#|TC203274|-|similar to UniRef100_A7P060 Cluster: Chromosome chr6 scaffold_3, whole genome shotgun sequence; n=1; Vitis vinifera|Rep: Chromosome chr6 scaffold_…	0.090662	1	0.172619	0.973093	-0.121995	0.969887	-0.447765	0.675237	1.11881	0.00190661	-0.574719	1	-0.593897	0.481723	1.08982	0.449313	0.490811	0.499985	57.11	60.98	52.74	47	43.48	35.67	66.49	94.32	80.44	19.76	37.46	57.31	35.91	8.29	25.29	99.12	113.44	33.42	61	85.05	172.72	58.13	89.66	48.62	23.94	79.05	72.34	58.99
StET019046	GTGGTGACGGGGGACGG	TC201576	TC201576|-|emb|AJ236017.1|NHU236017 Nolana humifusa 18S rRNA gene, partial (28%)|-|337-354|#|TC209197|-|emb|AJ236016.1|NTA236016 Nicotiana tabacum 18S rRNA gene, partial (43%)|-|382-399|#|TC215881|-|emb|AJ236016.1|NTA236016 Nicotiana tabacum 18S rRNA gene, partial (33%)|-|333-350|#|	-0.0693332	1	0.415611	0.691767	0.565265	0.386885	0.245616	0.861775	-0.134286	1	-1.41256	0.0128984	0.4942	0.640296	-0.8096	0.324305	-0.313477	0.879817	31.46	27.1	73.52	20.65	23.19	31.92	23.09	17.74	64.1	36.83	51.61	8.54	15.29	22.51	56.91	26.61	72.86	31.24	51.89	27.83	15.07	47.67	17.24	14.25	22.23	21.83	25.23	29.49
StET024856	TCTTCCTATGTCTTGGA	TC201627	TC201627|-|similar to UniRef100_Q6RYA0 Cluster: Salicylic acid-binding protein 2; n=1; Nicotiana tabacum|Rep: Salicylic acid-binding protein 2 - Nicotiana tabacum (Common tobacco), partial (98%)|-|1081-1098|#|	0.106863	1	0.0696213	1	-1.52604	0.386722	-1.92208	0.314805	0.115177	1	-4.27831	2.26093e-05	-0.200981	1	0.0582704	1	-0.139733	1	23.7	55.9	20.78	7.83	66.67	18.78	12.01	69.33	12.57	46.71	29.13	14.02	16.62	16.59	69.56	39.46	37.81	27.6	0	83.5	0	69.76	25.86	5.87	23.94	28.91	5.89	0
StET000709	AAAGGAGGTAAATCCAA	TC201634	TC201634|-|similar to UniRef100_O04692 Cluster: DNA-binding protein; n=1; Nicotiana tabacum|Rep: DNA-binding protein - Nicotiana tabacum (Common tobacco), partial (97%)|-|116-133|#|TC210308|-|similar to UniRef100_Q40094 Cluster: High mobility group protein 2 HMG2; n=1; Ipomoea nil|Rep: High mobility group protein 2 HMG2 - Ipomoea nil (Japanese morning glory) (Pharbitis nil), partial (86%)|-|153-1…	-0.618507	0.840365	-0.135609	1	0.00795008	1	0.125781	1	0.186756	0.94866	-2.4141	0.00508802	0.0590686	1	0.395103	1	0.47476	0.969627	19.96	20.33	11.99	40.59	39.62	0	30.48	7.26	32.68	29.65	0	12.8	11.3	31.99	0	0	13.83	7.26	63.73	72.68	0	60.46	12.07	0	0	24.19	27.76	25.28
StET000683	AAAGCGGGTTGAATGGA	TC201656	TC201656|-|NA|-|452-469|#|	0.202948	1	0.0350999	1	-1.04267	0.661634	-1.20773	0.608908	-0.785021	0.939223	-2.75725	0.027299	-1.16462	0.650772	0.782025	1	-0.364288	0.917895	8.94	0	22.37	7.83	0	0	13.85	6.45	10.06	29.65	0	9.15	1.99	0	0	0	17.52	17.43	8.19	32.47	66.07	0	8.62	1.68	10.26	0	3.36	0
StET005601	AGGATGAGTTGAATAAG	TC201769	TC201769|-|homologue to UniRef100_Q8H9C1 Cluster: Citrate binding protein; n=1; Solanum tuberosum|Rep: Citrate binding protein - Solanum tuberosum (Potato), complete|-|824-841|#|TC214371|-|UniRef100_Q8H9C1 Cluster: Citrate binding protein; n=1; Solanum tuberosum|Rep: Citrate binding protein - Solanum tuberosum (Potato), complete|-|889-906|#|	0.231732	1	1.00293	0.724958	1.27394	0.217602	1.42318	0.282676	2.0912	0.651849	3.67588	4.05746e-06	1.48295	0.510293	0.012859	1	1.46249	0.932899	3.65	0	0	14.95	0	0	0	0	2.51	0	0	0	17.29	15.4	23.19	0	1.84	5.08	0	0	0	0	0	1.68	0	0	7.57	4.21
StET027203	TTAGCCATCAGCAAGAG	TC201783	TC201783|-|similar to UniRef100_A7P385 Cluster: Chromosome chr1 scaffold_5, whole genome shotgun sequence; n=1; Vitis vinifera|Rep: Chromosome chr1 scaffold_5, whole genome shotgun sequence - Vitis vinifera (Grape), partial (83%)|-|306-323|#|CK861012|-|similar to UniRef100_A7P385 Cluster: Chromosome chr1 scaffold_5, whole genome shotgun sequence; n=1; Vitis vinifera|Rep: Chromosome chr1 scaffold_…	1.05656	0.760172	-0.329275	1	0.370519	0.949621	-0.69481	0.706538	1.63247	0.651849	4.34373	0.0282033	-0.446052	0.940291	2.1959	0.807966	1.76056	0.841581	3.85	0	11.99	0	0	0	2.77	21.77	0	14.37	0	0	3.99	0	0	0	0	0	9.1	0	0	0	13.79	6.71	0	0	18.51	0
StET016524	GCTAATTAAAGTAATTA	TC201802	TC201802|-|homologue to UniRef100_Q0Z7S4 Cluster: Pectin methylesterase inhibitor isoform; n=1; Solanum phureja|Rep: Pectin methylesterase inhibitor isoform - Solanum phureja, complete|-|641-658|#|	1.19069	0.754798	0.130945	1	-0.260322	0.991927	1.30352	0.545964	4.39056	3.42285e-12	0.70225	0.988583	-0.196777	1	2.99862	0.572006	2.79016	0.7421	9.57	3.39	0	7.83	0	0	24.93	45.95	3.77	0	39.12	7.32	2.66	0	0	0	19.37	19.61	0	0	0	0	19.83	14.25	8.55	8.26	26.92	0
StET002776	AATGAAACCTGAAAGGG	TC201927	TC201927|-|homologue to UniRef100_Q93YG9 Cluster: Insulin degrading enzyme; n=1; Solanum lycopersicum|Rep: Insulin degrading enzyme - Solanum lycopersicum (Tomato) (Lycopersicon esculentum), partial (31%)|-|1217-1234|#|	0.105107	1	0.205436	0.934938	-0.55947	0.657789	0.430167	0.639285	1.22492	0.404659	2.0023	0.00419058	-0.407843	0.818948	1.33114	0.11164	0.937801	0.825747	59.38	5.08	72.72	32.04	41.55	93.88	58.18	64.49	70.39	36.83	59.1	31.7	65.17	62.79	71.67	54.15	77.47	51.58	39.15	51.03	139.1	45.34	73.28	63.71	42.76	64.89	61.4	0
StET028513	TTGATACAACAAACTCC	TC201928	TC201928|-|weakly similar to UniRef100_Q94KK7 Cluster: Syntaxin-52; n=1; Arabidopsis thaliana|Rep: Syntaxin-52 - Arabidopsis thaliana (Mouse-ear cress), partial (74%)|-|507-524|#|	2.18262	0.175463	2.19646	0.315512	1.06473	0.700251	-0.87761	0.712007	4.14405	0.00780286	3.06908	0.0910869	-0.418671	1	2.38768	0.934462	1.99861	0.832629	9.31	0	0	3.56	0	0	13.85	40.31	23.88	10.78	25.8	4.88	8.64	10.66	80.1	0	19.37	1.45	10.01	0	0	27.9	0	0	0	0	0	0
StET025104	TGAAGAGTCGGAGTGAG	TC201966	TC201966|-|homologue to UniRef100_Q02764 Cluster: 50S ribosomal protein L24, chloroplast precursor; n=1; Nicotiana tabacum|Rep: 50S ribosomal protein L24, chloroplast precursor - Nicotiana tabacum (Common tobacco), partial (94%)|-|432-449|#|TC211388|-|homologue to UniRef100_Q02764 Cluster: 50S ribosomal protein L24, chloroplast precursor; n=1; Nicotiana tabacum|Rep: 50S ribosomal protein L24, chl…	-0.85309	0.589699	-1.05886	0.412552	-0.343577	0.920571	-2.5231	0.0521909	-1.48322	0.455468	-2.11913	0.00530156	0.0546543	1	-0.108432	1	-0.0447025	1	10.05	5.08	34.36	17.09	7.73	20.65	13.85	6.45	5.03	23.36	11.65	4.88	3.99	3.55	18.97	0	14.76	7.26	4.55	17.01	38.25	17.44	0	5.87	20.52	21.24	21.87	0
StET005720	AGGTAGTAGTAAGATCT	TC201968	TC201968|-|similar to UniRef100_A7NYA2 Cluster: Chromosome chr6 scaffold_3, whole genome shotgun sequence; n=1; Vitis vinifera|Rep: Chromosome chr6 scaffold_3, whole genome shotgun sequence - Vitis vinifera (Grape), partial (66%)|-|926-943|#|	0.419644	0.905639	-0.578775	0.897539	-0.0547408	1	-2.92137	0.0928298	5.2779	0.043023	3.51291	0.0612507	-0.331946	0.987246	3.99769	0.673283	3.72619	0.0397237	12.75	32.18	10.39	11.39	17.39	0	9.24	1.61	23.88	11.68	45.78	7.93	15.96	7.11	42.16	0	0	7.26	0	0	56.8	25.58	0	0	18.81	22.42	22.71	31.6
StET017712	GGGCTCTTCAATTTGAA	TC202011	TC202011|-|similar to UniRef100_A7QIT5 Cluster: Chromosome chr2 scaffold_105, whole genome shotgun sequence; n=1; Vitis vinifera|Rep: Chromosome chr2 scaffold_105, whole genome shotgun sequence - Vitis vinifera (Grape), partial (43%)|-|733-750|#|	0.402291	0.954104	0.0463316	1	-1.07133	0.682846	-2.15077	0.239842	0.270306	0.909427	-3.80002	1.23276e-05	-0.400704	0.97998	0.341443	1	-0.0659957	1	18.19	0	16.78	17.09	0	67.59	19.39	67.72	21.37	26.95	15.82	25	9.97	17.77	18.97	51.39	9.22	32.69	0	0	0	88.36	8.62	39.4	27.36	14.75	0	0
StET017709	GGGCTCGCCATACTGTG	TC202018	TC202018|-|weakly similar to UniRef100_A7QCG5 Cluster: Chromosome chr12 scaffold_78, whole genome shotgun sequence; n=1; Vitis vinifera|Rep: Chromosome chr12 scaffold_78, whole genome shotgun sequence - Vitis vinifera (Grape), partial (34%)|-|537-554|#|TC207635|-|similar to UniRef100_A7QCG6 Cluster: Chromosome chr12 scaffold_78, whole genome shotgun sequence; n=1; Vitis vinifera|Rep: Chromosome c…	-1.49799	0.462221	-0.175743	1	0.978477	0.562624	1.46188	0.396811	3.97167	0.00048054	3.23138	0.0603415	1.92278	0.348174	2.85866	0.588827	4.77545	0.129457	15.52	20.33	1.6	38.45	18.36	82.61	8.31	1.61	20.11	6.29	16.65	5.49	9.97	20.14	65.34	37.63	16.6	18.16	0	0	0	0	11.21	20.12	6.84	23.6	32.81	12.64
StET001659	AAGAAATAGATTTAAAC	TC202073	TC202073|-|weakly similar to UniRef100_A7NTX6 Cluster: Chromosome chr18 scaffold_1, whole genome shotgun sequence; n=2; Vitis vinifera|Rep: Chromosome chr18 scaffold_1, whole genome shotgun sequence - Vitis vinifera (Grape), partial (16%)|-|613-630|#|	-0.0038289	1	0.739077	0.803137	1.26204	0.418867	2.11664	0.191617	-2.55794	4.66491e-10	-1.08648	0.124692	1.38066	0.496864	-4.41851	2.86068e-20	-2.98889	0.00853747	3.59	0	11.19	0	0	0	0	0	0	8.98	0	0	4.65	2.37	0	0	20.29	2.91	0	0	0	0	0	0	0	8.26	0	0
StET025232	TGACAGTATTTGTTCTT	TC202105	TC202105|-|NA|-|645-662|#|DN589961|-|NA|-|219-236|#|	0.771747	0.437714	0.991825	0.272109	1.55282	0.325867	1.46895	0.345013	1.59148	0.00627538	0.422408	0.988583	0.81283	0.783408	-0.226519	0.96563	0.605169	0.873283	44.83	59.29	36.76	30.62	57.98	20.65	6.46	54.01	55.3	39.53	79.08	40.24	72.48	73.45	27.4	122.06	88.54	39.95	52.8	0	0	33.72	0	61.2	13.68	48.37	79.91	35.81
StET001388	AACCTATGAGAGAAATT	TC202115	TC202115|-|similar to UniRef100_A7QY78 Cluster: Chromosome chr2 scaffold_241, whole genome shotgun sequence; n=1; Vitis vinifera|Rep: Chromosome chr2 scaffold_241, whole genome shotgun sequence - Vitis vinifera (Grape), partial (90%)|-|491-508|#|TC202510|-|similar to UniRef100_A7QY78 Cluster: Chromosome chr2 scaffold_241, whole genome shotgun sequence; n=1; Vitis vinifera|Rep: Chromosome chr2 sca…	-0.0435185	1	0.425368	0.98305	2.44101	0.06	-0.395923	0.896357	4.02041	0.000209458	2.09376	0.189519	0.846382	0.838785	0.469989	1	1.39254	0.963102	4.25	0	14.38	0	0	0	0	0	18.85	0	0	0	0	20.14	0	0	0	3.63	0	0	0	0	0	0	6.84	9.44	11.78	21.07
StET003726	ACAGATGCTGAGAAGAC	TC202136	TC202136|-|similar to UniRef100_Q9FHD6 Cluster: Arabidopsis thaliana genomic DNA, chromosome 5, TAC clone:K1O13; n=1; Arabidopsis thaliana|Rep: Arabidopsis thaliana genomic DNA, chromosome 5, TAC clone:K1O13 - Arabidopsis thaliana (Mouse-ear cress), partial (11%)|-|775-792|#|	-0.224594	1	-0.680714	0.879226	2.30846	0.322848	-0.81089	0.662881	2.4874	0.63639	4.88231	0.0383282	1.55816	0.54645	1.26145	0.987333	2.85408	0.481765	5.65	0	0	9.97	13.53	0	14.78	0	0	10.78	24.97	0	0	0	0	0	0	0	18.21	0	0	0	0	0	10.26	0	0	0
StET014949	GAGTTTACTATCAACCT	TC202177	TC202177|-|weakly similar to UniRef100_Q295U3 Cluster: GA16097-PA; n=1; Drosophila pseudoobscura|Rep: GA16097-PA - Drosophila pseudoobscura (Fruit fly), partial (3%)|-|661-678|#|	0.469973	0.817439	0.871057	0.589266	0.535574	0.318364	-0.88845	0.391067	0.518246	0.273328	1.33164	0.000258998	-0.38259	0.788266	0.224065	0.990435	-0.154227	1	36.94	45.74	4	25.63	40.58	20.65	28.63	34.66	59.07	16.17	11.65	43.29	53.2	74.64	61.13	62.41	78.39	33.42	0	60.31	33.62	32.55	33.62	14.25	42.76	66.07	32.81	46.35
StET004262	ACTCGGGCCTTATGTTT	TC202213	TC202213|-|similar to UniRef100_A7PP04 Cluster: Chromosome chr8 scaffold_23, whole genome shotgun sequence; n=1; Vitis vinifera|Rep: Chromosome chr8 scaffold_23, whole genome shotgun sequence - Vitis vinifera (Grape), partial (68%)|-|941-958|#|	0.361764	0.992559	-0.940526	0.747263	-1.17743	0.519424	1.78466	0.177297	-3.9702	0.0449838	-0.00956752	1	-0.339629	0.997107	-0.728025	0.924036	-1.05698	0.764153	8.91	0	0	17.8	0	0	15.7	0	16.34	32.34	0	1.83	1.99	9.48	0	0	0	6.54	0	0	0	0	12.07	7.55	25.65	5.9	0	0
StET003852	ACATTGCAATTTTAATT	TC202318	TC202318|-|NA|-|515-532|#|	1.27616	0.760217	2.28512	0.305847	-2.52503	0.268651	-2.94779	0.188002	0.0674179	1	4.19828	0.00407608	-3.48761	0.256658	3.81601	0.980283	0.281763	1	8.77	0	0	0	0	0	7.39	19.35	0	0	0	10.97	0	0	40.05	9.18	0	0	19.12	126.8	46.37	0	0	0	0	10.03	11.78	0
StET026897	TTAATAAAAATTCATAC	TC202369	TC202369|-|similar to UniRef100_A7P622 Cluster: Chromosome chr4 scaffold_6, whole genome shotgun sequence; n=1; Vitis vinifera|Rep: Chromosome chr4 scaffold_6, whole genome shotgun sequence - Vitis vinifera (Grape), partial (64%)|-|808-825|#|	-0.353155	0.934586	-0.549467	0.847105	0.490157	0.831411	0.395134	0.840772	2.32688	0.490094	3.77274	0.000198896	-0.370727	0.91698	2.97968	0.225788	2.58554	0.163659	26.89	66.06	9.59	10.68	32.85	11.27	16.62	25.8	13.83	32.34	0	20.73	14.63	28.43	44.26	22.94	0	7.26	0	0	38.25	77.9	18.97	29.34	18.81	22.42	23.55	0
StET013971	GAAGTCTGGAAATGGTT	TC202397	TC202397|-|weakly similar to UniRef100_A7PYX8 Cluster: Chromosome chr4 scaffold_39, whole genome shotgun sequence; n=1; Vitis vinifera|Rep: Chromosome chr4 scaffold_39, whole genome shotgun sequence - Vitis vinifera (Grape), partial (20%)|-|633-650|#|	-0.568111	0.829543	0.20719	1	0.184605	1	-0.0282744	1	-3.38179	0.0336704	-0.798832	0.988583	-0.104373	1	-0.481611	0.91958	-0.604698	0.847194	15.35	22.02	13.58	14.95	26.09	24.41	0	20.15	17.6	5.39	0	12.8	8.64	28.43	0	0	50.73	11.62	18.21	0	0	0	81.9	0	13.68	15.93	12.62	54.77
StET025021	TGAAAAAGGAATATTAT	TC202424	TC202424|-|similar to UniRef100_A7PQR4 Cluster: Chromosome chr6 scaffold_25, whole genome shotgun sequence; n=1; Vitis vinifera|Rep: Chromosome chr6 scaffold_25, whole genome shotgun sequence - Vitis vinifera (Grape), partial (80%)|-|1705-1722|#|	-1.30509	0.70653	-2.03158	0.363826	-0.369029	0.940762	0.57304	0.806182	-4.13253	7.88874e-13	-3.69056	2.61584e-05	0.535366	0.92172	-0.485195	0.934462	0.0420363	1	12.07	0	10.39	32.04	0	63.84	17.55	0	22.62	17.97	0	3.05	7.98	7.11	0	21.11	0	0	0	0	49.84	0	17.24	15.93	5.13	7.08	29.44	0
StET021350	TACACATCTATGCAATC	TC202515	TC202515|-|homologue to UniRef100_Q9FS87 Cluster: Isovaleryl-CoA dehydrogenase 2, mitochondrial precursor; n=1; Solanum tuberosum|Rep: Isovaleryl-CoA dehydrogenase 2, mitochondrial precursor - Solanum tuberosum (Potato), partial (24%)|-|582-599|#|	1.67258	0.565091	2.2214	0.260787	1.22246	0.60548	-0.469568	0.892864	3.87223	0.156538	4.67454	2.66893e-06	-3.17686	0.212373	4.69076	0.498645	1.58689	0.867424	19.69	0	0	11.39	0	0	0	0	22.62	0	27.47	4.27	3.32	10.66	0	20.19	0	4.36	39.15	119.07	0	0	24.14	20.96	6.84	11.21	79.91	0
StET016110	GCAGATAACGGGATGAA	TC202531	TC202531|-|similar to UniRef100_Q9FQD5 Cluster: Glutathione S-transferase GST 23; n=1; Glycine max|Rep: Glutathione S-transferase GST 23 - Glycine max (Soybean), partial (68%)|-|823-840|#|	0.323355	0.736621	0.247567	0.830564	1.63793	0.249098	1.52913	0.270164	0.963543	0.280176	1.44674	5.25991e-06	0.788252	0.749141	-0.231487	0.974815	0.547873	0.725184	121.38	150.76	73.52	160.93	57.01	78.86	93.27	170.91	154.6	102.41	171.48	79.26	85.78	112.55	71.67	230.35	77.47	91.53	127.45	0	128.67	170.91	4.31	44.43	17.1	193.49	201.88	278.08
StET018614	GTCATCTTCTTTCTGAG	TC202546	TC202546|-|NA|-|658-675|#|TC205844|-|NA|-|616-633|#|	0.23564	0.955211	0.485019	0.894135	-0.367678	0.87036	0.608583	0.513727	1.95923	0.62592	3.70652	0.0244973	0.346043	0.91274	2.27732	0.444802	2.60661	0.160894	19.38	3.39	27.97	14.95	40.58	20.65	14.78	12.09	55.3	9.88	18.31	20.12	27.26	50.94	0	88.1	0	15.98	13.66	0	33.62	4.65	24.14	15.09	15.39	19.47	15.14	18.96
StET001654	AAGAAAGTACTAGCAGT	TC202916	TC202916|-|similar to UniRef100_A7QUT1 Cluster: Chromosome chr1 scaffold_180, whole genome shotgun sequence; n=1; Vitis vinifera|Rep: Chromosome chr1 scaffold_180, whole genome shotgun sequence - Vitis vinifera (Grape), partial (58%)|-|936-953|#|	0.0485532	1	0.741411	0.448268	1.11051	0.168652	0.924677	0.200399	0.619772	0.845394	1.86982	9.94184e-05	-0.103337	1	0.561693	0.934462	0.459053	0.928616	158.48	152.45	53.54	238.54	44.45	122.04	55.41	133.82	119.4	140.14	85.74	30.49	162.25	190.74	120.15	373.52	199.21	90.8	136.56	295.35	111.28	86.04	38.8	55.33	147.08	149.84	536.66	332.85
StET003219	AATTCTTGTATGTTCAT	TC202933	TC202933|-|similar to UniRef100_A7P093 Cluster: Chromosome chr6 scaffold_3, whole genome shotgun sequence; n=2; Vitis vinifera|Rep: Chromosome chr6 scaffold_3, whole genome shotgun sequence - Vitis vinifera (Grape), partial (53%)|-|756-773|#|	1.33095	0.237963	0.680361	0.821255	0.45072	0.807189	-2.5208	0.106298	-1.58654	0.194652	-2.76912	0.00590466	-1.24181	0.471467	-1.03991	0.751928	-2.26916	0.000832294	33.35	30.49	23.97	14.24	23.19	0	16.62	27.41	21.37	24.26	69.92	76.21	42.56	9.48	54.8	0	0	28.33	67.37	0	108.96	15.11	19.83	50.3	59.86	30.09	31.12	109.55
StET000980	AAATGTTGTAGGAGATA	TC202933	TC202933|-|similar to UniRef100_A7P093 Cluster: Chromosome chr6 scaffold_3, whole genome shotgun sequence; n=2; Vitis vinifera|Rep: Chromosome chr6 scaffold_3, whole genome shotgun sequence - Vitis vinifera (Grape), partial (53%)|-|909-926|#|	-0.422034	0.862716	0.408461	0.842829	-2.08228	0.175179	-0.827834	0.230463	-0.290028	1	-2.66181	0.0348243	-0.960246	0.217779	0.552975	0.909566	-0.41307	0.777595	47.22	23.71	51.14	39.88	48.31	58.21	53.56	33.86	41.48	47.61	0	51.83	25.27	91.22	0	55.06	33.2	51.58	111.98	80.41	154.17	163.94	52.59	70.42	34.2	25.37	0	0
StET009033	ATTTGATAGCAAAACTT	TC202963	TC202963|-|similar to UniRef100_A7PIB7 Cluster: Chromosome chr13 scaffold_17, whole genome shotgun sequence; n=1; Vitis vinifera|Rep: Chromosome chr13 scaffold_17, whole genome shotgun sequence - Vitis vinifera (Grape), partial (18%)|-|667-683|#|TC205964|-|similar to UniRef100_Q6J338 Cluster: Copper chaperone; n=3; Populus|Rep: Copper chaperone - Populus alba x Populus tremula var. glandulosa, pa…	-0.934278	0.814457	0.0229402	1	2.45259	0.125294	3.18474	0.069605	-5.45097	1.83136e-06	-1.02641	0.959373	2.39908	0.291439	-3.27321	0.0111706	-0.873364	0.808736	18.22	30.49	22.37	0	0	30.04	40.63	13.7	21.37	0	0	14.02	14.63	58.05	0	0	31.36	13.8	22.76	0	0	0	0	11.74	6.84	11.8	27.76	58.99
StET026042	TGGTTTTGGGGCTTCTG	TC202970	TC202970|-|similar to UniRef100_Q9LW10 Cluster: Arabidopsis thaliana genomic DNA, chromosome 3, P1 clone: MSJ11; n=1; Arabidopsis thaliana|Rep: Arabidopsis thaliana genomic DNA, chromosome 3, P1 clone: MSJ11 - Arabidopsis thaliana (Mouse-ear cress), partial (27%)|-|97-114|#|TC205205|-|similar to UniRef100_Q9LW10 Cluster: Arabidopsis thaliana genomic DNA, chromosome 3, P1 clone: MSJ11; n=1; Arabid…	0.853368	0.717603	-0.254924	0.999825	-0.166093	1	-0.497262	0.903033	2.78389	0.0125222	2.50871	0.124692	-0.51502	0.93	3.15018	0.65471	2.68693	0.500478	6.45	0	8.79	15.67	0	0	8.31	19.35	0	11.68	24.14	9.15	4.65	21.32	0	0	5.53	2.91	0	0	31.3	0	9.48	0	11.97	0	0	0
StET002242	AAGTTGTTGTAACTAAT	TC202973	TC202973|-|similar to UniRef100_A7QWW6 Cluster: Chromosome chr13 scaffold_210, whole genome shotgun sequence; n=1; Vitis vinifera|Rep: Chromosome chr13 scaffold_210, whole genome shotgun sequence - Vitis vinifera (Grape), partial (93%)|-|926-943|#|	-0.57345	0.955211	-2.76017	0.1563	2.92221	0.120441	1.33017	0.383088	-0.154597	1	5.03321	0.0013962	2.63722	0.255002	0.205468	1	2.78351	0.738022	4.08	0	13.58	23.5	0	0	0	0	0	16.17	0	6.1	2.66	0	0	0	0	0	0	0	0	0	0	0	0	0	23.55	0
StET010641	CATGAAGTTGTTGTAAC	TC202973	TC202973|-|similar to UniRef100_A7QWW6 Cluster: Chromosome chr13 scaffold_210, whole genome shotgun sequence; n=1; Vitis vinifera|Rep: Chromosome chr13 scaffold_210, whole genome shotgun sequence - Vitis vinifera (Grape), partial (93%)|-|922-939|#|	0.561064	0.956748	-1.00815	0.73954	-1.15164	0.553129	0.23167	0.986918	-3.13763	0.0124034	-1.26969	0.479841	-1.22105	0.686965	-0.380911	0.947866	-1.58799	0.568832	5.61	0	19.98	0	0	0	0	1.61	15.08	0	20.81	0	1.33	8.29	0	0	0	0	0	0	0	0	8.62	20.96	23.94	0	10.09	0
StET014887	GAGTATGACTAGTACTT	TC203166	TC203166|-|homologue to UniRef100_A7R3S3 Cluster: Ubiquitin carboxyl-terminal hydrolase; n=1; Vitis vinifera|Rep: Ubiquitin carboxyl-terminal hydrolase - Vitis vinifera (Grape), partial (75%)|-|1439-1456|#|	-0.347977	0.993305	1.3162	0.559939	2.47878	0.238399	2.05677	0.113271	2.92835	0.0329923	2.34344	0.316426	2.55282	0.231867	-1.49074	0.460482	1.19549	0.928205	7.02	0	15.18	0	0	16.9	5.54	0	0	0	0	18.9	5.98	18.96	54.8	17.44	0	3.63	12.75	0	0	0	0	0	0	31.27	0	0
StET018090	GGTTTTTCTCTATTGGG	TC203190	TC203190|-|UniRef100_A5A7I8 Cluster: Calcium-dependent protein kinases 5; n=1; Solanum tuberosum|Rep: Calcium-dependent protein kinases 5 - Solanum tuberosum (Potato), complete|-|2077-2094|#|TC217710|-|NA|-|357-374|#|	-1.68423	0.507772	1.07279	0.72862	0.734144	0.903694	1.88046	0.362204	-3.54514	0.0425368	-0.693754	0.978698	1.32035	0.656003	-2.30322	0.180242	-0.923588	0.787496	4.74	0	1.6	4.98	23.19	0	0	0	0	0	0	1.83	3.99	11.85	0	0	46.11	0	9.1	0	0	0	0	0	8.55	0	15.98	0
StET021730	TACTATATTATTTTGGT	TC203198	TC203198|-|NA|-|671-688|#|TC211400|-|NA|-|701-718|#|TC217322|-|similar to UniRef100_Q5CBC3 Cluster: ABC transporter, ATP-binding protein; n=1; Thermotoga sp. SG1|Rep: ABC transporter, ATP-binding protein - Thermotoga sp. SG1, partial (7%)|-|2215-2232|#|	0.594678	0.758537	0.125716	0.995835	0.31268	0.909842	-0.0834271	1	0.312638	0.978795	1.38464	0.0124001	-0.689222	0.760749	0.593521	1	-0.104769	1	109.92	93.16	45.55	44.86	71.5	110.78	96.97	349.07	38.96	106.9	129.86	48.78	37.9	39.1	42.16	97.28	198.29	51.58	74.65	91.23	0	62.78	164.67	103.95	294.16	85.54	78.23	115.87
StET002505	AATAGAATTCTCTCCGA	TC203203	TC203203|-|similar to UniRef100_A7P9T2 Cluster: Chromosome chr14 scaffold_9, whole genome shotgun sequence; n=1; Vitis vinifera|Rep: Chromosome chr14 scaffold_9, whole genome shotgun sequence - Vitis vinifera (Grape), partial (46%)|-|675-691|#|	-0.816689	0.704511	-1.80681	0.311259	-0.861375	0.435633	-0.837984	0.547808	-0.618579	0.0254462	-2.07766	0.127875	-0.324685	0.899008	0.216438	1	-0.10279	1	40.55	64.37	112.67	50.56	63.77	0	49.87	41.11	50.28	26.95	59.1	10.37	8.64	4.74	0	28.45	0	23.25	28.22	140.72	119.4	52.32	41.38	40.24	47.89	5.9	14.3	16.85
StET000898	AAATCGTGGATAATAGT	TC203260	TC203260|-|NA|-|71-88|#|	0.318869	0.991707	0.43879	1	0.979233	0.792867	1.29998	0.485185	0.844922	0.897248	5.60593	0.0177381	-1.30899	0.665802	3.44145	0.820284	2.17702	0.811264	12.21	3.39	0	18.51	0	0	1.85	0	0	16.17	0	7.32	6.65	0	0	0	0	0	26.4	0	0	40.69	0	22.64	0	0	62.25	71.63
StET012360	CTGAAATTGACTGAATG	TC203264	TC203264|-|homologue to UniRef100_Q8W5A3 Cluster: Lethal leaf spot 1-like protein; n=1; Solanum lycopersicum|Rep: Lethal leaf spot 1-like protein - Solanum lycopersicum (Tomato) (Lycopersicon esculentum), partial (38%)|-|609-626|#|	1.15909	0.685028	1.35697	0.464015	1.61623	0.0955159	1.68609	0.0945711	2.04966	0.192761	2.5726	2.12008e-05	0.177935	1	0.631116	0.992287	0.807514	1	82.83	32.18	39.96	168.05	12.56	0	3.69	166.07	192.3	73.67	80.74	14.63	48.54	268.93	90.64	97.28	106.98	55.21	44.61	0	75.35	39.53	21.55	55.33	29.07	74.92	137.95	153.79
StET009737	CAAGTGTTTATATGTAT	TC203296	TC203296|-|similar to UniRef100_A7NXM3 Cluster: Chromosome chr5 scaffold_2, whole genome shotgun sequence; n=1; Vitis vinifera|Rep: Chromosome chr5 scaffold_2, whole genome shotgun sequence - Vitis vinifera (Grape), partial (9%)|-|707-724|#|DN589332|-|UniRef100_A6N9X8 Cluster: Salivary mucin; n=1; Ornithodoros parkeri|Rep: Salivary mucin - Ornithodoros parkeri, partial (6%)|-|415-432|#|	0.192153	1	0.955108	0.432549	1.3761	0.43917	0.5818	0.851082	-2.54696	0.00196931	-0.361747	1	-0.33412	0.998176	-0.903223	0.866887	-1.20748	0.541625	19.91	0	30.37	13.53	21.26	0	6.46	26.6	2.51	0	14.15	8.54	28.59	11.85	31.62	29.37	23.06	14.53	34.59	0	55.64	0	0	32.7	3.42	22.42	23.55	16.85
StET008359	ATTAGAAGGTGCTAGGC	TC203361	TC203361|-|homologue to UniRef100_Q9LX82 Cluster: Transcription factor MYB48; n=1; Arabidopsis thaliana|Rep: Transcription factor MYB48 - Arabidopsis thaliana (Mouse-ear cress), partial (31%)|-|773-790|#|	-0.499279	0.885515	2.50388	0.23367	2.22264	0.288483	0.474151	0.911086	3.14781	0.0195337	0.872084	0.873138	0.0429932	1	1.05953	1	1.08976	0.930808	6.05	11.86	0	0	0	0	2.77	0	0	0	0	3.66	3.32	9.48	44.26	35.79	0	0	13.66	0	0	0	0	0	11.97	17.7	0	37.92
StET010873	CATTTTGAATTATTGTA	TC203419	TC203419|-|similar to UniRef100_A7QII0 Cluster: Chromosome chr12 scaffold_103, whole genome shotgun sequence; n=1; Vitis vinifera|Rep: Chromosome chr12 scaffold_103, whole genome shotgun sequence - Vitis vinifera (Grape), partial (10%)|-|937-954|#|	0.163677	1	-2.00297	0.242079	-0.904415	0.665146	-0.790673	0.743633	-0.988344	0.610594	-3.01669	0.0109483	0.562161	0.871096	-0.919807	0.808661	-0.355672	0.918763	30.63	0	127.06	42.01	33.82	20.65	70.19	51.59	26.39	100.62	88.24	47.56	19.28	14.22	0	0	28.59	13.08	12.75	0	48.69	40.69	6.9	48.62	53.02	42.47	26.92	0
StET007491	ATGAGAGCAATTTGTAA	TC203461	TC203461|-|similar to UniRef100_A8MS43 Cluster: Uncharacterized protein At4g22890.5; n=1; Arabidopsis thaliana|Rep: Uncharacterized protein At4g22890.5 - Arabidopsis thaliana (Mouse-ear cress), partial (59%)|-|692-709|#|	0.377974	0.775682	0.0124545	1	-0.73323	0.250476	-1.11366	0.282676	-0.684772	0.319629	-2.43523	0.000839773	-0.482773	0.535925	-0.316616	0.518642	-0.802263	0.522135	213.85	81.31	310.85	185.85	208.72	125.8	354.63	210.41	231.27	357.55	402.06	280.47	170.23	40.28	177.06	138.58	377.21	153.27	358.69	258.24	312.98	366.24	332.79	249.82	289.03	231.24	69.82	128.51
StET023880	TCAATGATTTTGTACAT	TC203505	TC203505|-|NA|-|817-834|#|TC205729|-|NA|-|872-889|#|	-0.0884751	1	0.591392	0.845437	-1.87921	0.258601	-0.647091	0.780653	1.07334	0.825938	2.211	0.00794374	-1.36916	0.616095	1.74578	0.864922	0.385619	1	15.47	0	4.79	49.13	0	0	7.39	0	5.03	47.61	0	7.93	0	21.32	0	23.86	32.28	13.8	7.28	108.24	15.07	33.72	0	13.41	13.68	27.73	5.89	0
StET025688	TGCTCTTTCTGGTTGTT	TC203515	TC203515|-|UniRef100_Q3HVN8 Cluster: Serine/threonine protein kinase SAPK8-like protein; n=1; Solanum tuberosum|Rep: Serine/threonine protein kinase SAPK8-like protein - Solanum tuberosum (Potato), partial (83%)|-|1449-1466|#|	-0.827578	0.867622	-0.684436	0.816838	1.31647	0.608797	0.01591	1	2.78569	0.315953	5.02076	5.61665e-06	0.900754	0.857455	3.77077	0.945878	4.68773	0.445428	17.78	108.41	0	33.47	10.63	0	13.85	27.41	0	16.17	0	32.92	7.98	34.36	0	22.94	11.99	5.81	21.85	0	0	0	72.42	0	5.13	8.85	19.35	27.39
StET016997	GGAAGAAATCAAAAGTG	TC203523	TC203523|-|weakly similar to UniRef100_Q19FN8 Cluster: Disease resistance protein; n=1; Arabidopsis thaliana|Rep: Disease resistance protein - Arabidopsis thaliana (Mouse-ear cress), partial (19%)|-|616-633|#|	0.378914	0.983533	0.244778	1	-1.96367	0.401213	-1.79467	0.477182	2.10617	0.586231	3.91424	0.0483323	-1.5829	0.63809	3.3035	0.924953	1.71903	0.912824	10.75	0	23.17	0	0	0	17.55	10.48	0	23.36	22.48	4.27	1.33	14.22	0	12.85	11.99	12.35	2.73	75.77	71.87	0	0	0	6.84	15.34	0	0
StET028667	TTGCCAAAGAAGTTTGT	TC203526	TC203526|-|UniRef100_Q8H9C7 Cluster: NADP-dependent malic enzyme; n=1; Solanum tuberosum|Rep: NADP-dependent malic enzyme - Solanum tuberosum (Potato), partial (98%)|-|835-852|#|TC226177|-|UniRef100_O04936 Cluster: Cytosolic NADP-malic enzyme; n=1; Solanum lycopersicum|Rep: Cytosolic NADP-malic enzyme - Solanum lycopersicum (Tomato) (Lycopersicon esculentum), complete|-|1963-1980|#|	0.845984	0.686507	1.53067	0.143595	0.0225734	1	0.657557	0.405561	1.49277	0.0469587	2.31652	0.00126522	-0.542387	0.766084	0.967314	0.793519	0.387314	0.913372	9.57	5.08	2.4	6.41	6.76	11.27	2.77	16.12	3.77	3.59	6.66	3.66	22.61	26.06	10.54	15.6	8.3	26.88	4.55	0	9.27	11.63	12.93	6.71	3.42	3.54	10.09	12.64
StET028495	TTGAGCTTGTTATTTAA	TC203636	TC203636|-|similar to UniRef100_A7NTC9 Cluster: Chromosome chr18 scaffold_1, whole genome shotgun sequence; n=1; Vitis vinifera|Rep: Chromosome chr18 scaffold_1, whole genome shotgun sequence - Vitis vinifera (Grape), partial (75%)|-|1322-1339|#|	0.81708	0.683428	-0.844521	0.762444	0.571745	0.706362	0.0250217	1	0.761307	0.922969	1.60713	0.00409043	-0.0456794	1	0.304015	1	0.259444	1	21.79	23.71	14.38	46.28	26.09	0	4.62	73.36	40.22	23.36	35.79	6.71	24.6	28.43	0	0	0	21.07	6.37	0	24.34	19.77	26.73	20.96	22.23	31.86	10.09	0
StET016274	GCCAAGGCTTTTGGGGT	TC203637	TC203637|-|homologue to UniRef100_A0MKC7 Cluster: 26S proteasome subunit RPN7; n=1; Capsicum annuum|Rep: 26S proteasome subunit RPN7 - Capsicum annuum (Bell pepper), complete|-|1009-1026|#|	0.0315425	1	0.130633	1	0.311652	0.939562	-0.449432	0.908889	0.0506082	1	-2.80103	0.0194302	0.0583798	1	-0.685463	0.914893	-0.6421	0.878098	6.91	0	3.2	0	0	37.55	1.85	6.45	0	10.78	11.65	9.15	5.32	4.74	0	0	0	5.08	30.04	0	30.14	0	0	5.03	6.84	10.03	7.57	0
StET001255	AACAGAATCTGGTTGTT	TC203800	TC203800|-|similar to UniRef100_Q2HU50 Cluster: Uncharacterized Cys-rich domain; n=1; Medicago truncatula|Rep: Uncharacterized Cys-rich domain - Medicago truncatula (Barrel medic), partial (71%)|-|631-647|#|	1.31516	0.625387	2.5951	0.320055	-1.83363	0.310499	0.831708	0.696037	-1.37626	0.767732	5.22545	0.00954633	-1.80974	0.452738	0.765364	1	-1.17484	0.779041	5.55	0	0	0	0	0	0	0	3.77	0	0	0	7.98	0	0	34.87	0	0	0	0	0	0	0	14.25	0	0	0	0
StET013461	GAAAATGGATATTTCTC	TC203878	TC203878|-|similar to UniRef100_A7QWK9 Cluster: Chromosome chr4 scaffold_205, whole genome shotgun sequence; n=1; Vitis vinifera|Rep: Chromosome chr4 scaffold_205, whole genome shotgun sequence - Vitis vinifera (Grape), partial (52%)|-|652-669|#|CX161855|-|homologue to UniRef100_A7QWK9 Cluster: Chromosome chr4 scaffold_205, whole genome shotgun sequence; n=1; Vitis vinifera|Rep: Chromosome chr4 s…	-0.582678	0.845661	0.0763505	1	-0.526598	0.856095	-2.06652	0.147616	-1.37599	0.725708	-4.87416	0.0342503	-0.523818	0.807857	-0.177789	1	-0.688793	0.763864	26.21	18.63	67.12	28.48	38.65	26.29	10.16	3.22	0	53	14.98	33.53	12.63	18.96	0	22.03	59.03	31.24	50.98	0	38.25	60.46	43.11	22.64	94.06	31.86	14.3	0
StET030276	TTTGTTGTATCCATAGA	TC203890	TC203890|-|UniRef100_A2SY68 Cluster: O protein; n=3; root|Rep: O protein - Bacteriophage lambda, partial (9%)|-|539-556|#|	-0.567673	0.70679	-0.352489	0.907555	0.13442	0.985865	-0.822387	0.637978	0.78788	0.63639	0.747267	0.0184711	-0.268955	0.965105	1.25993	0.864922	0.984897	0.661332	56.79	96.55	35.16	94.7	17.39	103.27	39.71	37.89	41.48	78.16	29.13	18.29	50.54	52.13	0	126.65	15.68	47.22	49.16	180.92	89.26	44.18	71.56	96.41	0	75.51	106.83	117.97
StET026724	TTAAAAATGTAATAGTA	TC203925	TC203925|-|homologue to UniRef100_O82012 Cluster: 17.6 kDa class I heat shock protein; n=1; Solanum peruvianum|Rep: 17.6 kDa class I heat shock protein - Solanum peruvianum (Peruvian tomato) (Lycopersicon peruvianum), complete|-|622-639|#|	0.774873	0.708535	0.719156	0.655178	0.541672	0.76135	0.175277	0.981353	1.8843	0.0443048	1.48	0.0406414	-0.112966	1	0.91449	0.934462	0.800094	0.946547	62.97	71.14	15.18	98.98	28.02	0	71.11	70.14	126.94	62.89	79.08	101.21	45.88	72.27	143.33	40.38	84.85	74.09	60.08	0	83.46	40.69	89.66	39.4	51.31	93.8	42.9	61.09
StET012426	CTGATCCAGTAGTCCAA	TC204029	TC204029|-|similar to UniRef100_A7P5H5 Cluster: Chromosome chr4 scaffold_6, whole genome shotgun sequence; n=1; Vitis vinifera|Rep: Chromosome chr4 scaffold_6, whole genome shotgun sequence - Vitis vinifera (Grape), partial (57%)|-|418-435|#|	-0.372317	0.987776	-1.37132	0.595278	0.44615	0.93012	0.685867	0.820015	1.46946	0.651849	4.84241	0.0259183	0.899891	0.803566	2.29059	0.850063	3.18642	0.628136	6.34	6.78	2.4	12.82	0	33.8	0	12.9	0	22.46	0	0	5.98	8.29	0	0	0	0	8.19	0	0	0	0	10.9	13.68	15.34	18.51	0
StET017635	GGGACTTTTCCTGCATA	TC204070	TC204070|-|homologue to UniRef100_Q40143 Cluster: Cysteine proteinase 3 precursor; n=1; Solanum lycopersicum|Rep: Cysteine proteinase 3 precursor - Solanum lycopersicum (Tomato) (Lycopersicon esculentum), complete|-|1252-1268|#|CX699784|-|NA|-|23-40|#|CO502849|-|homologue to UniRef100_Q40143 Cluster: Cysteine proteinase 3 precursor; n=1; Solanum lycopersicum|Rep: Cysteine proteinase 3 precursor -…	-1.52779	0.680375	-0.0175717	1	-0.822578	0.697099	2.90185	0.0958972	2.30409	0.409935	5.15295	5.76455e-07	2.0481	0.477643	0.864912	1	2.97463	0.809207	6.11	28.8	0	0	0	0	16.62	0	0	11.68	0	0	1.99	5.92	0	0	19.37	17.43	0	0	0	0	0	0	6.84	0	0	0
StET001040	AAATTCTTGATGCTTAT	TC204092	TC204092|-|similar to UniRef100_A7R101 Cluster: Chromosome undetermined scaffold_332, whole genome shotgun sequence; n=1; Vitis vinifera|Rep: Chromosome undetermined scaffold_332, whole genome shotgun sequence - Vitis vinifera (Grape), partial (62%)|-|607-624|#|TC223014|-|homologue to UniRef100_A7R101 Cluster: Chromosome undetermined scaffold_332, whole genome shotgun sequence; n=1; Vitis vinifer…	1.36218	0.563335	0.994226	0.721025	0.766175	0.808203	0.56153	0.876956	-1.30315	0.703342	-4.39219	0.0395779	0.680086	0.914892	-1.88471	0.483792	-1.19937	0.727598	19.93	0	45.55	0	21.26	0	22.16	17.74	59.07	57.5	65.76	10.97	33.25	13.03	23.19	82.6	0	38.5	24.58	18.56	40.57	0	0	0	0	5.31	0	31.6
StET018702	GTCGTCGTTGATGACAA	TC204097	TC204097|-|NA|-|569-585|#|DN588583|-|weakly similar to UniRef100_A8NZ42 Cluster: Predicted protein; n=1; Coprinopsis cinerea okayama7#130|Rep: Predicted protein - Coprinopsis cinerea okayama7#130, partial (3%)|-|556-572|#|	-1.04473	0.656661	-0.324752	0.916858	0.94318	0.697099	0.0516728	1	-0.727128	0.670177	-3.83413	0.00181053	0.21747	1	-1.54156	0.458493	-1.32425	0.465704	9.01	23.71	10.39	10.68	0	0	10.16	7.26	3.77	0	0	8.54	4.65	9.48	0	11.01	3.69	10.17	6.37	12.37	20.87	0	13.79	0	0	15.34	0	0
StET006092	AGTTGATTCAGGCAAAG	TC204205	TC204205|-|homologue to UniRef100_Q9XEY1 Cluster: Nt-iaa2.3 deduced protein; n=1; Nicotiana tabacum|Rep: Nt-iaa2.3 deduced protein - Nicotiana tabacum (Common tobacco), partial (80%)|-|354-370|#|	-1.58558	0.700909	-1.52709	0.524782	-1.49335	0.467032	0.118514	1	-2.32351	0.0483236	-2.20708	0.189519	0.603198	0.944804	-0.989495	0.829195	-0.401432	0.906673	4.1	37.27	15.18	0	0	0	0	8.87	0	0	0	5.49	0	2.37	0	0	6.46	5.08	0	0	0	0	0	26.83	0	5.9	0	0
StET000540	AAACATTCATTTTTTCT	TC204267	TC204267|-|weakly similar to UniRef100_Q8L7V8 Cluster: AT3g53540/F4P12_240; n=2; Arabidopsis thaliana|Rep: AT3g53540/F4P12_240 - Arabidopsis thaliana (Mouse-ear cress), partial (4%)|-|922-939|#|	0.126561	1	0.86678	0.656347	1.84033	0.397076	-0.506973	0.689712	-3.24131	0.00396204	-1.56621	0.283299	2.20522	0.228075	-3.35399	5.29417e-05	-1.07187	0.654417	4.75	0	7.99	0	13.53	0	11.08	0	17.6	0	0	7.93	11.97	9.48	0	24.78	23.06	6.54	3.64	0	0	0	0	0	3.42	0	0	29.49
StET022034	TAGAATGATAGTTTTTA	TC204268	TC204268|-|homologue to UniRef100_Q41419 Cluster: Clostridium pasteurianum ferredoxin homolog; n=1; Solanum tuberosum|Rep: Clostridium pasteurianum ferredoxin homolog - Solanum tuberosum (Potato), partial (80%)|-|1060-1077|#|	0.4394	0.828837	0.766402	0.754355	0.102733	1	1.14291	0.253755	0.729775	0.583088	2.09029	0.0170469	-0.292977	0.961846	1.05186	0.913109	0.75342	0.871941	65.33	98.25	43.15	24.92	8.7	78.86	21.24	90.29	46.5	65.58	37.46	50	66.5	107.81	198.13	76.17	16.6	81.36	0	88.14	0	44.18	62.07	60.36	73.54	26.55	76.55	58.99
StET011001	CCACATATCAACACATA	TC204287	TC204287|-|homologue to UniRef100_Q2VT58 Cluster: Proline-rich protein; n=1; Capsicum annuum|Rep: Proline-rich protein - Capsicum annuum (Bell pepper), partial (91%)|-|588-604|#|	-0.630805	0.863073	0.0141085	1	-2.58168	0.267345	-1.61103	0.398264	-1.30184	0.651849	-4.28787	0.00699382	-0.868149	0.788565	0.896519	1	0.0245436	1	25.37	0	66.33	17.09	34.79	35.67	37.86	10.48	31.42	57.5	0	20.73	5.32	5.92	0	44.05	22.13	53.03	52.8	0	0	84.87	102.6	135.81	18.81	0	0	0
StET023624	TATTTCCTATGAACGAA	TC204295	TC204295|-|UniRef100_Q9ZP32 Cluster: Expansin precursor; n=1; Solanum lycopersicum|Rep: Expansin precursor - Solanum lycopersicum (Tomato) (Lycopersicon esculentum), partial (81%)|-|959-976|#|	-1.0421	0.862133	-2.08475	0.449079	-0.938044	0.682876	-1.97674	0.349071	-0.864457	0.680506	-3.13162	3.7435e-08	0.238013	1	-0.686075	0.909566	-0.448574	0.873283	13.35	0	4	0	0	78.86	52.64	0	0	49.41	0	4.27	13.96	10.66	0	0	0	8.72	9.1	75.77	0	43.02	0	11.74	3.42	8.26	15.98	0
StET001078	AAATTTACTATGATGCC	TC204342	TC204342|-|similar to UniRef100_A7PLW4 Cluster: Chromosome chr14 scaffold_21, whole genome shotgun sequence; n=1; Vitis vinifera|Rep: Chromosome chr14 scaffold_21, whole genome shotgun sequence - Vitis vinifera (Grape), partial (43%)|-|518-535|#|TC215452|-|similar to UniRef100_A7PLW4 Cluster: Chromosome chr14 scaffold_21, whole genome shotgun sequence; n=1; Vitis vinifera|Rep: Chromosome chr14 sc…	-1.02154	0.783499	-1.03026	0.605118	0.0680163	1	-0.598535	0.851082	-0.154597	1	5.1227	0.0176932	-1.59452	0.540197	3.17166	0.909258	1.68418	0.80422	5.27	0	10.39	2.85	0	0	0	0	0	0	0	4.88	0	4.74	0	0	0	0	0	54.12	0	0	0	4.19	0	0	5.05	16.85
StET006449	ATACAGTCTGTTTTCAG	TC204389	TC204389|-|homologue to UniRef100_Q9XG77 Cluster: Proteasome subunit alpha type-6; n=1; Nicotiana tabacum|Rep: Proteasome subunit alpha type-6 - Nicotiana tabacum (Common tobacco), partial (67%)|-|683-700|#|TC220839|-|homologue to UniRef100_Q9XG77 Cluster: Proteasome subunit alpha type-6; n=1; Nicotiana tabacum|Rep: Proteasome subunit alpha type-6 - Nicotiana tabacum (Common tobacco), complete|-|…	-0.502202	0.919467	0.617796	0.792647	-0.637776	0.774818	0.946917	0.489322	-0.209021	0.966851	0.963323	0.0239303	0.564957	0.883326	0.00345809	1	0.56621	1	28.28	0	66.33	65.51	48.31	0	12.01	30.63	3.77	9.88	33.3	14.63	37.9	111.36	73.77	48.64	28.59	25.42	18.21	27.83	0	40.69	28.45	15.09	17.1	12.98	58.88	0
StET018757	GTCTTAAGTTGGTGCAG	TC204401	TC204401|-|similar to UniRef100_A7Q0P4 Cluster: Chromosome chr7 scaffold_42, whole genome shotgun sequence; n=1; Vitis vinifera|Rep: Chromosome chr7 scaffold_42, whole genome shotgun sequence - Vitis vinifera (Grape), partial (10%)|-|454-471|#|TC223096|-|NA|-|515-531|#|	0.603349	0.851249	0.903209	0.681557	-2.60468	0.274286	-0.872468	0.763162	-0.822467	0.975301	-2.25381	0.0382968	-1.5872	0.639075	-0.38627	0.928076	-1.915	0.25657	6.28	0	0	13.53	0	0	4.62	8.06	7.54	12.58	0	4.88	3.99	0	0	10.1	21.21	1.45	9.1	75.77	0	0	0	0	0	0	5.89	0
StET007065	ATCATATCAGTGGCTTG	TC204403	TC204403|-|homologue to UniRef100_Q0PZE6 Cluster: Small GTPase; n=1; Gossypium hirsutum|Rep: Small GTPase - Gossypium hirsutum (Upland cotton) (Gossypium mexicanum), partial (91%)|-|792-809|#|TC217667|-|homologue to UniRef100_Q0PZE6 Cluster: Small GTPase; n=1; Gossypium hirsutum|Rep: Small GTPase - Gossypium hirsutum (Upland cotton) (Gossypium mexicanum), partial (76%)|-|767-784|#|	-1.36972	0.533859	-1.71752	0.433274	0.05866	1	0.501943	0.902007	-2.65595	0.123583	-3.62035	0.0199529	0.864784	0.807155	-1.97038	0.404087	-1.10573	0.697275	8.18	0	18.38	0	25.12	16.9	19.39	5.64	0	0	12.49	6.71	3.99	0	0	0	0	15.98	0	0	0	32.55	8.62	0	0	10.62	0	0
StET009362	CAAACGAAATAATTATA	TC204412	TC204412|-|homologue to UniRef100_Q41321 Cluster: Protein induced upon tuberization; n=1; Solanum demissum|Rep: Protein induced upon tuberization - Solanum demissum (Wild potato), complete|-|622-639|#|TC204530|-|homologue to UniRef100_Q41321 Cluster: Protein induced upon tuberization; n=1; Solanum demissum|Rep: Protein induced upon tuberization - Solanum demissum (Wild potato), complete|-|641-658…	1.40133	0.27028	1.31863	0.37699	1.61663	0.202291	0.896529	0.425164	1.77074	0.00188671	1.14643	0.422005	0.820467	0.729368	-0.614366	0.899411	0.150176	1	8.99	3.39	0	2.85	2.9	7.51	16.62	16.12	15.08	12.58	12.49	20.12	13.3	2.37	18.97	23.86	11.07	13.8	16.39	0	9.27	4.65	0	2.52	0	30.09	9.25	8.43
StET009483	CAAATGAATTAATTATA	TC204412	TC204412|-|homologue to UniRef100_Q41321 Cluster: Protein induced upon tuberization; n=1; Solanum demissum|Rep: Protein induced upon tuberization - Solanum demissum (Wild potato), complete|-|622-639|#|TC204530|-|homologue to UniRef100_Q41321 Cluster: Protein induced upon tuberization; n=1; Solanum demissum|Rep: Protein induced upon tuberization - Solanum demissum (Wild potato), complete|-|641-658…	1.72513	0.0822971	1.44592	0.271927	1.3293	0.321788	-0.284663	0.704045	1.94836	0.0118305	0.550059	1	-0.15843	1	-0.416002	1	-0.574432	0.862005	4.06	0	0	1.42	4.83	0	2.77	4.84	3.77	4.49	7.49	10.37	9.31	0	0	7.34	5.53	6.54	10.01	0	3.48	2.33	2.59	0	5.13	14.75	5.05	0
StET009458	CAAATGAAACAATTATA	TC204412	TC204412|-|homologue to UniRef100_Q41321 Cluster: Protein induced upon tuberization; n=1; Solanum demissum|Rep: Protein induced upon tuberization - Solanum demissum (Wild potato), complete|-|622-639|#|TC204530|-|homologue to UniRef100_Q41321 Cluster: Protein induced upon tuberization; n=1; Solanum demissum|Rep: Protein induced upon tuberization - Solanum demissum (Wild potato), complete|-|641-658…	1.1887	0.555436	0.886455	0.597951	1.65562	0.121366	0.833066	0.566197	3.3041	0.0183917	2.81486	0.189519	0.995844	0.673051	1.08532	0.924222	1.95339	0.837153	7.11	0	0	10.68	0	5.63	12.93	10.48	8.8	7.19	8.32	28.05	11.3	4.74	8.43	20.19	6.46	6.54	15.48	0	6.96	3.49	0	1.68	3.42	23.01	8.41	4.21
StET000168	AAAAATTTCAGACAGCA	TC204449	TC204449|-|similar to UniRef100_A7QWB4 Cluster: Chromosome chr6 scaffold_202, whole genome shotgun sequence; n=1; Vitis vinifera|Rep: Chromosome chr6 scaffold_202, whole genome shotgun sequence - Vitis vinifera (Grape), partial (55%)|-|628-645|#|	0.551342	0.932801	0.550472	0.937126	-0.810328	0.835838	1.11144	0.567626	4.1907	0.533663	4.83112	1.19329e-05	0.273477	1	2.68289	0.937862	2.96822	0.757771	9.47	0	0	0	23.19	0	19.39	24.18	0	0	17.48	10.37	15.29	0	52.7	0	0	6.54	12.75	0	37.09	0	0	0	0	0	5.89	0
StET013270	CTTTGTTTGCTTTAAAA	TC204530	TC204530|-|homologue to UniRef100_Q41321 Cluster: Protein induced upon tuberization; n=1; Solanum demissum|Rep: Protein induced upon tuberization - Solanum demissum (Wild potato), complete|-|575-592|#|TC205467|-|homologue to UniRef100_Q41321 Cluster: Protein induced upon tuberization; n=1; Solanum demissum|Rep: Protein induced upon tuberization - Solanum demissum (Wild potato), complete|-|560-577…	2.43278	0.0803426	2.06002	0.344335	3.01697	0.0542672	2.46893	0.167143	4.1095	0.00127879	2.02364	0.289085	0.791218	0.790695	1.40333	0.937962	2.1631	0.740265	12.5	0	0	9.26	0	0	11.08	44.34	46.5	7.19	19.98	18.9	13.96	5.92	50.59	0	50.73	11.62	0	0	0	0	8.62	0	0	42.47	21.03	29.49
StET027875	TTCATAGAAAGCTTTTT	TC204538	TC204538|-|NA|-|1090-1107|#|	0.957985	0.804085	0.379885	0.97268	1.33269	0.527906	0.4178	0.914605	-4.45053	0.00173906	0.096564	1	-0.08186	1	-1.28639	0.696216	-1.36005	0.629927	11.04	0	3.2	31.33	0	0	6.46	21.77	26.39	24.26	0	0	17.29	14.22	0	0	0	11.62	24.58	0	0	0	12.07	28.5	0	1.77	8.41	27.39
StET006477	ATACGGATGGGTGAAGA	TC204573	TC204573|-|similar to UniRef100_Q8LBT0 Cluster: Hydroxymethylbilane synthase; n=2; Arabidopsis thaliana|Rep: Hydroxymethylbilane synthase - Arabidopsis thaliana (Mouse-ear cress), partial (53%)|-|550-567|#|	-0.217882	1	0.024354	1	0.374194	0.910714	-1.16066	0.582731	-0.855419	0.575834	-3.53536	0.0101324	0.0689837	1	-0.192737	1	-0.12271	0.968954	28.14	0	103.88	39.88	40.58	18.78	0	53.21	64.1	19.76	16.65	21.34	1.33	17.77	37.94	37.63	70.09	13.8	29.13	46.39	0	77.9	21.55	34.37	13.68	48.96	21.03	0
StET021888	TACTGTTTAGAATCAAC	TC204609	TC204609|-|similar to UniRef100_A7PZ65 Cluster: Chromosome chr15 scaffold_40, whole genome shotgun sequence; n=1; Vitis vinifera|Rep: Chromosome chr15 scaffold_40, whole genome shotgun sequence - Vitis vinifera (Grape), partial (24%)|-|702-719|#|	0.860126	0.814457	1.19811	0.489265	1.59958	0.365868	-0.105496	1	4.74017	1.8691e-06	3.30693	0.0599557	0.358651	1	3.03678	0.782284	3.40211	0.577865	14.79	0	19.98	37.03	4.83	0	0	21.77	5.03	0	33.3	23.17	29.92	20.14	50.59	7.34	41.5	15.98	20.03	0	0	0	25	17.61	0	20.06	48.79	0
StET014829	GAGGGCTTAGAAATCCC	TC204690	TC204690|-|UniRef100_Q69GY7 Cluster: Cytochrome b6-f complex iron-sulfur subunit, chloroplast precursor; n=1; Solanum tuberosum|Rep: Cytochrome b6-f complex iron-sulfur subunit, chloroplast precursor - Solanum tuberosum (Potato), complete|-|722-739|#|	0.146315	0.950007	-0.23869	0.916782	-0.263303	0.79715	-0.946132	0.361982	0.235228	0.767732	-1.7114	0.000330635	-0.510741	0.519138	-0.465806	0.789663	-0.958149	0.0664379	22.11	13.55	14.38	19.23	27.06	13.14	30.48	8.87	22.62	24.26	24.97	26.83	21.94	4.74	8.43	11.01	16.6	16.71	35.5	20.1	26.66	33.72	18.97	22.64	51.31	30.09	15.98	21.07
StET019015	GTGGGCTTAGAAATCCC	TC204690	TC204690|-|UniRef100_Q69GY7 Cluster: Cytochrome b6-f complex iron-sulfur subunit, chloroplast precursor; n=1; Solanum tuberosum|Rep: Cytochrome b6-f complex iron-sulfur subunit, chloroplast precursor - Solanum tuberosum (Potato), complete|-|722-739|#|	0.259601	0.814457	-0.110075	0.982202	-0.350956	0.387467	-1.13131	0.135257	-0.109067	1	-1.34203	0.00060669	-0.446123	0.484063	0.201793	0.96563	-0.244151	0.881493	806.35	619.96	1384.05	904.33	939.22	418.7	722.19	845.66	1765.91	745.64	1234.48	688.36	641.68	244.05	1007.54	814.03	922.28	517.93	984.12	847.4	1088.47	1521.93	830.24	907.08	1513.54	960.37	804.99	914.28
StET017734	GGGGGCTTAGAAATCCC	TC204690	TC204690|-|UniRef100_Q69GY7 Cluster: Cytochrome b6-f complex iron-sulfur subunit, chloroplast precursor; n=1; Solanum tuberosum|Rep: Cytochrome b6-f complex iron-sulfur subunit, chloroplast precursor - Solanum tuberosum (Potato), complete|-|722-739|#|	0.324966	0.814457	-0.305645	0.848517	-0.256037	0.755485	-0.854213	0.433432	-0.259083	0.767732	-1.2973	0.0328281	-0.500052	0.574944	-0.275813	0.947866	-0.771678	0.183023	16.86	10.16	22.37	14.24	9.66	15.02	21.24	6.45	32.68	17.97	24.97	21.34	14.63	4.74	16.86	11.93	11.07	6.54	23.67	17.01	22.02	12.79	15.52	24.31	42.76	15.34	16.82	12.64
StET017692	GGGCAGGAGTTCAATTT	TC204780	TC204780|-|similar to UniRef100_Q8GUA2 Cluster: Cyclin-dependent kinase inhibitor; n=1; Nicotiana tabacum|Rep: Cyclin-dependent kinase inhibitor - Nicotiana tabacum (Common tobacco), partial (25%)|-|610-627|#|	1.36707	0.721012	1.62312	0.253928	1.02155	0.441447	1.399	0.351664	2.04379	0.494574	4.58078	0.0411839	1.01775	0.587368	0.205468	1	1.16975	0.90856	3.3	0	0	6.41	0	0	0	25.8	0	0	0	0	3.99	11.85	0	11.93	0	4.36	8.19	0	0	0	0	0	0	5.31	0	0
StET015200	GATCAGATTCGTCACAA	TC204819	TC204819|-|similar to UniRef100_A7Q771 Cluster: Chromosome chr18 scaffold_59, whole genome shotgun sequence; n=1; Vitis vinifera|Rep: Chromosome chr18 scaffold_59, whole genome shotgun sequence - Vitis vinifera (Grape), partial (91%)|-|1309-1326|#|	-1.23723	0.747931	-1.86547	0.386731	-1.48349	0.504458	-0.845359	0.685192	-5.10061	5.42151e-15	-2.68046	2.50099e-05	0.486254	0.939278	-0.654526	0.917143	-0.172219	0.96886	12.16	79.61	15.18	42.72	23.19	0	0	27.41	0	23.36	0	0	11.97	8.29	0	0	26.75	4.36	0	0	28.98	0	45.69	29.34	0	12.39	0	0
StET017218	GGAGTAACAGCTAGAAA	TC204830	TC204830|-|similar to UniRef100_P37122 Cluster: Cytochrome P450 76A2; n=1; Solanum melongena|Rep: Cytochrome P450 76A2 - Solanum melongena (Eggplant) (Aubergine), complete|-|1486-1503|#|TC216777|-|similar to UniRef100_P37122 Cluster: Cytochrome P450 76A2; n=1; Solanum melongena|Rep: Cytochrome P450 76A2 - Solanum melongena (Eggplant) (Aubergine), partial (55%)|-|790-807|#|DR751765|-|homologue to …	1.5285	0.750219	1.04781	0.787877	2.58276	0.246437	2.56718	0.159152	4.5694	0.186492	6.13857	4.68525e-08	0.315197	1	2.663	0.928076	2.96825	0.889521	21.99	0	0	43.44	0	0	0	39.5	0	0	22.48	0	69.82	67.53	0	24.78	0	4.36	6.37	0	0	0	0	31.02	0	0	42.06	90.59
StET030585	TTTTGGGCAAAAAAGCT	TC204866	TC204866|-|homologue to UniRef100_Q42891 Cluster: Lactoylglutathione lyase; n=1; Solanum lycopersicum|Rep: Lactoylglutathione lyase - Solanum lycopersicum (Tomato) (Lycopersicon esculentum), complete|-|894-911|#|CV498518|-|homologue to UniRef100_Q42891 Cluster: Lactoylglutathione lyase; n=1; Solanum lycopersicum|Rep: Lactoylglutathione lyase - Solanum lycopersicum (Tomato) (Lycopersicon esculentu…	-0.426884	0.956506	1.85956	0.233167	1.97561	0.384963	1.7427	0.204481	0.0313811	1	3.01732	0.00605421	0.841401	0.81611	0.991533	1	1.81262	0.78168	18.36	0	22.37	14.24	0	11.27	21.24	10.48	0	0	11.65	3.05	24.6	41.46	147.55	28.45	40.58	26.15	4.55	0	0	0	0	7.55	27.36	16.52	18.51	105.33
StET006451	ATACATAAAATTCTGTA	TC204895	TC204895|-|homologue to UniRef100_Q8GZR6 Cluster: GcpE; n=1; Solanum lycopersicum|Rep: GcpE - Solanum lycopersicum (Tomato) (Lycopersicon esculentum), partial (37%)|-|960-976|#|CV475354|-|homologue to UniRef100_Q8GZR6 Cluster: GcpE; n=1; Solanum lycopersicum|Rep: GcpE - Solanum lycopersicum (Tomato) (Lycopersicon esculentum), partial (18%)|-|524-540|#|	1.4629	0.676402	-0.702604	0.797767	-1.20681	0.550524	1.85524	0.333435	-0.154597	1	5.49685	0.0129753	-0.521159	0.893894	1.26145	0.987333	0.783978	0.930808	3.99	0	4	0	0	0	0	0	0	8.98	16.65	0	0	0	0	0	0	0	0	0	0	0	0	0	10.26	0	0	0
StET014242	GAATTTTACAAGTAGAT	TC204937	TC204937|-|homologue to UniRef100_Q42949 Cluster: Catechol O-methyltransferase; n=1; Nicotiana tabacum|Rep: Catechol O-methyltransferase - Nicotiana tabacum (Common tobacco), partial (97%)|-|1143-1160|#|TC216934|-|homologue to UniRef100_Q42949 Cluster: Catechol O-methyltransferase; n=1; Nicotiana tabacum|Rep: Catechol O-methyltransferase - Nicotiana tabacum (Common tobacco), partial (23%)|-|241-2…	0.973988	0.81457	-1.43906	0.50868	-1.72101	0.349072	0.405591	0.917661	-4.60306	3.81905e-06	-3.7301	0.00563835	-0.27743	1	-2.69035	0.0570545	-2.95562	0.0192786	2.91	0	10.39	0	0	0	0	0	0	25.15	0	0	3.99	0	0	0	0	0	0	0	0	0	0	12.58	0	0	0	0
StET017020	GGAAGCTTTTATAGAAA	TC205022	TC205022|-|homologue to UniRef100_P37218 Cluster: Histone H1; n=1; Solanum lycopersicum|Rep: Histone H1 - Solanum lycopersicum (Tomato) (Lycopersicon esculentum), partial (48%)|-|689-706|#|TC225203|-|similar to UniRef100_P37218 Cluster: Histone H1; n=1; Solanum lycopersicum|Rep: Histone H1 - Solanum lycopersicum (Tomato) (Lycopersicon esculentum), partial (95%)|-|1181-1198|#|	0.810615	0.659172	0.0251314	1	-1.04652	0.672464	-0.548137	0.846712	-0.448984	1	-4.06481	0.00112291	-0.237127	1	-0.465589	0.934462	-0.68541	0.813041	17.06	28.8	31.17	28.48	13.53	0	2.77	16.12	64.1	30.54	17.48	36.58	16.62	8.29	0	21.11	0	29.06	32.77	0	34.78	68.6	0	0	18.81	18.88	8.41	25.28
StET001106	AAATTTTCGTCTGTACA	TC205130	TC205130|-|similar to UniRef100_A7QWW1 Cluster: Chromosome chr13 scaffold_210, whole genome shotgun sequence; n=1; Vitis vinifera|Rep: Chromosome chr13 scaffold_210, whole genome shotgun sequence - Vitis vinifera (Grape), partial (24%)|-|693-710|#|	-0.706537	0.910906	-1.93941	0.308124	0.308663	1	-1.85544	0.274392	-1.65752	0.672144	4.05043	0.00345478	0.194328	1	1.8748	0.937323	2.0666	0.774795	7.48	0	0	24.21	24.16	0	14.78	22.57	0	8.09	0	8.54	0	3.55	0	0	0	7.99	0	0	0	0	33.62	16.77	0	43.06	24.39	0
StET030149	TTTGGTTGGTGAGTAGA	TC205144	TC205144|-|similar to UniRef100_A7Q193 Cluster: Chromosome chr10 scaffold_43, whole genome shotgun sequence; n=1; Vitis vinifera|Rep: Chromosome chr10 scaffold_43, whole genome shotgun sequence - Vitis vinifera (Grape), partial (77%)|-|1243-1260|#|	-1.89218	0.418651	-1.3768	0.444661	0.824211	0.717157	0.650079	0.813203	0.894045	0.971485	4.53923	0.0293605	1.23758	0.628274	1.52521	0.962508	2.75621	0.377357	8.87	25.41	10.39	32.76	19.33	0	1.85	12.9	0	0	0	0	6.65	14.22	0	0	13.83	2.91	0	0	0	0	18.97	0	11.97	15.93	12.62	14.75
StET015855	GATTTTGTAATTTTATC	TC205147	TC205147|-|NA|-|717-734|#|	0.000134607	1	-0.710597	0.71362	-1.52809	0.300812	-1.25462	0.54617	0.406701	0.888853	-1.73993	0.0041053	-0.582699	0.789935	-0.080236	1	-0.663797	0.223958	88.45	101.63	96.69	68.36	139.14	71.35	99.74	85.45	55.3	60.19	39.12	209.74	89.1	9.48	75.88	0	108.83	89.35	52.8	256.69	0	153.47	69.83	144.19	230.88	24.78	55.52	71.63
StET025090	TGAACTTGAACAAGACA	TC205174	TC205174|-|weakly similar to UniRef100_A7Q2V9 Cluster: Chromosome chr12 scaffold_47, whole genome shotgun sequence; n=1; Vitis vinifera|Rep: Chromosome chr12 scaffold_47, whole genome shotgun sequence - Vitis vinifera (Grape), partial (24%)|-|578-595|#|	0.171806	1	-0.143231	1	0.857884	0.763251	1.74556	0.378579	1.37184	0.767732	2.67039	0.036048	-1.41661	0.608658	2.20524	0.934462	0.776142	0.932899	26.33	8.47	25.57	9.97	0	0	9.24	27.41	0	11.68	0	0	19.95	0	0	0	47.04	0	0	0	0	29.07	16.38	94.73	0	0	69.82	16.85
StET023244	TATGTTTCTATGTTATG	TC205217	TC205217|-|homologue to UniRef100_Q43526 Cluster: Twi1 protein; n=1; Solanum lycopersicum|Rep: Twi1 protein - Solanum lycopersicum (Tomato) (Lycopersicon esculentum), complete|-|1487-1504|#|	-0.552466	0.814457	1.03915	0.63786	3.47503	0.104814	3.34891	0.0600532	0.260673	1	5.17284	0.0447659	-0.158269	1	0.205468	1	0.0471989	1	4.66	0	0	0	0	0	0	0	0	0	0	0	0	8.29	0	0	0	0	0	0	0	0	0	0	0	0	0	0
StET004057	ACCTGTTTGTATATTTT	TC205245	TC205245|-|similar to UniRef100_Q9SCY2 Cluster: FKBP-type peptidyl-prolyl cis-trans isomerase 3, chloroplast precursor; n=1; Arabidopsis thaliana|Rep: FKBP-type peptidyl-prolyl cis-trans isomerase 3, chloroplast precursor - Arabidopsis thaliana (Mouse-ear cress), partial (57%)|-|831-848|#|	-0.71806	0.898526	-0.461971	0.949047	-2.93569	0.0607066	-1.83654	0.177246	-0.675453	0.797918	-4.20644	0.0241818	-0.314538	1	0.131003	1	-0.182354	0.925512	32.77	0	126.26	0	11.6	46.94	106.2	0	61.59	43.12	24.97	42.68	10.64	5.92	54.8	0	44.27	49.4	54.62	0	115.92	54.65	87.08	88.03	30.78	18.29	0	16.85
StET023960	TCACCTGATGTTTCACT	TC205271	TC205271|-|homologue to UniRef100_A7NZG0 Cluster: Chromosome chr6 scaffold_3, whole genome shotgun sequence; n=1; Vitis vinifera|Rep: Chromosome chr6 scaffold_3, whole genome shotgun sequence - Vitis vinifera (Grape), partial (93%)|-|952-969|#|	0.225078	0.92156	0.565566	0.607915	0.302757	0.857494	-0.358419	0.495188	0.430304	0.673275	2.01203	2.16539e-14	-0.495549	0.485527	1.44383	0.013998	0.945198	0.202143	57.85	42.35	35.96	47.71	58.94	76.98	26.78	83.84	22.62	58.39	69.92	21.95	69.16	140.98	61.13	71.58	52.57	87.9	10.92	78.86	31.3	84.87	68.11	51.98	85.51	9.44	70.66	195.92
StET017561	GGCTCTTCTGAACTCAC	TC205283	TC205283|-|similar to UniRef100_A7QB42 Cluster: Chromosome chr4 scaffold_73, whole genome shotgun sequence; n=1; Vitis vinifera|Rep: Chromosome chr4 scaffold_73, whole genome shotgun sequence - Vitis vinifera (Grape), partial (67%)|-|100-117|#|	0.351876	0.946142	-0.453676	0.847262	-1.23088	0.415646	-1.78159	0.20824	-1.92901	0.335107	-3.5714	0.0183145	-0.315694	0.953511	-0.415014	0.937862	-0.729187	0.778055	13.96	38.96	21.58	8.54	26.09	0	11.08	9.67	66.61	4.49	27.47	21.34	6.65	5.92	0	16.52	14.76	6.54	25.49	37.11	0	31.39	18.11	35.21	8.55	12.39	21.87	0
StET022294	TAGTCCGGAAAATTGAG	TC205286	TC205286|-|homologue to UniRef100_Q3HRZ6 Cluster: Ribosomal protein S8; n=1; Solanum tuberosum|Rep: Ribosomal protein S8 - Solanum tuberosum (Potato), partial (97%)|-|480-497|#|TC222549|-|similar to UniRef100_A7R667 Cluster: Chromosome undetermined scaffold_1176, whole genome shotgun sequence; n=1; Vitis vinifera|Rep: Chromosome undetermined scaffold_1176, whole genome shotgun sequence - Vitis vi…	-1.15065	0.605209	-0.555913	0.7797	-1.10572	0.471596	-1.14868	0.436623	1.06402	0.426525	1.90847	0.0293605	0.0729917	1	1.52674	0.702889	1.5942	0.451262	23.23	30.49	59.93	4.27	47.35	24.41	49.87	4.84	46.5	8.98	0	23.17	12.63	34.36	44.26	0	33.2	17.43	20.03	0	64.91	45.34	48.28	19.28	27.36	17.11	28.6	0
StET013494	GAAACATTTTTAAAGTG	TC205305	TC205305|-|similar to UniRef100_A7PCP1 Cluster: Chromosome chr17 scaffold_12, whole genome shotgun sequence; n=1; Vitis vinifera|Rep: Chromosome chr17 scaffold_12, whole genome shotgun sequence - Vitis vinifera (Grape), partial (36%)|-|884-901|#|	0.100865	1	-0.529771	0.715831	0.0817602	1	-1.3427	0.373287	-1.13363	0.712612	-2.27798	2.27395e-05	-0.368195	0.895019	-0.322161	0.960835	-0.712937	0.551726	19.57	23.71	35.96	7.83	18.36	30.04	12.01	8.87	36.45	0	31.63	40.24	13.3	10.66	0	26.61	14.76	23.97	4.55	0	69.55	19.77	18.97	24.31	29.07	35.98	0	23.17
StET001981	AAGCTTTTTTCATCTCT	TC205359	TC205359|-|similar to UniRef100_A7QRH7 Cluster: Chromosome chr8 scaffold_150, whole genome shotgun sequence; n=1; Vitis vinifera|Rep: Chromosome chr8 scaffold_150, whole genome shotgun sequence - Vitis vinifera (Grape), partial (41%)|-|1743-1760|#|	2.15613	0.295532	2.27699	0.192038	-0.807179	0.779592	-0.0228694	1	-0.917082	0.728525	-2.22992	0.00351438	-1.74792	0.445847	-0.845721	0.851972	-2.57761	0.141951	11.58	0	16.78	0	0	0	0	32.25	18.85	23.36	0	10.97	16.62	33.17	31.62	13.77	0	17.43	16.39	0	0	32.55	17.24	5.03	18.81	14.75	0	27.39
StET017798	GGGTTAAATTTTACTAT	TC205410	TC205410|-|similar to UniRef100_A7PU30 Cluster: Chromosome chr7 scaffold_31, whole genome shotgun sequence; n=1; Vitis vinifera|Rep: Chromosome chr7 scaffold_31, whole genome shotgun sequence - Vitis vinifera (Grape), partial (79%)|-|1697-1714|#|	-0.456882	0.985781	0.973438	0.736247	-0.426988	0.987655	-1.48802	0.438672	4.00796	0.54813	5.87431	0.00430333	0.281804	1	2.7957	0.840218	3.10647	0.537582	9.21	0	19.18	24.21	0	0	4.62	0	0	33.24	0	0	1.99	8.29	0	49.56	0	6.54	31.86	0	0	0	0	24.31	11.97	4.13	0	0
StET021743	TACTATTTTATTTTGTT	TC205530	TC205530|-|weakly similar to UniRef100_A7NUR7 Cluster: Chromosome chr18 scaffold_1, whole genome shotgun sequence; n=2; Vitis vinifera|Rep: Chromosome chr18 scaffold_1, whole genome shotgun sequence - Vitis vinifera (Grape), partial (90%)|-|1259-1276|#|	1.05691	0.721541	1.31423	0.329579	-0.216631	1	-0.609786	0.835032	2.8596	0.0407132	1.96176	0.457888	-1.26194	0.6904	2.85036	0.984365	1.56163	0.817897	22.42	22.02	16.78	17.09	0	0	17.55	16.12	18.85	0	67.43	7.93	44.55	20.14	46.37	39.46	72.86	11.62	9.1	72.68	0	0	0	18.44	87.22	4.72	25.23	0
StET021364	TACACTATACATAGTCT	TC205623	TC205623|-|similar to UniRef100_A7Q2S3 Cluster: Chromosome chr1 scaffold_46, whole genome shotgun sequence; n=1; Vitis vinifera|Rep: Chromosome chr1 scaffold_46, whole genome shotgun sequence - Vitis vinifera (Grape), partial (6%)|-|388-405|#|CV476997|-|similar to UniRef100_Q5BLY1 Cluster: Plastid alpha-amylase; n=1; Actinidia chinensis|Rep: Plastid alpha-amylase - Actinidia chinensis (Kiwi) (Yan…	0.551968	0.681363	0.935636	0.242131	0.260759	0.840716	0.524494	0.58302	1.19146	0.425553	1.97094	3.6437e-18	-0.657901	0.620829	0.906643	0.782856	0.253615	1	136.66	20.33	75.12	131.73	141.08	58.21	69.26	89.48	247.61	66.48	146.51	84.75	91.1	238.12	271.91	178.96	106.98	86.44	90.13	159.27	140.26	251.14	24.14	66.23	155.63	139.22	263.28	195.92
StET025725	TGCTTCCGCTGTTCCAT	TC205669	TC205669|-|weakly similar to UniRef100_A7QV74 Cluster: Chromosome undetermined scaffold_186, whole genome shotgun sequence; n=1; Vitis vinifera|Rep: Chromosome undetermined scaffold_186, whole genome shotgun sequence - Vitis vinifera (Grape), partial (28%)|-|123-140|#|TC206154|-|weakly similar to UniRef100_A7QV74 Cluster: Chromosome undetermined scaffold_186, whole genome shotgun sequence; n=1; V…	-0.187461	1	-1.09875	0.683853	-0.17919	1	-0.192583	1	2.79844	0.00233726	0.872084	0.873138	0.657806	0.881909	2.3045	0.76419	2.9696	0.549546	5.84	0	4.79	14.24	38.65	0	2.77	30.63	0	0	22.48	0	0	5.92	0	0	19.37	0	0	0	0	15.11	0	8.38	11.97	10.03	18.51	0
StET008646	ATTGAAGGAGACCTTAG	TC205820	TC205820|-|similar to UniRef100_A7NV69 Cluster: Chromosome chr18 scaffold_1, whole genome shotgun sequence; n=1; Vitis vinifera|Rep: Chromosome chr18 scaffold_1, whole genome shotgun sequence - Vitis vinifera (Grape), partial (89%)|-|447-464|#|TC208273|-|similar to UniRef100_A7NV69 Cluster: Chromosome chr18 scaffold_1, whole genome shotgun sequence; n=1; Vitis vinifera|Rep: Chromosome chr18 scaff…	-0.323709	0.949259	-0.00770209	1	-0.403878	0.708859	-1.76356	0.242935	-0.860245	0.40585	-2.3183	0.00122087	-0.619605	0.785898	-0.0841673	1	-0.705179	0.832629	102.02	0	251.72	124.61	120.78	52.57	93.27	71.75	168.42	79.06	84.07	60.36	51.2	18.96	61.13	181.71	63.64	84.99	192.09	91.23	209.81	355.78	197.43	86.35	64.99	63.71	167.39	94.8
StET015339	GATCCTCAATATATGTA	TC205858	TC205858|-|similar to UniRef100_A7NU01 Cluster: Chromosome chr18 scaffold_1, whole genome shotgun sequence; n=1; Vitis vinifera|Rep: Chromosome chr18 scaffold_1, whole genome shotgun sequence - Vitis vinifera (Grape), partial (25%)|-|619-635|#|	-0.552466	0.814457	2.20651	0.393717	1.26708	0.679679	-1.19109	0.590126	3.07856	0.32308	6.10361	0.0330277	-2.14784	0.371965	2.18589	0.928686	0.0471989	1	5.82	0	0	0	0	0	0	0	0	0	0	0	0	0	0	24.78	0	0	0	0	0	0	0	20.12	0	0	0	0
StET025728	TGCTTGATATATAATAT	TC205971	TC205971|-|similar to UniRef100_Q9FQZ4 Cluster: Avr9/Cf-9 rapidly elicited protein 194; n=1; Nicotiana tabacum|Rep: Avr9/Cf-9 rapidly elicited protein 194 - Nicotiana tabacum (Common tobacco), partial (90%)|-|538-555|#|TC210375|-|similar to UniRef100_Q9FQZ4 Cluster: Avr9/Cf-9 rapidly elicited protein 194; n=1; Nicotiana tabacum|Rep: Avr9/Cf-9 rapidly elicited protein 194 - Nicotiana tabacum (Comm…	-1.22542	0.824314	-1.45768	0.547387	1.94775	0.338612	3.05606	0.0608608	0.480011	1	3.77079	0.0289142	2.69417	0.306951	-1.20913	0.51928	1.65471	0.996357	4.91	32.18	0	0	0	13.14	0	0	0	0	16.65	0	0	2.37	0	0	0	4.36	4.55	0	0	0	0	0	0	18.88	0	0
StET017921	GGTGAGATATATTACTA	TC205982	TC205982|-|homologue to UniRef100_A7QY06 Cluster: Chromosome undetermined scaffold_235, whole genome shotgun sequence; n=1; Vitis vinifera|Rep: Chromosome undetermined scaffold_235, whole genome shotgun sequence - Vitis vinifera (Grape), partial (37%)|-|436-453|#|TC214701|-|homologue to UniRef100_A7QY06 Cluster: Chromosome undetermined scaffold_235, whole genome shotgun sequence; n=1; Vitis vinif…	-0.0543561	1	0.575684	0.853624	2.09078	0.337451	1.98024	0.19773	-5.04977	2.89306e-08	-4.17769	0.00117172	1.54562	0.387785	-3.64397	1.76753e-06	-2.12985	0.110484	6.9	0	7.99	17.09	0	0	9.24	0	0	0	25.8	6.71	2.66	5.92	29.51	0	0	5.08	18.21	0	0	0	6.9	0	0	0	0	0
StET017471	GGCAGGGACACTATTGC	TC206077	TC206077|-|ribosomal protein L14 [Solanum tuberosum]|-|1240-1257|#|	0.617358	0.922403	0.18331	1	-0.935448	0.725836	-1.18616	0.55971	-4.26195	0.0273155	0.151783	0.875925	0.240581	1	-2.48175	0.258755	-2.21105	0.179298	6.45	0	15.18	8.54	6.76	0	0	4.03	0	8.09	35.79	4.88	0	7.11	0	0	23.98	5.08	0	0	0	24.42	0	0	0	0	9.25	0
StET021233	TAATTTTAATCCTCTAT	TC206097	TC206097|-|similar to UniRef100_Q9SWI6 Cluster: 50S ribosomal protein L29, chloroplast precursor; n=1; Zea mays|Rep: 50S ribosomal protein L29, chloroplast precursor - Zea mays (Maize), partial (60%)|-|696-713|#|	-0.51148	0.409436	-0.506236	0.621094	-0.464227	0.506892	-1.03882	0.295996	-0.547492	0.57879	-1.8158	1.07178e-05	0.330296	0.777329	-0.776364	0.531552	-0.446154	0.694644	189.09	162.61	373.18	168.05	338.2	298.54	274.28	157.2	251.38	152.72	172.31	233.52	144.29	122.02	486.91	76.17	135.58	206.3	122.9	94.33	317.61	93.01	218.98	260.72	282.19	223.58	105.99	113.76
StET006955	ATCAACTTGAAAGATCT	TC206164	TC206164|-|NA|-|451-468|#|TC209969|-|similar to UniRef100_Q0H3C3 Cluster: Violet/blue-sensitive opsin; n=1; Poecilia reticulata|Rep: Violet/blue-sensitive opsin - Poecilia reticulata (Guppy), partial (6%)|-|565-582|#|	0.415935	0.987054	1.20449	0.570242	0.510601	0.877727	-0.247215	0.959082	5.23556	4.64651e-24	3.23138	0.0603415	-0.465819	0.954634	3.94456	0.292999	3.46862	0.634748	16.12	0	0	14.24	0	33.8	15.7	41.92	0	0	0	14.02	29.26	31.99	4.22	48.64	48.88	15.25	11.83	0	0	18.6	16.38	12.58	41.05	10.03	64.77	0
StET011246	CCGTCTCTGAAGGCACA	TC206191	TC206191|-|homologue to UniRef100_O22582 Cluster: Histone H2B; n=1; Gossypium hirsutum|Rep: Histone H2B - Gossypium hirsutum (Upland cotton) (Gossypium mexicanum), partial (97%)|-|403-420|#|	-1.03657	0.746259	-1.41921	0.409088	-1.52353	0.156068	-1.01125	0.513318	-0.988205	0.797407	-3.13496	0.0218827	-0.0682324	1	0.339339	1	0.2722	1	9.69	52.51	15.18	21.36	9.66	0	4.62	23.38	0	11.68	0	0	10.64	11.85	12.65	0	2.77	8.72	1.82	38.66	25.5	0	24.14	9.22	10.26	11.21	9.25	0
StET016658	GCTCTTATGTAAAACTA	TC206286	TC206286|-|NA|-|603-620|#|	-0.314998	0.980715	-0.228095	1	0.314186	0.976521	-0.570387	0.85901	-3.72405	0.0022885	-1.31898	0.754644	-0.0932028	1	-1.20757	0.782434	-1.30603	0.645273	17.74	0	12.79	0	33.82	39.43	24.01	16.93	0	12.58	22.48	14.63	19.95	5.92	0	24.78	20.29	19.61	19.12	0	0	23.25	75.01	0	15.39	37.16	16.82	16.85
StET004789	AGAATCACTTGCTTATT	TC206300	TC206300|-|similar to UniRef100_A7P1Q4 Cluster: Chromosome chr19 scaffold_4, whole genome shotgun sequence; n=1; Vitis vinifera|Rep: Chromosome chr19 scaffold_4, whole genome shotgun sequence - Vitis vinifera (Grape), partial (75%)|-|1230-1247|#|CV506958|-|weakly similar to UniRef100_A7P1Q4 Cluster: Chromosome chr19 scaffold_4, whole genome shotgun sequence; n=1; Vitis vinifera|Rep: Chromosome ch…	-1.96019	0.483839	-1.12125	0.704208	-1.31399	0.677413	-1.81198	0.418485	-1.99792	0.445735	-4.83011	0.00294866	-0.273552	1	-1.22727	0.787683	-1.50049	0.619353	11.36	37.27	4	4.98	0	0	48.95	11.29	0	8.09	0	0	3.99	4.74	0	0	0	13.08	19.12	0	88.1	0	0	0	34.2	0	5.05	35.81
StET026236	TGTATTCTAGGTGGATT	TC206304	TC206304|-|NA|-|583-600|#|	0.498618	0.95972	-0.401223	0.972499	-1.86813	0.373283	-0.914017	0.741996	-0.154597	1	5.02176	0.000447568	-0.527814	0.956435	3.34506	0.886144	2.85872	0.387191	6.67	0	11.19	12.82	0	15.02	2.77	22.57	2.51	32.34	0	0	4.65	8.29	0	0	0	17.43	0	57.21	0	0	0	8.38	0	10.62	0	0
StET002431	AATAATGAAAACATAAT	TC206376	TC206376|-|similar to UniRef100_A7NVV6 Cluster: Chromosome chr5 scaffold_2, whole genome shotgun sequence; n=1; Vitis vinifera|Rep: Chromosome chr5 scaffold_2, whole genome shotgun sequence - Vitis vinifera (Grape), partial (97%)|-|244-260|#|TC217961|-|weakly similar to UniRef100_A9UGV6 Cluster: Arabinogalactan peptide 2; n=1; Oryza sativa Japonica Group|Rep: Arabinogalactan peptide 2 - Oryza sat…	-0.277539	1	-0.821375	0.783635	-3.06918	0.117701	-3.27044	0.0558677	-3.91288	7.27488e-09	-4.6877	3.94629e-06	-0.663279	0.890379	-2.23874	0.330587	-2.86623	0.0127302	4.97	0	12.79	0	13.53	0	3.69	0	0	0	0	16.46	4.65	0	0	0	13.83	0	0	0	0	44.18	0	5.87	0	0	0	0
StET028574	TTGATGGATCCAAGATA	TC206379	TC206379|-|similar to UniRef100_Q9ZNS1 Cluster: 40S ribosomal protein S7; n=1; Avicennia marina|Rep: 40S ribosomal protein S7 - Avicennia marina (Grey mangrove), complete|-|524-541|#|	-1.4453	0.653942	-2.06872	0.376342	-2.68926	0.181914	-0.581085	0.907385	2.29883	0.62592	5.18662	0.0351621	-0.485087	0.958741	4.20255	0.658441	3.74314	0.465704	8.88	0	19.18	39.16	22.22	0	0	6.45	0	0	0	15.85	2.66	15.4	0	0	0	0	0	0	0	0	68.11	18.44	18.81	0	11.78	0
StET013159	CTTTCAAGCCCTAATGA	TC206402	TC206402|-|UniRef100_Q2XTC0 Cluster: Ubiquitin carrier protein; n=1; Solanum tuberosum|Rep: Ubiquitin carrier protein - Solanum tuberosum (Potato), complete|-|510-527|#|TC209086|-|UniRef100_Q2XTC0 Cluster: Ubiquitin carrier protein; n=1; Solanum tuberosum|Rep: Ubiquitin carrier protein - Solanum tuberosum (Potato), complete|-|454-471|#|TC215750|-|homologue to UniRef100_Q2XTC0 Cluster: Ubiquitin c…	0.31185	0.814457	0.520661	0.544349	0.417412	0.492977	0.22021	0.866094	0.895734	0.0212579	1.07565	0.00185419	-0.0702637	1	1.02716	0.404804	0.956337	0.35798	184.48	193.1	97.49	135.29	354.62	120.17	105.28	318.43	330.56	147.33	145.67	121.94	158.26	156.38	233.97	237.69	517.4	132.21	151.12	216.49	124.03	263.92	270.71	121.56	53.02	260.15	219.54	166.43
StET007547	ATGATATTACAGTAATT	TC206424	TC206424|-|similar to UniRef100_A7NW44 Cluster: Chromosome chr5 scaffold_2, whole genome shotgun sequence; n=1; Vitis vinifera|Rep: Chromosome chr5 scaffold_2, whole genome shotgun sequence - Vitis vinifera (Grape), partial (47%)|-|890-907|#|	0.342299	1	-0.875358	0.707365	-0.473618	0.937738	-2.93161	0.113271	3.79766	0.00257595	2.68453	0.0910869	-1.71506	0.437742	4.57133	0.404804	2.90565	0.326664	9.88	13.55	4	15.67	0	0	9.24	0	50.28	0	0	0	7.31	13.03	0	0	0	6.54	0	49.48	63.75	37.21	0	0	8.55	0	11.78	44.24
StET003692	ACACTAGGTTTTATTTA	TC206482	TC206482|-|similar to UniRef100_A7P169 Cluster: Chromosome chr19 scaffold_4, whole genome shotgun sequence; n=1; Vitis vinifera|Rep: Chromosome chr19 scaffold_4, whole genome shotgun sequence - Vitis vinifera (Grape), partial (16%)|-|884-901|#|	-0.958268	0.840863	-1.2768	0.67941	1.47306	0.351699	-0.0149573	1	2.91063	0.622616	4.38233	0.0180412	2.22933	0.384976	0.934387	1	3.09721	0.828212	5.75	47.43	0	20.65	0	0	0	9.67	0	8.98	0	0	12.63	8.29	0	16.52	0	0	0	0	0	0	0	7.55	0	17.11	14.3	0
StET024965	TCTTTGCGCGAATTTTC	TC206502	TC206502|-|weakly similar to UniRef100_A2Q2R1 Cluster: Thioredoxin domain 2; Thioredoxin fold; n=1; Medicago truncatula|Rep: Thioredoxin domain 2; Thioredoxin fold - Medicago truncatula (Barrel medic), partial (81%)|-|537-554|#|	0.483512	0.956948	1.43281	0.482603	-0.718945	0.829355	0.524245	0.739154	-4.09361	0.00376585	0.747231	0.800282	-0.737289	0.822396	-1.15638	0.745296	-1.89172	0.381457	23.69	0	4.79	23.5	0	13.14	30.48	48.37	7.54	44.02	0	1.22	9.31	72.27	80.1	0	22.13	21.07	22.76	0	0	49.99	26.73	17.61	30.78	6.49	0	56.88
StET002197	AAGTTATATGCTGGACT	TC206508	TC206508|-|homologue to UniRef100_P24157 Cluster: 1-aminocyclopropane-1-carboxylate oxidase 4; n=1; Solanum lycopersicum|Rep: 1-aminocyclopropane-1-carboxylate oxidase 4 - Solanum lycopersicum (Tomato) (Lycopersicon esculentum), partial (82%)|-|737-754|#|TC226237|-|homologue to UniRef100_P05116 Cluster: 1-aminocyclopropane-1-carboxylate oxidase 1; n=1; Solanum lycopersicum|Rep: 1-aminocyclopropan…	0.500833	0.967567	-0.0484598	1	2.26243	0.225156	1.98113	0.153706	2.08914	0.605696	2.58446	0.00307996	-0.0808913	1	0.750202	1	0.667967	0.962486	143.01	83	33.56	200.09	22.22	60.08	6.46	80.62	13.83	0	73.25	0	348.44	172.97	44.26	33.96	0	78.45	46.43	78.86	0	133.71	75.01	128.27	5.13	4.72	628.34	499.28
StET022991	TATCTGCAATAGTAAAA	TC206539	TC206539|-|weakly similar to UniRef100_A7R4S1 Cluster: Chromosome undetermined scaffold_764, whole genome shotgun sequence; n=1; Vitis vinifera|Rep: Chromosome undetermined scaffold_764, whole genome shotgun sequence - Vitis vinifera (Grape), partial (58%)|-|816-833|#|	-0.470727	0.934435	-0.549118	0.887648	0.443169	0.898617	-0.209601	0.973899	-1.0945	0.332998	-2.6849	0.0215038	0.820761	0.787619	-1.70058	0.400587	-0.879584	0.787295	23.33	94.86	4	47.71	35.75	0	15.7	31.44	27.65	44.92	0	18.29	14.63	21.32	0	70.67	19.37	18.89	0	0	27.82	44.18	0	15.09	20.52	45.42	35.33	16.85
StET012225	CTCCTCTATCCAATGAG	TC206550	TC206550|-|similar to UniRef100_Q39800 Cluster: Delta-tonoplast intrinsic protein; n=1; Gossypium hirsutum|Rep: Delta-tonoplast intrinsic protein - Gossypium hirsutum (Upland cotton) (Gossypium mexicanum), partial (98%)|-|873-890|#|	0.378527	0.902246	1.16411	0.303456	0.976629	0.458	0.976013	0.242853	1.82834	0.486888	2.14548	0.000177855	-0.302468	0.899825	1.52803	0.263939	1.22817	0.627102	124.58	88.08	114.27	167.34	32.85	26.29	36.02	173.32	67.87	35.93	41.62	40.85	210.79	382.66	322.5	110.13	69.17	118.41	57.35	64.95	42.89	109.29	161.22	139.16	39.33	21.83	228.79	324.42
StET002613	AATATTGTTTTTCTAAA	TC206565	TC206565|-|similar to UniRef100_Q8LC02 Cluster: Lil3 protein; n=1; Arabidopsis thaliana|Rep: Lil3 protein - Arabidopsis thaliana (Mouse-ear cress), partial (44%)|-|921-938|#|	-1.3922	0.258469	-1.36307	0.33639	-0.586155	0.650073	-2.2021	0.0961909	-1.10273	0.793331	-2.91114	0.0481506	0.154911	1	-0.63824	0.840218	-0.483491	0.832936	28.17	27.1	94.29	20.65	61.84	30.04	53.56	20.96	28.91	0	19.98	23.17	13.96	15.4	0	22.03	38.74	29.78	0	58.76	86.94	65.11	31.9	9.22	18.81	21.83	17.66	0
StET001652	AAGAAAGTAAAGCATCT	TC206570	TC206570|-|similar to UniRef100_O23429 Cluster: Vesicle-associated membrane protein 724; n=1; Arabidopsis thaliana|Rep: Vesicle-associated membrane protein 724 - Arabidopsis thaliana (Mouse-ear cress), complete|-|998-1015|#|	-0.93122	0.810915	0.353779	0.991171	0.236607	1	1.80556	0.294234	3.886	0.553857	5.13747	1.47851e-08	0.273659	1	1.9141	0.930628	2.17193	0.864241	6.39	0	0	21.36	0	0	0	4.84	0	0	0	4.88	1.33	5.92	0	22.94	0	3.63	0	0	0	0	15.52	0	0	0	0	25.28
StET028039	TTCGATGCAAAATTTCG	TC206824	TC206824|-|homologue to UniRef100_A7QU38 Cluster: Chromosome chr2 scaffold_176, whole genome shotgun sequence; n=1; Vitis vinifera|Rep: Chromosome chr2 scaffold_176, whole genome shotgun sequence - Vitis vinifera (Grape), partial (22%)|-|690-707|#|	0.196308	1	0.336024	0.968388	0.644535	0.780624	-0.608582	0.724988	-2.35769	0.0167909	-0.0378382	1	0.409846	0.947876	-1.01757	0.725069	-0.606116	0.861754	12.15	0	11.19	29.91	0	13.14	18.47	16.93	6.28	6.29	42.45	10.37	6.65	11.85	54.8	28.45	0	8.72	0	0	0	18.6	10.35	10.06	15.39	27.14	42.06	14.75
StET013014	CTTGATTGAATGAAAGG	TC206862	TC206862|-|similar to UniRef100_A7PLV7 Cluster: Chromosome chr14 scaffold_21, whole genome shotgun sequence; n=1; Vitis vinifera|Rep: Chromosome chr14 scaffold_21, whole genome shotgun sequence - Vitis vinifera (Grape), partial (89%)|-|668-685|#|	1.14373	0.27056	0.733349	0.358204	0.481908	0.857115	0.197149	0.999665	0.977704	0.703035	1.69218	0.0267246	-0.217634	1	0.221932	1	-0.0262608	1	29.49	33.88	4.79	8.54	28.99	28.16	17.55	29.02	21.37	49.41	70.76	34.75	47.88	34.36	37.94	26.61	44.27	27.6	22.76	0	0	18.6	41.38	51.14	18.81	31.27	31.96	8.43
StET005163	AGCAAAATTAACAAGCC	TC206878	TC206878|-|similar to UniRef100_A7Q8E9 Cluster: Chromosome chr5 scaffold_64, whole genome shotgun sequence; n=1; Vitis vinifera|Rep: Chromosome chr5 scaffold_64, whole genome shotgun sequence - Vitis vinifera (Grape), partial (71%)|-|94-111|#|	0.354415	0.953351	0.731325	0.313183	-1.18372	0.547033	-0.538964	0.865596	2.09612	0.151259	3.50964	0.00762502	-0.889648	0.725669	2.22413	0.864107	1.34029	0.184843	35.05	28.8	39.96	37.03	10.63	24.41	12.93	91.9	18.85	0	48.28	8.54	26.6	50.94	67.45	47.72	22.13	21.07	47.34	191.75	0	36.04	2.59	25.15	42.76	11.8	38.69	31.6
StET021050	TAATGTTAATCAATAAT	TC206891	TC206891|-|similar to UniRef100_Q0GR04 Cluster: Maltose transporter; n=1; Malus x domestica|Rep: Maltose transporter - Malus domestica (Apple) (Malus sylvestris), partial (25%)|-|848-865|#|TC207579|-|similar to UniRef100_Q0GR04 Cluster: Maltose transporter; n=1; Malus x domestica|Rep: Maltose transporter - Malus domestica (Apple) (Malus sylvestris), partial (28%)|-|723-740|#|	0.0900304	0.997409	0.151113	0.962899	-0.539115	0.679612	-0.94798	0.29204	-0.314401	0.891104	-1.85106	0.0428555	-0.478064	0.481695	-0.2131	0.941045	-0.693703	0.532252	198.97	160.92	146.24	257.77	330.47	90.12	197.63	221.69	263.94	114.99	202.28	279.25	141.63	68.71	244.51	126.65	389.2	165.62	276.76	255.15	301.39	356.94	222.43	152.58	357.44	195.26	143.84	94.8
StET009380	CAAAGAGGAAGAGTGAG	TC206923	TC206923|-|similar to UniRef100_A7NVW9 Cluster: Chromosome chr5 scaffold_2, whole genome shotgun sequence; n=1; Vitis vinifera|Rep: Chromosome chr5 scaffold_2, whole genome shotgun sequence - Vitis vinifera (Grape), complete|-|252-269|#|CK720403|-|similar to UniRef100_A7NVW9 Cluster: Chromosome chr5 scaffold_2, whole genome shotgun sequence; n=1; Vitis vinifera|Rep: Chromosome chr5 scaffold_2, wh…	0.539453	0.880228	-1.52213	0.254942	2.57561	0.268074	1.51789	0.443869	-1.76384	0.048813	-0.133692	1	0.904061	0.742408	-0.67417	0.924953	0.301004	1	12.69	16.94	19.18	14.24	8.7	0	6.46	19.35	60.33	11.68	0	2.44	6.65	8.29	0	0	0	8.72	0	0	0	0	26.73	0	0	0	22.71	27.39
StET012029	CTATCTATAACATTTTG	TC206927	TC206927|-|homologue to UniRef100_Q06AC9 Cluster: Ubiquitin carrier protein; n=1; Capsicum annuum|Rep: Ubiquitin carrier protein - Capsicum annuum (Bell pepper), complete|-|1023-1040|#|	-1.5819	0.61514	0.255947	1	-0.4812	0.916	-1.21231	0.567066	-1.65752	0.672144	4.54917	0.000770519	0.375186	1	1.99836	0.939513	2.36905	0.843708	10.3	44.04	8.79	0	32.85	0	0	10.48	0	0	0	4.27	8.64	24.88	27.4	0	38.74	11.62	0	0	0	0	31.9	23.47	0	0	18.51	14.75
StET022235	TAGGCTTCAAGAATACT	TC206944	TC206944|-|homologue to UniRef100_Q40431 Cluster: PSI-H precursor; n=1; Nicotiana sylvestris|Rep: PSI-H precursor - Nicotiana sylvestris (Wood tobacco), partial (97%)|-|691-707|#|	-0.389373	0.982469	-1.24291	0.559131	0.148361	1	-1.84065	0.379572	0.332274	0.913989	-4.78782	0.000408763	-0.434593	0.957896	-1.14665	0.796571	-1.56707	0.40629	15.94	0	40.75	16.38	20.29	0	10.16	0	0	30.54	0	10.97	20.61	7.11	0	0	0	8.72	14.57	0	16.23	0	0	46.11	49.6	43.65	17.66	6.32
StET028008	TTCCTCGATCTTGGTTA	TC206987	TC206987|-|similar to UniRef100_A7QE47 Cluster: Beta-galactosidase; n=1; Vitis vinifera|Rep: Beta-galactosidase - Vitis vinifera (Grape), partial (37%)|-|504-521|#|	0.251039	1	0.136488	1	0.342349	0.914424	-0.357161	0.935511	1.27696	0.38314	-2.79074	0.00629663	0.547513	0.904872	-0.0171847	1	0.524693	1	27.01	99.94	8.79	68.36	1.93	0	14.78	38.7	0	19.76	81.58	56.09	20.61	0	99.07	25.7	25.82	19.61	39.15	27.83	41.73	0	23.28	32.7	5.13	34.8	61.4	10.53
StET017371	GGATTATTCCAAAAAAA	TC207037	TC207037|-|NA|-|1301-1317|#|	-0.250433	1	-2.15466	0.255999	0.000584591	1	0.414665	0.946388	1.86215	0.636242	5.2833	0.00127651	0.0418704	1	3.34783	0.867609	3.40905	0.39763	9.21	44.04	2.4	6.41	11.6	0	3.69	38.7	0	12.58	0	0	2.66	0	0	0	0	7.26	0	0	0	33.72	0	0	25.65	2.36	0	23.17
StET011290	CCTATGCACCTTGATCA	TC207080	TC207080|-|weakly similar to UniRef100_A7QSU6 Cluster: Chromosome chr4 scaffold_162, whole genome shotgun sequence; n=1; Vitis vinifera|Rep: Chromosome chr4 scaffold_162, whole genome shotgun sequence - Vitis vinifera (Grape), partial (32%)|-|282-299|#|	0.44588	0.913641	-0.811146	0.789059	1.34551	0.534243	-1.26877	0.53115	3.29242	4.54016e-05	3.55769	0.0599557	0.721336	0.889051	1.26502	1	1.97771	0.7681	10.22	32.18	15.98	14.24	0	0	1.85	21.77	18.85	9.88	19.15	12.8	5.32	4.74	0	23.86	0	4.36	0	0	0	0	0	23.47	8.55	0	27.76	0
StET012644	CTGTATCCGAGGGTACA	TC207188	TC207188|-|homologue to UniRef100_A2IBL2 Cluster: Histone H2B; n=1; Nicotiana benthamiana|Rep: Histone H2B - Nicotiana benthamiana, partial (96%)|-|414-431|#|	-0.258912	0.950709	-0.849209	0.292336	-0.916994	0.639518	-0.583326	0.764796	-2.54774	0.37494	-2.90521	4.72802e-09	0.276409	0.996628	-0.192297	0.97809	0.0917683	1	27.52	59.29	65.53	59.1	50.25	16.9	14.78	48.37	71.64	61.09	11.65	7.93	20.61	40.28	12.65	31.2	14.76	23.25	19.12	0	136.78	33.72	31.9	0	17.1	12.39	10.94	6.32
StET014773	GAGGAAGATGAAGATGA	TC207223	TC207223|-|similar to UniRef100_A7P3V7 Cluster: Chromosome chr1 scaffold_5, whole genome shotgun sequence; n=1; Vitis vinifera|Rep: Chromosome chr1 scaffold_5, whole genome shotgun sequence - Vitis vinifera (Grape), partial (30%)|-|51-68|#|	0.438977	0.970877	0.807303	0.768045	0.217103	1	0.191386	1	3.12348	0.0186601	3.33115	0.0928998	0.445302	0.964004	2.53171	0.810187	2.97389	0.465704	14.56	30.49	7.19	0	26.09	0	24.01	8.87	0	0	40.79	54.87	7.31	16.59	50.59	0	66.4	13.8	13.66	0	0	33.72	0	9.22	18.81	21.83	0	10.53
StET009896	CAATTTATTCTTTGTAA	TC207299	TC207299|-|similar to UniRef100_A7QQ45 Cluster: Chromosome chr2 scaffold_140, whole genome shotgun sequence; n=1; Vitis vinifera|Rep: Chromosome chr2 scaffold_140, whole genome shotgun sequence - Vitis vinifera (Grape), partial (58%)|-|1274-1291|#|	1.20869	0.709345	1.57675	0.561668	-0.98766	0.618667	0.566281	0.866148	-4.83315	0.00780286	-3.41027	0.166175	-1.6951	0.463649	-1.39919	0.644963	-3.0804	0.0589737	7.61	0	11.99	0	0	0	0	14.51	15.08	9.88	0	3.66	0	0	0	12.85	38.74	0	0	0	0	0	19.83	11.74	20.52	13.57	0	0
StET010156	CAGACAATTGATTAGTC	TC207410	TC207410|-|NA|-|483-500|#|TC216230|-|NA|-|512-529|#|	-0.352603	0.8254	0.297312	0.859048	-0.88164	0.521212	-0.488515	0.518405	-0.604186	0.0112256	0.786024	0.500869	-0.278371	0.906497	0.91267	0.582521	0.632288	0.851801	91.99	76.23	186.19	79.75	51.21	193.39	34.17	79	66.61	90.73	58.27	67.07	106.39	125.58	229.75	98.2	214.89	65.38	51.89	279.89	113.6	84.87	150.01	108.15	37.62	110.31	79.91	141.15
StET022737	TATATATTCTCAAATCC	TC207496	TC207496|-|similar to UniRef100_A7QP43 Cluster: Chromosome chr1 scaffold_136, whole genome shotgun sequence; n=1; Vitis vinifera|Rep: Chromosome chr1 scaffold_136, whole genome shotgun sequence - Vitis vinifera (Grape), partial (14%)|-|887-904|#|TC219390|-|similar to UniRef100_A7QP43 Cluster: Chromosome chr1 scaffold_136, whole genome shotgun sequence; n=1; Vitis vinifera|Rep: Chromosome chr1 sca…	0.611045	0.876336	-0.343741	0.939082	1.57959	0.289495	0.910247	0.496599	-1.49316	0.00097711	-0.845004	1	0.519591	0.917114	-1.13559	0.719471	-0.61972	0.867424	48.97	33.88	8.79	125.32	0	65.72	19.39	84.65	159.62	52.1	39.12	7.93	52.53	14.22	35.83	61.49	14.76	32.69	36.42	0	34.78	51.16	50	37.73	0	66.07	143	12.64
StET025712	TGCTTAAAGTTGATATT	TC207514	TC207514|-|similar to UniRef100_Q6UJ35 Cluster: Mitochondrial glycine decarboxylase complex H-protein; n=1; Populus tremuloides|Rep: Mitochondrial glycine decarboxylase complex H-protein - Populus tremuloides (Quaking aspen), partial (95%)|-|629-646|#|	-0.0507374	1	-0.852476	0.271515	-0.880137	0.353865	-1.22163	0.387966	-0.18995	0.335107	-1.4226	8.54953e-19	-0.241124	0.81375	0.290682	0.643796	0.052122	1	182.52	177.86	447.5	239.97	311.14	84.49	180.09	112.86	262.69	307.24	319.65	185.35	168.9	49.76	187.6	168.86	166.01	140.2	73.74	252.05	252.7	342.99	219.85	294.26	318.1	217.68	143.84	25.28
StET010633	CATGAAAAAATCTAGAA	TC207520	TC207520|-|similar to UniRef100_A7PVK1 Cluster: Chromosome chr9 scaffold_33, whole genome shotgun sequence; n=1; Vitis vinifera|Rep: Chromosome chr9 scaffold_33, whole genome shotgun sequence - Vitis vinifera (Grape), partial (73%)|-|1143-1160|#|TC223777|-|similar to UniRef100_A7PVK1 Cluster: Chromosome chr9 scaffold_33, whole genome shotgun sequence; n=1; Vitis vinifera|Rep: Chromosome chr9 scaf…	0.0548163	1	0.167051	0.929577	0.793173	0.219322	1.00185	0.147013	0.610896	0.55598	2.02489	1.11192e-11	-0.480381	0.579144	0.240711	1	-0.239063	0.889521	604.19	332	246.92	627.33	299.55	229.07	432.2	390.18	452.48	280.29	402.89	471.3	224.09	873.12	438.43	423.07	241.64	351.59	153.85	702.04	242.27	305.78	681.96	382.28	692.64	588.73	751.15	389.73
StET000072	AAAAAATCTAGAAAAAA	TC207520	TC207520|-|similar to UniRef100_A7PVK1 Cluster: Chromosome chr9 scaffold_33, whole genome shotgun sequence; n=1; Vitis vinifera|Rep: Chromosome chr9 scaffold_33, whole genome shotgun sequence - Vitis vinifera (Grape), partial (73%)|-|1147-1164|#|TC223777|-|similar to UniRef100_A7PVK1 Cluster: Chromosome chr9 scaffold_33, whole genome shotgun sequence; n=1; Vitis vinifera|Rep: Chromosome chr9 scaf…	-0.98331	0.749058	-0.782657	0.781768	0.104002	0.992506	0.901146	0.446805	0.401668	0.707926	2.44565	0.000729218	-0.0393874	1	0.445205	0.991338	0.410965	1	120.9	0	65.53	32.76	38.65	332.33	167.16	50.79	21.37	70.07	18.31	114.02	46.55	81.74	107.5	19.27	6.46	110.42	51.89	299.99	26.66	98.83	64.66	131.62	87.22	75.51	72.34	143.25
StET010636	CATGAAAAGATCTAGAA	TC207520	TC207520|-|similar to UniRef100_A7PVK1 Cluster: Chromosome chr9 scaffold_33, whole genome shotgun sequence; n=1; Vitis vinifera|Rep: Chromosome chr9 scaffold_33, whole genome shotgun sequence - Vitis vinifera (Grape), partial (73%)|-|1143-1160|#|TC223777|-|similar to UniRef100_A7PVK1 Cluster: Chromosome chr9 scaffold_33, whole genome shotgun sequence; n=1; Vitis vinifera|Rep: Chromosome chr9 scaf…	-0.442819	0.856102	0.400656	0.971945	0.41575	0.730457	0.573604	0.676117	1.38571	0.566177	2.66518	0.00787012	-0.660577	0.749163	0.971294	0.763702	0.310717	1	3	3.39	0	0	1.93	3.76	3.69	0	3.77	0	1.66	2.44	0	2.37	0	0	0	4.36	4.55	4.64	2.32	3.49	4.31	0	5.13	2.95	4.21	0
StET010645	CATGAGAAAATCTAGAA	TC207520	TC207520|-|similar to UniRef100_A7PVK1 Cluster: Chromosome chr9 scaffold_33, whole genome shotgun sequence; n=1; Vitis vinifera|Rep: Chromosome chr9 scaffold_33, whole genome shotgun sequence - Vitis vinifera (Grape), partial (73%)|-|1143-1160|#|TC223777|-|similar to UniRef100_A7PVK1 Cluster: Chromosome chr9 scaffold_33, whole genome shotgun sequence; n=1; Vitis vinifera|Rep: Chromosome chr9 scaf…	-0.0667566	1	-0.0426995	1	0.877067	0.346069	0.744625	0.509953	0.546215	0.805878	2.28671	0.0135852	-0.337056	0.821857	0.555415	0.947866	0.216971	1	4.38	3.39	0	4.27	3.87	0	3.69	3.22	6.28	1.8	1.66	3.05	1.99	8.29	0	1.84	2.77	2.18	0	4.64	0	6.98	4.31	0	6.84	4.72	9.25	12.64
StET010421	CATAAAAAAATCTAGAA	TC207520	TC207520|-|similar to UniRef100_A7PVK1 Cluster: Chromosome chr9 scaffold_33, whole genome shotgun sequence; n=1; Vitis vinifera|Rep: Chromosome chr9 scaffold_33, whole genome shotgun sequence - Vitis vinifera (Grape), partial (73%)|-|1143-1160|#|TC223777|-|similar to UniRef100_A7PVK1 Cluster: Chromosome chr9 scaffold_33, whole genome shotgun sequence; n=1; Vitis vinifera|Rep: Chromosome chr9 scaf…	-0.426565	1	-0.424917	1	0.539874	0.810633	0.538965	0.82534	1.16809	0.639511	5.34152	0.0172259	0.130804	1	0.375504	1	0.506308	1	3.33	0	0	4.27	0	0	0	1.61	0	0	2.5	0	1.33	0	0	0	0	2.18	0	0	0	0	2.59	0	3.42	1.77	0	0
StET010632	CATGAAAAAATCTAAAA	TC207520	TC207520|-|similar to UniRef100_A7PVK1 Cluster: Chromosome chr9 scaffold_33, whole genome shotgun sequence; n=1; Vitis vinifera|Rep: Chromosome chr9 scaffold_33, whole genome shotgun sequence - Vitis vinifera (Grape), partial (73%)|-|1143-1160|#|TC223777|-|similar to UniRef100_A7PVK1 Cluster: Chromosome chr9 scaffold_33, whole genome shotgun sequence; n=1; Vitis vinifera|Rep: Chromosome chr9 scaf…	-0.947211	0.788731	1.22395	0.573823	0.244664	1	-0.855612	0.679669	1.26751	0.863824	3.0797	0.0389629	-0.510838	0.881338	0.825118	0.96563	0.316196	1	9.01	0	0	9.97	18.36	0	5.54	11.29	0	0	0	1.22	3.99	18.96	48.48	0	17.52	9.44	0	7.73	0	10.46	17.24	15.09	0	1.77	20.19	0
StET010639	CATGAAGAAATCTAGAA	TC207520	TC207520|-|similar to UniRef100_A7PVK1 Cluster: Chromosome chr9 scaffold_33, whole genome shotgun sequence; n=1; Vitis vinifera|Rep: Chromosome chr9 scaffold_33, whole genome shotgun sequence - Vitis vinifera (Grape), partial (73%)|-|1143-1160|#|TC223777|-|similar to UniRef100_A7PVK1 Cluster: Chromosome chr9 scaffold_33, whole genome shotgun sequence; n=1; Vitis vinifera|Rep: Chromosome chr9 scaf…	-3.39142e-05	1	0.462017	1	0.622387	0.653941	1.37166	0.155053	0.167326	1	1.77332	0.0451248	-0.795486	0.602612	-0.309113	1	-1.1046	0.67138	2.92	0	0	1.42	0	0	2.77	0	0	0	3.33	2.44	0	8.29	0	0	0	0	0	0	0	0	4.31	3.35	3.42	2.36	0	4.21
StET002769	AATGAAAAAATCTAGAA	TC207520	TC207520|-|similar to UniRef100_A7PVK1 Cluster: Chromosome chr9 scaffold_33, whole genome shotgun sequence; n=1; Vitis vinifera|Rep: Chromosome chr9 scaffold_33, whole genome shotgun sequence - Vitis vinifera (Grape), partial (73%)|-|1143-1160|#|TC223777|-|similar to UniRef100_A7PVK1 Cluster: Chromosome chr9 scaffold_33, whole genome shotgun sequence; n=1; Vitis vinifera|Rep: Chromosome chr9 scaf…	0.710315	0.786344	1.38518	0.250169	0.81853	0.332321	0.792177	0.460773	0.344549	0.84842	1.68097	0.0481534	-1.23788	0.412774	-0.629243	0.867744	-1.87002	0.0819331	4.59	3.39	0	1.42	0	0	1.85	2.42	0	3.59	1.66	3.66	1.33	9.48	4.22	3.67	0	3.63	2.73	9.28	3.48	5.81	1.72	1.68	0	5.9	5.05	0
StET013932	GAAGGGTTTATTTGAAT	TC207573	TC207573|-|similar to UniRef100_Q07A02 Cluster: Sulfoquinovosyldiacylglycerol synthase type 2; n=1; Vigna unguiculata|Rep: Sulfoquinovosyldiacylglycerol synthase type 2 - Vigna unguiculata (Cowpea), partial (23%)|-|601-618|#|	1.87178	0.31109	2.58868	0.163129	-1.95057	0.247424	2.27066	0.1921	2.67589	1.72141e-07	0.697719	0.76297	-1.5015	0.514998	0.590873	1	-1.07642	0.678347	6.04	0	0	0	0	0	2.77	7.26	0	11.68	0	6.1	2.66	0	0	19.27	0	13.08	10.92	0	0	0	6.04	0	13.68	0	0	0
StET021607	TACGATATATGACAAAT	TC207610	TC207610|-|similar to UniRef100_A7J0C1 Cluster: Sugar transport protein; n=1; Coffea canephora|Rep: Sugar transport protein - Coffea canephora (Robusta coffee), partial (39%)|-|874-891|#|	1.84466	0.480636	1.41885	0.595278	-0.537565	0.879905	1.47974	0.486953	-1.6278	0.636242	-1.59694	0.00930016	-1.8095	0.466874	-0.782926	0.892302	-2.54857	0.0734092	10.95	0	0	12.82	0	0	0	15.32	0	26.05	0	3.05	21.28	3.55	0	40.38	0	5.08	0	0	0	38.37	0	14.25	11.97	27.14	0	0
StET021843	TACTGATTTTCTTTGTT	TC207633	TC207633|-|homologue to UniRef100_A7PU56 Cluster: Chromosome chr7 scaffold_31, whole genome shotgun sequence; n=1; Vitis vinifera|Rep: Chromosome chr7 scaffold_31, whole genome shotgun sequence - Vitis vinifera (Grape), partial (95%)|-|529-546|#|TC213007|-|homologue to UniRef100_A7PU56 Cluster: Chromosome chr7 scaffold_31, whole genome shotgun sequence; n=1; Vitis vinifera|Rep: Chromosome chr7 sc…	1.81159	0.562397	3.15101	0.216453	1.78638	0.389944	-0.284468	1	0.151855	1	3.82793	0.0232399	-0.158269	1	-1.01657	0.828946	-1.17484	0.779041	3.59	0	0	0	0	0	0	0	0	0	17.48	2.44	0	0	48.48	0	0	0	10.92	0	0	0	0	0	0	15.93	0	0
StET011408	CCTTATGATCCCATCAA	TC207635	TC207635|-|similar to UniRef100_A7QCG6 Cluster: Chromosome chr12 scaffold_78, whole genome shotgun sequence; n=1; Vitis vinifera|Rep: Chromosome chr12 scaffold_78, whole genome shotgun sequence - Vitis vinifera (Grape), partial (88%)|-|873-890|#|TC209009|-|similar to UniRef100_Q2V3W2 Cluster: Uncharacterized protein At3g13460.4; n=1; Arabidopsis thaliana|Rep: Uncharacterized protein At3g13460.4 -…	-0.805323	0.79921	-0.199239	1	-0.0636078	1	-1.31911	0.567751	3.04459	0.0190927	2.31742	0.195618	0.140637	1	2.11352	0.909566	2.22889	0.480155	16.21	10.16	0	29.91	19.33	43.18	23.09	23.38	0	10.78	29.13	2.44	6.65	9.48	0	0	58.1	18.89	18.21	0	47.53	31.39	36.21	0	0	39.52	26.08	44.24
StET007741	ATGCTTGTATTATTAAC	TC207718	TC207718|-|homologue to UniRef100_Q6TFM2 Cluster: Dihydroneopterin aldolase; n=1; Solanum lycopersicum|Rep: Dihydroneopterin aldolase - Solanum lycopersicum (Tomato) (Lycopersicon esculentum), complete|-|521-538|#|	-0.397672	0.961394	-0.325649	0.974269	0.08608	1	-0.427858	0.93603	-4.59748	0.0118528	-3.68214	0.177322	0.642127	0.934652	-0.938744	0.844907	-0.303719	0.926465	11.39	33.88	15.98	0	20.29	39.43	0	17.74	0	6.29	37.46	6.71	11.3	18.96	0	29.37	0	6.54	24.58	0	0	66.27	0	0	0	0	12.62	0
StET029580	TTTATGTATTATGCTAA	TC207727	TC207727|-|homologue to UniRef100_Q6ICX5 Cluster: At5g28910; n=1; Arabidopsis thaliana|Rep: At5g28910 - Arabidopsis thaliana (Mouse-ear cress), partial (7%)|-|522-539|#|	-0.754392	0.791158	-0.162932	0.992569	-2.73057	0.147701	0.473728	0.886253	-0.576722	0.949781	-1.32012	0.00467084	1.61047	0.443881	-2.00185	0.39484	-0.385926	0.885297	12.06	32.18	7.99	12.82	58.94	11.27	11.08	28.22	0	9.88	0	19.51	13.3	15.4	0	22.03	43.35	13.8	16.39	0	0	0	28.45	0	6.84	0	0	0
StET024137	TCATTAGTCAACATATT	TC207770	TC207770|-|similar to UniRef100_Q08937 Cluster: 29 kDa ribonucleoprotein B, chloroplast precursor; n=3; Nicotiana|Rep: 29 kDa ribonucleoprotein B, chloroplast precursor - Nicotiana sylvestris (Wood tobacco), partial (97%)|-|1201-1217|#|TC217107|-|similar to UniRef100_Q08937 Cluster: 29 kDa ribonucleoprotein B, chloroplast precursor; n=3; Nicotiana|Rep: 29 kDa ribonucleoprotein B, chloroplast prec…	-0.46364	0.943802	0.207557	0.992238	-2.74097	0.107309	-0.0816031	1	-1.16183	0.651849	-3.82897	0.025826	-0.376435	0.939278	-0.857576	0.845081	-1.22952	0.58939	25.69	6.78	43.15	31.33	30.92	0	46.18	0	0	35.93	41.62	23.78	11.3	27.25	0	30.29	60.87	29.06	32.77	106.7	0	51.16	17.24	25.15	20.52	0	0	0
StET021571	TACCTTAAATTCAGCGC	TC207850	TC207850|-|similar to UniRef100_A7PSR6 Cluster: Chromosome chr8 scaffold_29, whole genome shotgun sequence; n=1; Vitis vinifera|Rep: Chromosome chr8 scaffold_29, whole genome shotgun sequence - Vitis vinifera (Grape), partial (35%)|-|750-767|#|TC217103|-|similar to UniRef100_A7PSR6 Cluster: Chromosome chr8 scaffold_29, whole genome shotgun sequence; n=1; Vitis vinifera|Rep: Chromosome chr8 scaffo…	0.297496	1	0.159573	1	-0.813922	0.673024	0.411608	0.93211	1.06715	0.767732	3.0234	0.0253697	0.447279	1	1.71002	0.930628	2.16814	0.746929	3.09	0	12.79	0	0	0	8.31	11.29	0	16.17	0	4.27	0	0	0	17.44	0	7.26	0	0	15.07	0	0	0	0	4.72	0	0
StET006954	ATCAACTGGTCCATATA	TC207859	TC207859|-|similar to UniRef100_A7P343 Cluster: Chromosome chr1 scaffold_5, whole genome shotgun sequence; n=1; Vitis vinifera|Rep: Chromosome chr1 scaffold_5, whole genome shotgun sequence - Vitis vinifera (Grape), partial (46%)|-|669-686|#|	0.43726	0.833099	-0.640995	0.812032	0.41675	0.871684	-0.958653	0.723006	-0.793471	0.911087	-3.87862	0.0111474	-0.262784	1	-0.461549	0.937333	-0.716687	0.808336	28.05	27.1	10.39	32.76	47.35	0	48.95	32.25	46.5	38.63	22.48	46.34	38.57	10.66	0	21.11	58.1	16.71	0	0	63.75	0	25	36.05	70.12	24.78	17.66	48.45
StET022567	TATAATTGTTCTTTCAT	TC207872	TC207872|-|similar to UniRef100_A7R6T4 Cluster: Chromosome undetermined scaffold_1414, whole genome shotgun sequence; n=1; Vitis vinifera|Rep: Chromosome undetermined scaffold_1414, whole genome shotgun sequence - Vitis vinifera (Grape), partial (15%)|-|963-980|#|	-0.0963699	1	0.793126	0.757611	0.168464	1	-0.19019	1	-0.88878	0.713747	-2.10221	0.00516686	-1.37087	0.679109	0.37466	1	-0.965347	0.725409	15.49	5.08	19.18	0	20.29	0	8.31	0	0	18.87	0	11.58	14.63	23.69	0	36.71	27.67	7.26	0	98.97	0	0	46.56	0	0	4.72	37.85	33.71
StET015535	GATGCTTTGTTTGTTTT	TC208067	TC208067|-|similar to UniRef100_A7R0I8 Cluster: Chromosome undetermined scaffold_310, whole genome shotgun sequence; n=1; Vitis vinifera|Rep: Chromosome undetermined scaffold_310, whole genome shotgun sequence - Vitis vinifera (Grape), partial (86%)|-|1076-1093|#|	1.75019	0.624452	2.48053	0.185173	-0.0558803	1	0.518009	0.901216	2.95381	0.000110278	1.99077	0.287489	-1.36569	0.575759	1.40939	0.968871	0.0429641	1	7.25	0	8.79	0	0	0	0	0	35.19	0	0	0	13.3	0	40.05	0	10.15	13.8	18.21	0	0	0	0	18.44	13.68	0	10.09	0
StET019905	GTTTTCGCAAGCGTATG	TC208118	TC208118|-|weakly similar to UniRef100_P82244 Cluster: 50S ribosomal protein L34, chloroplast precursor; n=1; Spinacia oleracea|Rep: 50S ribosomal protein L34, chloroplast precursor - Spinacia oleracea (Spinach), partial (71%)|-|424-441|#|TC209189|-|weakly similar to UniRef100_P82244 Cluster: 50S ribosomal protein L34, chloroplast precursor; n=1; Spinacia oleracea|Rep: 50S ribosomal protein L34, …	-0.880019	0.564122	-0.398237	0.846281	-1.22246	0.0856736	-1.33224	0.129317	-0.546181	0.0113083	-1.7547	0.00227668	-0.055549	1	-0.413106	0.885973	-0.471275	0.873283	87.89	47.43	289.28	32.04	49.28	161.47	152.38	87.06	80.44	30.54	89.9	71.34	40.56	31.99	120.15	73.42	71.94	67.56	173.88	41.75	162.28	236.02	126.74	114.01	95.77	91.44	89.16	61.09
StET015390	GATCTGTTTAGTCTAAT	TC208120	TC208120|-|UniRef100_P09762 Cluster: Wound-induced protein WIN2 precursor; n=1; Solanum tuberosum|Rep: Wound-induced protein WIN2 precursor - Solanum tuberosum (Potato), partial (96%)|-|629-646|#|	1.17211	0.759465	1.74759	0.371479	1.37391	0.307316	2.25597	0.0676715	0.951034	0.804539	3.143	0.0059463	0.472596	0.913069	-0.126914	1	0.225534	1	4.85	0	0	7.12	0	0	1.85	0	2.51	0	0	0	23.94	28.43	6.32	1.84	1.84	10.9	0	0	0	0	0	4.19	0	0	3.36	8.43
StET016640	GCTCTGTTCAGTCTAAT	TC208120	TC208120|-|UniRef100_P09762 Cluster: Wound-induced protein WIN2 precursor; n=1; Solanum tuberosum|Rep: Wound-induced protein WIN2 precursor - Solanum tuberosum (Potato), partial (96%)|-|629-646|#|	0.292188	1	1.93998	0.31228	1.0861	0.277605	2.30907	0.0503914	0.653393	1	3.55791	0.0085065	1.21776	0.503754	0.427815	1	1.62177	0.826287	4.3	11.86	0	4.27	0	0	0	2.42	0	0	0	0	15.29	43.83	10.54	2.75	5.53	10.9	1.82	0	0	0	1.72	0	0	0	3.36	8.43
StET016336	GCCCTGTTTAGTCTAAT	TC208120	TC208120|-|UniRef100_P09762 Cluster: Wound-induced protein WIN2 precursor; n=1; Solanum tuberosum|Rep: Wound-induced protein WIN2 precursor - Solanum tuberosum (Potato), partial (96%)|-|629-646|#|	0.768197	0.824176	2.07713	0.232547	1.28221	0.278219	1.67233	0.0709124	1.06819	0.673275	3.62583	0.0155778	0.399534	0.89302	0.942335	0.96563	1.29556	0.859405	4.25	0	0	6.41	0	0	1.85	1.61	2.51	0	2.5	1.22	13.3	36.73	10.54	1.84	9.22	3.63	0	3.09	0	0	0	3.35	0	0	9.25	0
StET027718	TTCAACACAACTTCAAT	TC208142	TC208142|-|homologue to UniRef100_O49946 Cluster: Extensin-like protein; n=1; Solanum tuberosum|Rep: Extensin-like protein - Solanum tuberosum (Potato), complete|-|542-559|#|TC211841|-|homologue to UniRef100_O49946 Cluster: Extensin-like protein; n=1; Solanum tuberosum|Rep: Extensin-like protein - Solanum tuberosum (Potato), partial (95%)|-|512-529|#|TC215633|-|homologue to UniRef100_O49946 Clust…	-2.17829	0.37568	0.360444	0.928965	-1.30936	0.590392	-1.82757	0.231812	-0.511139	1	-3.55507	0.00371121	-0.181358	1	-0.0931656	1	-0.255714	0.94194	11.28	5.08	47.15	9.26	20.29	0	14.78	0	0	17.07	0	0	1.33	11.85	46.37	0	23.98	20.34	22.76	0	0	30.23	18.97	14.25	41.05	0	0	35.81
StET017584	GGCTTCAGTCTCTTCGA	TC208200	TC208200|-|UniRef100_Q3HVP0 Cluster: 60s acidic ribosomal protein-like protein; n=1; Solanum tuberosum|Rep: 60s acidic ribosomal protein-like protein - Solanum tuberosum (Potato), complete|-|481-498|#|TC212219|-|UniRef100_Q3HVP0 Cluster: 60s acidic ribosomal protein-like protein; n=1; Solanum tuberosum|Rep: 60s acidic ribosomal protein-like protein - Solanum tuberosum (Potato), complete|-|377-394…	-0.213968	0.64447	-0.0344541	1	-0.105813	0.956718	-0.116964	0.91957	0.264986	0.765401	0.533275	0.00230338	-0.0193279	1	0.723774	0.775813	0.708812	0.0507296	428.73	662.31	643.28	394.49	463.81	368.01	384.18	415.98	527.89	395.28	486.13	295.1	345.78	478.62	716.66	304.69	695.4	346.5	307.71	1131.92	338.48	501.11	510.39	388.15	160.76	464.85	494.6	318.1
StET017687	GGGATTTCTATGGATGG	TC208360	TC208360|-|similar to UniRef100_A7NSN8 Cluster: Chromosome chr18 scaffold_1, whole genome shotgun sequence; n=1; Vitis vinifera|Rep: Chromosome chr18 scaffold_1, whole genome shotgun sequence - Vitis vinifera (Grape), partial (98%)|-|1204-1221|#|	1.10651	0.740511	0.63139	0.897066	2.45189	0.0576252	1.22521	0.595825	3.75935	0.00829869	2.77231	0.124692	0.496118	1	1.73756	0.947866	2.2301	0.867424	10.1	0	4	0	0	0	24.93	12.9	13.83	14.37	0	17.68	17.95	22.51	0	0	21.21	0	10.92	0	22.02	0	0	0	0	20.65	33.65	37.92
StET010954	CCAAGTAGAAAACATAT	TC208404	TC208404|-|UniRef100_Q2PYX4 Cluster: 34 kDa outer mitochondrial membrane protein porin-like protein; n=1; Solanum tuberosum|Rep: 34 kDa outer mitochondrial membrane protein porin-like protein - Solanum tuberosum (Potato), partial (98%)|-|1185-1201|#|	1.58237	0.591793	1.91187	0.407398	-1.49725	0.441687	0.151503	1	-4.17538	0.0317776	-3.26647	0.282963	-0.997159	0.792306	-1.82606	0.474164	-2.78238	0.0452836	4.38	0	7.99	0	0	0	0	5.64	27.65	0	0	0	8.64	0	0	31.2	19.37	0	0	0	0	0	0	20.12	0	0	4.21	0
StET030177	TTTGTACTGAGAGGAGG	TC208488	TC208488|-|similar to UniRef100_A7PNF0 Cluster: Chromosome chr1 scaffold_22, whole genome shotgun sequence; n=1; Vitis vinifera|Rep: Chromosome chr1 scaffold_22, whole genome shotgun sequence - Vitis vinifera (Grape), partial (16%)|-|634-651|#|	2.42081	0.0633386	1.7061	0.360207	2.5611	0.227835	2.85852	0.0951108	1.41573	0.667354	3.50105	0.0191202	0.945809	0.642214	-1.53112	0.297388	-0.585306	0.872507	6.45	0	0	5.7	0	0	0	15.32	12.57	16.17	16.65	0	6.65	0	18.97	16.52	0	4.36	0	0	0	0	0	0	0	33.62	0	0
StET023197	TATGTCCCAACATTACA	TC208568	TC208568|-|weakly similar to UniRef100_A7NTA8 Cluster: Chromosome chr18 scaffold_1, whole genome shotgun sequence; n=1; Vitis vinifera|Rep: Chromosome chr18 scaffold_1, whole genome shotgun sequence - Vitis vinifera (Grape), partial (36%)|-|683-699|#|	0.207237	1	1.82732	0.43949	3.23588	0.0572974	1.90154	0.35558	2.90924	0.597485	3.5922	0.0239149	1.60326	0.644246	1.35937	1	2.96523	0.939765	49.95	0	0	116.78	0	33.8	40.63	39.5	69.13	0	78.25	17.68	26.6	85.3	88.53	285.41	52.57	18.89	170.24	0	0	0	37.93	18.44	0	95.57	148.88	4.21
StET022486	TATAACAACATATTCAG	TC208632	TC208632|-|similar to UniRef100_A7P1Q2 Cluster: Chromosome chr19 scaffold_4, whole genome shotgun sequence; n=1; Vitis vinifera|Rep: Chromosome chr19 scaffold_4, whole genome shotgun sequence - Vitis vinifera (Grape), partial (31%)|-|522-539|#|	2.98057	0.179795	0.552417	0.894121	0.858102	0.702621	-0.652436	0.792096	2.38962	0.588569	2.96628	0.0225044	-1.3498	0.521018	2.40644	0.720028	1.0552	0.943353	20.59	0	19.98	5.7	0	0	12.01	0	109.35	17.97	167.32	39.63	15.29	3.55	16.86	0	0	21.79	15.48	0	45.21	0	23.28	22.64	17.1	26.55	58.88	0
StET021609	TACGCCAAATGTAGTTG	TC208653	TC208653|-|similar to UniRef100_A7LH85 Cluster: Ran binding protein; n=1; Nicotiana benthamiana|Rep: Ran binding protein - Nicotiana benthamiana, partial (95%)|-|737-754|#|	-0.821397	0.810915	-0.581456	0.898091	-0.886998	0.719711	0.282801	0.961049	-2.25354	0.0228685	-0.384996	0.988583	0.350616	1	-0.118036	0.975761	0.241669	1	10.56	40.65	12.79	28.48	0	0	13.85	17.74	8.8	8.98	17.48	0	2.66	4.74	0	53.23	0	3.63	1.82	57.21	0	0	0	19.28	0	7.67	10.09	0
StET011868	CTACCATTTCCGTCTGA	TC208668	TC208668|-|similar to UniRef100_Q9LW93 Cluster: Nicotiana tabacum wound inducive mRNA , complete cds; n=1; Nicotiana tabacum|Rep: Nicotiana tabacum wound inducive mRNA , complete cds - Nicotiana tabacum (Common tobacco), partial (53%)|-|420-436|#|BG593887|-|similar to UniRef100_Q9LW93 Cluster: Nicotiana tabacum wound inducive mRNA , complete cds; n=1; Nicotiana tabacum|Rep: Nicotiana tabacum woun…	0.000281294	1	-0.423362	0.966182	1.59663	0.213584	-0.774876	0.725073	3.08801	3.03888e-07	0.139644	1	1.29351	0.659186	1.26546	0.987193	2.55657	0.734553	11.14	66.06	13.58	13.53	0	0	4.62	56.43	37.71	0	0	4.27	0	0	0	10.1	0	7.99	40.06	0	0	26.74	0	7.55	0	14.75	9.25	21.07
StET017381	GGATTCTTTCTGAATTG	TC208730	TC208730|-|homologue to UniRef100_A7P0Q4 Cluster: Chromosome chr19 scaffold_4, whole genome shotgun sequence; n=1; Vitis vinifera|Rep: Chromosome chr19 scaffold_4, whole genome shotgun sequence - Vitis vinifera (Grape), complete|-|583-600|#|	0.555214	0.8254	0.0839472	1	-0.201092	0.9884	-0.392864	0.793021	-1.46342	0.0263408	0.614027	0.887875	-0.734245	0.750495	-0.834153	0.797111	-1.57906	0.104691	5.76	6.78	1.6	4.27	1.93	0	8.31	7.26	2.51	3.59	4.16	10.37	5.98	5.92	4.22	3.67	4.61	2.91	4.55	0	4.64	11.63	16.38	4.19	0	5.31	8.41	6.32
StET016544	GCTAGAGAAGAATTTGA	TC208802	TC208802|-|homologue to UniRef100_O22636 Cluster: Poly(A) polymerase; n=1; Pisum sativum|Rep: Poly(A) polymerase - Pisum sativum (Garden pea), partial (29%)|-|166-183|#|	0.0385547	1	-0.659669	0.88285	-1.14906	0.341633	-0.43611	0.846719	-1.11454	0.592338	-5.06072	0.0264488	-1.26764	0.605358	-0.505897	0.921544	-1.77544	0.558204	22.36	0	31.96	8.54	0	56.33	0	20.15	0	9.88	34.13	27.44	7.31	0	0	2.75	24.9	9.44	19.12	66.49	22.02	103.48	17.24	18.44	23.94	7.08	14.3	0
StET008177	ATGTTATGTTTTGTTGT	TC208859	TC208859|-|UniRef100_A9YTZ5 Cluster: Cell wall protein; n=1; Solanum tuberosum|Rep: Cell wall protein - Solanum tuberosum (Potato), complete|-|932-949|#|TC214467|-|UniRef100_A9YTZ5 Cluster: Cell wall protein; n=1; Solanum tuberosum|Rep: Cell wall protein - Solanum tuberosum (Potato), complete|-|580-597|#|TC217176|-|homologue to UniRef100_A9YTZ5 Cluster: Cell wall protein; n=1; Solanum tuberosum|R…	1.07791	0.313218	1.44252	0.115775	0.585122	0.125826	0.230217	0.788562	1.59478	1.30586e-21	2.11212	8.95733e-14	-0.786486	0.289877	0.631173	0.524203	-0.160882	0.956746	63.82	22.02	15.18	59.81	30.92	37.55	22.16	37.08	36.45	29.65	63.26	84.75	120.36	58.05	122.25	21.11	55.34	143.83	85.58	69.59	51	43.02	41.38	88.86	30.78	82.59	90	103.23
StET004144	ACGTAATGTTTTGTTGT	TC208859	TC208859|-|UniRef100_A9YTZ5 Cluster: Cell wall protein; n=1; Solanum tuberosum|Rep: Cell wall protein - Solanum tuberosum (Potato), complete|-|932-949|#|TC214467|-|UniRef100_A9YTZ5 Cluster: Cell wall protein; n=1; Solanum tuberosum|Rep: Cell wall protein - Solanum tuberosum (Potato), complete|-|580-597|#|TC217176|-|homologue to UniRef100_A9YTZ5 Cluster: Cell wall protein; n=1; Solanum tuberosum|R…	0.715293	0.384384	1.12767	0.139987	0.703765	0.0870544	0.352923	0.51943	1.90329	3.71927e-27	2.24831	4.10891e-11	-0.146629	0.934658	0.980647	0.0136465	0.837035	0.538323	144.37	121.96	45.55	192.26	78.27	78.86	72.96	105.61	133.23	116.79	191.46	165.84	213.45	209.69	271.91	83.51	248.09	326.16	114.71	159.27	105.49	124.41	76.73	125.75	68.41	204.11	153.09	303.36
StET012631	CTGTAATGTTTTGTTGT	TC208859	TC208859|-|UniRef100_A9YTZ5 Cluster: Cell wall protein; n=1; Solanum tuberosum|Rep: Cell wall protein - Solanum tuberosum (Potato), complete|-|932-949|#|TC214467|-|UniRef100_A9YTZ5 Cluster: Cell wall protein; n=1; Solanum tuberosum|Rep: Cell wall protein - Solanum tuberosum (Potato), complete|-|580-597|#|TC217176|-|homologue to UniRef100_A9YTZ5 Cluster: Cell wall protein; n=1; Solanum tuberosum|R…	0.728935	0.64546	1.18534	0.206712	0.595677	0.254063	0.379659	0.642696	1.62543	1.81884e-13	2.32577	1.93493e-09	-0.186856	0.911081	0.598267	0.63327	0.401094	0.897178	45.89	16.94	20.78	63.37	32.85	20.65	24.01	17.74	17.6	32.34	35.79	81.7	89.77	48.57	73.77	17.44	66.4	133.66	48.25	52.58	25.5	37.21	20.69	50.3	22.23	50.73	60.56	67.41
StET007990	ATGTAATGTTTTGATGT	TC208859	TC208859|-|UniRef100_A9YTZ5 Cluster: Cell wall protein; n=1; Solanum tuberosum|Rep: Cell wall protein - Solanum tuberosum (Potato), complete|-|932-949|#|TC214467|-|UniRef100_A9YTZ5 Cluster: Cell wall protein; n=1; Solanum tuberosum|Rep: Cell wall protein - Solanum tuberosum (Potato), complete|-|580-597|#|TC217176|-|homologue to UniRef100_A9YTZ5 Cluster: Cell wall protein; n=1; Solanum tuberosum|R…	1.1794	0.249645	1.67411	0.0726058	0.896745	0.0715391	0.659075	0.270164	1.80748	8.73589e-06	1.98976	6.23225e-07	-0.304137	0.750935	-0.190308	0.921656	-0.504777	0.738901	118.67	49.12	25.57	108.23	43.48	43.18	61.88	51.59	76.67	71.87	121.53	164.01	225.42	87.67	124.36	55.98	210.28	350.13	167.51	72.68	69.55	86.04	55.18	94.73	37.62	99.1	101.78	210.66
StET008007	ATGTAATGTTTTGTGGT	TC208859	TC208859|-|UniRef100_A9YTZ5 Cluster: Cell wall protein; n=1; Solanum tuberosum|Rep: Cell wall protein - Solanum tuberosum (Potato), complete|-|932-949|#|TC214467|-|UniRef100_A9YTZ5 Cluster: Cell wall protein; n=1; Solanum tuberosum|Rep: Cell wall protein - Solanum tuberosum (Potato), complete|-|580-597|#|TC217176|-|homologue to UniRef100_A9YTZ5 Cluster: Cell wall protein; n=1; Solanum tuberosum|R…	0.756978	0.498826	1.08158	0.231991	0.519119	0.441471	0.277403	0.70793	1.90186	3.59802e-07	2.50581	4.24778e-05	-0.139464	0.948536	0.747019	0.213542	0.613547	0.747799	23.98	18.63	12.79	31.33	10.63	11.27	12.93	12.9	12.57	20.66	28.3	37.19	43.89	22.51	29.51	10.1	38.74	66.1	28.22	20.1	13.91	16.28	18.11	25.99	13.68	22.42	23.55	25.28
StET007938	ATGTAATGATTTGTTGT	TC208859	TC208859|-|UniRef100_A9YTZ5 Cluster: Cell wall protein; n=1; Solanum tuberosum|Rep: Cell wall protein - Solanum tuberosum (Potato), complete|-|932-949|#|TC214467|-|UniRef100_A9YTZ5 Cluster: Cell wall protein; n=1; Solanum tuberosum|Rep: Cell wall protein - Solanum tuberosum (Potato), complete|-|580-597|#|TC217176|-|homologue to UniRef100_A9YTZ5 Cluster: Cell wall protein; n=1; Solanum tuberosum|R…	0.827859	0.547422	1.25396	0.183175	0.568986	0.165108	0.390676	0.541307	1.88048	2.78732e-23	2.16234	7.89041e-05	-0.164616	0.937485	0.0359056	1	-0.136128	0.984158	191.73	81.31	38.36	202.23	115.95	114.53	119.13	83.84	79.18	131.16	188.13	275.59	363.73	129.13	196.03	106.46	285.91	536.1	252.17	146.9	120.55	154.63	93.11	182.76	66.7	175.79	179.17	238.05
StET008886	ATTTAATGTTTTGTTGT	TC208859	TC208859|-|UniRef100_A9YTZ5 Cluster: Cell wall protein; n=1; Solanum tuberosum|Rep: Cell wall protein - Solanum tuberosum (Potato), complete|-|932-949|#|TC214467|-|UniRef100_A9YTZ5 Cluster: Cell wall protein; n=1; Solanum tuberosum|Rep: Cell wall protein - Solanum tuberosum (Potato), complete|-|580-597|#|TC217176|-|homologue to UniRef100_A9YTZ5 Cluster: Cell wall protein; n=1; Solanum tuberosum|R…	0.232364	0.974659	0.529987	0.710221	0.71271	0.240978	0.721306	0.378877	2.46355	0.000165329	3.47803	8.57294e-05	0.498802	0.741574	0.998081	0.38297	1.54793	0.534644	12.23	6.78	13.58	24.21	3.87	3.76	10.16	8.06	8.8	3.59	8.32	18.9	22.61	9.48	12.65	7.34	14.76	31.24	11.83	9.28	6.96	9.3	2.59	11.74	6.84	18.29	11.78	18.96
StET007958	ATGTAATGGTTTGTTGT	TC208859	TC208859|-|UniRef100_A9YTZ5 Cluster: Cell wall protein; n=1; Solanum tuberosum|Rep: Cell wall protein - Solanum tuberosum (Potato), complete|-|932-949|#|TC214467|-|UniRef100_A9YTZ5 Cluster: Cell wall protein; n=1; Solanum tuberosum|Rep: Cell wall protein - Solanum tuberosum (Potato), complete|-|580-597|#|TC217176|-|homologue to UniRef100_A9YTZ5 Cluster: Cell wall protein; n=1; Solanum tuberosum|R…	0.749016	0.610264	1.13332	0.206513	0.622998	0.127797	0.573041	0.400902	2.03643	5.26978e-84	2.14315	0.00021735	-0.117124	0.996357	0.498725	0.662256	0.375855	0.924808	191.68	88.08	39.16	254.21	137.21	107.02	108.97	69.33	128.2	119.48	192.29	286.56	362.4	202.58	259.26	100.03	282.22	481.61	210.3	129.89	107.8	129.06	120.7	223	83.8	169.89	200.19	250.69
StET007368	ATGAAATGTTTTGTTGT	TC208859	TC208859|-|UniRef100_A9YTZ5 Cluster: Cell wall protein; n=1; Solanum tuberosum|Rep: Cell wall protein - Solanum tuberosum (Potato), complete|-|932-949|#|TC214467|-|UniRef100_A9YTZ5 Cluster: Cell wall protein; n=1; Solanum tuberosum|Rep: Cell wall protein - Solanum tuberosum (Potato), complete|-|580-597|#|TC217176|-|homologue to UniRef100_A9YTZ5 Cluster: Cell wall protein; n=1; Solanum tuberosum|R…	0.832353	0.5806	1.11273	0.282875	0.57513	0.261824	0.391696	0.606777	1.94619	9.2725e-62	2.26494	0.000292029	-0.23719	0.898608	0.429521	0.846884	0.188728	1	267.82	116.88	41.55	300.49	169.1	187.76	164.39	120.12	145.8	163.5	213.1	442.65	549.25	220.35	292.99	112.88	313.58	729.32	324.09	258.24	193.58	177.89	172.43	295.09	78.67	304.39	286.83	391.84
StET008014	ATGTAATGTTTTGTTGC	TC208859	TC208859|-|UniRef100_A9YTZ5 Cluster: Cell wall protein; n=1; Solanum tuberosum|Rep: Cell wall protein - Solanum tuberosum (Potato), complete|-|932-949|#|TC214467|-|UniRef100_A9YTZ5 Cluster: Cell wall protein; n=1; Solanum tuberosum|Rep: Cell wall protein - Solanum tuberosum (Potato), complete|-|580-597|#|TC217176|-|homologue to UniRef100_A9YTZ5 Cluster: Cell wall protein; n=1; Solanum tuberosum|R…	0.62263	0.511053	1.04268	0.174046	0.692097	0.0610346	0.546594	0.401851	2.02646	3.40536e-12	2.02381	0.000329851	-0.202949	0.81375	0.896989	2.0194e-06	0.679878	0.594947	220.32	121.96	77.51	289.1	143.01	120.17	125.6	141.08	199.84	141.04	193.95	262.17	348.44	199.03	301.42	118.39	412.26	483.79	223.04	176.28	156.49	202.3	154.32	193.66	131.69	289.06	262.44	427.65
StET007637	ATGCAATGTTTTGTTGT	TC208859	TC208859|-|UniRef100_A9YTZ5 Cluster: Cell wall protein; n=1; Solanum tuberosum|Rep: Cell wall protein - Solanum tuberosum (Potato), complete|-|932-949|#|TC214467|-|UniRef100_A9YTZ5 Cluster: Cell wall protein; n=1; Solanum tuberosum|Rep: Cell wall protein - Solanum tuberosum (Potato), complete|-|580-597|#|TC217176|-|homologue to UniRef100_A9YTZ5 Cluster: Cell wall protein; n=1; Solanum tuberosum|R…	0.788736	0.506062	1.19446	0.15074	0.621933	0.0870461	0.430066	0.52262	1.77482	8.46658e-33	2.10678	0.000558178	-0.410807	0.584965	0.675716	0.161184	0.263737	0.937504	329.09	181.25	84.71	373.84	180.69	176.49	174.54	146.72	199.84	204.83	278.03	478.62	589.15	296.18	480.58	161.52	415.95	839.01	353.23	344.83	229.52	291.83	213.81	346.23	148.79	383.44	392.82	509.81
StET007949	ATGTAATGCTTTGTTGT	TC208859	TC208859|-|UniRef100_A9YTZ5 Cluster: Cell wall protein; n=1; Solanum tuberosum|Rep: Cell wall protein - Solanum tuberosum (Potato), complete|-|932-949|#|TC214467|-|UniRef100_A9YTZ5 Cluster: Cell wall protein; n=1; Solanum tuberosum|Rep: Cell wall protein - Solanum tuberosum (Potato), complete|-|580-597|#|TC217176|-|homologue to UniRef100_A9YTZ5 Cluster: Cell wall protein; n=1; Solanum tuberosum|R…	0.714815	0.505733	1.1222	0.163819	0.684293	0.0739546	0.445435	0.427713	1.8877	3.37937e-33	2.03631	0.00080275	-0.241812	0.809219	0.686106	0.0979455	0.447799	0.851206	278.54	159.23	71.12	335.38	181.66	161.47	157.92	162.04	167.16	209.32	274.7	360.95	480.1	245.23	373.08	163.36	429.78	690.82	307.71	248.96	208.65	223.23	165.53	285.87	138.53	345.1	340.67	526.66
StET007790	ATGGAATGTTTTGTTGT	TC208859	TC208859|-|UniRef100_A9YTZ5 Cluster: Cell wall protein; n=1; Solanum tuberosum|Rep: Cell wall protein - Solanum tuberosum (Potato), complete|-|932-949|#|TC214467|-|UniRef100_A9YTZ5 Cluster: Cell wall protein; n=1; Solanum tuberosum|Rep: Cell wall protein - Solanum tuberosum (Potato), complete|-|580-597|#|TC217176|-|homologue to UniRef100_A9YTZ5 Cluster: Cell wall protein; n=1; Solanum tuberosum|R…	0.769529	0.550025	1.18991	0.164255	0.603736	0.162158	0.461149	0.529319	1.81759	1.90706e-107	2.085	0.00113484	-0.325439	0.774318	0.678127	0.322684	0.351277	0.921313	438.15	213.43	107.08	583.18	246.4	247.84	217.95	195.9	260.17	307.24	416.21	617.63	789.3	407.54	644.99	237.69	675.11	1079.45	473.4	431.43	310.66	336.01	298.3	503	162.47	535.64	503.01	640.42
StET008050	ATGTAGTGTTTTGTTGT	TC208859	TC208859|-|UniRef100_A9YTZ5 Cluster: Cell wall protein; n=1; Solanum tuberosum|Rep: Cell wall protein - Solanum tuberosum (Potato), complete|-|932-949|#|TC214467|-|UniRef100_A9YTZ5 Cluster: Cell wall protein; n=1; Solanum tuberosum|Rep: Cell wall protein - Solanum tuberosum (Potato), complete|-|580-597|#|TC217176|-|homologue to UniRef100_A9YTZ5 Cluster: Cell wall protein; n=1; Solanum tuberosum|R…	0.596619	0.477394	0.932515	0.195863	0.631359	0.158086	0.34476	0.622638	1.70358	1.413e-36	2.09492	0.00119462	-0.0694351	1	0.889089	0.335347	0.817615	0.336788	123.83	98.25	46.35	136	76.34	114.53	81.27	93.51	87.98	114.09	127.36	172.55	198.82	159.93	155.98	69.75	205.67	299.28	121.99	106.7	86.94	147.66	61.21	138.33	44.47	153.38	142.16	206.45
StET007977	ATGTAATGTTTAGTTGT	TC208859	TC208859|-|UniRef100_A9YTZ5 Cluster: Cell wall protein; n=1; Solanum tuberosum|Rep: Cell wall protein - Solanum tuberosum (Potato), complete|-|932-949|#|TC214467|-|UniRef100_A9YTZ5 Cluster: Cell wall protein; n=1; Solanum tuberosum|Rep: Cell wall protein - Solanum tuberosum (Potato), complete|-|580-597|#|TC217176|-|homologue to UniRef100_A9YTZ5 Cluster: Cell wall protein; n=1; Solanum tuberosum|R…	0.758575	0.323104	1.2149	0.0912466	0.629441	0.117427	0.0614937	0.988227	1.72137	0.000379372	2.09536	0.00122087	-0.24509	0.81375	0.817501	0.270393	0.583703	0.767625	68.46	47.43	19.98	82.6	52.18	35.67	35.09	56.43	64.1	53	67.43	87.8	111.05	72.27	130.68	51.39	121.74	170.71	65.55	80.41	63.75	70.92	35.35	52.82	27.36	74.33	61.4	126.4
StET008016	ATGTAATGTTTTGTTGT	TC208859	TC208859|-|UniRef100_A9YTZ5 Cluster: Cell wall protein; n=1; Solanum tuberosum|Rep: Cell wall protein - Solanum tuberosum (Potato), complete|-|932-949|#|TC214467|-|UniRef100_A9YTZ5 Cluster: Cell wall protein; n=1; Solanum tuberosum|Rep: Cell wall protein - Solanum tuberosum (Potato), complete|-|580-597|#|TC217176|-|homologue to UniRef100_A9YTZ5 Cluster: Cell wall protein; n=1; Solanum tuberosum|R…	0.638489	0.458646	1.04831	0.154505	0.725668	0.0579322	0.443051	0.44131	1.73878	1.71132e-11	1.93783	0.00328167	-0.201048	0.896588	1.22765	0.0127769	1.02661	0.433184	27183.7	21822.4	9810.61	40475.3	20449.3	11151	11842.2	20330.5	28737.3	24071.6	32082.2	28838.6	37290.6	37348.9	45311.7	19070.5	55013.2	52641.2	22238.7	30125.9	22754.7	28680.6	15521.2	25846	10629	37155.4	36435.5	55093
StET007208	ATCTAATGTTTTGTTGT	TC208859	TC208859|-|UniRef100_A9YTZ5 Cluster: Cell wall protein; n=1; Solanum tuberosum|Rep: Cell wall protein - Solanum tuberosum (Potato), complete|-|932-949|#|TC214467|-|UniRef100_A9YTZ5 Cluster: Cell wall protein; n=1; Solanum tuberosum|Rep: Cell wall protein - Solanum tuberosum (Potato), complete|-|580-597|#|TC217176|-|homologue to UniRef100_A9YTZ5 Cluster: Cell wall protein; n=1; Solanum tuberosum|R…	0.754336	0.650464	1.29456	0.148244	0.815134	0.253408	0.296976	0.807878	1.92373	2.91545e-07	2.38814	0.00347421	-0.647295	0.414057	0.708571	0.820769	0.0480002	1	15.37	5.08	5.59	12.11	7.73	5.63	9.24	6.45	7.54	3.59	8.32	17.68	28.59	11.85	18.97	3.67	24.9	31.24	18.21	26.29	11.59	17.44	6.9	10.06	5.13	25.37	27.76	37.92
StET008021	ATGTAATGTTTTTTTGT	TC208859	TC208859|-|UniRef100_A9YTZ5 Cluster: Cell wall protein; n=1; Solanum tuberosum|Rep: Cell wall protein - Solanum tuberosum (Potato), complete|-|932-949|#|TC214467|-|UniRef100_A9YTZ5 Cluster: Cell wall protein; n=1; Solanum tuberosum|Rep: Cell wall protein - Solanum tuberosum (Potato), complete|-|580-597|#|TC217176|-|homologue to UniRef100_A9YTZ5 Cluster: Cell wall protein; n=1; Solanum tuberosum|R…	1.1281	0.475214	1.44455	0.255996	0.644873	0.372334	0.50536	0.579564	1.5548	2.39184e-16	1.95209	0.0036127	-0.926929	0.207517	0.520882	0.790919	-0.410162	0.791713	44.59	18.63	7.99	34.18	18.36	22.53	17.55	11.29	12.57	20.66	30.8	73.77	89.77	11.85	37.94	11.93	35.05	138.02	58.26	57.21	37.09	44.18	42.25	36.89	11.97	83.18	74.02	82.16
StET008018	ATGTAATGTTTTGTTTT	TC208859	TC208859|-|UniRef100_A9YTZ5 Cluster: Cell wall protein; n=1; Solanum tuberosum|Rep: Cell wall protein - Solanum tuberosum (Potato), complete|-|932-949|#|TC214467|-|UniRef100_A9YTZ5 Cluster: Cell wall protein; n=1; Solanum tuberosum|Rep: Cell wall protein - Solanum tuberosum (Potato), complete|-|580-597|#|TC217176|-|homologue to UniRef100_A9YTZ5 Cluster: Cell wall protein; n=1; Solanum tuberosum|R…	1.12292	0.437871	1.6918	0.130537	0.762691	0.210087	0.553267	0.475668	1.39147	0.00425808	2.16911	0.00429206	-0.664751	0.454518	0.359303	0.937962	-0.312571	0.873283	50.14	20.33	11.19	37.74	15.46	28.16	25.86	16.93	10.06	48.51	33.3	78.04	95.09	43.83	63.23	14.68	47.96	193.23	53.71	61.85	26.66	47.67	23.28	51.98	13.68	73.74	74.02	63.2
StET007964	ATGTAATGTCTTGTTGT	TC208859	TC208859|-|UniRef100_A9YTZ5 Cluster: Cell wall protein; n=1; Solanum tuberosum|Rep: Cell wall protein - Solanum tuberosum (Potato), complete|-|932-949|#|TC214467|-|UniRef100_A9YTZ5 Cluster: Cell wall protein; n=1; Solanum tuberosum|Rep: Cell wall protein - Solanum tuberosum (Potato), complete|-|580-597|#|TC217176|-|homologue to UniRef100_A9YTZ5 Cluster: Cell wall protein; n=1; Solanum tuberosum|R…	0.646729	0.456251	1.15909	0.137281	0.62397	0.146171	0.366382	0.481481	1.72523	8.1819e-11	1.81183	0.00531705	-0.291359	0.735118	0.805302	0.026793	0.504876	0.808336	118.84	84.69	39.96	153.81	84.07	48.82	58.18	73.36	89.24	114.99	118.2	133.53	170.23	140.98	143.33	72.5	228.73	294.93	118.35	98.97	79.98	120.92	83.63	123.24	66.7	148.07	118.6	280.18
StET007920	ATGTAAGGTTTTGTTGT	TC208859	TC208859|-|UniRef100_A9YTZ5 Cluster: Cell wall protein; n=1; Solanum tuberosum|Rep: Cell wall protein - Solanum tuberosum (Potato), complete|-|932-949|#|TC214467|-|UniRef100_A9YTZ5 Cluster: Cell wall protein; n=1; Solanum tuberosum|Rep: Cell wall protein - Solanum tuberosum (Potato), complete|-|580-597|#|TC217176|-|homologue to UniRef100_A9YTZ5 Cluster: Cell wall protein; n=1; Solanum tuberosum|R…	0.991692	0.300644	1.43085	0.160516	0.66754	0.139705	0.676042	0.319855	1.9175	6.88042e-13	2.09389	0.0056622	-0.160995	0.936128	0.253147	0.947866	0.098618	1	38.41	20.33	9.59	44.15	21.26	15.02	19.39	22.57	37.71	23.36	40.79	45.12	77.13	23.69	42.16	17.44	65.48	124.22	52.8	30.93	15.07	29.07	21.55	36.05	13.68	33.62	33.65	58.99
[truncated: 823 more rows]
[truncated: 17 more columns]
